# Supplementary material for: Nano3P-seq: transcriptome-wide analysis of gene expression and tail dynamics using end-capture nanopore cDNA sequencing
Source: Nat Methods. 2022 Dec 19;20(1):75–85. doi: 10.1038/s41592-022-01714-w (PMC9834059; doi:10.1038/s41592-022-01714-w)
Supplement: Supplementary file 4 — Code corresponding to TailfindR Nano3P-seq branch found in GitHub repository (attached as a separate zip file). This version incorporates the custom adapter sequences that are used in Nano3P-seq library preparation protocols. [file 41592_2022_1714_MOESM4_ESM.zip]

Archive with 99 entries (84 files):
- tailfindr-nano3p-seq/
- tailfindr-nano3p-seq/.Rbuildignore
- tailfindr-nano3p-seq/.gitignore
- tailfindr-nano3p-seq/DESCRIPTION
- tailfindr-nano3p-seq/LICENSE
- tailfindr-nano3p-seq/NAMESPACE
- tailfindr-nano3p-seq/R/
- tailfindr-nano3p-seq/R/annotate-tails.R
- tailfindr-nano3p-seq/R/explore-basecaller-and-fast5type.R
- tailfindr-nano3p-seq/R/extract-read-data.R
- tailfindr-nano3p-seq/R/extract-sequence-between-boundaries.R
- tailfindr-nano3p-seq/R/find-dna-tail-per-read.R
- tailfindr-nano3p-seq/R/find-dna-tailtype.R
- tailfindr-nano3p-seq/R/find-rna-polya-crude-start-end.R
- tailfindr-nano3p-seq/R/find-rna-polya-precise-start-end.R
- tailfindr-nano3p-seq/R/find-rna-polya-tail-per-read.R
- tailfindr-nano3p-seq/R/find-tails.R
- tailfindr-nano3p-seq/R/find_sample_index_for_fastq_base.R
- tailfindr-nano3p-seq/R/get-custom-fp-ep.R
- tailfindr-nano3p-seq/R/get-dna-datatype.R
- tailfindr-nano3p-seq/R/read-sam.R
- tailfindr-nano3p-seq/R/rectify.R
- tailfindr-nano3p-seq/R/sliding-windows-dna.R
- tailfindr-nano3p-seq/R/sliding-windows-rna.R
- tailfindr-nano3p-seq/R/smoothen-rle-intersections-rna.R
- tailfindr-nano3p-seq/R/truncate-spikes.R
- tailfindr-nano3p-seq/R/z-normalize.R
- tailfindr-nano3p-seq/R/zzz.R
- tailfindr-nano3p-seq/README.Rmd
- tailfindr-nano3p-seq/README.md
- tailfindr-nano3p-seq/inst/
- tailfindr-nano3p-seq/inst/CITATION
- tailfindr-nano3p-seq/inst/NEWS
- tailfindr-nano3p-seq/inst/extdata/
- tailfindr-nano3p-seq/inst/extdata/cdna/
- tailfindr-nano3p-seq/inst/extdata/cdna/basecalled_with_standard_model/
- tailfindr-nano3p-seq/inst/extdata/cdna/basecalled_with_standard_model/polya_reads/
- tailfindr-nano3p-seq/inst/extdata/cdna/basecalled_with_standard_model/polya_reads/1.fast5
- tailfindr-nano3p-seq/inst/extdata/cdna/basecalled_with_standard_model/polya_reads/2.fast5
- tailfindr-nano3p-seq/inst/extdata/cdna/basecalled_with_standard_model/polya_reads/3.fast5
- tailfindr-nano3p-seq/inst/extdata/cdna/basecalled_with_standard_model/polya_reads/4.fast5
- tailfindr-nano3p-seq/inst/extdata/cdna/basecalled_with_standard_model/polya_reads/5.fast5
- tailfindr-nano3p-seq/inst/extdata/cdna/basecalled_with_standard_model/polyt_reads/
- tailfindr-nano3p-seq/inst/extdata/cdna/basecalled_with_standard_model/polyt_reads/1.fast5
- tailfindr-nano3p-seq/inst/extdata/cdna/basecalled_with_standard_model/polyt_reads/2.fast5
- tailfindr-nano3p-seq/inst/extdata/cdna/basecalled_with_standard_model/polyt_reads/3.fast5
- tailfindr-nano3p-seq/inst/extdata/cdna/basecalled_with_standard_model/polyt_reads/4.fast5
- tailfindr-nano3p-seq/inst/extdata/cdna/basecalled_with_standard_model/polyt_reads/5.fast5
- tailfindr-nano3p-seq/inst/extdata/rna/
- tailfindr-nano3p-seq/inst/extdata/rna/1.fast5
- tailfindr-nano3p-seq/inst/extdata/rna/2.fast5
- tailfindr-nano3p-seq/inst/extdata/rna/3.fast5
- tailfindr-nano3p-seq/inst/extdata/rna/4.fast5
- tailfindr-nano3p-seq/inst/extdata/rna/5.fast5
- tailfindr-nano3p-seq/inst/extdata/rna_basecall_1D_001/
- tailfindr-nano3p-seq/inst/extdata/rna_basecall_1D_001/0.fast5
- tailfindr-nano3p-seq/inst/extdata/rna_basecall_1D_001/1.fast5
- tailfindr-nano3p-seq/inst/extdata/rna_basecall_1D_001/2.fast5
- tailfindr-nano3p-seq/man/
- tailfindr-nano3p-seq/man/annotate_tails.Rd
- tailfindr-nano3p-seq/man/explore_basecaller_and_fast5type.Rd
- tailfindr-nano3p-seq/man/extract_read_data.Rd
- tailfindr-nano3p-seq/man/extract_sequence_between_boundaries.Rd
- tailfindr-nano3p-seq/man/figures/
- tailfindr-nano3p-seq/man/figures/._poly_t_without_debug.gif
- tailfindr-nano3p-seq/man/figures/._tailfindr-logo.png
- tailfindr-nano3p-seq/man/figures/cdna_construct.png
- tailfindr-nano3p-seq/man/figures/minkow_live_basecalling.png
- tailfindr-nano3p-seq/man/figures/poly_a_with_debug.gif
- tailfindr-nano3p-seq/man/figures/poly_t_without_debug.gif
- tailfindr-nano3p-seq/man/figures/tailfindr-logo.png
- tailfindr-nano3p-seq/man/find_dna_tail_per_read.Rd
- tailfindr-nano3p-seq/man/find_dna_tailtype.Rd
- tailfindr-nano3p-seq/man/find_rna_polya_crude_start_end.Rd
- tailfindr-nano3p-seq/man/find_rna_polya_precise_start_end.Rd
- tailfindr-nano3p-seq/man/find_rna_polya_tail_per_read.Rd
- tailfindr-nano3p-seq/man/find_sample_index_for_fastq_base.Rd
- tailfindr-nano3p-seq/man/find_tails.Rd
- tailfindr-nano3p-seq/man/get_custom_fp_ep.Rd
- tailfindr-nano3p-seq/man/get_dna_datatype.Rd
- tailfindr-nano3p-seq/man/left_to_right_sliding_window_dna.Rd
- tailfindr-nano3p-seq/man/left_to_right_sliding_window_rna.Rd
- tailfindr-nano3p-seq/man/read_sam.Rd
- tailfindr-nano3p-seq/man/rectify.Rd
- tailfindr-nano3p-seq/man/right_to_left_sliding_window_dna.Rd
- tailfindr-nano3p-seq/man/right_to_left_sliding_window_rna.Rd
- tailfindr-nano3p-seq/man/smoothen_rle_intersections_rna.Rd
- tailfindr-nano3p-seq/man/truncate_spikes.Rd
- tailfindr-nano3p-seq/man/z_normalize.Rd
- tailfindr-nano3p-seq/tailfindr.Rproj
- tailfindr-nano3p-seq/tests/
- tailfindr-nano3p-seq/tests/testthat.R
- tailfindr-nano3p-seq/tests/testthat/
- tailfindr-nano3p-seq/tests/testthat/test-rectify.R
- tailfindr-nano3p-seq/tests/testthat/test-truncate-spikes.R
- tailfindr-nano3p-seq/tests/testthat/test-z-normalize.R
- tailfindr-nano3p-seq/vignettes/
- tailfindr-nano3p-seq/vignettes/.gitignore
- tailfindr-nano3p-seq/vignettes/tailfindr.Rmd
