# Supplementary material for: Nano3P-seq: transcriptome-wide analysis of gene expression and tail dynamics using end-capture nanopore cDNA sequencing
Source: Nat Methods. 2022 Dec 19;20(1):75–85. doi: 10.1038/s41592-022-01714-w (PMC9834059; doi:10.1038/s41592-022-01714-w)
Supplement: Supplementary file 4 — Code corresponding to TailfindR Nano3P-seq branch found in GitHub repository (attached as a separate zip file). This version incorporates the custom adapter sequences that are used in Nano3P-seq library preparation protocols. [file 41592_2022_1714_MOESM4_ESM.zip › tailfindr-nano3p-seq/DESCRIPTION]

Package: tailfindr
Type: Package
Title: Poly(A) Tail Length Estimator for Oxford Nanopore RNA and DNA Reads
Version: 1.3
Authors@R: c(
  person(given = "Adnan", family = "Niazi", email = "adnaniazi@gmail.com", role = c("aut", "cre", "cph")),
  person(given = "Maximilian", family = "Kruise", email = "Maximilian.Krause@uib.no", role = c("dtc")),
  person(given = "Kornel", family = "Labun", email = "kornellabun@gmail.com", role = c("ctb")),
  person(given = "Florian", family = "Muller", email = "florianisch.flo@googlemail.com ", role = c("ctb")),
  person(given = "Evind", family = "Valen", email = "eivind.valen@gmail.com", role = c("ths", "fnd")) )
Maintainer: Adnan Niazi <adnaniazi@gmail.com>
Description: An alignment-free tool to estimate poly(A)/poly(T) tail lengths in 1D Oxford nanopore sequencing reads. It can handle reads from basecalled with Albacore or Guppy using the standard or the newest 'flipflop' model. It can work with single as well as multi-fast5 files. Currently, tailfindr can estimate poly(A) tail length in 1D RNA nanopore reads, and both poly(A) and poly(T) lengths in 1D DNA nanopore reads.
License: GPL-3 + file LICENSE
Encoding: UTF-8
LazyData: true
RoxygenNote: 6.1.1
Depends: R (>= 3.5.0)
SystemRequirements: libhdf5 (>= 1.8.13)
biocViews:
Imports: 
    rbokeh (>= 0.4.2),
    Biostrings (>= 2.48.0),
    ggplot2 (>= 3.0.0), 
    stats (>= 3.0.0), 
    dplyr (>= 0.7.6),
    hdf5r (>= 1.0.0),
    foreach (>= 1.4.4),
    doParallel (>= 1.0.11),
    parallel (>= 3.5.0),
    doSNOW (>= 1.0.16),
    data.table (>= 1.11.4),
    tibble (>= 1.4.2),
    purrr (>= 0.2.5),
    psych (>= 1.8.12),
    crayon (>= 1.3.4),
    cli (>= 1.0.1),
    tidyr (>= 0.8.3),
    Rsamtools (>= 2.0.1),
    magrittr (>= 1.5)
Suggests: 
    testthat,
    knitr,
    rmarkdown
VignetteBuilder: knitr
