# Supplementary material for: Nano3P-seq: transcriptome-wide analysis of gene expression and tail dynamics using end-capture nanopore cDNA sequencing
Source: Nat Methods. 2022 Dec 19;20(1):75–85. doi: 10.1038/s41592-022-01714-w (PMC9834059; doi:10.1038/s41592-022-01714-w)
Supplement: Supplementary file 4 — Code corresponding to TailfindR Nano3P-seq branch found in GitHub repository (attached as a separate zip file). This version incorporates the custom adapter sequences that are used in Nano3P-seq library preparation protocols. [file 41592_2022_1714_MOESM4_ESM.zip › tailfindr-nano3p-seq/R/get-dna-datatype.R]

#' Parse optional params to get the type of DNA
#'
#' @param ... Optional parameters
#'
#' @return a character sting
#'
get_dna_datatype <- function(...){
    if (length(list(...)) > 0) {
        opt_params <- list(...)
        dna_datatype <- opt_params$dna_datatype
    } else {
        dna_datatype <- 'cdna'
    }
    return(dna_datatype)
}
