# Supplementary material for: Nano3P-seq: transcriptome-wide analysis of gene expression and tail dynamics using end-capture nanopore cDNA sequencing
Source: Nat Methods. 2022 Dec 19;20(1):75–85. doi: 10.1038/s41592-022-01714-w (PMC9834059; doi:10.1038/s41592-022-01714-w)
Supplement: Supplementary file 4 — Code corresponding to TailfindR Nano3P-seq branch found in GitHub repository (attached as a separate zip file). This version incorporates the custom adapter sequences that are used in Nano3P-seq library preparation protocols. [file 41592_2022_1714_MOESM4_ESM.zip › tailfindr-nano3p-seq/R/z-normalize.R]

#' z-normalize
#'
#' Apply z-normalization to the time series data
#'
#' @param timeseries Timeseries data that needs to be z-normalized
#'
#' @return z_normalized_timeseries A z-normalized timeseries
#'
z_normalize <- function(timeseries) {
    ts_mean <- mean(timeseries)
    ts_stdev <- stats::sd(timeseries)
    z_normalized_timeseries <- (timeseries - ts_mean)/ts_stdev
    return(z_normalized_timeseries)
}
