# Supplementary material for: Nano3P-seq: transcriptome-wide analysis of gene expression and tail dynamics using end-capture nanopore cDNA sequencing
Source: Nat Methods. 2022 Dec 19;20(1):75–85. doi: 10.1038/s41592-022-01714-w (PMC9834059; doi:10.1038/s41592-022-01714-w)
Supplement: Supplementary file 4 — Code corresponding to TailfindR Nano3P-seq branch found in GitHub repository (attached as a separate zip file). This version incorporates the custom adapter sequences that are used in Nano3P-seq library preparation protocols. [file 41592_2022_1714_MOESM4_ESM.zip › tailfindr-nano3p-seq/man/annotate_tails.Rd]

% Generated by roxygen2: do not edit by hand
% Please edit documentation in R/annotate-tails.R
\name{annotate_tails}
\alias{annotate_tails}
\title{Assign transcript IDs to poly(A) tails}
\usage{
annotate_tails(sam_file, tails_csv_file, output_file)
}
\arguments{
\item{sam_file}{The path of alignment SAM file}

\item{tails_csv_file}{The path of the CSV file produced by find_tails}

\item{output_file}{The path of the output file}
}
\value{
A dataframe
}
\description{
This function assigns transcript IDs to the poly(A) tails estimated by
tailfindr's find_tails() function. It merges information alignment SAM
file and tailfindr's CSV output. The output is written to a file, and also
returned as dataframe.
}
