# Supplementary material for: Nano3P-seq: transcriptome-wide analysis of gene expression and tail dynamics using end-capture nanopore cDNA sequencing
Source: Nat Methods. 2022 Dec 19;20(1):75–85. doi: 10.1038/s41592-022-01714-w (PMC9834059; doi:10.1038/s41592-022-01714-w)
Supplement: Supplementary file 4 — Code corresponding to TailfindR Nano3P-seq branch found in GitHub repository (attached as a separate zip file). This version incorporates the custom adapter sequences that are used in Nano3P-seq library preparation protocols. [file 41592_2022_1714_MOESM4_ESM.zip › tailfindr-nano3p-seq/man/find_rna_polya_crude_start_end.Rd]

% Generated by roxygen2: do not edit by hand
% Please edit documentation in R/find-rna-polya-crude-start-end.R
\name{find_rna_polya_crude_start_end}
\alias{find_rna_polya_crude_start_end}
\title{Find the crude start and end of polyA tail in RNA read}
\usage{
find_rna_polya_crude_start_end(rle_lengths, rle_values, rle_indices,
  trough_threshold)
}
\arguments{
\item{rle_lengths}{a numeric vector. A vector of RLE lengths in samples}

\item{rle_values}{a logical vector. A vector of logical RLE values}

\item{rle_indices}{a numeric vector. A vector if cumsum of RLE lengths}

\item{trough_threshold}{a numeric. The threshold below which to merge sections}
}
\value{
a list
}
\description{
Find the crude start and end of polyA tail in RNA read
}
