# Supplementary material for: Nano3P-seq: transcriptome-wide analysis of gene expression and tail dynamics using end-capture nanopore cDNA sequencing
Source: Nat Methods. 2022 Dec 19;20(1):75–85. doi: 10.1038/s41592-022-01714-w (PMC9834059; doi:10.1038/s41592-022-01714-w)
Supplement: Supplementary file 4 — Code corresponding to TailfindR Nano3P-seq branch found in GitHub repository (attached as a separate zip file). This version incorporates the custom adapter sequences that are used in Nano3P-seq library preparation protocols. [file 41592_2022_1714_MOESM4_ESM.zip › tailfindr-nano3p-seq/man/get_custom_fp_ep.Rd]

% Generated by roxygen2: do not edit by hand
% Please edit documentation in R/get-custom-fp-ep.R
\name{get_custom_fp_ep}
\alias{get_custom_fp_ep}
\title{Get custom front and end primers from optional parameters list}
\usage{
get_custom_fp_ep(...)
}
\arguments{
\item{...}{Optional paramters list}
}
\value{
A list of front and end primers
}
\description{
Get custom front and end primers from optional parameters list
}
