# Supplementary material for: Nano3P-seq: transcriptome-wide analysis of gene expression and tail dynamics using end-capture nanopore cDNA sequencing
Source: Nat Methods. 2022 Dec 19;20(1):75–85. doi: 10.1038/s41592-022-01714-w (PMC9834059; doi:10.1038/s41592-022-01714-w)
Supplement: Supplementary file 4 — Code corresponding to TailfindR Nano3P-seq branch found in GitHub repository (attached as a separate zip file). This version incorporates the custom adapter sequences that are used in Nano3P-seq library preparation protocols. [file 41592_2022_1714_MOESM4_ESM.zip › tailfindr-nano3p-seq/man/get_dna_datatype.Rd]

% Generated by roxygen2: do not edit by hand
% Please edit documentation in R/get-dna-datatype.R
\name{get_dna_datatype}
\alias{get_dna_datatype}
\title{Parse optional params to get the type of DNA}
\usage{
get_dna_datatype(...)
}
\arguments{
\item{...}{Optional parameters}
}
\value{
a character sting
}
\description{
Parse optional params to get the type of DNA
}
