# Supplementary material for: Nano3P-seq: transcriptome-wide analysis of gene expression and tail dynamics using end-capture nanopore cDNA sequencing
Source: Nat Methods. 2022 Dec 19;20(1):75–85. doi: 10.1038/s41592-022-01714-w (PMC9834059; doi:10.1038/s41592-022-01714-w)
Supplement: Supplementary file 4 — Code corresponding to TailfindR Nano3P-seq branch found in GitHub repository (attached as a separate zip file). This version incorporates the custom adapter sequences that are used in Nano3P-seq library preparation protocols. [file 41592_2022_1714_MOESM4_ESM.zip › tailfindr-nano3p-seq/man/read_sam.Rd]

% Generated by roxygen2: do not edit by hand
% Please edit documentation in R/read-sam.R
\name{read_sam}
\alias{read_sam}
\title{Read SAM file
Author credits: Grischa Toedt & VladaMilch}
\usage{
read_sam(sam_file_path)
}
\arguments{
\item{sam_file_path}{The path of the SAM file}
}
\value{
a list
}
\description{
Read SAM file
Author credits: Grischa Toedt & VladaMilch
}
