# Supplementary material for: Nano3P-seq: transcriptome-wide analysis of gene expression and tail dynamics using end-capture nanopore cDNA sequencing
Source: Nat Methods. 2022 Dec 19;20(1):75–85. doi: 10.1038/s41592-022-01714-w (PMC9834059; doi:10.1038/s41592-022-01714-w)
Supplement: Supplementary file 4 — Code corresponding to TailfindR Nano3P-seq branch found in GitHub repository (attached as a separate zip file). This version incorporates the custom adapter sequences that are used in Nano3P-seq library preparation protocols. [file 41592_2022_1714_MOESM4_ESM.zip › tailfindr-nano3p-seq/man/rectify.Rd]

% Generated by roxygen2: do not edit by hand
% Please edit documentation in R/rectify.R
\name{rectify}
\alias{rectify}
\title{Convert negative values in the signal to corresponding positive values.}
\usage{
rectify(data)
}
\arguments{
\item{data}{a numeric. A numeric vector containing the raw signal.}
}
\value{
A numeric vector containing the modified signal.
}
\description{
Convert negative values in the signal to corresponding positive values.
}
