# Supplementary material for: Nano3P-seq: transcriptome-wide analysis of gene expression and tail dynamics using end-capture nanopore cDNA sequencing
Source: Nat Methods. 2022 Dec 19;20(1):75–85. doi: 10.1038/s41592-022-01714-w (PMC9834059; doi:10.1038/s41592-022-01714-w)
Supplement: Supplementary file 4 — Code corresponding to TailfindR Nano3P-seq branch found in GitHub repository (attached as a separate zip file). This version incorporates the custom adapter sequences that are used in Nano3P-seq library preparation protocols. [file 41592_2022_1714_MOESM4_ESM.zip › tailfindr-nano3p-seq/man/right_to_left_sliding_window_dna.Rd]

% Generated by roxygen2: do not edit by hand
% Please edit documentation in R/sliding-windows-dna.R
\name{right_to_left_sliding_window_dna}
\alias{right_to_left_sliding_window_dna}
\title{Sliding window from right to left.}
\usage{
right_to_left_sliding_window_dna(FUN, data, window_size, step_size)
}
\arguments{
\item{FUN}{Function to apply to each window's data}

\item{data}{Timeseries data to which to apply the sliding window}

\item{window_size}{Size of the window}

\item{step_size}{Step-size of the sliding window}
}
\value{
A signal that has been smoothed using the sliding window.
}
\description{
Applies a function to window that can slide across a timeseries from right to
left i.e., from a read's end to its begining.
Acknowledgment: evobiR tool
}
