# Supplementary material for: Nano3P-seq: transcriptome-wide analysis of gene expression and tail dynamics using end-capture nanopore cDNA sequencing
Source: Nat Methods. 2022 Dec 19;20(1):75–85. doi: 10.1038/s41592-022-01714-w (PMC9834059; doi:10.1038/s41592-022-01714-w)
Supplement: Supplementary file 4 — Code corresponding to TailfindR Nano3P-seq branch found in GitHub repository (attached as a separate zip file). This version incorporates the custom adapter sequences that are used in Nano3P-seq library preparation protocols. [file 41592_2022_1714_MOESM4_ESM.zip › tailfindr-nano3p-seq/man/smoothen_rle_intersections_rna.Rd]

% Generated by roxygen2: do not edit by hand
% Please edit documentation in R/smoothen-rle-intersections-rna.R
\name{smoothen_rle_intersections_rna}
\alias{smoothen_rle_intersections_rna}
\title{Smoothen RLE intersections for RNA}
\usage{
smoothen_rle_intersections_rna(rle_intersections)
}
\arguments{
\item{rle_intersections}{RLE object}
}
\value{
a list
}
\description{
Smoothen RLE intersections for RNA
}
