# Supplementary material for: Nano3P-seq: transcriptome-wide analysis of gene expression and tail dynamics using end-capture nanopore cDNA sequencing
Source: Nat Methods. 2022 Dec 19;20(1):75–85. doi: 10.1038/s41592-022-01714-w (PMC9834059; doi:10.1038/s41592-022-01714-w)
Supplement: Supplementary file 4 — Code corresponding to TailfindR Nano3P-seq branch found in GitHub repository (attached as a separate zip file). This version incorporates the custom adapter sequences that are used in Nano3P-seq library preparation protocols. [file 41592_2022_1714_MOESM4_ESM.zip › tailfindr-nano3p-seq/man/truncate_spikes.Rd]

% Generated by roxygen2: do not edit by hand
% Please edit documentation in R/truncate-spikes.R
\name{truncate_spikes}
\alias{truncate_spikes}
\title{Truncate spikes}
\usage{
truncate_spikes(data, spike_threshold)
}
\arguments{
\item{data}{Data that needs its spikes to be truncated}

\item{spike_threshold}{Threshold beyond which spikes will be clipped}
}
\value{
Same data as input but with spikes clipped
}
\description{
It has been observed that the signal contains a lot of high-voltage spikes
distributed throughout the lenght of the read. This function truncates/clips
these spikes to a specified threshold value
}
\examples{
\dontrun{

truncate_spikes(data, 2)
}

}
