# Supplementary material for: Nano3P-seq: transcriptome-wide analysis of gene expression and tail dynamics using end-capture nanopore cDNA sequencing
Source: Nat Methods. 2022 Dec 19;20(1):75–85. doi: 10.1038/s41592-022-01714-w (PMC9834059; doi:10.1038/s41592-022-01714-w)
Supplement: Supplementary file 4 — Code corresponding to TailfindR Nano3P-seq branch found in GitHub repository (attached as a separate zip file). This version incorporates the custom adapter sequences that are used in Nano3P-seq library preparation protocols. [file 41592_2022_1714_MOESM4_ESM.zip › tailfindr-nano3p-seq/man/z_normalize.Rd]

% Generated by roxygen2: do not edit by hand
% Please edit documentation in R/z-normalize.R
\name{z_normalize}
\alias{z_normalize}
\title{z-normalize}
\usage{
z_normalize(timeseries)
}
\arguments{
\item{timeseries}{Timeseries data that needs to be z-normalized}
}
\value{
z_normalized_timeseries A z-normalized timeseries
}
\description{
Apply z-normalization to the time series data
}
