# Supplementary material for: Nano3P-seq: transcriptome-wide analysis of gene expression and tail dynamics using end-capture nanopore cDNA sequencing
Source: Nat Methods. 2022 Dec 19;20(1):75–85. doi: 10.1038/s41592-022-01714-w (PMC9834059; doi:10.1038/s41592-022-01714-w)
Supplement: Supplementary file 4 — Code corresponding to TailfindR Nano3P-seq branch found in GitHub repository (attached as a separate zip file). This version incorporates the custom adapter sequences that are used in Nano3P-seq library preparation protocols. [file 41592_2022_1714_MOESM4_ESM.zip › tailfindr-nano3p-seq/tests/testthat/test-rectify.R]

context("Rectify")

test_that("Rectification(flipping) is working correctly", {
    data <- c(1, 2, 3, 4, 5, 0, -1, -2, -3, -4, -5)
    expected <- c(1, 2, 3, 4, 5, 0, 1, 2, 3, 4, 5)
    expect_equal(rectify(data), expected)
})
