# Supplementary material for: Nano3P-seq: transcriptome-wide analysis of gene expression and tail dynamics using end-capture nanopore cDNA sequencing
Source: Nat Methods. 2022 Dec 19;20(1):75–85. doi: 10.1038/s41592-022-01714-w (PMC9834059; doi:10.1038/s41592-022-01714-w)
Supplement: Supplementary file 4 — Code corresponding to TailfindR Nano3P-seq branch found in GitHub repository (attached as a separate zip file). This version incorporates the custom adapter sequences that are used in Nano3P-seq library preparation protocols. [file 41592_2022_1714_MOESM4_ESM.zip › tailfindr-nano3p-seq/tests/testthat/test-truncate-spikes.R]

context("Truncate spike")

test_that("testing truncate spikes", {
    data <- c(1, 1, 2, 2, 3, 3, 4, 4, -1, -1, -2, -2, -3, -3, -4, -4)
    expected_data <- c(1, 1, 2, 2, 2, 2, 2, 2, -1, -1, -2, -2, -2, -2, -2, -2)
    expect_equal(truncate_spikes(data, 2), expected_data)

    data <- c(1, 1, 2, 2, 3, 3, 4, 4)
    expected_data <- c(1, 1, 2, 2, 2, 2, 2, 2)
    expect_equal(truncate_spikes(data, 2), expected_data)

    data <- c( -1, -1, -2, -2, -3, -3, -4, -4)
    expected_data <- c(-1, -1, -2, -2, -2, -2, -2, -2)
    expect_equal(truncate_spikes(data, 2), expected_data)

})
