# Supplementary material for: Nano3P-seq: transcriptome-wide analysis of gene expression and tail dynamics using end-capture nanopore cDNA sequencing
Source: Nat Methods. 2022 Dec 19;20(1):75–85. doi: 10.1038/s41592-022-01714-w (PMC9834059; doi:10.1038/s41592-022-01714-w)
Supplement: Supplementary file 4 — Code corresponding to TailfindR Nano3P-seq branch found in GitHub repository (attached as a separate zip file). This version incorporates the custom adapter sequences that are used in Nano3P-seq library preparation protocols. [file 41592_2022_1714_MOESM4_ESM.zip › tailfindr-nano3p-seq/tests/testthat/test-z-normalize.R]

context("Z Normalization")

test_that("Normalization is working correctly", {
    expect_equal(z_normalize(c(1,2,3,4,5)),
                 c(-1.2649111, -0.6324555,  0.0000000,  0.6324555 , 1.2649111),
                 tolerance=1e-3)
})
