# Supplementary material for: Nano3P-seq: transcriptome-wide analysis of gene expression and tail dynamics using end-capture nanopore cDNA sequencing
Source: Nat Methods. 2022 Dec 19;20(1):75–85. doi: 10.1038/s41592-022-01714-w (PMC9834059; doi:10.1038/s41592-022-01714-w)
Supplement: Supplementary file 5 — Statistical source data. [file 41592_2022_1714_MOESM5_ESM.xlsx]

## Sheet: Figure 1b
Source Data for Figure 1b
Gene Name	Biotype	Gene read count	Median tail length (nt)
28s	rRNA	43624	0
18s	rRNA	16580	0
Gm24950	snRNA	2536	0
Rnu2-10	snRNA	2490	0
Gm23971	snRNA	2427	0
Gm23849	snRNA	2257	0
Rn7sk	misc_RNA	962	0
Gm26316	snRNA	869	0
mt-Rnr2	Mt_rRNA	836	0
Gm23935	miRNA	775	0
CT010467.1	rRNA	561	0
Gm23472	snRNA	531	0
mt-Rnr1	Mt_rRNA	502	0
Gm25939	snRNA	463	0
5.8s	rRNA	385	0
Gm23444	snRNA	344	0
Scarna2	scaRNA	289	0
Gm25813	snRNA	257	0
Ckb	protein_coding	139	93.67
Apoe	protein_coding	138	87.09
Rn7s1	misc_RNA	134	0
Rn7s2	misc_RNA	134	0
Mbp	protein_coding	128	85.375
Ubb	protein_coding	115	86.51
Cst3	protein_coding	114	97.705
Fth1	protein_coding	108	92.31
Gm24497	snRNA	98	0
Aldoa	protein_coding	92	106.37
Eef1a1	protein_coding	91	87.75
Scarna13	scaRNA	91	0
Snora73b	snoRNA	90	0
Ptgds	protein_coding	86	91.39
Actb	protein_coding	78	121.635
Aldoc	protein_coding	78	91.495
Atp5b	protein_coding	75	77.605
Ndrg4	protein_coding	75	96.14
Gnas	protein_coding	74	100.955
Gm22009	scaRNA	70	0
Calm1	protein_coding	68	90.045
Calm2	protein_coding	68	94.615
mt-Co3	protein_coding	66	70.11
Bsg	protein_coding	65	92.34
Gm24187	miRNA	62	0
Pkm	protein_coding	62	103.04
Cox4i1	protein_coding	60	74.905
Calm3	protein_coding	59	110.93
Tuba1a	protein_coding	58	83.35
Cfl1	protein_coding	55	94.885
Hsp90ab1	protein_coding	55	106.44
Slc1a2	protein_coding	55	128.145
Tmsb4x	protein_coding	55	64.26
Clu	protein_coding	54	110.625
Rpl13a	protein_coding	53	52.1
Cck	protein_coding	52	85.52
Cpe	protein_coding	52	130.555
Atp1b1	protein_coding	51	92.31
Sparcl1	protein_coding	51	95.83
mt-Co2	protein_coding	48	57.67
Hbb-bs	protein_coding	47	55.065
Cox6a1	protein_coding	46	77.64
Rps27rt	protein_coding	46	58.84
Atp5g3	protein_coding	45	91.83
Ndufa4	protein_coding	45	99.57
Atp1a3	protein_coding	44	104.91
Mt1	protein_coding	44	91.535
Rps21	protein_coding	44	72.83
Sptbn1	protein_coding	44	94.03
Tubb2a	protein_coding	44	105.35
Rps3	protein_coding	42	55.855
Uchl1	protein_coding	42	84.88
Gm23547	snoRNA	42	0
Aplp1	protein_coding	41	95.69
Chchd2	protein_coding	41	67.09
mt-Nd1	protein_coding	41	57.7
Olfm1	protein_coding	41	74.97
Rpl9-ps6	protein_coding	41	64.85
Scd2	protein_coding	41	100.8
Snap25	protein_coding	41	128.485
Stmn3	protein_coding	41	95.71
Ubc	protein_coding	41	70.2
Ddx5	protein_coding	40	148.75
Ldhb	protein_coding	40	62.3
Rpl8	protein_coding	40	67.77
Rps14	protein_coding	40	52.23
Zwint	protein_coding	40	121.855
Eno1b	protein_coding	39	88.11
Rps15	protein_coding	39	57.475
Slc25a3	protein_coding	39	81.475
Scarna10	snoRNA	39	0
Cox6c	protein_coding	38	80.39
Eef2	protein_coding	37	98.14
Glul	protein_coding	37	131.95
Hnrnpa2b1	protein_coding	37	83.36
Ywhag	protein_coding	37	80.57
Snora23	snoRNA	37	0
Snhg11	protein_coding	36	0
Sptan1	protein_coding	36	90.64
Atp6v1e1	protein_coding	35	104.475
Mtch1	protein_coding	35	75.04
Ncdn	protein_coding	35	175.46
Grina	protein_coding	34	99
Tuba1b	protein_coding	34	71.005
Gm22988	snoRNA	34	0
Rian	processed_transcript	33	18.125
Eif4a2	protein_coding	33	60.485
Eno2	protein_coding	33	125.31
Cox8a	protein_coding	32	91.32
Mt2	protein_coding	32	67.49
Gp1bb	protein_coding	31	140.32
Map1a	protein_coding	31	85.2
Mt3	protein_coding	31	75.42
Tspan7	protein_coding	31	78.59
Tubb3	protein_coding	31	91.92
Vamp2	protein_coding	31	93.77
Ywhah	protein_coding	31	74.03
Mlf2	protein_coding	30	71.755
Ndufa13	protein_coding	30	56.59
Ppp3r1	protein_coding	30	101.8
App	protein_coding	29	74.3
Cd81	protein_coding	29	119.13
Eif1	protein_coding	29	108.63
Nptn	protein_coding	29	69.57
Rps9	protein_coding	29	69.605
Ywhaz	protein_coding	29	113.35
Gm22801	miRNA	28	71.435
Clstn1	protein_coding	28	94.62
Gm49450	protein_coding	28	93.405
Hba-a2	protein_coding	28	52.71
Maged1	protein_coding	28	93.84
Psap	protein_coding	28	80.41
Rack1	protein_coding	28	103.785
Slc22a17	protein_coding	28	103.55
Uqcrq	protein_coding	28	83.325
Dnm1	protein_coding	27	89.5
Dynll2	protein_coding	27	79.91
Plekhb1	protein_coding	27	102.95
Rtn3	protein_coding	27	91.13
Slc2a1	protein_coding	27	127.235
Apbb1	protein_coding	26	93.39
Atp5a1	protein_coding	26	79.59
Atp6v1b2	protein_coding	26	77.52
Cox7a2	protein_coding	26	66.55
Cyfip2	protein_coding	26	86.75
Dlg4	protein_coding	26	94.64
Dpysl2	protein_coding	26	134.445
Prdx5	protein_coding	26	86.69
Rabac1	protein_coding	26	75.44
Rtn1	protein_coding	26	64.76
Selenop	protein_coding	26	89.965
Sqstm1	protein_coding	26	100.605
Atp5e	protein_coding	25	84.94
Ctnnb1	protein_coding	25	72.01
Kif1a	protein_coding	25	134.08
Kif5a	protein_coding	25	177.84
Map2	protein_coding	25	89.46
mt-Cytb	protein_coding	25	57.8
Ndrg2	protein_coding	25	62.14
Pfdn5	protein_coding	25	73.14
Prkar1b	protein_coding	25	118.77
Rpl32	protein_coding	25	65.55
Rps20	protein_coding	25	70.475
Rps24	protein_coding	25	43.71
Rps5	protein_coding	25	74.91
Slc25a5	protein_coding	25	63.96
Tecr	protein_coding	25	61.54
Gm27288	miRNA	24	64.66
Apod	protein_coding	24	88.695
Atp5o	protein_coding	24	78.685
Enc1	protein_coding	24	126.34
Hpca	protein_coding	24	95.55
Itm2b	protein_coding	24	106.1
mt-Nd2	protein_coding	24	58.1
Myl6	protein_coding	24	74.15
Nrgn	protein_coding	24	118.52
Ptms	protein_coding	24	92.38
Septin7	protein_coding	24	98.25
Slc17a7	protein_coding	24	96.46
Spock2	protein_coding	24	97.23
Sult4a1	protein_coding	24	104.49
Gm24270	miRNA	23	0
Atp1a1	protein_coding	23	96.94
Atp5g1	protein_coding	23	104.85
Atp6v0b	protein_coding	23	110.13
Chn1	protein_coding	23	79.95
Cox5a	protein_coding	23	83.185
Csrp1	protein_coding	23	124.485
Klc1	protein_coding	23	95.98
Nsf	protein_coding	23	93.68
Rnf187	protein_coding	23	111.01
Sptbn2	protein_coding	23	98.37
Tcf25	protein_coding	23	88.96
Tubb4a	protein_coding	23	113.35
Vdac1	protein_coding	23	94.61
Vdac2	protein_coding	23	58.89
Ywhab	protein_coding	23	74.5
Snora21	snoRNA	23	0
Mir682	miRNA	22	45.5
Eif4h	protein_coding	22	111.14
Elob	protein_coding	22	99.485
Gfap	protein_coding	22	70.91
Gstp1	protein_coding	22	97.82
Hnrnpk	protein_coding	22	80.24
Ldha	protein_coding	22	76.75
mt-Nd4	protein_coding	22	62.29
Ndufa3	protein_coding	22	83.38
Pfkm	protein_coding	22	88.6
Prnp	protein_coding	22	103.035
Qdpr	protein_coding	22	64.145
Rab6b	protein_coding	22	88.24
Thy1	protein_coding	22	124.32
Tsc22d1	protein_coding	22	105.94
Tspyl4	protein_coding	22	135.165
Uqcrc1	protein_coding	22	103.26
Arpc3	protein_coding	21	72.92
Camk2b	protein_coding	21	62.585
Gm49804	protein_coding	21	62.32
Gnao1	protein_coding	21	73.59
Itm2c	protein_coding	21	92.24
Ly6h	protein_coding	21	80.58
Mdh2	protein_coding	21	92.465
Ndufb5	protein_coding	21	91.22
Prkar1a	protein_coding	21	108.99
Prkcb	protein_coding	21	83.5
Rpl7	protein_coding	21	63.42
Gm22710	snRNA	21	0
2900097C17Rik	lincRNA	20	54.91
Meg3	lincRNA	20	75.26
Atp2b2	protein_coding	20	81.83
Atp5h	protein_coding	20	60.21
Atp5mpl	protein_coding	20	87.605
Atp9a	protein_coding	20	67.74
Cox6b1	protein_coding	20	70.245
Dynll1	protein_coding	20	104.87
Fkbp1a	protein_coding	20	132.44
Gpm6a	protein_coding	20	73.87
Hsp90aa1	protein_coding	20	44.15
Htra1	protein_coding	20	102.41
Kif5c	protein_coding	20	82.705
Nedd4	protein_coding	20	60
Pcbp1	protein_coding	20	87.05
Pink1	protein_coding	20	88.64
Psd	protein_coding	20	124.1
Sncb	protein_coding	20	94.865
Uqcrh	protein_coding	20	68.04
Rmrp	lincRNA	19	0
Mir692-3	miRNA	19	82.76
Gas5	processed_transcript	19	72.55
Acot7	protein_coding	19	114.285
Akr1a1	protein_coding	19	79.95
Ank2	protein_coding	19	95.15
Atp1b2	protein_coding	19	75.74
Atp5j	protein_coding	19	75.84
Chchd10	protein_coding	19	87.175
Cnp	protein_coding	19	116.28
Flywch1	protein_coding	19	98.53
Gnb1	protein_coding	19	145.54
Got1	protein_coding	19	81.57
Gpi1	protein_coding	19	98.82
Gprasp1	protein_coding	19	115.14
Ndufa11	protein_coding	19	73.82
Ndufb11	protein_coding	19	60.755
Nsg2	protein_coding	19	108.105
Rtn4	protein_coding	19	84.7
Scamp5	protein_coding	19	43.09
Selenow	protein_coding	19	72.985
Snap91	protein_coding	19	85.38
Ttc3	protein_coding	19	92.495
Uqcc2	protein_coding	19	62.74
Gm24119	snoRNA	19	0
Aco2	protein_coding	18	100.88
Agap2	protein_coding	18	138.89
Atp5j2	protein_coding	18	99.68
Atp5pb	protein_coding	18	78.21
Camkv	protein_coding	18	173.1
Clta	protein_coding	18	92.87
Dbi	protein_coding	18	86.02
G3bp2	protein_coding	18	123.38
Gm21988	protein_coding	18	135.41
Gnai2	protein_coding	18	65.71
Gstm1	protein_coding	18	110.6
Hnrnpdl	protein_coding	18	101.86
Hnrnpl	protein_coding	18	99.66
Mapk8ip1	protein_coding	18	115.16
Ndufb1-ps	protein_coding	18	32.62
Ndufv2	protein_coding	18	91.935
Nsmf	protein_coding	18	95.65
Pafah1b1	protein_coding	18	147.56
Ppp2r1a	protein_coding	18	136.61
Rps11	protein_coding	18	65.145
Rps3a1	protein_coding	18	58.95
Serinc1	protein_coding	18	94.96
Sod1	protein_coding	18	81.34
Sparc	protein_coding	18	113.32
Tmem59	protein_coding	18	79.74
Aplp2	protein_coding	17	91.965
Arf1	protein_coding	17	73.225
Atp6v0d1	protein_coding	17	71.89
Bin1	protein_coding	17	174.44
Dynlrb1	protein_coding	17	90.83
Eid1	protein_coding	17	90.565
Gm11808	protein_coding	17	72.26
Ly6c1	protein_coding	17	116.01
Ndrg3	protein_coding	17	104.03
Ndufb6	protein_coding	17	84.33
Pla2g7	protein_coding	17	87.45
Rpl10-ps3	protein_coding	17	104.49
Rrp1	protein_coding	17	91.935
Rsrp1	protein_coding	17	40.08
Rundc3a	protein_coding	17	151.225
Scn1b	protein_coding	17	78.11
Stk25	protein_coding	17	122.58
Ttyh1	protein_coding	17	88.715
Gm24044	snoRNA	17	0
Atp2a2	protein_coding	16	106.58
Atp5c1	protein_coding	16	91.8
Atp5d	protein_coding	16	89.06
Atp6v1g2	protein_coding	16	81.435
Cspg5	protein_coding	16	75.25
Edf1	protein_coding	16	123.23
Epn1	protein_coding	16	91.13
Gja1	protein_coding	16	90.19
Itpr1	protein_coding	16	56.67
Kif1b	protein_coding	16	46.785
mt-Nd3	protein_coding	16	63.97
Ndufa6	protein_coding	16	76.87
Nefl	protein_coding	16	59.41
Nnat	protein_coding	16	67.03
Ociad1	protein_coding	16	86.91
Pfn2	protein_coding	16	72.49
Ppp1cb	protein_coding	16	115.29
Prdx2	protein_coding	16	97.38
Ptov1	protein_coding	16	88.225
Rac1	protein_coding	16	120.19
Rcan2	protein_coding	16	81.34
Septin4	protein_coding	16	103.94
Tmem59l	protein_coding	16	117.395
Tom1l2	protein_coding	16	122.76
Tpt1	protein_coding	16	53.64
Trim9	protein_coding	16	181.52
Tubb4b	protein_coding	16	69.595
Uqcr10	protein_coding	16	110.815
Uqcr11	protein_coding	16	101.92
Wbp2	protein_coding	16	79.115
Gm26448	snoRNA	16	0
Gm25360	snRNA	16	0
Abr	protein_coding	15	88.43
Adcy1	protein_coding	15	42.79
Baiap2	protein_coding	15	155.795
Cend1	protein_coding	15	110.7
Cltc	protein_coding	15	86.59
Cox7a2l	protein_coding	15	69.835
Cox7b	protein_coding	15	41.48
Dalrd3	protein_coding	15	51.21
Ddn	protein_coding	15	161.82
Dennd5a	protein_coding	15	88.98
Gdi2	protein_coding	15	75.265
Grcc10	protein_coding	15	61.39
Impact	protein_coding	15	63.84
Klf9	protein_coding	15	86.595
Mical2	protein_coding	15	276.535
Mlc1	protein_coding	15	131.28
Ndufa7	protein_coding	15	90.26
Nme2	protein_coding	15	79.88
Psmb4	protein_coding	15	74.18
R3hdm2	protein_coding	15	77.12
Saraf	protein_coding	15	65.265
Selenom	protein_coding	15	129.36
Sgta	protein_coding	15	125.7
Snap47	protein_coding	15	120.85
Son	protein_coding	15	224.73
Syp	protein_coding	15	98.88
Syt11	protein_coding	15	76.65
Tagln3	protein_coding	15	96.17
Usp22	protein_coding	15	100.31
Zcchc18	protein_coding	15	83.48
Anks1b	protein_coding	14	71.575
Atpif1	protein_coding	14	111.53
Bex2	protein_coding	14	84.48
Cbarp	protein_coding	14	89.79
Cldn11	protein_coding	14	113.555
Cplx1	protein_coding	14	185.75
Csde1	protein_coding	14	49
Ddx17	protein_coding	14	100.38
Dmtn	protein_coding	14	140.63
Fkbp8	protein_coding	14	59.48
Gm20538	protein_coding	14	99.35
Gpr162	protein_coding	14	94.525
Gstm5	protein_coding	14	45.64
Hpcal4	protein_coding	14	79.15
Kifbp	protein_coding	14	100.79
Lingo1	protein_coding	14	85.995
Morf4l2	protein_coding	14	112.17
mt-Atp6	protein_coding	14	59.42
Ndufs7	protein_coding	14	81.81
Nedd8	protein_coding	14	132.52
Ngef	protein_coding	14	110.36
Nisch	protein_coding	14	76.615
Nudt3	protein_coding	14	135.995
Pgbd5	protein_coding	14	102.23
Ppp1r9b	protein_coding	14	87.54
Prkaca	protein_coding	14	81.61
Psmb5	protein_coding	14	54.73
Rab6a	protein_coding	14	90.465
Rangap1	protein_coding	14	81.9
Sst	protein_coding	14	79.89
Swi5	protein_coding	14	44.78
Syt1	protein_coding	14	114
Tuba4a	protein_coding	14	87.45
Gm23946	snoRNA	14	0
Acsl6	protein_coding	13	99.85
Adgrl1	protein_coding	13	145.28
Arf5	protein_coding	13	88.33
Arpp21	protein_coding	13	95.025
Atp6v1a	protein_coding	13	132.02
Car2	protein_coding	13	78.095
Cs	protein_coding	13	56.87
Cyc1	protein_coding	13	66.36
Ddx39b	protein_coding	13	79
Dnaja1	protein_coding	13	72.275
Fam107a	protein_coding	13	67.74
Gabbr1	protein_coding	13	73.88
Gna12	protein_coding	13	99.985
Grin1	protein_coding	13	103.565
Gtf2i	protein_coding	13	51.285
Idh3a	protein_coding	13	84.965
Itpka	protein_coding	13	100.315
Kif3c	protein_coding	13	49.48
Lancl1	protein_coding	13	123.17
Macf1	protein_coding	13	155.6
Mast3	protein_coding	13	148.14
Mllt11	protein_coding	13	72.44
Mpc2	protein_coding	13	74.98
mt-Atp8	protein_coding	13	77.62
Ndufb10	protein_coding	13	61.88
Ntrk2	protein_coding	13	144.99
Ogt	protein_coding	13	85.635
Peg3	protein_coding	13	34.58
Pfn1	protein_coding	13	126.63
Psmb1	protein_coding	13	48.175
Psmc5	protein_coding	13	61.65
Psmd2	protein_coding	13	79.58
Ptk2b	protein_coding	13	58.72
Ptprs	protein_coding	13	90.99
Rasgrf1	protein_coding	13	125.495
Rbm39	protein_coding	13	38.85
Rpl6	protein_coding	13	68.945
Sdhb	protein_coding	13	128.2
Selenof	protein_coding	13	140.865
Sipa1l1	protein_coding	13	59.76
Sirpa	protein_coding	13	97.005
Slc30a9	protein_coding	13	53.29
Srsf5	protein_coding	13	216.26
Srsf7	protein_coding	13	244.7
Syn1	protein_coding	13	141.545
Syn2	protein_coding	13	107.23
Syngr1	protein_coding	13	86.68
Thra	protein_coding	13	74.38
Tkt	protein_coding	13	57.29
Tmbim6	protein_coding	13	85.86
Gm25395	scaRNA	13	0
Adgrb2	protein_coding	12	56.83
Anapc5	protein_coding	12	26.895
Ap2a1	protein_coding	12	152.91
Arpc1a	protein_coding	12	75.81
Atp5k	protein_coding	12	66.96
Cadps	protein_coding	12	156.64
Capzb	protein_coding	12	95.12
Cdk5r1	protein_coding	12	139.41
Cotl1	protein_coding	12	82.33
Cryab	protein_coding	12	88.56
Diras2	protein_coding	12	95.96
Dst	protein_coding	12	110.79
Eif4g2	protein_coding	12	114.4
Eif5a	protein_coding	12	59.01
Enpp2	protein_coding	12	45.04
Fbxl16	protein_coding	12	83.54
Fkbp3	protein_coding	12	86.68
Gnb2	protein_coding	12	96.985
Gnb5	protein_coding	12	31.725
Grk2	protein_coding	12	100.73
Hint1	protein_coding	12	89.29
Hnrnpa0	protein_coding	12	176.98
Hnrnpm	protein_coding	12	42.1
Hsbp1	protein_coding	12	87.07
Klhl2	protein_coding	12	71.06
Ly6e	protein_coding	12	135.67
Map1lc3a	protein_coding	12	78.08
Map1lc3b	protein_coding	12	146.98
Map7d1	protein_coding	12	79.57
Mff	protein_coding	12	148.26
Nap1l1	protein_coding	12	99.3
Nap1l5	protein_coding	12	18.44
Napb	protein_coding	12	110.6
Ndufa12	protein_coding	12	57.66
Ndufa5	protein_coding	12	60.85
Ndufs2	protein_coding	12	91.01
Ndufv1	protein_coding	12	100.765
Nfe2l1	protein_coding	12	96.6
Npdc1	protein_coding	12	84.04
Olig1	protein_coding	12	79.745
Osbpl1a	protein_coding	12	60.43
Pcdhga1	protein_coding	12	167.03
Pcp4	protein_coding	12	115.43
Pdhb	protein_coding	12	115.08
Phactr1	protein_coding	12	124.525
Pltp	protein_coding	12	131.55
Ppp1ca	protein_coding	12	70.3
Psma7	protein_coding	12	78.265
Psmb7	protein_coding	12	52.99
Qk	protein_coding	12	96.66
Sf3b2	protein_coding	12	95.09
Slc1a3	protein_coding	12	93.34
Stx1b	protein_coding	12	142.65
Suclg1	protein_coding	12	39.99
Timm13	protein_coding	12	107.37
Trim32	protein_coding	12	64.9
Trio	protein_coding	12	91.97
Trnp1	protein_coding	12	109.34
Tsc22d3	protein_coding	12	146.09
Tsnax	protein_coding	12	101.955
Vamp1	protein_coding	12	109.68
Vps35	protein_coding	12	126.93
Vtn	protein_coding	12	83.96
Snora34	snoRNA	12	0
Snora7a	snoRNA	12	0
Mir3076	miRNA	11	63.21
6330403K07Rik	protein_coding	11	107.115
Adap1	protein_coding	11	123.195
Ahsa1	protein_coding	11	94.92
Asap1	protein_coding	11	63.15
Atp5md	protein_coding	11	108.22
Atp6v1f	protein_coding	11	102.56
Aurkaip1	protein_coding	11	71.13
Basp1	protein_coding	11	61.405
Brd2	protein_coding	11	93.825
Cct2	protein_coding	11	58.11
Cdc42	protein_coding	11	108.3
Cep170b	protein_coding	11	67.54
Cnih2	protein_coding	11	123.99
Coro1a	protein_coding	11	73.96
Cplx2	protein_coding	11	85.3
Dad1	protein_coding	11	109.95
Dclk1	protein_coding	11	81.97
Ddb1	protein_coding	11	85.955
Eef1b2	protein_coding	11	43.45
Egr1	protein_coding	11	44.17
Eif3k	protein_coding	11	99.47
Eif3m	protein_coding	11	66.54
Eno1	protein_coding	11	40.31
Epas1	protein_coding	11	68.805
Fam131a	protein_coding	11	68.965
Gad1	protein_coding	11	143.89
Gdi1	protein_coding	11	103.13
Ghitm	protein_coding	11	80.09
Hdac5	protein_coding	11	100.535
Hk1	protein_coding	11	169.32
Id3	protein_coding	11	78.24
Kalrn	protein_coding	11	138.95
Kcnq2	protein_coding	11	121.975
Lmo4	protein_coding	11	112.23
Lrp1	protein_coding	11	272.25
Mal	protein_coding	11	69.095
Map4	protein_coding	11	78.215
Map7	protein_coding	11	186.28
Mapk3	protein_coding	11	105.945
Mapk8ip3	protein_coding	11	97.57
Maz	protein_coding	11	70.945
Mid1ip1	protein_coding	11	51.98
Ndfip1	protein_coding	11	101.98
Ndufb7	protein_coding	11	117.37
Ndufc2	protein_coding	11	93.55
Ndufs3	protein_coding	11	59.86
Npm1	protein_coding	11	102.16
Ntsr2	protein_coding	11	103.32
Paqr7	protein_coding	11	115.785
Pea15a	protein_coding	11	129.29
Pex5l	protein_coding	11	83.865
Pi4ka	protein_coding	11	72.67
Pik3r2	protein_coding	11	116.77
Ppme1	protein_coding	11	106.815
Psma6	protein_coding	11	89.765
Psmc3	protein_coding	11	83.065
Psmd4	protein_coding	11	28.18
Ptn	protein_coding	11	101.55
R3hdm4	protein_coding	11	73.56
Rab14	protein_coding	11	141.92
Rasgrp1	protein_coding	11	49.24
Rbbp4	protein_coding	11	54.26
Reep5	protein_coding	11	81.37
Rnf10	protein_coding	11	66.66
Scn2a	protein_coding	11	86.885
Sez6l	protein_coding	11	122.23
Slc6a1	protein_coding	11	68.9
Srrm2	protein_coding	11	121.76
Stxbp1	protein_coding	11	104.91
Sv2b	protein_coding	11	79.27
Tardbp	protein_coding	11	105.84
Tcp1	protein_coding	11	105.07
Tmem30a	protein_coding	11	76.08
Tyro3	protein_coding	11	81.71
Ube2d3	protein_coding	11	112.21
Ubl3	protein_coding	11	50.515
Wasf1	protein_coding	11	81.31
Scarna17	scaRNA	11	0
Gm49346	miRNA	10	0
Mir3069	miRNA	10	0
Abhd8	protein_coding	10	67.99
Acsbg1	protein_coding	10	64.99
Actn4	protein_coding	10	108.16
Agap3	protein_coding	10	35.255
Amph	protein_coding	10	94.83
Ap1s1	protein_coding	10	129.48
Arc	protein_coding	10	112.175
Arl3	protein_coding	10	136.3
Atxn10	protein_coding	10	77.77
Cds2	protein_coding	10	57.38
Ckmt1	protein_coding	10	104.77
Clic4	protein_coding	10	76.85
Clip3	protein_coding	10	147.28
Cuedc2	protein_coding	10	159.345
Cx3cl1	protein_coding	10	136.125
Ddx24	protein_coding	10	109.94
Dgkz	protein_coding	10	190.9
Dlgap4	protein_coding	10	55.12
Drap1	protein_coding	10	51.94
Dusp3	protein_coding	10	114.58
Eif3g	protein_coding	10	85.13
Eif4g1	protein_coding	10	97.785
Eml2	protein_coding	10	83.74
Fam171b	protein_coding	10	64.415
Fam49b	protein_coding	10	30.62
Fis1	protein_coding	10	72.395
Fus	protein_coding	10	29.765
Gabarap	protein_coding	10	72.685
Gjb6	protein_coding	10	148.36
Got2	protein_coding	10	70.51
H1f0	protein_coding	10	115.08
Hsp90b1	protein_coding	10	263.59
Hsph1	protein_coding	10	72.78
Kcnab2	protein_coding	10	124.435
Kifc2	protein_coding	10	139.475
Lynx1	protein_coding	10	91.295
Mprip	protein_coding	10	138.18
Nckap1	protein_coding	10	99.22
Ndufa1	protein_coding	10	55.1
Ndufs8	protein_coding	10	182.69
Nptx1	protein_coding	10	171.41
Nr2f1	protein_coding	10	92.68
Nrxn2	protein_coding	10	54.54
Pfkp	protein_coding	10	70.29
Pim3	protein_coding	10	94.115
Pitpnm1	protein_coding	10	56.21
Plpp3	protein_coding	10	111.525
Pmm1	protein_coding	10	109.41
Prdx6	protein_coding	10	116.95
Prrc2a	protein_coding	10	133.5
Psmb6	protein_coding	10	77.45
Rab11fip4	protein_coding	10	98.46
Rap1gap2	protein_coding	10	35.05
Rgs4	protein_coding	10	133.71
Rogdi	protein_coding	10	68.835
Rph3a	protein_coding	10	96.96
Slc27a1	protein_coding	10	131.845
Slc6a17	protein_coding	10	89.23
Smdt1	protein_coding	10	64.025
Snca	protein_coding	10	119.85
Snrnp200	protein_coding	10	103.49
Spcs1	protein_coding	10	63.725
Stip1	protein_coding	10	39.1
Stk32c	protein_coding	10	52.91
Tbcb	protein_coding	10	110.425
Tmem132a	protein_coding	10	76.27
Trim2	protein_coding	10	168.525
Tspan13	protein_coding	10	164.8
Ube2m	protein_coding	10	71.05
Vps29	protein_coding	10	70.27
Wsb2	protein_coding	10	82.72
Snora17	snoRNA	10	0
Snord17	snoRNA	10	0
Gm25202	snRNA	10	1.9
Oip5os1	lincRNA	9	81.88
Gm26377	miRNA	9	50.45
Add1	protein_coding	9	166.645
Akap8l	protein_coding	9	91.31
Ank	protein_coding	9	51.835
Arhgap44	protein_coding	9	176.33
Arl8a	protein_coding	9	76.145
Arpc4	protein_coding	9	96.47
Atp1a2	protein_coding	9	61.015
Atp6ap1	protein_coding	9	80.555
Atxn2	protein_coding	9	225.635
Cabp1	protein_coding	9	77.17
Cap1	protein_coding	9	104.115
Cfap20	protein_coding	9	115.52
Chmp2a	protein_coding	9	59.97
Clip1	protein_coding	9	135.625
Clk1	protein_coding	9	204.6
Cops7a	protein_coding	9	45.225
Cpne6	protein_coding	9	60.425
Crip2	protein_coding	9	87.31
Csnk1g2	protein_coding	9	49.54
Ctsd	protein_coding	9	140.8
Cul1	protein_coding	9	201.37
Cwc15	protein_coding	9	18.55
Dlgap1	protein_coding	9	108.59
Eif3h	protein_coding	9	91.76
Eri3	protein_coding	9	64.18
Fam234b	protein_coding	9	41.29
Flii	protein_coding	9	72.32
Fxr2	protein_coding	9	141.1
Gap43	protein_coding	9	100.95
Gatd3a	protein_coding	9	64.695
Gm20716	protein_coding	9	89.885
Gm49356	protein_coding	9	88.03
Gm49369	protein_coding	9	83.435
Gm49948	protein_coding	9	103.37
Gprc5b	protein_coding	9	132.46
Gpx1	protein_coding	9	128.625
Hagh	protein_coding	9	126.155
Hbb-bt	protein_coding	9	46.85
Hdac11	protein_coding	9	188.625
Hipk1	protein_coding	9	101.16
Hipk3	protein_coding	9	95.42
Hnrnpa1	protein_coding	9	52.705
Hras	protein_coding	9	70.3
Id1	protein_coding	9	136.725
Igsf8	protein_coding	9	68.16
Ik	protein_coding	9	94.48
Inpp4a	protein_coding	9	118.195
Ip6k2	protein_coding	9	156.91
Jund	protein_coding	9	120.58
Khdrbs3	protein_coding	9	56.18
Kifap3	protein_coding	9	61.75
Lamp1	protein_coding	9	131.61
Lysmd2	protein_coding	9	123.9
Mag	protein_coding	9	124.11
Mapre3	protein_coding	9	94.9
Mgat3	protein_coding	9	36.33
Mrpl41	protein_coding	9	214.34
mt-Nd4l	protein_coding	9	71.885
Mtch2	protein_coding	9	60.715
Myo5a	protein_coding	9	88.14
Ndufa8	protein_coding	9	100.41
Ndufc1	protein_coding	9	97.44
Ndufs6	protein_coding	9	80.625
Necap1	protein_coding	9	79.69
Nptxr	protein_coding	9	105.32
Otub1	protein_coding	9	127.17
Paqr8	protein_coding	9	105.3
Park7	protein_coding	9	138.75
Pcbp2	protein_coding	9	102.945
Pclo	protein_coding	9	42.48
Pcp4l1	protein_coding	9	108.42
Pde1a	protein_coding	9	71.85
Pde4dip	protein_coding	9	66.14
Pglyrp1	protein_coding	9	116.57
Pgrmc1	protein_coding	9	122.66
Pja2	protein_coding	9	92.025
Pkia	protein_coding	9	71.62
Plec	protein_coding	9	163.45
Pnisr	protein_coding	9	0
Ppp1r1b	protein_coding	9	46.35
Ppp5c	protein_coding	9	37.84
Psma1	protein_coding	9	95.2
Psmc2	protein_coding	9	96.89
Ptpn5	protein_coding	9	44.75
Qsox1	protein_coding	9	93.73
Ramp2	protein_coding	9	119.11
Rapgef4	protein_coding	9	137.085
Retreg2	protein_coding	9	71.55
Rnf14	protein_coding	9	115.05
Rpl18	protein_coding	9	107.81
Rtl8a	protein_coding	9	105.725
Scrn1	protein_coding	9	48.31
Sdf4	protein_coding	9	68.1
Sh3glb2	protein_coding	9	92.515
Slc12a5	protein_coding	9	69.38
Smarca4	protein_coding	9	97.58
Snx3	protein_coding	9	90.31
Sox18	protein_coding	9	69.635
Sun1	protein_coding	9	94.94
Tef	protein_coding	9	27.515
Tln2	protein_coding	9	77.065
Tprgl	protein_coding	9	99.435
Txn2	protein_coding	9	80.95
Ube2k	protein_coding	9	111.31
Ubl5	protein_coding	9	74.96
Ubxn6	protein_coding	9	111.27
Uhmk1	protein_coding	9	61.71
Usp4	protein_coding	9	47.71
Vdac3	protein_coding	9	150.87
Ypel3	protein_coding	9	100.91
Zbtb18	protein_coding	9	119.97
Gm22748	snoRNA	9	0
Gm47287	miRNA	8	0
Mir3064	miRNA	8	0
1110008P14Rik	protein_coding	8	84.49
1500011B03Rik	protein_coding	8	93.06
4933434E20Rik	protein_coding	8	72.7
Actr1a	protein_coding	8	111.02
Adar	protein_coding	8	105.01
Add2	protein_coding	8	69.03
Alas1	protein_coding	8	95.52
Ap2b1	protein_coding	8	87.84
Ap2m1	protein_coding	8	53.39
Arhgdia	protein_coding	8	81.17
Arl6ip1	protein_coding	8	86.69
Arnt2	protein_coding	8	42.75
Atf4	protein_coding	8	72.51
Atp6v0a1	protein_coding	8	82.76
Atxn7l3b	protein_coding	8	99.21
Bcl11a	protein_coding	8	74.06
Bex3	protein_coding	8	118.61
Btf3	protein_coding	8	102.955
Cacnb3	protein_coding	8	110.45
Cadm4	protein_coding	8	117.56
Camk2n2	protein_coding	8	65.92
Camkk1	protein_coding	8	132.53
Caprin1	protein_coding	8	142.255
Ccni	protein_coding	8	74.15
Cct3	protein_coding	8	51.4
Cd63	protein_coding	8	42.23
Cdipt	protein_coding	8	99.69
Chd4	protein_coding	8	72.69
Chst1	protein_coding	8	84.355
Cldn5	protein_coding	8	66.5
Cuta	protein_coding	8	100.24
Cxcl12	protein_coding	8	127.225
D8Ertd738e	protein_coding	8	91.335
Dazap2	protein_coding	8	96.465
Dcaf8	protein_coding	8	145.68
Ddt	protein_coding	8	73.24
Ddx6	protein_coding	8	104.86
Dmxl2	protein_coding	8	140.92
Dnajc7	protein_coding	8	45.24
Dnm1l	protein_coding	8	72.14
Dusp1	protein_coding	8	154.2
Dusp8	protein_coding	8	54.25
Ei24	protein_coding	8	85.4
Eif3e	protein_coding	8	32.29
Emc4	protein_coding	8	81.67
Epb41l3	protein_coding	8	105.27
Esd	protein_coding	8	59.89
Etfb	protein_coding	8	41.4
Ewsr1	protein_coding	8	211.015
Exoc7	protein_coding	8	60.57
F3	protein_coding	8	44.28
Fastk	protein_coding	8	124.535
Fbxl5	protein_coding	8	80.14
Fbxo2	protein_coding	8	81.79
Fez1	protein_coding	8	133.11
Frrs1l	protein_coding	8	118.3
Gls	protein_coding	8	100.94
Gm16286	protein_coding	8	137.555
Gm20458	protein_coding	8	71.61
Gm20479	protein_coding	8	107.43
Gm42420	protein_coding	8	114.955
Gm42742	protein_coding	8	98.235
Gnl3l	protein_coding	8	93.7
Grik5	protein_coding	8	68.495
Guk1	protein_coding	8	65.85
Habp4	protein_coding	8	88.14
Hmgcs1	protein_coding	8	52.56
Hnrnpc	protein_coding	8	105.08
Hpcal1	protein_coding	8	137.37
Hsd17b12	protein_coding	8	59.61
Hspa8	protein_coding	8	71.065
Igfbp7	protein_coding	8	103.7
Inf2	protein_coding	8	62.405
Ip6k1	protein_coding	8	64.46
Ipo4	protein_coding	8	51.13
Isca1	protein_coding	8	85.795
Jph3	protein_coding	8	93.795
Klf13	protein_coding	8	76.025
Klhl7	protein_coding	8	120.22
Laptm4a	protein_coding	8	93.34
Lsm14b	protein_coding	8	78.93
Lzts1	protein_coding	8	90.82
Macroh2a1	protein_coding	8	94.08
Maf1	protein_coding	8	41.585
Manf	protein_coding	8	123.98
Mapk8ip2	protein_coding	8	121.445
Mat2a	protein_coding	8	87.205
Mcrip1	protein_coding	8	89.485
Mfge8	protein_coding	8	82.89
Mfn2	protein_coding	8	122.93
Micos10	protein_coding	8	122.295
Mink1	protein_coding	8	68.32
Morf4l1	protein_coding	8	129.86
Mrps34	protein_coding	8	91.06
Mtmr3	protein_coding	8	94.33
Ncald	protein_coding	8	31.65
Ncbp1	protein_coding	8	96.56
Ncor2	protein_coding	8	80.52
Ndufv3	protein_coding	8	90.49
Npepps	protein_coding	8	149.83
Nr1d1	protein_coding	8	132.43
Nrbp1	protein_coding	8	171.07
Nt5c3	protein_coding	8	26.68
Ntm	protein_coding	8	66.485
Oaz2	protein_coding	8	97.605
Ogdh	protein_coding	8	105.21
Paics	protein_coding	8	115.885
Pfdn4	protein_coding	8	65.625
Phc2	protein_coding	8	82.175
Phgdh	protein_coding	8	96.6
Phlda3	protein_coding	8	154.43
Phyhip	protein_coding	8	115.61
Phyhipl	protein_coding	8	47.73
Pip5k1c	protein_coding	8	107.52
Pitpna	protein_coding	8	106.15
Plekhb2	protein_coding	8	102.92
Pnkd	protein_coding	8	85.745
Ppp2r2c	protein_coding	8	102.4
Prkce	protein_coding	8	106.215
Prkcsh	protein_coding	8	135.85
Prrc2b	protein_coding	8	84.39
Psmb2	protein_coding	8	106.22
Ptpa	protein_coding	8	153.465
Puf60	protein_coding	8	78.48
Rab3a	protein_coding	8	78.2
Rab5a	protein_coding	8	60.035
Rasl10b	protein_coding	8	92.89
Rbm5	protein_coding	8	16.15
Resp18	protein_coding	8	166.74
Rnf208	protein_coding	8	95.67
Rpl36al	protein_coding	8	79.62
Rpl41	protein_coding	8	44.015
Rps19	protein_coding	8	64.64
Rpsa	protein_coding	8	76.32
Rtcb	protein_coding	8	52.96
Rtl8b	protein_coding	8	96.85
Scn2b	protein_coding	8	83.65
Scrg1	protein_coding	8	62.575
Sdha	protein_coding	8	52.98
Sez6l2	protein_coding	8	168.485
Sh3gl2	protein_coding	8	113.94
Shisa4	protein_coding	8	60.58
Slc6a11	protein_coding	8	103.16
Slc6a6	protein_coding	8	73.81
Snph	protein_coding	8	109.82
Sphkap	protein_coding	8	63.81
Srp14	protein_coding	8	104.78
Ssbp4	protein_coding	8	71.2
Ssr4	protein_coding	8	148.255
Stmn4	protein_coding	8	132.48
Stub1	protein_coding	8	90.235
Syngr3	protein_coding	8	68.96
Synpo	protein_coding	8	129.56
Tmed10	protein_coding	8	153.785
Tomm34	protein_coding	8	94.455
Tomm40	protein_coding	8	153.64
Trappc4	protein_coding	8	63.46
Trim28	protein_coding	8	154.1
Ttc7b	protein_coding	8	49.32
Ufc1	protein_coding	8	51.96
Uqcrc2	protein_coding	8	95.17
Wdr6	protein_coding	8	79.28
Xbp1	protein_coding	8	89.02
Yipf3	protein_coding	8	102.7
Zfp365	protein_coding	8	103.41
Zfp638	protein_coding	8	112.03
Zmynd8	protein_coding	8	91.2
Gm22767	scaRNA	8	0
Snora68	snoRNA	8	0
Mirg	lincRNA	7	299.27
Gm25241	miRNA	7	65.74
Gm49347	miRNA	7	4.59
Mir703	miRNA	7	61.79
4833439L19Rik	protein_coding	7	146.79
Aamp	protein_coding	7	79.1
Aatk	protein_coding	7	95.68
Abcf2	protein_coding	7	92.88
Acin1	protein_coding	7	170.285
Adam15	protein_coding	7	90.025
Add3	protein_coding	7	68.6
Adipor2	protein_coding	7	110
Ahi1	protein_coding	7	75.96
Akt1	protein_coding	7	87
Ap2s1	protein_coding	7	123.64
Apc2	protein_coding	7	160.49
Arglu1	protein_coding	7	71.59
Arhgef2	protein_coding	7	121.18
Arhgef7	protein_coding	7	100.625
Arl1	protein_coding	7	89.765
Arl6ip5	protein_coding	7	75.04
Asb6	protein_coding	7	96.66
Atcay	protein_coding	7	76.85
Atp13a2	protein_coding	7	131.22
Atrx	protein_coding	7	177.705
B4galt2	protein_coding	7	54.94
Baalc	protein_coding	7	108.8
Baz1b	protein_coding	7	39.2
Bcas1	protein_coding	7	96.22
Brinp1	protein_coding	7	27.93
Brsk1	protein_coding	7	68.135
Bsn	protein_coding	7	15.815
Btbd8	protein_coding	7	60.67
Cadm1	protein_coding	7	49.22
Caly	protein_coding	7	103.01
Camk2a	protein_coding	7	133.495
Caskin1	protein_coding	7	94.4
Cd47	protein_coding	7	76.125
Cdk14	protein_coding	7	113.3
Chchd6	protein_coding	7	94.85
Chd3	protein_coding	7	120.91
Chgb	protein_coding	7	111.05
Clk4	protein_coding	7	126.26
Clstn3	protein_coding	7	108.43
Cltb	protein_coding	7	154.03
Cmas	protein_coding	7	157.205
Cops9	protein_coding	7	53.21
Cox17	protein_coding	7	56.95
Cpeb2	protein_coding	7	133.76
Csnk1a1	protein_coding	7	124.73
Ctu2	protein_coding	7	36.57
Cystm1	protein_coding	7	141.52
Dap3	protein_coding	7	36.075
Dazap1	protein_coding	7	128.68
Dgcr6	protein_coding	7	108.02
Dlg3	protein_coding	7	81.51
Dmtf1	protein_coding	7	77.025
Dmwd	protein_coding	7	73.125
Dnajb2	protein_coding	7	37.765
Dnajb5	protein_coding	7	296.22
Dohh	protein_coding	7	104.155
Dtx3	protein_coding	7	148.73
Dynlt3	protein_coding	7	103.685
Edc4	protein_coding	7	40.56
Efr3b	protein_coding	7	42.85
Enpp5	protein_coding	7	116.09
Ensa	protein_coding	7	24.88
Epn2	protein_coding	7	67.68
Exd2	protein_coding	7	110.16
Fbll1	protein_coding	7	71.155
Fermt2	protein_coding	7	22.83
Fgfr3	protein_coding	7	138.26
Fh1	protein_coding	7	99.69
Flt1	protein_coding	7	92.13
Fscn1	protein_coding	7	29.845
Gaa	protein_coding	7	76.92
Gm20503	protein_coding	7	80.54
Gm43738	protein_coding	7	114.4
Gm45837	protein_coding	7	97.145
Gm49510	protein_coding	7	96.11
Gpm6b	protein_coding	7	61.26
Gprasp2	protein_coding	7	93.02
Gria2	protein_coding	7	9.57
Gsk3a	protein_coding	7	83.58
H2-D1	protein_coding	7	122.32
Haghl	protein_coding	7	98.08
Hap1	protein_coding	7	109.76
Hcfc1r1	protein_coding	7	89.36
Hcn2	protein_coding	7	231.36
Herpud1	protein_coding	7	61.94
Hivep2	protein_coding	7	73.415
Hmgcr	protein_coding	7	186.43
Hp1bp3	protein_coding	7	55.65
Hspe1	protein_coding	7	76.995
Idh3b	protein_coding	7	73.93
Ilrun	protein_coding	7	75.88
Insyn1	protein_coding	7	80.1
Ints1	protein_coding	7	171.46
Itgb1	protein_coding	7	74.65
Jakmip3	protein_coding	7	272.09
Jcad	protein_coding	7	195.68
Jpt1	protein_coding	7	150.39
Kcna2	protein_coding	7	96.555
Kctd13	protein_coding	7	187.36
Kctd17	protein_coding	7	11.55
Kpnb1	protein_coding	7	87.045
Lamtor2	protein_coding	7	51.08
Lgmn	protein_coding	7	94.93
Lsm14a	protein_coding	7	95.94
Mcf2l	protein_coding	7	122.95
Metap2	protein_coding	7	62.32
Micos13	protein_coding	7	64.46
Miga2	protein_coding	7	73.32
Mpped1	protein_coding	7	145.445
Mrtfb	protein_coding	7	128.47
Mtmr6	protein_coding	7	38.96
Mycbp2	protein_coding	7	51.44
Myl12b	protein_coding	7	89.38
Nap1l2	protein_coding	7	39.595
Napg	protein_coding	7	92.105
Ndrg1	protein_coding	7	70.955
Ndufs1	protein_coding	7	109.84
Ndufs4	protein_coding	7	65.14
Nlgn2	protein_coding	7	45.04
Nop56	protein_coding	7	12.895
Nrd1	protein_coding	7	94.975
Nrep	protein_coding	7	83.125
Nrn1	protein_coding	7	47.52
Nt5c3b	protein_coding	7	70.15
Oat	protein_coding	7	108.5
Oxr1	protein_coding	7	169.565
P4hb	protein_coding	7	112.735
Pak1	protein_coding	7	70.19
Papola	protein_coding	7	95.21
Parp6	protein_coding	7	131.23
Pcdh1	protein_coding	7	116.01
Pcyt2	protein_coding	7	97.42
Pdha1	protein_coding	7	37.75
Pdxk	protein_coding	7	86.39
Phlpp1	protein_coding	7	71.055
Plxnb2	protein_coding	7	167.495
Pnmal2	protein_coding	7	80.455
Polb	protein_coding	7	48.63
Polr2f	protein_coding	7	131.25
Por	protein_coding	7	67.09
Ppm1e	protein_coding	7	104.675
Ppp3ca	protein_coding	7	119.33
Ppp6r3	protein_coding	7	60.475
Prkcz	protein_coding	7	67.2
Psma4	protein_coding	7	134.755
Psmb3	protein_coding	7	90.13
Psmd13	protein_coding	7	82.21
Pygb	protein_coding	7	145.22
Rab15	protein_coding	7	87.085
Rab1b	protein_coding	7	70.94
Rab3c	protein_coding	7	140.61
Raf1	protein_coding	7	50.01
Ralgapa1	protein_coding	7	69.75
Rap1gds1	protein_coding	7	96.54
Rasgef1a	protein_coding	7	114.795
Rbfox2	protein_coding	7	141.98
Rbm42	protein_coding	7	73.45
Rhoa	protein_coding	7	62.97
Rnf4	protein_coding	7	72.88
Rp9	protein_coding	7	96.745
Rpl9	protein_coding	7	92.12
Rufy3	protein_coding	7	122.205
S100a16	protein_coding	7	121.635
Scand1	protein_coding	7	54.13
Scoc	protein_coding	7	63.03
Sema7a	protein_coding	7	44.4
Septin8	protein_coding	7	48.05
Setd2	protein_coding	7	146.87
Setd7	protein_coding	7	124.435
Sf3b6	protein_coding	7	90.69
Sgip1	protein_coding	7	53.82
Sgk1	protein_coding	7	20.95
Slain1	protein_coding	7	101.005
Slc24a2	protein_coding	7	180.78
Slc25a11	protein_coding	7	75.66
Slc38a3	protein_coding	7	115.74
Smap1	protein_coding	7	65.52
Smarcc2	protein_coding	7	116.47
Srsf3	protein_coding	7	83.44
Ssr3	protein_coding	7	128.47
Stmn2	protein_coding	7	77.67
Stx1a	protein_coding	7	139.12
Sv2a	protein_coding	7	237.65
Taf10	protein_coding	7	96.33
Tbca	protein_coding	7	62.88
Tesk1	protein_coding	7	61.56
Tfg	protein_coding	7	100.94
Tjp1	protein_coding	7	98.525
Tmed7	protein_coding	7	72.91
Tmed9	protein_coding	7	109.985
Tppp	protein_coding	7	75.5
Trpc4ap	protein_coding	7	88.06
Tspan3	protein_coding	7	169.15
Ube2ql1	protein_coding	7	38.03
Ube4b	protein_coding	7	137.035
Ubp1	protein_coding	7	108.52
Ubqln1	protein_coding	7	127.825
Ubr4	protein_coding	7	126.53
Uqcrb	protein_coding	7	75.71
Vps28	protein_coding	7	47.045
Wdr13	protein_coding	7	77.75
Ywhaq	protein_coding	7	101.31
Zer1	protein_coding	7	136.86
Gm26083	scaRNA	7	0
Snora73a	snoRNA	7	0
Snora74a	snoRNA	7	4.59
Snora81	snoRNA	7	0
Erdr1	lincRNA	6	0
Gm23419	miRNA	6	100.08
Gm47293	miRNA	6	111.69
Mir8094	miRNA	6	40.315
A330023F24Rik	processed_transcript	6	28.92
Gm20427	processed_transcript	6	83.745
2310061I04Rik	protein_coding	6	136.635
6430548M08Rik	protein_coding	6	56.28
Aak1	protein_coding	6	63.78
Abca2	protein_coding	6	116.185
Abhd12	protein_coding	6	70.73
Abhd17a	protein_coding	6	86.19
Acly	protein_coding	6	107.02
Adarb1	protein_coding	6	110.815
Adcyap1r1	protein_coding	6	111.78
Adgrb1	protein_coding	6	65.41
Adssl1	protein_coding	6	43.31
Agpat1	protein_coding	6	98.81
Agpat3	protein_coding	6	106.655
Agrn	protein_coding	6	163.69
Aig1	protein_coding	6	70.51
Ajm1	protein_coding	6	59.97
Akt1s1	protein_coding	6	120.935
Anapc13	protein_coding	6	89.66
Ankrd40	protein_coding	6	49.39
Anp32a	protein_coding	6	25.05
Ap3b2	protein_coding	6	100.225
Arhgef4	protein_coding	6	100.43
Arpc2	protein_coding	6	66.08
Arpp19	protein_coding	6	209.66
Arrb1	protein_coding	6	123.015
Asna1	protein_coding	6	54.4
Asphd2	protein_coding	6	159.7
B3gat3	protein_coding	6	94.05
Bag6	protein_coding	6	121.34
Bax	protein_coding	6	232.015
BC031181	protein_coding	6	74.97
Bcl2l1	protein_coding	6	99.13
Begain	protein_coding	6	66.68
Bod1	protein_coding	6	69.305
Bok	protein_coding	6	49.64
Brk1	protein_coding	6	77.81
Brms1l	protein_coding	6	107.55
Bscl2	protein_coding	6	71.37
Btbd3	protein_coding	6	115.39
Camk2g	protein_coding	6	98.255
Cap2	protein_coding	6	177.02
Capns1	protein_coding	6	125.03
Cbr1	protein_coding	6	63.15
Cbx6	protein_coding	6	89.94
Ccnl1	protein_coding	6	85.67
Cdc42bpa	protein_coding	6	54.42
Cdk4	protein_coding	6	86.14
Chchd1	protein_coding	6	66.395
Chd8	protein_coding	6	165.24
Chmp4b	protein_coding	6	47.93
Chst10	protein_coding	6	73.54
Chtop	protein_coding	6	41.45
Cilk1	protein_coding	6	80.09
Cipc	protein_coding	6	139.66
Clptm1l	protein_coding	6	99.455
Coa3	protein_coding	6	78.56
Copb1	protein_coding	6	119.27
Copg1	protein_coding	6	78.47
Cops4	protein_coding	6	78.33
Cops6	protein_coding	6	39.345
Coq9	protein_coding	6	124.76
Coro1b	protein_coding	6	135.755
Cpne7	protein_coding	6	214.74
Cpsf3	protein_coding	6	87.405
Cry2	protein_coding	6	91.62
Crym	protein_coding	6	116.16
Csdc2	protein_coding	6	184.79
Csnk1d	protein_coding	6	67.675
Csnk2b	protein_coding	6	58.59
Ctdnep1	protein_coding	6	92.3
Ctnna1	protein_coding	6	114.4
Ctsf	protein_coding	6	193.57
Cul9	protein_coding	6	151.175
Cxxc5	protein_coding	6	42.42
D430019H16Rik	protein_coding	6	110.59
Dcaf13	protein_coding	6	53.31
Dcp2	protein_coding	6	110.955
Dctn1	protein_coding	6	115.375
Dctn6	protein_coding	6	158.85
Desi1	protein_coding	6	131.085
Dhx15	protein_coding	6	84.78
Dhx30	protein_coding	6	314.99
Dhx9	protein_coding	6	104.225
Dusp6	protein_coding	6	222.59
Dync1li2	protein_coding	6	205.65
Eef1d	protein_coding	6	96.36
Egr3	protein_coding	6	113.61
Eif3l	protein_coding	6	56.14
Eif5	protein_coding	6	29.59
Elof1	protein_coding	6	153.6
Elovl5	protein_coding	6	83.46
Emc10	protein_coding	6	189.865
Emc9	protein_coding	6	40.16
Eng	protein_coding	6	75.645
Epha4	protein_coding	6	109.51
Esrra	protein_coding	6	86.2
Evl	protein_coding	6	99.19
Fam120a	protein_coding	6	21.645
Fam168a	protein_coding	6	63.52
Fam173a	protein_coding	6	27.815
Fam241b	protein_coding	6	34.365
Fbxo11	protein_coding	6	78.985
Fbxo45	protein_coding	6	45.995
Fbxo9	protein_coding	6	80.38
Fem1b	protein_coding	6	39.3
Fkbp2	protein_coding	6	47.1
Fnip1	protein_coding	6	74.43
Fry	protein_coding	6	103.24
Gabrg2	protein_coding	6	89.84
Galnt9	protein_coding	6	170.15
Gatm	protein_coding	6	81.33
Gde1	protein_coding	6	90.5
Gga1	protein_coding	6	136.58
Gm12166	protein_coding	6	120.75
Gm12184	protein_coding	6	187.35
Gna11	protein_coding	6	84.48
Gramd1a	protein_coding	6	268.96
Grm4	protein_coding	6	197.34
Gsn	protein_coding	6	83.92
H2-K1	protein_coding	6	124.85
Hmgcl	protein_coding	6	33.16
Hmox2	protein_coding	6	104.13
Hnrnpab	protein_coding	6	43.42
Hnrnpul2	protein_coding	6	87.98
Hspa12a	protein_coding	6	29.29
Icam5	protein_coding	6	165.895
Ilk	protein_coding	6	56.85
Inpp5f	protein_coding	6	82.35
Iqsec2	protein_coding	6	86.49
Kazn	protein_coding	6	83.205
Kcnk1	protein_coding	6	40.64
Kcnmb4	protein_coding	6	39.99
Kdm1a	protein_coding	6	107.66
Klhl9	protein_coding	6	162.695
Krtcap2	protein_coding	6	84.055
Lin7b	protein_coding	6	91.495
Lrrc58	protein_coding	6	22.445
Lypla2	protein_coding	6	79.56
Map2k2	protein_coding	6	104.75
Mapk14	protein_coding	6	42.57
Mapre2	protein_coding	6	113.83
Mapt	protein_coding	6	86.145
Mbnl2	protein_coding	6	145.38
Mbtps1	protein_coding	6	177.05
Micu1	protein_coding	6	161.8
Mien1	protein_coding	6	138.36
Mras	protein_coding	6	80.465
Mrpl30	protein_coding	6	65.1
Mrps12	protein_coding	6	153
Mrps14	protein_coding	6	53.84
Mrps18a	protein_coding	6	95.12
Mrps21	protein_coding	6	78.64
Myh9	protein_coding	6	98.85
Myo18a	protein_coding	6	32.105
Myo1c	protein_coding	6	106.63
Nars	protein_coding	6	303.53
Nat8l	protein_coding	6	106.385
Ncoa5	protein_coding	6	68.655
Ndel1	protein_coding	6	37.51
Nfkbia	protein_coding	6	42.84
Nr1h2	protein_coding	6	91.7
Nrsn2	protein_coding	6	143.295
Nrxn3	protein_coding	6	65.455
Paip2	protein_coding	6	61.825
Pank4	protein_coding	6	94.41
Pcbp4	protein_coding	6	139.79
Pdcd6	protein_coding	6	181.95
Pdpk1	protein_coding	6	41.545
Pgs1	protein_coding	6	110.75
Phc1	protein_coding	6	113.85
Pi4k2a	protein_coding	6	154.39
Pip4p1	protein_coding	6	137.3
Pja1	protein_coding	6	84.805
Plekhm2	protein_coding	6	160.95
Pls3	protein_coding	6	95.98
Podxl2	protein_coding	6	74.435
Poglut1	protein_coding	6	228.38
Polr2i	protein_coding	6	98.23
Pom121	protein_coding	6	87.65
Pop5	protein_coding	6	60.64
Ppm1g	protein_coding	6	23.655
Ppp1r15b	protein_coding	6	41.43
Prex2	protein_coding	6	226.47
Prkacb	protein_coding	6	84.43
Prkag1	protein_coding	6	63.21
Prps1	protein_coding	6	205.2
Prrc2c	protein_coding	6	45.89
Purb	protein_coding	6	114.86
Pym1	protein_coding	6	196.435
Rabgap1	protein_coding	6	59.44
Ranbp3	protein_coding	6	98.27
Rasd2	protein_coding	6	80.22
Rbck1	protein_coding	6	160.7
Rbfox3	protein_coding	6	72.49
Rbm3	protein_coding	6	127.93
Rbx1	protein_coding	6	63.82
Rdh5	protein_coding	6	74.83
Rell2	protein_coding	6	67.265
Reps2	protein_coding	6	126.735
Rictor	protein_coding	6	212.36
Rnf112	protein_coding	6	125.94
Rnf167	protein_coding	6	128.965
Rnf220	protein_coding	6	82.78
Rnf44	protein_coding	6	73.585
Rpl22l1	protein_coding	6	47.43
Rpl36a	protein_coding	6	91.4
Rpn2	protein_coding	6	61.56
Rps4x	protein_coding	6	59.51
Rraga	protein_coding	6	69.59
Rragc	protein_coding	6	104.21
Rusc2	protein_coding	6	198.88
S100a13	protein_coding	6	75.02
S1pr1	protein_coding	6	52.87
Sat1	protein_coding	6	141.925
Scaf1	protein_coding	6	139.52
Scg3	protein_coding	6	108.93
Sdc3	protein_coding	6	63.56
Sdr39u1	protein_coding	6	107.57
Sec11c	protein_coding	6	37.94
Sec61b	protein_coding	6	45.02
Senp6	protein_coding	6	21.31
Septin3	protein_coding	6	64.63
Serf2	protein_coding	6	79.98
Sf1	protein_coding	6	179.54
Sf3b5	protein_coding	6	112.62
Slc25a22	protein_coding	6	165.435
Slc25a23	protein_coding	6	93.45
Slc7a5	protein_coding	6	161.44
Slirp	protein_coding	6	47.31
Smarca2	protein_coding	6	92.92
Smim14	protein_coding	6	116.33
Snrnp70	protein_coding	6	3.85
Snw1	protein_coding	6	109.15
Snx10	protein_coding	6	108.38
Sorl1	protein_coding	6	86.86
Sort1	protein_coding	6	148.76
Spcs2	protein_coding	6	50.91
Spry2	protein_coding	6	100.9
Srgap3	protein_coding	6	25.64
Srsf1	protein_coding	6	49.635
Srsf2	protein_coding	6	90.27
Ssrp1	protein_coding	6	82.28
Strip1	protein_coding	6	62.92
Strn4	protein_coding	6	138.735
Sucla2	protein_coding	6	224.59
Sumo3	protein_coding	6	71.48
Sybu	protein_coding	6	150.89
Sympk	protein_coding	6	224.76
Synj1	protein_coding	6	113.18
Syt4	protein_coding	6	137.72
Tango2	protein_coding	6	111.96
Taok2	protein_coding	6	111.625
Tbpl1	protein_coding	6	82.66
Tceal9	protein_coding	6	140.32
Thoc7	protein_coding	6	76.17
Tial1	protein_coding	6	36.3
Tmcc2	protein_coding	6	102.585
Tmem240	protein_coding	6	133.62
Tmem250-ps	protein_coding	6	197.27
Tmem259	protein_coding	6	104.95
Tmod2	protein_coding	6	22.175
Tob1	protein_coding	6	63.335
Top1	protein_coding	6	90.08
Tpm1	protein_coding	6	102.96
Trrap	protein_coding	6	81.2
Ttyh3	protein_coding	6	161.61
Tubgcp6	protein_coding	6	273.63
Uba2	protein_coding	6	80.24
Ubald1	protein_coding	6	106.69
Ube2a	protein_coding	6	143.755
Ube2j2	protein_coding	6	85.54
Ubqln2	protein_coding	6	2.15
Ubxn1	protein_coding	6	70.345
Unc50	protein_coding	6	72.17
Urm1	protein_coding	6	45.59
Usp11	protein_coding	6	156.4
Usp2	protein_coding	6	103.94
Usp21	protein_coding	6	66.53
Usp34	protein_coding	6	154.16
Usp5	protein_coding	6	117.11
Vegfb	protein_coding	6	106.88
Wbp11	protein_coding	6	127.09
Wdr47	protein_coding	6	103.45
Wwc1	protein_coding	6	51.98
Xab2	protein_coding	6	64.665
Xpot	protein_coding	6	228.525
Zc3h18	protein_coding	6	111.465
Zcchc12	protein_coding	6	55.98
Zdhhc17	protein_coding	6	108.38
Zfp91	protein_coding	6	27.545
Zic1	protein_coding	6	97.615
Zranb2	protein_coding	6	61.18
Gm24451	snoRNA	6	0
Malat1	lincRNA	5	50.585
Mir124a-1hg	lincRNA	5	294.1
Pantr1	lincRNA	5	34.73
Mir134	miRNA	5	0
Mir1906-1	miRNA	5	0
Mir496a	miRNA	5	0
Mirlet7b	miRNA	5	3.225
Snhg8	processed_transcript	5	60.07
0610010K14Rik	protein_coding	5	89.56
1110004F10Rik	protein_coding	5	172.26
1500009C09Rik	protein_coding	5	81.63
2900026A02Rik	protein_coding	5	50.04
5031439G07Rik	protein_coding	5	112.36
9530068E07Rik	protein_coding	5	104.53
Abcf1	protein_coding	5	99.5
AC159819.1	protein_coding	5	102.135
Acat2	protein_coding	5	20.98
Acot13	protein_coding	5	109.6
Actr10	protein_coding	5	114.535
Actr2	protein_coding	5	144.365
Actr3	protein_coding	5	70.03
Adk	protein_coding	5	172.71
Adora1	protein_coding	5	48.565
Afdn	protein_coding	5	156.65
Agtpbp1	protein_coding	5	36.68
Aifm3	protein_coding	5	54.2
Ak3	protein_coding	5	99.39
Ak4	protein_coding	5	35.74
Ak5	protein_coding	5	142.57
Akap8	protein_coding	5	215.08
Alkbh6	protein_coding	5	42.5
Ankrd13b	protein_coding	5	57.22
Ankrd13d	protein_coding	5	66.64
Ankrd28	protein_coding	5	25.98
Ankrd34a	protein_coding	5	30.345
Ankrd46	protein_coding	5	44.11
Ap1ar	protein_coding	5	169.07
Ap2a2	protein_coding	5	67.48
Apc	protein_coding	5	38.79
Appl2	protein_coding	5	155.66
Aprt	protein_coding	5	180.19
Arel1	protein_coding	5	45.37
Arhgef1	protein_coding	5	70.42
Arhgef12	protein_coding	5	165.12
Arhgef25	protein_coding	5	122.04
Arhgef3	protein_coding	5	100.175
Arid4b	protein_coding	5	88.36
Arl2	protein_coding	5	125.785
Arl2bp	protein_coding	5	45.18
Arrb2	protein_coding	5	51.66
Asah1	protein_coding	5	285.6
Ash1l	protein_coding	5	53.5
Asns	protein_coding	5	144.76
Atf2	protein_coding	5	60.34
Atp11a	protein_coding	5	24.37
Atp13a1	protein_coding	5	141.05
Atp2b1	protein_coding	5	95.29
Atraid	protein_coding	5	237.85
Atxn7l3	protein_coding	5	149.54
AU040320	protein_coding	5	97.56
Auh	protein_coding	5	173.94
BC004004	protein_coding	5	82.99
Bcl2l2	protein_coding	5	109.79
Bclaf1	protein_coding	5	162.07
Bud31	protein_coding	5	85.63
C1qbp	protein_coding	5	126.67
C1qtnf4	protein_coding	5	131.165
Cab39	protein_coding	5	52.81
Caln1	protein_coding	5	31.015
Calu	protein_coding	5	214.86
Camta1	protein_coding	5	154.45
Camta2	protein_coding	5	88.525
Car11	protein_coding	5	84.86
Ccdc28a	protein_coding	5	140.03
Ccnt2	protein_coding	5	0
Cd200	protein_coding	5	101.765
Cdk17	protein_coding	5	148.64
Celf1	protein_coding	5	6.68
Celf2	protein_coding	5	93.13
Cerk	protein_coding	5	328.61
Cers1	protein_coding	5	162.415
Cers5	protein_coding	5	172.8
Cfdp1	protein_coding	5	144.49
Cherp	protein_coding	5	38.225
Cic	protein_coding	5	60.85
Cisd1	protein_coding	5	109.95
Clcn3	protein_coding	5	51.835
Clec2l	protein_coding	5	108.565
Clk3	protein_coding	5	175.43
Cndp2	protein_coding	5	173.67
Cnn3	protein_coding	5	93.16
Cnr1	protein_coding	5	102.975
Cops8	protein_coding	5	47.28
Coro1c	protein_coding	5	44.69
Crebzf	protein_coding	5	106.35
Crmp1	protein_coding	5	32.72
Ctdsp2	protein_coding	5	223.605
Ctnnd2	protein_coding	5	15.325
Ctxn1	protein_coding	5	96.5
D430041D05Rik	protein_coding	5	127.155
Dagla	protein_coding	5	86.87
Dbn1	protein_coding	5	88.595
Dctn2	protein_coding	5	96.22
Dcun1d4	protein_coding	5	270.36
Dhps	protein_coding	5	45.905
Dhrs1	protein_coding	5	132.73
Dhx57	protein_coding	5	71.46
Dnaja4	protein_coding	5	142.235
Dnajc5	protein_coding	5	125.94
Dnajc8	protein_coding	5	125.68
Dner	protein_coding	5	74.91
Dnm3	protein_coding	5	240.36
Dock4	protein_coding	5	180.68
Dop1a	protein_coding	5	253.78
Dop1b	protein_coding	5	262.52
Dpy19l1	protein_coding	5	66.97
Dstn	protein_coding	5	44.65
Dusp26	protein_coding	5	77.36
Dvl1	protein_coding	5	44.755
Dym	protein_coding	5	113.58
Echs1	protein_coding	5	104.965
Ehbp1	protein_coding	5	89.31
Eif3a	protein_coding	5	66.2
Eif6	protein_coding	5	29.6
Elavl3	protein_coding	5	86.79
Elavl4	protein_coding	5	62.24
Epb41l1	protein_coding	5	82.28
Epo	protein_coding	5	168.35
Eprs	protein_coding	5	17.715
Ergic1	protein_coding	5	40.31
Etl4	protein_coding	5	85.04
Fads1	protein_coding	5	145.23
Fam131b	protein_coding	5	68.35
Fam160a2	protein_coding	5	34.56
Fam162a	protein_coding	5	61.13
Fam168b	protein_coding	5	33.13
Fam171a2	protein_coding	5	83.595
Fam219a	protein_coding	5	39.025
Fbxo44	protein_coding	5	116.965
Fgfr1op2	protein_coding	5	201.64
Fhl1	protein_coding	5	124
Fmc1	protein_coding	5	26.95
Fn1	protein_coding	5	63.43
Fnbp1	protein_coding	5	92.395
Fndc4	protein_coding	5	51.905
Fubp1	protein_coding	5	86.805
Gabrb3	protein_coding	5	49.61
Gamt	protein_coding	5	111.28
Gdap1l1	protein_coding	5	128.96
Ggt7	protein_coding	5	61.8
Gm28036	protein_coding	5	111.365
Gnal	protein_coding	5	39.785
Gns	protein_coding	5	49.7
Golga4	protein_coding	5	184.99
Gorasp2	protein_coding	5	68.01
Gphn	protein_coding	5	142.85
Gpr158	protein_coding	5	100.92
Gramd1b	protein_coding	5	87.735
Grb14	protein_coding	5	101.87
Gspt2	protein_coding	5	48.24
Gtf3c3	protein_coding	5	157.08
Gtpbp6	protein_coding	5	84.415
H2az1	protein_coding	5	106.09
H2az2	protein_coding	5	74.33
Hcfc1	protein_coding	5	47.94
Hdgfl2	protein_coding	5	65.66
Hebp1	protein_coding	5	76.52
Hectd4	protein_coding	5	95.85
Herc2	protein_coding	5	174.255
Hgsnat	protein_coding	5	100.93
Higd2a	protein_coding	5	122.37
Hlf	protein_coding	5	118.09
Hnrnph1	protein_coding	5	74.72
Hnrnpr	protein_coding	5	24.75
Hspa4	protein_coding	5	49.215
Hspbp1	protein_coding	5	186.24
Il18	protein_coding	5	67.38
Il33	protein_coding	5	171.79
Ilf3	protein_coding	5	155.045
Immt	protein_coding	5	55.54
Ina	protein_coding	5	54.66
Ipo13	protein_coding	5	144.425
Ipo9	protein_coding	5	48.43
Iqschfp	protein_coding	5	62.57
Iscu	protein_coding	5	96.85
Itpa	protein_coding	5	99.4
Jam3	protein_coding	5	87.91
Jmjd1c	protein_coding	5	37.67
Junb	protein_coding	5	66.83
Kars	protein_coding	5	34.12
Kcnc3	protein_coding	5	45.05
Kcnd2	protein_coding	5	21.61
Kctd20	protein_coding	5	86.94
Klc2	protein_coding	5	99.765
Klhdc3	protein_coding	5	131.26
Lamtor4	protein_coding	5	105.74
Lpgat1	protein_coding	5	156.535
Lrrc42	protein_coding	5	60.31
Lrrc49	protein_coding	5	164.11
Lztr1	protein_coding	5	28.29
Madd	protein_coding	5	111.51
Maea	protein_coding	5	78.585
Mageh1	protein_coding	5	136.69
Map11	protein_coding	5	323.975
Map4k4	protein_coding	5	84.86
Mapk1ip1l	protein_coding	5	91.21
Marcks	protein_coding	5	80.62
Marcksl1	protein_coding	5	174.94
Marf1	protein_coding	5	130.44
Matk	protein_coding	5	131.735
Matr3	protein_coding	5	116.21
Mbd3	protein_coding	5	123.36
Mbnl1	protein_coding	5	34.725
Mccc2	protein_coding	5	69.22
Mef2d	protein_coding	5	96.39
Megf8	protein_coding	5	114.6
Mepce	protein_coding	5	75.545
Mgrn1	protein_coding	5	234.35
Mknk2	protein_coding	5	55.49
Mog	protein_coding	5	75.46
Mrpl13	protein_coding	5	114.01
Mrpl20	protein_coding	5	91.52
Mrpl22	protein_coding	5	119.63
Mrpl27	protein_coding	5	43.21
Mrpl37	protein_coding	5	95.47
Mrpl4	protein_coding	5	148.88
Mrpl54	protein_coding	5	97.69
Mrps22	protein_coding	5	39.91
Msmo1	protein_coding	5	110.88
Mtus1	protein_coding	5	23.93
Mvb12b	protein_coding	5	151.92
Naa60	protein_coding	5	80.885
Naca	protein_coding	5	80.085
Nae1	protein_coding	5	112.87
Nbr1	protein_coding	5	65.535
Ncam1	protein_coding	5	105.14
Ndufaf3	protein_coding	5	141.98
Necab2	protein_coding	5	73.88
Nelfb	protein_coding	5	71.935
Nelfcd	protein_coding	5	73.075
Nell2	protein_coding	5	83.115
Neurl4	protein_coding	5	120.51
Nfasc	protein_coding	5	61.315
Nfib	protein_coding	5	159.35
Nfu1	protein_coding	5	86.895
Ngrn	protein_coding	5	19.1
Nkiras1	protein_coding	5	128.69
Nlgn3	protein_coding	5	65.21
Nmnat2	protein_coding	5	147.89
Npc2	protein_coding	5	94.67
Nrcam	protein_coding	5	117.41
Nrsn1	protein_coding	5	58.85
Nsd1	protein_coding	5	13.62
Ntmt1	protein_coding	5	41.64
Nuak1	protein_coding	5	107.945
Oga	protein_coding	5	185.61
Ogdhl	protein_coding	5	94.57
P4ha1	protein_coding	5	62.25
Pagr1b	protein_coding	5	69.565
Parp1	protein_coding	5	46.405
Paxx	protein_coding	5	108.14
Pde1b	protein_coding	5	161.58
Pdgfb	protein_coding	5	143.35
Pdk2	protein_coding	5	47.92
Pdlim7	protein_coding	5	192.42
Pdp1	protein_coding	5	81.48
Penk	protein_coding	5	101.17
Pex6	protein_coding	5	49.67
Pfdn6	protein_coding	5	81.27
Pgm1	protein_coding	5	92.82
Pgm2l1	protein_coding	5	107.78
Phf20	protein_coding	5	109.97
Pik3ip1	protein_coding	5	166.26
Pim2	protein_coding	5	164.035
Pip5k1b	protein_coding	5	90.005
Plcb1	protein_coding	5	69.565
Pnpla6	protein_coding	5	0
Pnrc2	protein_coding	5	21.56
Podxl	protein_coding	5	95.82
Pou6f1	protein_coding	5	158.34
Ppfia1	protein_coding	5	238.13
Ppfibp1	protein_coding	5	34.92
Ppp1r12c	protein_coding	5	77.12
Ppp2r2b	protein_coding	5	66.33
Ppp2r5b	protein_coding	5	122.71
Ppp2r5d	protein_coding	5	107.405
Ppp3cb	protein_coding	5	77.42
Ppp6r1	protein_coding	5	32.76
Prelid1	protein_coding	5	54.71
Prickle2	protein_coding	5	129.11
Prpf19	protein_coding	5	77.98
Prpf3	protein_coding	5	38.47
Prpf6	protein_coding	5	131.965
Prxl2a	protein_coding	5	141.16
Psmd3	protein_coding	5	106.465
Psmd6	protein_coding	5	28.52
Psme1	protein_coding	5	83.98
Ptprg	protein_coding	5	135.265
Pxk	protein_coding	5	41.81
Qrich1	protein_coding	5	86.195
Rab1a	protein_coding	5	90.275
Rab28	protein_coding	5	135.6
Rab7	protein_coding	5	117.32
Rai1	protein_coding	5	182.69
Ranbp9	protein_coding	5	64.51
Rap2a	protein_coding	5	40.74
Rasl11b	protein_coding	5	161.86
Rbm18	protein_coding	5	74.11
Rc3h2	protein_coding	5	21.525
Recql5	protein_coding	5	161.31
Reep2	protein_coding	5	90.645
Rgcc	protein_coding	5	52.96
Rmdn3	protein_coding	5	48.04
Rmnd5a	protein_coding	5	176.545
Rnaset2b	protein_coding	5	87.18
Rnf126	protein_coding	5	78.55
Rnf157	protein_coding	5	104.46
Rnf20	protein_coding	5	52.79
Rpa3	protein_coding	5	103.275
Rpl11	protein_coding	5	30.64
Rpl12	protein_coding	5	155.36
Rpl7a	protein_coding	5	37.57
Rplp2	protein_coding	5	49.02
Rps15a	protein_coding	5	62.31
Rptor	protein_coding	5	65.57
Rsrc2	protein_coding	5	5.005
S100a10	protein_coding	5	115.79
Sacm1l	protein_coding	5	127.96
Sae1	protein_coding	5	138.675
Sart1	protein_coding	5	60.105
Sbds	protein_coding	5	113.735
Sbf1	protein_coding	5	163.46
Sbk1	protein_coding	5	144.755
Scd1	protein_coding	5	110.78
Sdcbp	protein_coding	5	27.03
Sdhaf4	protein_coding	5	75.45
Sec14l1	protein_coding	5	113.115
Sec31a	protein_coding	5	69.69
Sel1l	protein_coding	5	60.31
Sel1l3	protein_coding	5	75.485
Selenoo	protein_coding	5	189.22
Selenos	protein_coding	5	56.08
Selenot	protein_coding	5	75.6
Senp3	protein_coding	5	134.33
Serbp1	protein_coding	5	9.96
Setd5	protein_coding	5	93.24
Setx	protein_coding	5	88.095
Sh3bgrl3	protein_coding	5	106.005
Sh3gl1	protein_coding	5	252.52
Shroom2	protein_coding	5	163.94
Sin3b	protein_coding	5	106.135
Skiv2l	protein_coding	5	166.51
Slbp	protein_coding	5	105.92
Slc24a3	protein_coding	5	35.55
Slc25a28	protein_coding	5	106.605
Slc27a3	protein_coding	5	189.51
Slc39a10	protein_coding	5	204.84
Slc39a12	protein_coding	5	109.12
Slc4a2	protein_coding	5	150.93
Slc7a4	protein_coding	5	267.53
Slc7a8	protein_coding	5	93.68
Slmap	protein_coding	5	47.415
Smap2	protein_coding	5	72.31
Smg7	protein_coding	5	112.125
Smpd1	protein_coding	5	101.035
Snn	protein_coding	5	37.21
Snrnp40	protein_coding	5	79.74
Snrpa	protein_coding	5	157.43
Snx15	protein_coding	5	129.955
Sorbs2	protein_coding	5	50.55
Sox2	protein_coding	5	56.295
Speg	protein_coding	5	254.05
Spock1	protein_coding	5	91.31
Spred1	protein_coding	5	126.345
Spryd3	protein_coding	5	48.66
Srp68	protein_coding	5	110.74
Srsf11	protein_coding	5	0
Ssb	protein_coding	5	75.455
Ssna1	protein_coding	5	259.12
Ssr2	protein_coding	5	155.79
St6galnac6	protein_coding	5	164.865
Stard10	protein_coding	5	57.865
Stard7	protein_coding	5	86.295
Stat5b	protein_coding	5	93.045
Stmn1	protein_coding	5	140.25
Strbp	protein_coding	5	195.885
Stum	protein_coding	5	118.245
Supt6	protein_coding	5	72.88
Susd4	protein_coding	5	180.285
Syne2	protein_coding	5	42.655
Synj2	protein_coding	5	57.49
Tacc1	protein_coding	5	40.46
Tanc2	protein_coding	5	78.87
Tbrg4	protein_coding	5	206.7
Tceal3	protein_coding	5	49.9
Tceal8	protein_coding	5	40.94
Tcf4	protein_coding	5	86.295
Tcn2	protein_coding	5	140.75
Thrap3	protein_coding	5	77.73
Timp3	protein_coding	5	120.76
Tle5	protein_coding	5	71.1
Tln1	protein_coding	5	54.11
Tmbim4	protein_coding	5	71.735
Tmcc1	protein_coding	5	124.6
Tmeff1	protein_coding	5	75.205
Tmem151b	protein_coding	5	27.82
Tmem179	protein_coding	5	40.75
Tmem199	protein_coding	5	156.62
Tmem242	protein_coding	5	107.26
Tnrc6a	protein_coding	5	18.11
Tns3	protein_coding	5	86.55
Tomm6	protein_coding	5	90.605
Tpgs1	protein_coding	5	78.77
Tprn	protein_coding	5	78.13
Tra2a	protein_coding	5	108.81
Traf7	protein_coding	5	102.51
Trim23	protein_coding	5	34.81
Trim35	protein_coding	5	61.825
Trim44	protein_coding	5	63.22
Trpc3	protein_coding	5	129.395
Ttbk1	protein_coding	5	192.13
Ttbk2	protein_coding	5	84.53
Tub	protein_coding	5	138.245
U2af2	protein_coding	5	128.365
Ube4a	protein_coding	5	32.625
Unc80	protein_coding	5	71.065
Usf1	protein_coding	5	78.37
Uso1	protein_coding	5	137.02
Usp15	protein_coding	5	71.08
Usp54	protein_coding	5	289.92
Utrn	protein_coding	5	139.96
Vat1l	protein_coding	5	35.29
Vbp1	protein_coding	5	67.08
Vgf	protein_coding	5	57.81
Vps50	protein_coding	5	167.01
Wars	protein_coding	5	85.07
Washc2	protein_coding	5	62.635
Wdr45	protein_coding	5	184.3
Wfs1	protein_coding	5	56.63
Wipf3	protein_coding	5	50.23
Ybx1	protein_coding	5	98.82
Zbtb11	protein_coding	5	51.34
Zc3h4	protein_coding	5	101.82
Zfand3	protein_coding	5	135.34
Zfp36l1	protein_coding	5	152.985
Zfp639	protein_coding	5	126.125
Zmiz2	protein_coding	5	37.66
Zmynd11	protein_coding	5	137.85
Gm25117	snoRNA	5	0
Rnu3a	snoRNA	5	0
Snora47	snoRNA	5	0
Snora5c	snoRNA	5	0
Gm22973	snRNA	5	0
Gm20300	lincRNA	4	40.74
Gm22758	miRNA	4	48.975
Gm25749	miRNA	4	4.55
Mir125b-1	miRNA	4	0
Mir5114	miRNA	4	0
Mir8114	miRNA	4	85.54
Lncppara	processed_transcript	4	0
Mir100hg	processed_transcript	4	83.225
1110038F14Rik	protein_coding	4	60.03
4930402H24Rik	protein_coding	4	229.38
4932438A13Rik	protein_coding	4	62.38
9130401M01Rik	protein_coding	4	229.04
Abcd3	protein_coding	4	78.37
Abhd16a	protein_coding	4	22.85
Abhd2	protein_coding	4	65.18
Abi2	protein_coding	4	27.035
Ablim1	protein_coding	4	111.15
Acaa1a	protein_coding	4	73.58
Acox1	protein_coding	4	80.02
Acsl3	protein_coding	4	71.27
Acss1	protein_coding	4	69.96
Acss2	protein_coding	4	89.72
Actg1	protein_coding	4	110.31
Actl6b	protein_coding	4	111.795
Actr1b	protein_coding	4	134.57
Actr3b	protein_coding	4	94.45
Acvr1b	protein_coding	4	96.74
Adgrl4	protein_coding	4	66.95
Adss	protein_coding	4	49.54
Agap1	protein_coding	4	158.54
Ahnak	protein_coding	4	72.88
Ak1	protein_coding	4	37.92
Ak6	protein_coding	4	90.35
Akirin2	protein_coding	4	49.24
Akt3	protein_coding	4	114.54
Aldh1a1	protein_coding	4	36.11
Alg1	protein_coding	4	107.97
Alg2	protein_coding	4	45.85
Anapc16	protein_coding	4	107.47
Anapc4	protein_coding	4	26.485
Ankrd17	protein_coding	4	132.49
Anxa5	protein_coding	4	87.05
Ap1b1	protein_coding	4	95.66
Apba1	protein_coding	4	20.52
Aqp4	protein_coding	4	111.46
Araf	protein_coding	4	118.24
Arf6	protein_coding	4	70.845
Arhgap21	protein_coding	4	65.215
Arhgap26	protein_coding	4	0
Arhgap33	protein_coding	4	119.065
Arhgap39	protein_coding	4	60.575
Arhgdig	protein_coding	4	55.38
Arhgef18	protein_coding	4	89.65
Armcx2	protein_coding	4	86.13
Ass1	protein_coding	4	116.87
Astn1	protein_coding	4	130.43
Atat1	protein_coding	4	278.62
Atp13a4	protein_coding	4	129.08
Atp6v0e2	protein_coding	4	80.335
Atp8a1	protein_coding	4	0
Atrn	protein_coding	4	107.36
B4galnt1	protein_coding	4	265.4
Bcas2	protein_coding	4	91.88
Bckdk	protein_coding	4	40.545
Bcr	protein_coding	4	53.225
Bex1	protein_coding	4	56.91
Bhlhb9	protein_coding	4	110.125
Blcap	protein_coding	4	186.23
Brap	protein_coding	4	166.72
[truncated: 4,293 more rows]

## Sheet: Figure 1d
Source Data for Figure 1d
Gene Name	Concentration (Attomoles/ul)	log10(Concentration)	Gene read counts (Rep1)	log10 Gene read counts Rep1	Gene read counts (Rep2)	log10 Gene read counts Rep2	Average gene read count
R1_101	15.1062	1.17916	34	1.53148	34	1.53148	1.53148
R1_102	15.1062	1.17916	42	1.62325	44	1.64345	1.63335
R1_103	966.797	2.98534	2108	3.32387	2385	3.37749	3.35068
R1_11	1933.59	3.28637	5654	3.75236	5412	3.73336	3.74286
R1_13	120.85	2.08225	213	2.32838	250	2.39794	2.36316
R1_14	483.398	2.68431	2153	3.33304	1949	3.28981	3.31143
R1_22	483.398	2.68431	554	2.74351	541	2.7332	2.73835
R1_23	30.2124	1.48019	34	1.53148	23	1.36173	1.4466
R1_31	241.699	2.38328	954	2.97955	880	2.94448	2.96202
R1_32	60.4248	1.78122	40	1.60206	32	1.50515	1.5536
R1_33	120.85	2.08225	204	2.30963	200	2.30103	2.30533
R1_41	120.85	2.08225	233	2.36736	174	2.24055	2.30395
R1_42	0.4721	-0.325966	1	0	1	0	0
R1_61	7.5531	0.878125	16	1.20412	13	1.11394	1.15903
R1_62	3.7766	0.577101	3	0.477121	1	0	0.238561
R1_63	0.236	-0.627088	1	0	1	0	0
R1_71	30.2124	1.48019	73	1.86332	58	1.76343	1.81338
R1_72	1.8883	0.276071	1	0	3	0.477121	0.238561
R1_73	241.699	2.38328	483	2.68395	464	2.66652	2.67523
R1_81	0.4721	-0.325966	1	0	1	0	0
R1_91	30.2124	1.48019	41	1.61278	22	1.34242	1.4776
R1_92	120.85	2.08225	269	2.42975	281	2.44871	2.43923
R2_1	0.9441	-0.024982	4	0.60206	5	0.69897	0.650515
R2_116	3.7766	0.577101	13	1.11394	13	1.11394	1.11394
R2_117	60.4248	1.78122	218	2.33846	140	2.14613	2.24229
R2_14	966.797	2.98534	6185	3.79134	4445	3.64787	3.71961
R2_140	60.4248	1.78122	283	2.45179	239	2.3784	2.41509
R2_150	966.797	2.98534	3100	3.49136	2416	3.3831	3.43723
R2_151	1.8883	0.276071	1	0	5	0.69897	0.349485
R2_154	1933.59	3.28637	5136	3.71063	3776	3.57703	3.64383
R2_19	15.1062	1.17916	33	1.51851	23	1.36173	1.44012
R2_24	15.1062	1.17916	19	1.27875	17	1.23045	1.2546
R2_26	60.4248	1.78122	356	2.55145	244	2.38739	2.46942
R2_27	7.5531	0.878125	24	1.38021	19	1.27875	1.32948
R2_28	60.4248	1.78122	340	2.53148	245	2.38917	2.46032
R2_32	30.2124	1.48019	33	1.51851	31	1.49136	1.50494
R2_37	0.236	-0.627088	2	0.30103	1	0	0.150515
R2_38	483.398	2.68431	548	2.73878	389	2.58995	2.66437
R2_41	241.699	2.38328	658	2.81823	519	2.71517	2.7667
R2_42	483.398	2.68431	1794	3.25382	1265	3.10209	3.17796
R2_45	15.1062	1.17916	30	1.47712	24	1.38021	1.42867
R2_46	241.699	2.38328	3039	3.48273	2325	3.36642	3.42458
R2_53	120.85	2.08225	537	2.72997	417	2.62014	2.67506
R2_55	1.8883	0.276071	6	0.778151	9	0.954243	0.866197
R2_57	7.5531	0.878125	16	1.20412	4	0.60206	0.90309
R2_59	7.5531	0.878125	16	1.20412	15	1.17609	1.19011
R2_6	483.398	2.68431	1180	3.07188	942	2.97405	3.02297
R2_60	7.5531	0.878125	7	0.845098	4	0.60206	0.723579
R2_63	1.8883	0.276071	3	0.477121	1	0	0.238561
R2_65	966.797	2.98534	5677	3.75412	4749	3.6766	3.71536
R2_67	3.7766	0.577101	6	0.778151	6	0.778151	0.778151
R2_68	3.7766	0.577101	4	0.60206	4	0.60206	0.60206
R2_7	966.797	2.98534	731	2.86392	573	2.75815	2.81104
R2_71	3.7766	0.577101	1	0	1	0	0
R2_72	1933.59	3.28637	14766	4.16926	12772	4.10626	4.13776
