# Supplementary material for: Nano3P-seq: transcriptome-wide analysis of gene expression and tail dynamics using end-capture nanopore cDNA sequencing
Source: Nat Methods. 2022 Dec 19;20(1):75–85. doi: 10.1038/s41592-022-01714-w (PMC9834059; doi:10.1038/s41592-022-01714-w)
Supplement: Supplementary file 7 — Statistical source data. [file 41592_2022_1714_MOESM7_ESM.xlsx]

## Sheet: Fig3a
Source Data for Figure 3a
read_id	Gene_Name	Quality	tail_length
00b58b95-0372-4a29-aaa0-de5554de01ca	curlcake1	60	0
00dee0b5-7504-4039-8fa9-cba840283b17	curlcake1	60	0
0174ffed-254e-493e-990d-cce014907a9e	curlcake1	60	0
018ad8f0-0bdc-4c80-a064-1d1ea250499f	curlcake1	60	3.67
01d4183b-1edf-421d-908f-05faaed0e737	curlcake1	60	0
01fb1070-af8a-4602-b471-ec3bb0f8a58f	curlcake1	60	0
0246c9c9-d3a5-42c2-8146-21f3417a6f27	curlcake1	60	0
025d8826-3671-4352-a2f1-9f15a6a9a278	curlcake1	60	0
03336158-eb06-4b88-82c7-121f67498f16	curlcake1	60	0
03515a4f-fae1-4a66-b5dd-e098a410948f	curlcake1	60	0
03b5dc1a-609d-4965-a909-606106fcbcdd	curlcake1	60	0
0458851b-64f7-4a67-9e25-41f2011c4855	curlcake1	60	0
047525f7-228e-4374-b136-5567e72d5b52	curlcake1	60	0
04f3c2f1-c16c-4304-bb7b-31c253e63c6a	curlcake1	60	0
0525f1ac-c43e-4733-ae86-eb04e8338c67	curlcake1	60	0
055c4011-7d14-4fd1-b4ef-77d2d6981c9d	curlcake1	60	0
057a42bf-fbf6-4490-b063-5c1d4d43a2a2	curlcake1	60	0
059e8278-33d8-4304-9ac7-912b75125618	curlcake1	60	0
05cb738b-67c2-41d0-9962-0c2a58cab097	curlcake1	60	0
05e12e84-5f27-4805-97cc-e639a301f185	curlcake1	60	0
05ec8fc3-fb86-4020-809b-a0c6f165a68f	curlcake1	60	0
05ec97f1-a6c5-4c67-aa54-cdf9aade6b34	curlcake1	60	0
05fa3a6d-b6e8-47b7-85f0-0b8390f8aeab	curlcake1	60	0
063799f3-e4fe-445e-96bb-66de219abcfb	curlcake1	60	0
068fa7af-e621-4532-81f7-194bfa24a6bd	curlcake1	60	0
07256206-02ff-4f76-b401-186b96e1e8e0	curlcake1	60	0
0804e1e4-58a0-40a9-a75b-52f7bd29f557	curlcake1	60	4.37
08335e4d-68ea-43b6-b74c-afea4f27d95b	curlcake1	60	0
083c1f58-ade1-4992-9110-f90d954f51be	curlcake1	60	0
0846927b-f082-4823-a934-5f0fe4774a3f	curlcake1	60	0
0863b451-aaed-4b43-a9a9-37b4771bafb2	curlcake1	60	0
086a16af-845b-4d88-bcd1-bc5e712c2664	curlcake1	60	0
08dd22a6-dd36-48bb-bb32-ec601940224f	curlcake1	60	0
090b8194-11e0-4a95-95db-2d70ca6312f6	curlcake1	60	0
09121e58-34af-439a-84d4-2ea50dd74026	curlcake1	60	2.74
093c0d2b-0b8b-4bba-b2d5-6def2908c659	curlcake1	60	0
098cf298-d77c-4cf0-8af6-fcc2e000fda9	curlcake1	60	0
0a384a4c-90bf-4b6b-86f3-b803ad237990	curlcake1	60	0
0a3b7b97-3167-4e22-ba9e-e2a549c9fef3	curlcake1	60	0
0a9159b0-2b5a-48b9-881a-ad7f9314b4d9	curlcake1	60	0
0ab49fd6-f51d-4a08-a703-af863c58b42e	curlcake1	60	7.1
0aeded56-a6d0-452e-8c8a-df26ae38082b	curlcake1	60	0
0bcc4eec-f189-4da7-a080-120a1bd4984b	curlcake1	60	0
0bd2bca5-4cde-4618-812e-bb267267ff97	curlcake1	60	0
0be409dc-34dd-4ff6-a896-398027fd2b59	curlcake1	60	0
0d28c92f-db16-433f-bd9b-e7f458c15d5c	curlcake1	60	0
0e0af9e7-56ea-44e9-9902-6d1d4cd58c6d	curlcake1	60	0
0e44d1e8-15e4-444f-a03a-20fbab54dc60	curlcake1	60	0
0e8b080a-a459-439d-b2de-c3adca2ef535	curlcake1	60	0
0ea8437b-2e66-4e26-adc9-decf62897a13	curlcake1	60	0
0eaee71d-73dc-41c4-80aa-e4a7da3d07d1	curlcake1	60	0
0ed84f5a-0f81-47d9-b081-3d5324a2ccc7	curlcake1	60	0
0f2f009a-ecd0-4d36-961c-576e042c8653	curlcake1	60	0
0f5a44b7-1a96-4ac0-b704-ea9124b39032	curlcake1	60	0
0fb8b8ca-74d0-4414-b202-4da588d62d19	curlcake1	60	0
0fd55995-3667-4f05-af85-96f13c08fa26	curlcake1	60	0
1003bc3a-aee9-4643-ad79-53386492fe62	curlcake1	60	0
101b4709-468e-4de3-9643-a63e919a0103	curlcake1	60	0
1037bcd8-8b09-49f2-842b-d8c2485f9c52	curlcake1	60	0
10486b24-24f4-41e2-9ef9-d81a1804ba5e	curlcake1	60	0
10c67a26-9140-4143-88a6-c4486da6884d	curlcake1	60	0
10eb83f7-278b-47d4-be77-04ce868352aa	curlcake1	60	0
10ffd45e-a930-4425-b4b6-c249ebf380f1	curlcake1	60	0
1198e030-0d7c-4557-a3b7-80cddc29b47d	curlcake1	60	0
11efc002-d907-43f7-91d8-98ec10e25213	curlcake1	60	0
11fa7467-2cfa-4cae-8477-21fc82aab549	curlcake1	60	0
12009b4d-6ba0-431f-b687-eb7c3e1fb18a	curlcake1	60	7.19
1244c8ca-920a-4b57-a646-560c3faedc26	curlcake1	60	0
1261683e-9982-4d73-aa3a-c058c8f34043	curlcake1	60	0
1289e9a0-0f90-4d0e-ae1a-77986e7ba91f	curlcake1	60	0
12be5bee-4d08-435e-a44c-e2055462b328	curlcake1	60	0
1355a336-9058-4521-8d43-531644a0cf8d	curlcake1	60	0
13828c6d-25f6-4cfa-a3c1-99e3f3a3027b	curlcake1	60	0
13abb752-b081-4e80-8935-04b24e966458	curlcake1	60	0
13befb84-d939-4ca3-b712-1d252d8bdd78	curlcake1	60	0
1522b93f-0200-4c48-8033-f04852b54fc8	curlcake1	60	0
1529c29b-dcd5-47ff-b6a5-7bbdab29cb8f	curlcake1	60	0.98
1531d604-283d-4ef1-8a1c-5e48403eae51	curlcake1	60	0
15630d79-ccd7-48c9-948e-f08febaf7dae	curlcake1	60	0
15a05142-429b-4b7b-bab3-a7753e41c8c2	curlcake1	60	0
15c260b4-8911-4b3c-8a35-a85d24dae896	curlcake1	60	0
15cebe9c-756e-4026-81e1-33e923bb1329	curlcake1	60	0
15dfda81-97d5-4bce-adb0-4695049903d2	curlcake1	60	0
15f570f7-c595-45fd-92e2-2eb380d9b44e	curlcake1	60	0
1648c7ff-6856-4392-80dc-e20c859d39ee	curlcake1	60	0
16930b01-a9a3-42a9-874d-8c3618083493	curlcake1	60	0
16d4d2c9-e559-4979-ae6f-f23e6e63f6c3	curlcake1	60	0
16e31f7b-2f49-4a86-8f8c-e7d25ddc41d4	curlcake1	60	0
1745f6a5-d0c9-4ea9-ad55-871589ef037a	curlcake1	60	0
17ff0b9f-3eb2-4ae2-92c1-287098af0a9c	curlcake1	60	0
18d5836f-7278-4d82-b71c-04e860871579	curlcake1	60	0
19942308-cf25-4fbd-ab2e-212d9114051e	curlcake1	60	0
1a2de4b2-0909-4b84-8278-dd2ba5a83f4f	curlcake1	60	0
1a5a093d-6814-489b-8ae0-c18844c9e5a6	curlcake1	60	0
1a5ef6a5-8f82-4e03-bc51-717c95db40da	curlcake1	60	0
1a77cf4f-511d-433f-8ff0-22e016003324	curlcake1	60	0
1a8abd2f-25c2-4a73-bc45-a193c03e8449	curlcake1	60	0
1a95610d-65e9-4e4d-bd66-d71e33e6bdeb	curlcake1	60	0
1a9e359f-e4f1-424c-83b4-bcf1ab3a2e0a	curlcake1	60	0
1ae623e7-ba5f-47cd-96ab-e3944aa5e7ae	curlcake1	60	0
1ae982bb-d465-47eb-8c72-498722cc4dca	curlcake1	60	0
1c3c1ef9-06f8-4c5f-ab12-d7eb5e0d4699	curlcake1	60	0
1d1cc044-bc48-4976-88f9-61fbbedaec12	curlcake1	60	0
1da15e87-fdfb-4741-a60d-01606f9adff0	curlcake1	60	0
1da419e4-5bed-4838-8ef8-cf669c6b199c	curlcake1	60	4.7
1dea656e-383b-4c9f-8a19-f6ad40524397	curlcake1	60	0
1e19d880-3ffb-4b26-8c15-6b20b906a1e3	curlcake1	60	0
1e29491e-7495-4f68-be8f-fbbf74ebf61f	curlcake1	60	0
1ec0c040-02cf-4dd3-9394-072d0d15039e	curlcake1	60	0
1ef8fd1e-df57-4147-92fc-c6bbf6e5dbe2	curlcake1	60	0
1f17ed99-b58c-4527-8954-7e21aabb6e78	curlcake1	60	0
1f36a6ab-9e25-42d0-aa19-9b49c69587f3	curlcake1	60	0
201e9115-779b-4271-b309-57e496d155fb	curlcake1	60	0
2065ea00-6755-402c-b881-5ec833785a45	curlcake1	60	0
2073985a-1089-4c39-a480-d82adfc55174	curlcake1	60	0
20810f95-67f0-4294-bad2-0c7bdbc31d64	curlcake1	60	0
20a028af-2c7d-432b-814c-3ab93164c61a	curlcake1	60	0
20d39154-a971-48d5-a739-3f8bacfa277a	curlcake1	60	0
21231c87-648e-41a8-92b9-88bc7fa84526	curlcake1	60	45.53
215ceb00-02af-4e1b-899a-2c4c1fc562ba	curlcake1	60	0
21b02fba-5afb-4815-bc0c-c6a116e89f84	curlcake1	60	0
21bb615e-57fd-4fe2-a634-35ed94039c7d	curlcake1	60	0
21d5bc00-3619-496e-b5a2-5047e0bd9acb	curlcake1	60	0
2246577a-adff-43a2-bf18-af165fcbad03	curlcake1	60	0
225bf2e6-e3ec-4b07-b03c-b63a20371e01	curlcake1	60	0
226aa36f-5a9e-497c-b3c7-e38b0a1f1866	curlcake1	60	0
229bd09d-6f25-4e3d-860d-c6d5392f57f3	curlcake1	60	0
22c5639b-4f9b-4763-b37e-f7f2b2a0515b	curlcake1	60	0
22cd0325-71c3-4450-92dd-59f67d8707a2	curlcake1	60	0
230da598-bf2a-4fbe-9f5a-bf7022205471	curlcake1	60	5.61
23247e8b-4b56-4422-8e20-aacd93b5eb02	curlcake1	60	0
23272353-1dcb-484b-bb50-9a314a1c4e7a	curlcake1	60	0
2339cbe2-7297-4225-97df-d8f99fe286fa	curlcake1	60	82.72
23e61ab5-bca6-40a7-bcb0-e9addacc21ef	curlcake1	60	0
23e9107b-a73d-46e1-b8e8-51dd53952b9c	curlcake1	60	0
2414b79e-440f-498e-9baa-298df6b60996	curlcake1	60	0
24315104-6415-420a-9591-f3c383a0d993	curlcake1	60	0
2438d0c6-ab54-4d73-b9b9-d2a5812026a9	curlcake1	60	0
243d07c6-f94c-4c21-9f88-486f51856ffa	curlcake1	60	0
247ece0f-ac14-43d9-865e-f165029f9bdd	curlcake1	60	0
24a7f108-2e90-424c-a1e2-f0e44431554c	curlcake1	60	0
24c178fb-e1c1-43fb-a28d-d1bc708c7524	curlcake1	60	1.12
24e296b0-6031-462d-bcb0-d85a3880efd0	curlcake1	60	0
24f3dff9-4528-472b-b72b-1adf17c66b3e	curlcake1	60	4.78
24f62bb1-cfa4-4d89-af1e-f7fccce72531	curlcake1	60	0
25011776-0763-4e31-89e5-708f7089675f	curlcake1	60	0
253e8868-63bb-4240-8d01-03031fca18b2	curlcake1	60	0
25b2f51e-2ec8-49e3-8ff4-c921d91fcca6	curlcake1	60	0
2619238d-3805-4ad1-9b17-048c7156b267	curlcake1	60	0
2628c178-7205-4323-a7ad-48e0126fc186	curlcake1	60	0
269a163f-c2d3-4aa5-93ac-dbfa3da9c61b	curlcake1	60	0
26c00227-7d4c-454c-b2b4-73b6fe04e6e2	curlcake1	60	0
2799bd32-7f1b-4f31-9bdb-93d4f8a45bbc	curlcake1	60	0
27b28a1a-ac06-484c-a21a-2f06fbe34da9	curlcake1	60	0
2818fd16-4b01-4b61-adb4-e2a119fb30c0	curlcake1	60	0
28345a86-eaf6-4261-84e2-855fdad1bb5d	curlcake1	60	0
28438861-6b89-498d-9895-b83028ff4679	curlcake1	60	0
2844e5d8-2386-4693-9fef-2ff68c8f6052	curlcake1	60	0
2899e1ec-80b6-4b39-94d2-2673a0550744	curlcake1	60	0
28a53c7d-6b18-493d-9b06-a88c7ee2b0a6	curlcake1	60	0
29172407-1450-4415-8640-fa6c64d07ca4	curlcake1	60	0
2999e114-5572-4607-86f5-a16feb4abd0a	curlcake1	60	0
2a60cf42-ede5-4c7a-bfa8-20020246f3e0	curlcake1	60	0
2ae222d0-951c-4ded-8567-40eb7be059a3	curlcake1	60	0
2bd3ec4f-c86d-4a35-a505-5d1f0adc35bb	curlcake1	60	0
2c4d7747-4ed4-4ec2-a04c-331223e66c17	curlcake1	60	0
2cdfbf74-aa19-4344-9046-e2e8533c7c14	curlcake1	60	0
2d021023-73c6-43b9-9339-58803e082d6d	curlcake1	60	0
2d40c844-4296-480d-add6-596256e8706b	curlcake1	60	0
2dca2544-aa83-450e-93fd-ae5d3fc23e53	curlcake1	60	0
2e139547-a663-42ee-8c7b-65975f523e0b	curlcake1	60	0
2e1f74fb-7830-428b-9f72-8f66acda355e	curlcake1	60	3.99
2e7e08ff-21e1-4b13-bb69-772ed3264cc0	curlcake1	60	0
2f91b856-e516-417d-b29f-461a803dddf3	curlcake1	60	0
3047b0cc-01e9-498e-9edc-2e12ba836550	curlcake1	60	0
309f309c-6666-40c8-8ee2-e666c6448206	curlcake1	60	0
30babf8b-1288-41bc-9b58-8a20499c5d44	curlcake1	60	0
310c2ff5-e748-47aa-8404-a75046d0595a	curlcake1	60	4.27
31236cfe-69ee-45e8-91c3-dfb4506c512b	curlcake1	60	0
3146b17b-149e-4a00-ae94-2761feb98754	curlcake1	60	0
31644341-b481-4ce0-8aba-e553b3c9e743	curlcake1	60	0
322f6daf-6ba4-4329-a2cd-56ee2ca9d45d	curlcake1	60	4.4
3248901c-81a8-4ae3-b5af-302b2a5ebab0	curlcake1	60	0
32580a4d-ba2e-4502-a10f-ad4adb28125b	curlcake1	60	0
32755963-0b0e-4a13-a2ba-8c09d00d6112	curlcake1	60	0
32809ab8-1468-4809-96e8-efab66ef94da	curlcake1	60	0
32dbd117-c175-4ae2-a2bf-26692a7482ff	curlcake1	60	0
3334e094-0a0c-42d3-9216-68cc8d5373fd	curlcake1	60	0
335b56bf-958b-4586-9eec-d2dd086ba153	curlcake1	60	0
33a19da3-16ff-4d2b-9d74-8f0a03912d1a	curlcake1	60	4.84
33a41422-0a7b-4341-8afa-b01b9f24619f	curlcake1	60	0
33d0a81d-6e93-4ede-97f3-7d2dba0026fc	curlcake1	60	0
33e78f45-78ad-4a75-a215-447c28966c7f	curlcake1	60	0
34346345-e46b-40af-8d0f-dd7bd94fe5ec	curlcake1	60	0
34660839-af37-4b45-891b-8b775bf93341	curlcake1	60	67.36
3511040e-ba34-4470-bb92-cce9434fadc3	curlcake1	60	0
3557e779-8694-46b5-8a5e-f3d943ef72b9	curlcake1	60	0
359b4e9b-4334-403e-a8a5-c46ae4c4e95f	curlcake1	60	0
35c2280c-d025-47f8-9042-dfe21f3a8482	curlcake1	60	0
35d72afc-e968-4e17-9137-b2ef947fa66c	curlcake1	60	0
35ef224b-982f-4555-8dab-0bd4c6848f70	curlcake1	60	0
35fb1e21-76cb-4679-82e7-04a80a891dc4	curlcake1	60	0
366107d5-fd85-4166-9619-b8d588f4d798	curlcake1	60	0
368aad03-50b7-442f-8e9f-58028d15908e	curlcake1	60	0
368f8d48-3089-4f07-947d-c364ddf200b5	curlcake1	60	0
370533ef-3558-475a-8d0a-9cdb2a954c44	curlcake1	60	0
37658b88-2bc3-456a-b48b-36608f218099	curlcake1	60	0
380936af-4d2a-4610-9fc4-e356e73017bf	curlcake1	60	0
383286f0-877e-4706-a32b-d90c00a61ee3	curlcake1	60	0
3909883b-fcbb-480d-89e1-301a67107d3e	curlcake1	60	0
39c2e041-4c22-4787-a000-36c9d5b9687b	curlcake1	60	0
3a18b98d-06ff-4558-ba5a-2956ef32ef44	curlcake1	60	0
3a68ac97-ec5a-47ae-acca-5b9d82cedc0b	curlcake1	60	0
3a6f47d0-395b-4c0f-bfae-9977ede9b5bd	curlcake1	60	0
3ab26ffc-a83d-46d5-b25c-a22e0358bd6e	curlcake1	60	0
3aeeefb9-f60b-44f3-aca6-774daac48c5c	curlcake1	60	0
3b31a41a-be20-4b36-98bf-042397219b3b	curlcake1	60	0
3b7e60f3-d010-426c-81c8-d12bbc2293c4	curlcake1	60	0
3b829cd1-5f8d-4b03-9302-8fa2340837d8	curlcake1	60	6.93
3b992d45-4231-40a6-806e-1b31dc5f79b3	curlcake1	60	0
3c144803-4d86-4fe6-b392-93a9685cdfcf	curlcake1	60	0
3c41fbad-60ea-4dc0-9f45-e06b134251be	curlcake1	60	0
3c556b27-60c3-47c9-a6be-bef81ac35044	curlcake1	60	0
3c7d73e6-d796-4185-aa8b-0d005052ebd1	curlcake1	60	0
3ce9db74-425f-4492-a14e-8b3be154b104	curlcake1	60	0
3d129993-883c-4b10-8a1a-7a6eb70610f1	curlcake1	60	0
3d4a6b45-f1da-4ab1-ba30-9149e1c2bb3a	curlcake1	60	0
3d86205e-c535-45a4-854f-dde6da86df83	curlcake1	60	0
3e41949d-6347-44ae-bcba-47b9668a95fc	curlcake1	60	0
3e5540c7-c664-47ce-ae36-fd9f39cff036	curlcake1	60	0
3ea02418-cab8-4601-80b0-104ab7a3bd6f	curlcake1	60	0
3ebad01d-4992-4cb9-ab6a-44be3d9ba5f1	curlcake1	60	0
3ee8810b-5cb3-4e5e-994a-726491041d53	curlcake1	60	0
3f01d60a-54d9-4d03-a548-58608418713d	curlcake1	60	0
3f32e0f2-a4b0-4afa-b6b7-2c3d94d21005	curlcake1	60	0
3f3bbb2e-353e-4802-967c-a12557a2bc15	curlcake1	60	0
3f9603ed-4a30-42d6-aaf3-c72c2c889719	curlcake1	60	0
40e1dfdd-c423-488b-a339-6382d0858da8	curlcake1	60	0
4131105b-ddcf-4592-b66f-ab6157c66a20	curlcake1	60	0
41444910-6fae-4d9f-89bd-8df81c191a53	curlcake1	60	0
4149935d-0b3c-42ca-9a37-a395bc1acef4	curlcake1	60	6.92
415686e2-5f2e-4eb5-9c76-932b0b380ed8	curlcake1	60	0
416ba692-a8b7-4bdf-a2c9-85aa370efc1f	curlcake1	60	0
41b5098e-f6b6-4a72-aeab-a97b49ecc064	curlcake1	60	4.94
42e486c9-96f1-49e0-97ab-86ad28c65e70	curlcake1	60	0
42eae1e4-c438-43ce-a40d-935af4301806	curlcake1	60	0
43017a79-ff64-4529-9ea0-c73dc87f485d	curlcake1	60	0
43217263-19ae-4347-80bf-ea154e723a79	curlcake1	60	0
436351bc-4946-481a-b43a-cdf9c283c32b	curlcake1	60	0
43bb0a72-8bd9-41de-ab3d-f0ab0b783a63	curlcake1	60	4.78
43e54ca4-44f3-4460-b891-3900d0182289	curlcake1	60	1.08
44713070-0b36-43e4-93ea-60da2374324d	curlcake1	60	0
4471dc88-474b-475e-8939-8885a96f8ef9	curlcake1	60	0
4489513d-f211-4314-b0f6-93b78b1f93f9	curlcake1	60	0
44ad54f4-a82c-4280-a186-2d94cc51e766	curlcake1	60	0
44bee9c7-7976-45d1-b4b8-0578689ea0a9	curlcake1	60	0
44d666ec-3cc4-47c7-8177-43545b503ad6	curlcake1	60	0
44da8602-0a0e-42fc-a1a1-be7c7658b97d	curlcake1	60	0
44e1e944-75f8-40b6-ba77-69d8458ee32e	curlcake1	60	0
456e2838-525f-48b7-8686-6f4966c8c67d	curlcake1	60	0
458b031b-7a54-4816-b122-09f136f18182	curlcake1	60	4.01
45b67624-2586-4972-a7d9-5ebd4ff575a6	curlcake1	60	0
4643d424-5868-4d7a-b088-263702433cff	curlcake1	60	0
4665d84a-c86f-4b89-a6c7-7ad4ced2270c	curlcake1	60	0
46cbac60-c96d-4130-b17a-ee93824b6827	curlcake1	60	0
46d07e30-9922-4817-947d-3e890523c69f	curlcake1	60	0
46d1f502-b8cb-4685-b535-9e6b57e7ab84	curlcake1	60	0
4711ce0b-be97-46c9-98f8-43eaa35a54b1	curlcake1	60	0
475d61aa-8224-4a65-bab0-18f6c4f74b54	curlcake1	60	0
4779f96a-8d74-4fbf-a178-c215ecdeade2	curlcake1	60	0
47826e3e-1356-4695-a9a6-65c507df4f65	curlcake1	60	0
47d98ece-e9b6-4337-a975-ed0b97a70ce0	curlcake1	60	0
480d862d-b069-4658-89e5-4bcf59cd15d7	curlcake1	60	0
4815d472-e6d7-4743-b88b-486f62ce9b89	curlcake1	60	0
481b8ce9-715b-4e33-9161-d1857dc5cf2a	curlcake1	60	0
485ee13b-818e-46cd-a6d5-b0fc34673374	curlcake1	60	0
488c464b-d1f0-4f20-bacf-c08f6e8cefa0	curlcake1	60	0
48b4ec3a-14a2-44e1-bcb7-edaddf21cdbc	curlcake1	60	0
48ce1949-6f82-4467-8612-6cf964c3ebd5	curlcake1	60	0
4917af52-9afc-4524-a61c-f6ff735ae390	curlcake1	60	0
49217b92-131f-4042-8525-c1a8c354a985	curlcake1	60	0
49863f8f-36bd-493b-9920-ab765fe2090e	curlcake1	60	0
49a6c778-1cb9-48c1-995b-d3b6c20ffbad	curlcake1	60	0
4a5b7090-c121-4bf5-ac76-2d9d0a541098	curlcake1	60	0
4b1051e9-86f1-4f4a-b78a-24bdf0e4839b	curlcake1	60	0
4b63d4cb-4a46-4f07-8f1c-44c74d469292	curlcake1	60	0
4bfbe6e6-0c4f-4b6d-9a44-7eef7ef8bddd	curlcake1	60	0
4c3096f6-8685-490f-905f-b60d93013a92	curlcake1	60	0
4c6aa80f-a176-4b86-9dd8-8c488fef8167	curlcake1	60	0
4c6c2f74-a3be-4d84-a033-b476d819ec36	curlcake1	60	0
4c7f1364-0131-491b-8616-efb58bb199c4	curlcake1	60	0
4c99b90a-814b-4972-bcc2-5a5090288a00	curlcake1	60	0
4ca46a34-e190-4c6e-a1f5-2c83fd576cb9	curlcake1	60	0
4cddd0c2-dff9-456f-bb73-f61e9998c4e2	curlcake1	60	0
4d0107cc-27bf-4605-aee5-1aa190c9b3be	curlcake1	60	0
4d4ecd6a-313f-4184-bb91-bef4e797026d	curlcake1	60	0
4d78ff46-0659-42d4-965c-391184b2f79e	curlcake1	60	0
4dcc61d4-9a36-41d9-b714-336f17182c22	curlcake1	60	0
4e05bbdf-ab8e-46da-a09e-c5b218a33a3a	curlcake1	60	0
4e689749-1114-4fa2-8a28-f778060bf7fe	curlcake1	60	0
4e9584b5-df16-42b9-aff6-9b1ab9152fb4	curlcake1	60	0
4eacbdda-f62d-4ed1-a19f-925a8835236e	curlcake1	60	0
4eb2fbf1-a96d-4aa8-8699-824886dd7618	curlcake1	60	0
4f2c0188-18c4-4781-bd6e-6048eb4ec558	curlcake1	60	0
4f6c5803-0241-4934-9a75-fd28d2985d90	curlcake1	60	0
4fc313be-b37f-4427-a68f-0c66f3fdeb74	curlcake1	60	0
5000b257-189f-4744-ae04-036cb12302b7	curlcake1	60	0
500129ed-f8e7-4e97-91a5-aa401489fef9	curlcake1	60	0
5035590b-6d12-4893-a66a-d5c33d4be4d1	curlcake1	60	0
50572311-65ce-4625-875b-9efece6f46f0	curlcake1	60	0
50b8741d-7a57-43ef-ae53-b10414d38b09	curlcake1	60	0
511e9e4c-6172-4e80-8519-b5f427c7a014	curlcake1	60	0
51260f90-7c1f-4a5e-9a30-13871cb1764e	curlcake1	60	0
513a9035-db5f-49f6-bde1-c21700fb500a	curlcake1	60	0
51d74f69-bb69-469f-8b19-95408a9ea247	curlcake1	60	0
51f1c349-8039-4994-bf81-d928b8559964	curlcake1	60	0
51f407fd-53f2-4324-abda-adc0e6b88cda	curlcake1	60	0
520e417d-784b-4134-b534-0560038820b3	curlcake1	60	0
521e81bd-c11e-4f09-8888-63684171d6d5	curlcake1	60	0
52897cce-c83e-438c-b2fa-198466efb6f1	curlcake1	60	0
528ed5b6-9e16-44dd-9143-17fab3e54f6e	curlcake1	60	0
529617b2-9bcc-4b5b-9e7c-b9733e1a023a	curlcake1	60	0
52b51d11-a4b3-4d75-9128-357cf718adb1	curlcake1	60	0
5352e53f-8255-48a3-ab5d-fc0187574956	curlcake1	60	0
53a98772-b131-4c2f-81e0-55ac93ab4ddf	curlcake1	60	0
540580bb-a342-4d75-af7d-516694f5c063	curlcake1	60	4.14
5439d571-6d9c-4451-b4ed-cd5ed4a7a419	curlcake1	60	0
5488c52a-f851-4ab4-8c47-9824efc5dddd	curlcake1	60	0
555a919e-798f-43b2-a7d3-a9d9d183a908	curlcake1	60	0
5562629e-9e6d-42b3-830c-5facbc088933	curlcake1	60	0
55a3af20-9f4c-4065-baec-f80047f1570e	curlcake1	60	0
55fa277f-bc5c-4fe8-a77e-452930f73add	curlcake1	60	0
55ffc745-074f-4d6b-b806-3fd64ae216d6	curlcake1	60	0
5615d9ff-4ae7-4a6b-ba6e-d7d10dcaa912	curlcake1	60	0
56401b00-5c2d-41db-a213-5a2b0d74047c	curlcake1	60	0
5674b119-ade9-4281-ae78-45c559a294c1	curlcake1	60	0
5709559a-b640-4e68-8b38-03530a2e8851	curlcake1	60	0
570ac148-7596-40dd-8324-822282a6d87f	curlcake1	60	0
571bfd21-5b3f-46ad-822a-5beb52dd0e5c	curlcake1	60	0
5763798c-2141-47b4-afca-cebefc428180	curlcake1	60	0
5812293e-d654-41fd-a5f0-6b5246612077	curlcake1	60	6.29
5895c049-2935-42fe-80e3-985350fa956d	curlcake1	60	8.27
58c7f5f2-5339-474c-b71b-ea877b304bc8	curlcake1	60	0
58f68e13-eb67-4704-9438-ae8b00121946	curlcake1	60	0
593f5ef1-a1f5-4b47-817b-0f2ef8656239	curlcake1	60	0
5991b26b-2040-46a8-917f-45cd78e5c35d	curlcake1	60	0
59d1ca80-272c-4e59-a3d5-728639bf4d72	curlcake1	60	0
59f18562-aa8a-4665-9637-4aef0e2cac3b	curlcake1	60	0
59fe3c5d-6b1c-4842-8113-4a75dbe3abdb	curlcake1	60	0
5a0760f1-0748-411a-8606-ea501ec6d1f1	curlcake1	60	0
5af0a1ab-9178-40c5-a502-1caa29bf170e	curlcake1	60	0
5b1fe6b3-acef-4a32-b6d3-8a63f4d23255	curlcake1	60	0
5b207539-528a-4ead-9e74-bb3c543eaed9	curlcake1	60	0
5b927527-1862-4bf0-88ae-ad9a596e1c80	curlcake1	60	0
5ba3ff12-2895-4246-8145-3edc5bcde17f	curlcake1	60	0
5c4fecdb-6efb-4c9f-8bb5-144b3d467ec2	curlcake1	60	0
5c631f63-2262-4a26-aa29-4eb1870ae252	curlcake1	60	0
5c957560-66f9-4d76-8f0a-c038ca41a834	curlcake1	60	0
5cf775c3-0839-4800-8cf2-9b0b17073328	curlcake1	60	0
5d71222d-3851-4cfa-af3a-b326b98181dd	curlcake1	60	0
5dcdc0f8-b204-432e-83f2-6b6c89269e92	curlcake1	60	0
5e4df596-83bd-4fae-93b2-21981cd3cab5	curlcake1	60	0
5e67a37f-bb4b-40ea-a4b4-f0b25e90fdfb	curlcake1	60	0
5ed62fc3-1bdf-4bef-9dd6-7423749ebe47	curlcake1	60	0
5f2b9e5d-5eaf-4a17-bf2b-74f6a02ba5c6	curlcake1	60	0
601921f4-d53a-4008-8b09-86d6affb411a	curlcake1	60	0
602fdfae-0491-4f96-bade-609a8a3f3198	curlcake1	60	0
6056e5b7-c1e8-4a0e-a64d-f2bb8c9090fb	curlcake1	60	0
6145d3b7-8103-46f5-81d5-dc750a7263cd	curlcake1	60	0
61b830f0-4fd2-4478-8a5c-058d0c68fa42	curlcake1	60	0
62402297-467b-4969-a701-7d8dfcf6de58	curlcake1	60	0
62467fb1-6007-4dab-98df-7652f24605db	curlcake1	60	0
626c79c1-c244-4fd6-a6bb-11cb972fa780	curlcake1	60	0
627bd4d7-2eb9-4662-8099-26c64c6cf0d9	curlcake1	60	0
633baf83-2d48-4e5b-88d2-f368dd18daa0	curlcake1	60	0
6396410a-bb2c-4e85-9647-ba69e469ccad	curlcake1	60	0
646d5e1e-7cb1-452c-b4c2-b78e89a76fa6	curlcake1	60	0
6490f438-c0a4-4364-acab-9f12e27b8335	curlcake1	60	0
64a6f883-253c-456c-9afb-2028ab6fb49e	curlcake1	60	0
64d12728-5e70-4be6-8644-82c80139dafc	curlcake1	60	0
655f7509-4a5b-4159-9e50-3d4efdcaf7f0	curlcake1	60	0
658f6062-282f-4ba1-9c2e-02f3870098f7	curlcake1	60	0
66299cf5-9b66-47da-9d8d-c790b3c5ea86	curlcake1	60	0
668dbcb8-c5ac-48fa-93bb-0cb8ecaba975	curlcake1	60	0
670b086e-55f7-4618-92a2-998de7ca244a	curlcake1	60	3.97
6768f474-dcbf-4def-b536-fe3f6a8fea19	curlcake1	60	0
67e100a5-d64a-47be-9f32-5aa1eafe3a3b	curlcake1	60	0
6806eadf-9d9b-4f6b-b2e5-11d3c390661f	curlcake1	60	0
68185e02-9da4-413c-ba22-57f1b3f1b479	curlcake1	60	0
684fa1af-2e74-4185-b6d8-ab830fc424cf	curlcake1	60	0
68800770-759b-4d0d-8460-10c57bfc9ecd	curlcake1	60	0
68824165-5c1b-40a5-82e5-2608d0a546c7	curlcake1	60	3.64
68aaf8da-40f7-4b15-a0b2-7ffdf2c28a2e	curlcake1	60	0
68e5fe3a-654e-47bf-a3c5-3b8c6c5d378b	curlcake1	60	0
68f48bd2-43f4-471a-b651-e94ef1d56995	curlcake1	60	0
6985c1b6-737e-418d-980a-79d1a688a829	curlcake1	60	0
699be8ed-b3bf-4b6f-a9bd-f4d04d837670	curlcake1	60	6.7
69c57fd0-f2d5-489f-9743-3765cee8915c	curlcake1	60	0
69ea851b-32a1-4b02-bd11-29fcf6ba394f	curlcake1	60	0
6a07233a-4f8e-458e-a241-c5eebdc93cc5	curlcake1	60	0
6a3e5bf6-ffbb-49c9-9c8f-18c7ea8e9529	curlcake1	60	0
6a6e0774-bc43-4770-8b66-65b104d1b966	curlcake1	60	0
6acb2348-2d6e-4b3c-8e2d-9cd44cf4035f	curlcake1	60	0
6aee0741-17ad-4e33-8c63-7cbd689766ec	curlcake1	60	0
6af53839-2900-415f-bffb-b959064cc2f8	curlcake1	60	0
6b12bdd3-374d-4107-ac80-6aeb9ed4b3f0	curlcake1	60	0
6b2eb9f4-d3b2-4b87-83d9-3243883af8f0	curlcake1	60	2.87
6b3b439e-1985-4c4d-8f3a-1613bb61a89d	curlcake1	60	0
6bd41eb5-36db-458d-96a0-36e6a0f9daea	curlcake1	60	0
6beab57a-6c81-4259-afad-e9b0c1eb8f3e	curlcake1	60	0
6bec1e2f-640c-490f-9983-d3c5899d6972	curlcake1	60	0
6bf0f56e-d8b6-4305-83a4-1ddb8f97046b	curlcake1	60	0
6bf522b3-060d-452b-9fe1-975f3872a801	curlcake1	60	4.75
6c01ad52-7377-4bff-af12-a57c9d5966a3	curlcake1	60	0
6c208de2-46bd-4c68-b0cd-dfa887eeef5f	curlcake1	60	0
6c5f79e1-2d46-42a5-85b7-9d5d4465dca2	curlcake1	60	0
6c8f827f-b4a0-4dba-9adc-f4090ef4c7b7	curlcake1	60	0
6d50d58a-1283-4863-b37f-cbf2f1e648da	curlcake1	60	0
6d723be4-4fd9-4348-9ef5-ccea76dcdba9	curlcake1	60	0
6d887301-0c97-4470-a11e-cab75203bef7	curlcake1	60	0
6d94b6a8-9bcd-4827-93f4-85fdb094a736	curlcake1	60	0
6e07abed-4890-4869-957f-34f443deae74	curlcake1	60	0
6e2a8b56-4e01-4915-87b5-8f10222467e3	curlcake1	60	0
6ec694dd-dcf1-45c9-a411-e9255a14ced8	curlcake1	60	0
6f192c20-b5cc-4950-9235-73732ff55a36	curlcake1	60	0
6f572116-324f-4dad-ac8d-691000135d7a	curlcake1	60	0
704b05a5-f7c7-47ae-8ee4-6c9fe609b2ae	curlcake1	60	0
710647bd-4139-4532-b7e9-a9a893289497	curlcake1	60	0
71a60a49-3a91-4c9b-be29-98d4f31fd633	curlcake1	60	0
71d3a4ec-22c5-409b-8da1-9163ab0ac3b1	curlcake1	60	0
72486c14-f033-4908-b0c3-d0138ba7387d	curlcake1	60	0
7262afe4-3573-4a43-9cdd-432d77b86e0a	curlcake1	60	0
72bad58e-209e-44f8-b16a-ee81d551f188	curlcake1	60	0
72e55781-ca18-4036-b707-b74670f0ddd6	curlcake1	60	0
737ac0dd-a0b1-4bb2-9946-63c054847304	curlcake1	60	0
73d1b495-bf95-42cb-9d2e-d840ec2e4467	curlcake1	60	0
743019b5-e804-42ed-b33e-34733cffb49b	curlcake1	60	0
74c3ed83-c5c1-4072-9b35-b0959c56a132	curlcake1	60	0
74c782e0-fbeb-43e2-90dd-afc894b8463b	curlcake1	60	0
74ccd95f-4eba-4478-b7fc-ffc02d8befb2	curlcake1	60	0
7502f979-ea35-429d-a877-e0bc6a8222c2	curlcake1	60	0
76214233-d031-43e0-99a6-f0cba319f260	curlcake1	60	0
76686394-96b9-4a42-8673-52d486308bba	curlcake1	60	0
767a279a-ffdf-42a1-9b24-bb4aec5befa8	curlcake1	60	0
768e42dc-6977-4c7b-8d74-93005f936e93	curlcake1	60	0
769545ad-389b-4aac-9905-259b1255e954	curlcake1	60	0
76d6f785-7d1b-49ca-83ef-be173cddb16a	curlcake1	60	0
770b200c-c48d-4784-8cf9-aba63d172a3e	curlcake1	60	0
771e4f62-cfe9-4328-aca1-feb34361e39e	curlcake1	60	0
772164f0-2437-4a03-bda3-d59a02e6f524	curlcake1	60	0
7734303f-ca64-4905-a88f-82ac20bae849	curlcake1	60	0
7753e622-821f-475b-acc8-2b77b52f8366	curlcake1	60	1.09
7830ac76-6b1c-418d-9036-5f9e91283afb	curlcake1	60	0
783e3de5-8173-42a7-a409-e6c95c4343c7	curlcake1	60	0
7842de74-4dcb-445e-84d9-adb4ae709924	curlcake1	60	5.41
786a0e9e-f390-4594-9e9b-e84f37444261	curlcake1	60	0
78abc70e-929e-44a5-b317-c92c4abf50ee	curlcake1	60	0
78bf38b2-09f4-4378-882e-889e9c450dcf	curlcake1	60	0
78e32e5e-8860-477f-82da-90dfe28c4483	curlcake1	60	0
78f5ed66-fad6-4f4a-a5ee-fc15a7c16a90	curlcake1	60	4.93
78fd2204-6b19-437e-8044-5b2277c83862	curlcake1	60	0
791dfe59-27e0-4b06-8628-62dec8524325	curlcake1	60	4.68
794d48da-2055-4921-bfd1-c498d15f23da	curlcake1	60	0
797a8c6d-8218-47b4-b199-dc6b652c74fc	curlcake1	60	0
799e8838-966f-4560-ae20-9932c5502023	curlcake1	60	0
7a41d475-3f2e-4225-b1bb-c995d296b958	curlcake1	60	0
7b64e871-cbdf-4248-9610-51ecc906c415	curlcake1	60	0
7bda9fa9-b126-48f5-93ca-db534c11e5f3	curlcake1	60	4.77
7c0a9893-4d9a-4225-beee-f6f7d2ee19dc	curlcake1	60	0
7c44d260-cf9f-44c9-911b-26c8de026d7b	curlcake1	60	0
7ce87787-76cd-46de-b20a-965c74ad6b6e	curlcake1	60	0
7de8e941-ac6a-4c60-a41a-ed660d70dca1	curlcake1	60	0
7e1f1572-2c53-4057-9f3e-2a04c1e7099d	curlcake1	60	0
7e23c7ca-04e5-49b9-84d7-3452d6d1bf4a	curlcake1	60	0
7e4a246e-ff1c-495e-9295-8b1fb43badfa	curlcake1	60	0
7e503336-76d0-4b11-ad9c-b7cf3363a8f6	curlcake1	60	0
7e89819a-df07-40cd-ad34-6ad893058d4c	curlcake1	60	0
7e994203-7f87-4573-8e3c-599351bcde40	curlcake1	60	0
7eb160e0-abe1-4aac-b821-c028dd69bc74	curlcake1	60	0
8006a625-207b-4e2a-a437-645e020d3bcb	curlcake1	60	0
803f920b-a879-4324-b8fa-b6834c84f4b3	curlcake1	60	0
8071e217-7122-4298-a26f-a435d26ccd11	curlcake1	60	0
8148f6e2-4f41-4ec3-b17b-7ac0afcc22c0	curlcake1	60	0
81ce94e2-c452-4ec9-8071-6c503a551903	curlcake1	60	0
825c915c-b892-4096-ae84-a78b83f88098	curlcake1	60	0
82bd8427-420d-4b57-bf3f-c9ccd83b3b25	curlcake1	60	0
82cbab8e-9d32-490a-a383-79997503dd64	curlcake1	60	0
831df769-f916-404a-8587-4cc3157e320b	curlcake1	60	0
837f8acc-71a3-4087-8ba1-46d2e251d7c1	curlcake1	60	0
83add38a-09db-467a-8f85-de95bdb28610	curlcake1	60	0
8453e4eb-de49-464a-94b5-514a3076ba5b	curlcake1	60	0
84680d44-aec7-44c9-8546-c8a55da36598	curlcake1	60	0
84747e9e-5e0d-4be9-82ce-99b58d070ea8	curlcake1	60	0
84a05eac-e159-48ff-8828-ed86b807ad9f	curlcake1	60	0
8525e728-173c-4ddf-a924-10ee2ff14732	curlcake1	60	0
854fd312-9e46-4852-9355-8127e8d19ee8	curlcake1	60	0
85598db2-571e-4da5-90b7-326a7c3fe380	curlcake1	60	0
8594ea3f-217d-4774-a405-ddb0e73a4a1a	curlcake1	60	0
85a8224b-a5e8-452a-9335-153fd0bd7dcf	curlcake1	60	0
85da42fb-82d4-4c43-998d-95b734d9658d	curlcake1	60	0
8620d9d8-4f6a-4b50-9238-c783d1c800cd	curlcake1	60	0
863283ac-539f-418f-b5f9-511224422e88	curlcake1	60	0
864518cd-2b3f-4c2f-887d-cb77edfb8e07	curlcake1	60	0
86727cbf-545d-4f0c-8dc7-01fb9dea33fd	curlcake1	60	3.64
8747a025-2d4a-4bb1-9cdf-4da3e46b247b	curlcake1	60	0
87e8c943-e512-4a31-a276-a485daacd7c8	curlcake1	60	4.7
87e9e4a1-ac20-4f59-9daa-cbdc089dcece	curlcake1	60	0
889c6bf9-e63d-42c7-848d-0740ea352420	curlcake1	60	0
88c62e56-1358-4755-924f-1149067064f0	curlcake1	60	0
88d36f09-e4d3-49c1-a6bf-b31a7ca21b01	curlcake1	60	0
893d80d5-baf1-40fa-b6f6-ffb63ae0e2b6	curlcake1	60	0
89464c66-18cb-4426-bf05-f47852d64c11	curlcake1	60	0
894ef367-1bc7-4dd3-a4b7-4cc5a29a48ce	curlcake1	60	0
89588601-15c5-433e-892d-6c22b21d8657	curlcake1	60	0
89a5e1ae-45c9-47a7-bd5b-488ce9c146a6	curlcake1	60	0
89d5396d-e9c8-400c-942c-35f603a23b21	curlcake1	60	0
89e49526-ff0f-4fbb-bb40-f85c07409920	curlcake1	60	0
8a22cada-f4ae-4c87-9e31-c75031715459	curlcake1	60	0
8a773959-8008-4f06-87ed-1044591cbdf8	curlcake1	60	0
8a825790-85c0-4a4d-b9ab-14fc95256e47	curlcake1	60	0
8aab3a1b-03b9-4900-856c-1078769e8460	curlcake1	60	14.83
8aac9b71-0ab8-45a9-b2d1-996cbb6eff6a	curlcake1	60	0
8ab7096e-a08d-4685-a1ff-a5f2ee6e1de4	curlcake1	60	0
8ab92fc4-f53c-4770-893d-81faa9c0d186	curlcake1	60	0
8b3b51ff-dcef-4aef-939b-922aaac8cd08	curlcake1	60	0
8b867fee-1488-4020-8462-4c0fc52e9d94	curlcake1	60	0
8bb77ef9-e798-4cac-b1be-b7c443f2d0bc	curlcake1	60	0
8bc3f2fc-f323-4b86-8bcf-68b657cd458e	curlcake1	60	0
8c3d908e-cfd1-4b1a-a193-37a596c62692	curlcake1	60	0
8ca22c1f-53a1-4917-ad7e-dd5d5a651a84	curlcake1	60	0
8cc51390-0bad-49f9-a779-889b0e7cd899	curlcake1	60	0
8ceae840-4be1-48e4-ae6b-3a5957d217b2	curlcake1	60	0
8cf3b10c-6016-49f0-ba07-709379770979	curlcake1	60	0
8d01c20f-4c1a-47fa-a696-7250bdd3d782	curlcake1	60	0
8d42ae42-d2cd-463d-9a4e-3bb73a8139f4	curlcake1	60	0
8d9583a4-e84d-44a6-af35-196e8eaf14f2	curlcake1	60	0
8dd1212b-7a3c-47f3-97b9-dfdb36b15af7	curlcake1	60	0
8e477fcb-a2ad-4833-a933-90388a7baf68	curlcake1	60	0
8e61c627-573d-47a2-9c93-967d902433e1	curlcake1	60	0
8e6961c8-18d9-44f0-8a76-af5f0f014992	curlcake1	60	0
8ede6eb8-eba5-4bb7-a3a1-6f5941be5963	curlcake1	60	0
8fc31311-a812-41c3-a296-d44a470c51f7	curlcake1	60	0
902623d3-3060-4a1a-957b-1bbbd69439f5	curlcake1	60	0
9041287c-c685-409a-9889-fb72e5f3bb18	curlcake1	60	0
906a676f-78d7-4bd8-a3bc-1f9ed548b743	curlcake1	60	0
91034894-8eb1-4f16-b7cf-644bc51eac43	curlcake1	60	0
91134832-0723-47ea-b4e8-ac93dc3c9409	curlcake1	60	0
9116dbbd-c8da-41c3-8a9c-67433aae3cf5	curlcake1	60	0
916f0dfe-6299-401a-b084-178cc66ba5ca	curlcake1	60	0
9181c557-b56a-4f98-a7e1-6e9a32db9495	curlcake1	60	0
91898db4-71ce-4c51-b893-8a49e62653ab	curlcake1	60	0
91d490bc-aa4d-40cc-8d6c-7a60c918a9c3	curlcake1	60	0
92072e42-8eef-40c5-b5b1-a1a2ba07838a	curlcake1	60	5.87
923e8ad6-e017-4862-b97e-e139a8982559	curlcake1	60	0
926b0f68-9980-45e7-a2fd-30658eb2d236	curlcake1	60	0
92742fcd-17ae-4b5f-8c09-a5ae2a314534	curlcake1	60	0
928d8ea3-bb8d-4f1e-8997-d508a4163733	curlcake1	60	0
92de4689-a60f-464b-992a-90d684d31fcd	curlcake1	60	0
932ac4b7-9739-4437-aeb2-b00133a45234	curlcake1	60	4.55
9367a768-5328-4c32-a1d5-410f44c34fd4	curlcake1	60	0
93c251d2-29a1-414f-92a5-6e0877b6eecb	curlcake1	60	0
93c4bae8-6919-4b1b-98e0-4390b68690c3	curlcake1	60	0
93d11d16-3460-4944-9d26-3d5e18720268	curlcake1	60	0
94101ddd-e5b1-42e5-aadb-bd45b326faec	curlcake1	60	0
9414c2ab-e0ed-4736-ba29-eaff20f382ea	curlcake1	60	6.62
954b9da3-2ea6-445e-8705-80c302cbfde0	curlcake1	60	0
95535a33-3379-4f42-ba5a-afe28e94402f	curlcake1	60	0
95d4542f-c7e3-4827-be4f-6d998549ebc7	curlcake1	60	0
95f554bd-414a-4991-a398-ba63b3fea349	curlcake1	60	80.71
96824842-fbd1-4325-9edb-7714e194a554	curlcake1	60	0
96de0cbc-7140-4138-a5cc-d6b454da1675	curlcake1	60	0
9711d5ed-2574-443a-bff4-8ec80aa7ce69	curlcake1	60	12.79
9758dc67-2b88-44dd-a14b-6f57fa00716a	curlcake1	60	0
976da4d3-0e98-4898-82e0-2e13de5b9ede	curlcake1	60	0
977f0848-9199-41a5-b511-8d0eda2001cf	curlcake1	60	0
97a5a128-0971-47c5-aba1-5805e3fb7ab2	curlcake1	60	0
97f1c0fd-0bbe-4938-b60f-9892c29658ba	curlcake1	60	0
9802e118-c1d1-43c3-9cfd-cffc78924827	curlcake1	60	0
9822c6b8-3b3b-4c3e-a6dd-a98d61a7a064	curlcake1	60	0
983a4239-fd1e-4445-acd5-911e06d5e836	curlcake1	60	0
9896bcce-5dfe-4f5a-bec1-d912234695b2	curlcake1	60	0
994f7d1e-b30d-487e-be48-63b26aedfdb3	curlcake1	60	0
99513ea3-b712-4b10-9b75-bc54471a3d99	curlcake1	60	0
99cae30f-f081-4ba0-8ca1-4e5e9c13f9b0	curlcake1	60	0
9a3a6738-31e3-4ef5-8d64-b9b672a35d50	curlcake1	60	0
9af7c806-9a9a-4510-8051-37dd81853e58	curlcake1	60	0
9b07aadc-6841-4dc8-ae1b-1cdd1ecd2995	curlcake1	60	0
9b13b95e-8256-4e81-8f27-b18773f20524	curlcake1	60	0
9b3aecec-b6b4-4794-b987-77b485e37cbb	curlcake1	60	0
9bb5bf35-2a84-46f2-985f-32e641770f62	curlcake1	60	0
9c8a3559-3062-4485-bd96-140697f0f3da	curlcake1	60	0
9ce737a7-1857-4e86-867f-ff3438dc5d5f	curlcake1	60	0
9cf6ee64-a64f-42c9-bc4f-9a74595e9b9a	curlcake1	60	5.62
9ddc84d9-48ff-4b9b-859c-fd6856ca14ff	curlcake1	60	5.63
9df621c4-3352-461c-9c77-64f3b019967d	curlcake1	60	4.32
9e0dbbb7-9e66-4ca3-868c-46e951c2570d	curlcake1	60	0
9e3ac71c-92b2-46af-ac8c-0b639646162c	curlcake1	60	0
9e5442f3-bc2b-4e68-ac6a-579355218e5b	curlcake1	60	0
9e66f832-612a-4528-8cc9-4fc42661d03a	curlcake1	60	0
9e9ab12e-3862-4bd5-a439-25defadbc072	curlcake1	60	0
9e9b5743-46aa-4dd7-8df8-19026544a5ec	curlcake1	60	0
9ebadbdd-0ff7-4605-acfe-49d5b933b1a0	curlcake1	60	0
9f35f974-81df-4d03-8000-2260b591e70b	curlcake1	60	0
9f6832c9-b6ea-47a8-b5da-0aa44a8c6fd3	curlcake1	60	0
9fc4f327-496d-426b-8b21-b46c69cc74d5	curlcake1	60	71.73
a038fc4b-eb89-45ef-a085-218375a3c1d4	curlcake1	60	0
a0390afd-46f1-4ccb-b8b0-59273ad4281d	curlcake1	60	0
a08ed9c6-d0fb-4167-ac6a-7393a5ed4bc7	curlcake1	60	0
a0c2e348-ef0f-42bd-b3c0-fb85992d8935	curlcake1	60	0
a10f6444-7b75-41c7-8760-d7744703e0b0	curlcake1	60	0
a16167e5-d1e9-44dd-9c99-de4adf123063	curlcake1	60	0
a19616da-23bf-4fde-b192-fc50ee448db4	curlcake1	60	0
a19e2d56-9bbd-45dd-b26f-ecf1df099363	curlcake1	60	0
a1d0cade-e266-441a-bd87-00312c704739	curlcake1	60	6.91
a1e90e79-6438-4e27-9e8b-798a9884cca7	curlcake1	60	0
a214112d-66fa-4f30-a60a-af6d301bf06d	curlcake1	60	0
a231dd62-2082-44a7-a20e-1cfbdfa7a1cd	curlcake1	60	0
a2b43eb9-378f-4ebb-938d-c2cd200db135	curlcake1	60	0
a2c67257-79ba-4e47-98d7-a24ccac324f2	curlcake1	60	0
a2d57267-ca9c-4d0e-a0e0-90fbd0ab034d	curlcake1	60	0
a32b6121-918d-4a91-9b37-3dbb60ec0cd4	curlcake1	60	0
a3459680-f4c0-4cf7-9c56-45b0d8cc7a70	curlcake1	60	0
a36013de-b855-44a0-a374-54d21b5e332e	curlcake1	60	0
a3755135-39c6-4d67-8a8a-46abcf9deae9	curlcake1	60	0
a386e205-7b76-4ecc-90ea-278572d0f68b	curlcake1	60	0
a3ad32a7-06f0-4a70-97b4-5e07f3d40235	curlcake1	60	0
a4306040-2049-43bb-9f6d-5feccf7d1cc1	curlcake1	60	0
a43907fb-aa78-4e98-bd22-d08deab7e067	curlcake1	60	0
a527a3e1-4bef-4e7b-aa6e-1088c76bfbb6	curlcake1	60	0
a59e1565-a1f9-443e-aab5-2b4d2a62b1eb	curlcake1	60	0
a5b6d487-e45a-4ca1-a4f7-35a88d2c4114	curlcake1	60	0
a5bafa51-b1a5-4a07-aa39-595863d4ba34	curlcake1	60	0
a69f5ad4-784d-42c5-a98d-0a5a37f5c039	curlcake1	60	7.27
a6e6c0c4-9e72-4261-86cb-20920ec2c9a6	curlcake1	60	4.59
a767dd86-ea05-4175-aafd-7892ebe41ec0	curlcake1	60	0
a770f7fa-492b-4764-b68e-027afc9ddc9e	curlcake1	60	0
a7a394e2-3410-450f-961b-adeab85c5a16	curlcake1	60	0
a7aadce7-82cd-4e9f-bbc5-a94c4901a8e1	curlcake1	60	0
a817d8e5-5396-4fbc-beaf-509e2b40a725	curlcake1	60	0
a8227ca5-d7fd-4381-96b3-eb4f6f673b1d	curlcake1	60	0
a8853b35-e715-42b7-964d-d0c1b956d46a	curlcake1	60	0
a8f9ba64-71b4-498e-8754-817257b39fbe	curlcake1	60	0
a913d850-f486-4005-80a1-0a3684a817b6	curlcake1	60	0
a93fcaee-bf5b-47ec-91c9-db3a547721b0	curlcake1	60	0
a9439615-b90e-4d52-9a06-502daa988647	curlcake1	60	0
a98625be-59ce-44cf-900d-16817d1dc435	curlcake1	60	0
aa1708ff-8a50-44a7-81b9-9f44319f38e7	curlcake1	60	0
aa409155-1f06-4c54-84c8-a31470914aeb	curlcake1	60	0
aa726ce4-3014-4b0c-b0ae-a142d7484688	curlcake1	60	0
aa858c53-3ae4-4e6e-b824-b1efcbc5f29a	curlcake1	60	0
aab3857f-fdd1-437b-a1e0-2b7be36bcd1d	curlcake1	60	0
aad5acb0-97e7-4998-8d55-52303c0eb5b2	curlcake1	60	0
aaed5cc8-4f20-4e71-9008-25672e9d3c02	curlcake1	60	0
ab386f86-9070-4b83-988a-9c96bdd9a306	curlcake1	60	0
ab9f4652-da10-473d-82f7-2d0f10d266cf	curlcake1	60	0
aba5827a-53ac-4e30-be39-beb3a44f8bdc	curlcake1	60	0
abf1e6a9-7015-4ca4-a78f-ae89a5bfb61d	curlcake1	60	0
ac2e12db-d938-4ecd-a374-e4a974a14f0f	curlcake1	60	0
ac4c2cbd-28c1-41cf-b838-4cf152c92f53	curlcake1	60	0
ac595243-e2e3-401d-9bad-bda9619c67a2	curlcake1	60	0
acd4ca78-56e3-4fc0-9587-8cd07f3bb9c1	curlcake1	60	0
acfd6ca2-99a5-4be7-ad5a-2c6e3f6cca79	curlcake1	60	0
ad181b5b-b385-46cf-84b8-ad4ccd5521a2	curlcake1	60	0
ad1e93c7-4696-42e1-b09d-4234f0a22711	curlcake1	60	0
ada197c8-f141-44ee-a760-f3ea392c068e	curlcake1	60	0
adb9ce16-b489-49dd-9189-d4a0c2e2a437	curlcake1	60	0
ae57e5e8-0d2e-4145-8c70-234be8ab628c	curlcake1	60	0
aeffc0c5-8003-4039-8dde-d5abbf24fc4c	curlcake1	60	0
af238970-af41-4b89-ab55-01d06bc740fb	curlcake1	60	1.1
af63c4da-5165-4716-8e41-6326573d0463	curlcake1	60	0
af6bc221-6ead-483c-b3ec-5daca48ba1da	curlcake1	60	0
af8248ca-6022-40b2-aafa-204b9d854907	curlcake1	60	0
af9b3b81-9e30-4901-bd89-a3b82857b9b8	curlcake1	60	0
afae40c0-c6af-4ae5-b5b2-a0eaa2598c64	curlcake1	60	0
afbf5f2a-9cdf-4135-9bbe-dc0dd3aecc85	curlcake1	60	0
afd3b304-7185-4011-96c3-65d940607caf	curlcake1	60	0
b036c647-7009-44df-9301-881cd689fa27	curlcake1	60	7.22
b04bb4f2-cc2f-4d0b-b244-e62c612468b1	curlcake1	60	0
b05742e4-c9a5-42fb-b9ec-5d651aa55990	curlcake1	60	0
b097bddf-f458-406c-93d5-67948f6a5d08	curlcake1	60	0
b1184c33-7535-4463-a369-8815142de401	curlcake1	60	91.04
b14886fa-1b92-4c7b-8068-a29183105f2c	curlcake1	60	6.06
b157bd77-d632-494e-8b70-7dd7f8dda0dd	curlcake1	60	0
b16a1598-3630-4471-9a1e-305d60dffeb0	curlcake1	60	3.75
b184bf48-d279-4714-8895-5674c8016b00	curlcake1	60	0
b1975858-8e18-4b6e-a613-e94400e750b4	curlcake1	60	0
b1c24625-3ec4-4174-8191-3f414574527d	curlcake1	60	0
b1c747c8-0cf6-4a1a-870a-af749cf7e640	curlcake1	60	0
b1d8af88-8a97-434d-9db5-021ce051b2a6	curlcake1	60	0
b1e91bbd-8676-4d4b-9178-0603fd295d01	curlcake1	60	0
b2a4ab67-0469-4e91-89ac-1257c15dfea1	curlcake1	60	0
b2d3e258-00ae-4c0b-8183-f7447fdfce6b	curlcake1	60	0
b2e759f6-6d09-419e-b971-87a369f445b5	curlcake1	60	0
b3d45861-4a68-41fc-9820-e6323c512de1	curlcake1	60	0
b489ba00-ee63-4b47-a105-4bee87e32dda	curlcake1	60	0
b4db1c4a-dcf9-4ab9-b2ea-30481bdd444e	curlcake1	60	0
b52b5e40-3fe3-4e71-a6be-aedc6bc4890b	curlcake1	60	0
b536df54-4c59-4270-a97c-54ccf30d006e	curlcake1	60	0
b53efe6d-bd07-4a13-94fb-7521809825bd	curlcake1	60	5.11
b54685c3-8c17-448f-a9ba-50d1774edd98	curlcake1	60	0
b54a47f1-c865-42a4-bbe0-d95832ee4eda	curlcake1	60	0
b5556204-f969-4819-97a1-af39a4c5178c	curlcake1	60	0
b56dfe22-d6ce-4a06-9f61-139557172940	curlcake1	60	0
b5b1ff40-bc07-48fe-8aab-f05ae61cf3a0	curlcake1	60	0
b6a3adfe-b5a8-4b62-9a3a-7949f56abd52	curlcake1	60	0
b6aa418c-11bb-420a-93e2-e1f637b8a590	curlcake1	60	0
b740f95a-0b2c-48ae-9e9b-6c48bc98d739	curlcake1	60	0
b743e83e-e420-426e-b43a-643e0af63177	curlcake1	60	0
b759ee45-30a9-44f2-9729-d44e7b0a10df	curlcake1	60	0
b7700650-1d89-4dc2-8197-0a9a0250d8f4	curlcake1	60	0
b7b3f3db-0efe-4039-a5e1-fb70e72992a6	curlcake1	60	0
b7bc3c5f-30e7-428b-a652-21641d51b682	curlcake1	60	0
b7c95401-7ec1-4d0f-9f1d-c5f85803e5a3	curlcake1	60	0
b7cbe584-a34a-4132-82bd-7710a0a4d6fd	curlcake1	60	0
b7e6c285-8f28-497a-8f83-b5bfd84ea628	curlcake1	60	0
b804e089-d220-4138-b795-185316c4b7c2	curlcake1	60	0
b821ab09-8ebb-494d-b965-2b42851042ff	curlcake1	60	0
b930145d-3a80-4c2a-b2b7-a961360487e2	curlcake1	60	0
b933d816-0bae-47bd-98c1-6a072ca7c178	curlcake1	60	0
ba03ff12-4aa1-40f3-bb6b-0f1838b73f09	curlcake1	60	0
ba5e83af-192e-4659-b041-4bd4b849820c	curlcake1	60	0
ba9957d2-9659-4a83-bb6d-d68abb7bf667	curlcake1	60	0
baa92ca6-befc-4660-bc32-79da41d4eafe	curlcake1	60	0
baba8ae7-23fd-4650-935c-f132864cb917	curlcake1	60	0
bb5eaf28-ea36-43f4-ba33-4f81544d4ba7	curlcake1	60	0
bb6b17fe-09e7-4b1d-8982-b308707cb64c	curlcake1	60	0
bbbf50e3-a299-41d7-a831-6d86fe1ca5d9	curlcake1	60	0
bbf8a1cc-073e-47b9-99bd-8547b7ba65db	curlcake1	60	0
bc07ddd1-22ee-4343-a041-35b13331bc33	curlcake1	60	0
bc309647-dbf2-45c1-9808-1f40661d288e	curlcake1	60	0
bc36873b-50cc-42f7-9d0b-e3571b6323ad	curlcake1	60	4.02
bc8d5113-0299-4fe4-a7f4-181103ae16e1	curlcake1	60	0
bc949fe1-15af-4da8-8f79-131dd6ef0932	curlcake1	60	4.38
bca338ce-9a4f-452f-83c5-39cf9c9f459c	curlcake1	60	0
bcaa275f-accd-41c1-9d4b-aa454e20f7ea	curlcake1	60	0
bcbc9910-d3a8-4da9-8a79-b78b97c6226d	curlcake1	60	4.84
bd0a97da-eeab-4e71-919b-200754496e99	curlcake1	60	0
bd5f60d5-af5a-4330-964e-a381f5836eac	curlcake1	60	0
be049b81-f5d6-456a-a22c-46ff0c6e8e52	curlcake1	60	5.35
be137bb2-662c-4adf-bb93-93ffd076a447	curlcake1	60	0
be2a8c04-a2c3-4266-8959-0cf2978d10f9	curlcake1	60	0
bea176dd-8602-4fb5-9c6f-725803b20867	curlcake1	60	0
bf0fc0c7-d954-401d-b6c6-a3cbac450f03	curlcake1	60	0
bf314cdf-f9bf-4ce3-b636-307658041f9c	curlcake1	60	0
bf5106a2-9f5f-4443-8e28-c58bb1d46963	curlcake1	60	4.48
bf56ec8e-d076-4653-9516-87d63540545a	curlcake1	60	0
bfa0f283-82b4-4ee8-a5d8-92380cb26422	curlcake1	60	0
c01d06e7-5df2-4238-8ce6-0b0ba153686e	curlcake1	60	0
c027136f-94b6-492f-a2ab-21d28d89155e	curlcake1	60	0
c03e88b3-656e-4043-bd6d-2653bb26cd08	curlcake1	60	0
c04d8877-537f-4c03-a930-5bbca198724f	curlcake1	60	0
c051e8e9-d904-40e7-8385-1387c740cfcf	curlcake1	60	0
c11b4c49-3447-4823-a13a-94243a0e7c2f	curlcake1	60	0
c1c02017-004c-4649-a136-dd66375d3d0c	curlcake1	60	0
c213c079-2cdc-4afd-be0b-5257eee21320	curlcake1	60	0
c29932c3-2ff4-44f4-b949-686184d49279	curlcake1	60	0
c2c02a0d-bf9c-49f2-af43-a3395331a651	curlcake1	60	0
c33ac19d-d1ee-491c-8e90-63a20a241345	curlcake1	60	3.92
c35a13d1-a294-41ed-a36c-ffb59e58d5a6	curlcake1	60	0
c406c68c-bd97-4319-a063-f5b2fbedb837	curlcake1	60	0
c4164d1b-83da-4b76-81fc-6227acf2671f	curlcake1	60	0
c476e7e6-32bb-4541-b7a7-1ce4ec0fe1d2	curlcake1	60	0
c512896e-4e57-4be6-b0de-99a996dca2c9	curlcake1	60	0
c61fecac-7e1a-4ea9-9a6e-caacc69c7607	curlcake1	60	0
c62fb0a7-af43-427e-8175-a6c864ab3c4c	curlcake1	60	0
c63fa05a-c014-4ae2-bfe9-ca55d293b96f	curlcake1	60	0.73
c64750fe-c5d1-42c7-97d2-2721990c70b1	curlcake1	60	0
c6dc3105-5fdf-4ffb-9634-3f489228e7d3	curlcake1	60	0
c739ee62-9327-4dbc-91ba-b45b5a5f89fc	curlcake1	60	0
c7c2d3e6-6c5b-4617-8a49-c1f744cb1179	curlcake1	60	0
c7c9e999-b5ee-4c57-946d-1bf66237dc2f	curlcake1	60	0
c8571b70-6957-47e9-9c65-7b3c2aeb989b	curlcake1	60	0.89
c8a1c04f-0e3b-4668-a5d0-52bff9409905	curlcake1	60	0
c8aefb0c-003c-40d7-9b9f-7bfbed250607	curlcake1	60	0
c97c6912-e979-4778-97f6-113b240e7411	curlcake1	60	0
c9b79f68-aaff-4c57-9531-a8f856a67847	curlcake1	60	0
ca4cbde3-3fed-41f4-a1f2-16931f77f762	curlcake1	60	0
ca601589-de45-4800-9c0f-577560d727bc	curlcake1	60	0
ca797bfb-20cf-4bcf-810d-9055f01a90a3	curlcake1	60	0
ca9d269f-5dcc-49c3-9508-e52474e98d6d	curlcake1	60	3.59
caa70d4c-e1ab-46ba-9daf-2e8083594397	curlcake1	60	0
caaf74ee-33db-45b1-884e-b2c44e2f6588	curlcake1	60	0
cacd6dee-3461-4de5-975d-df32cf9e5cc4	curlcake1	60	0
caeed904-c690-44b1-b038-4b111c2b032a	curlcake1	60	0
cb224530-ed99-4263-9c16-f3d397de3759	curlcake1	60	0
cb49e1ae-921d-418c-bf8b-922abf92bd38	curlcake1	60	0
cbb37e6f-2add-449e-93d1-c0308de98888	curlcake1	60	0
cbc63d58-d80b-4ead-b958-eae0fb01a41a	curlcake1	60	0
cc3eb55c-c075-4529-b53d-15d194d20b84	curlcake1	60	0
cc7846bd-c8cf-4310-8761-8d2ee4e25e67	curlcake1	60	0
cd8444e5-8541-4e10-8311-33c464af5fe5	curlcake1	60	0
cda885f1-1d67-481e-b0a3-3d530785cb90	curlcake1	60	0
cdaccb05-bffc-4fe8-9fdd-0b8b1c8ecfc7	curlcake1	60	0
cdf0a242-925a-4f83-b55f-765e0a5e9801	curlcake1	60	0
cdf7e3c8-ae3e-4bb7-aab9-f8284c6ad933	curlcake1	60	5.54
ce367356-7608-4376-9166-7298fe4fbb4b	curlcake1	60	0
ceba8034-5ddb-49a3-8b11-aa3015702775	curlcake1	60	0
cf348110-4452-4535-9e5b-0dfab1b8134b	curlcake1	60	0
cf9cf950-6eb6-4afe-9ef8-783b79732363	curlcake1	60	0
cfc2da45-e0ec-45c7-bed6-8acb8a57cedf	curlcake1	60	0
cfe0d978-27d3-4dfe-99c8-2f08da4a00a2	curlcake1	60	0
d00784c2-e246-4249-b15f-b825f557bac0	curlcake1	60	0
d038588a-81ad-4ec4-b9a1-9499748bb372	curlcake1	60	0
d08c2c11-f2bb-4ac3-a655-164a71cbab4b	curlcake1	60	0
d0f8fd86-0e2b-495e-a864-0e7f6bb30efe	curlcake1	60	0
d125879b-7f23-49c5-9ce0-75eef5120d46	curlcake1	60	0
d16c685c-be1a-4554-af42-62f37b15ea5b	curlcake1	60	0
d17f75ab-23d5-43f6-8193-368d1227e42d	curlcake1	60	0
d2d9aea4-1891-470b-bf9e-74a47493d4b2	curlcake1	60	1.07
d30f8a5e-d09f-4edd-928f-696f698940bb	curlcake1	60	0
d35de856-7519-46a3-9077-a0d4fd0542ff	curlcake1	60	0
d39b1241-e298-4601-895c-c1261dff9980	curlcake1	60	0
d3ebe8b9-29ec-4196-9940-0493c018a4e6	curlcake1	60	0
d43c56b1-c800-4826-ac57-8889466b3e15	curlcake1	60	0
d43d72a3-9136-4185-8665-96dbe0032b6b	curlcake1	60	0
d4a3efdb-89ef-4411-addb-7dc76787e21f	curlcake1	60	0
d4c7b4e8-e78e-4c56-9ee7-93ea7c35a407	curlcake1	60	0
d4ed1641-e3ea-4535-88b8-05837669c97c	curlcake1	60	0
d523416e-0c55-4bb2-b754-8b2838763b2c	curlcake1	60	0
d563acd6-ac0b-493a-8afd-a88b0634f0a5	curlcake1	60	0
d57281ea-9e6b-4a1f-b7b3-39b73581b6a1	curlcake1	60	0
d5827f82-167b-4e47-b6a7-9842d0fcf3f1	curlcake1	60	0
d58e824b-cb80-44be-9f72-fd0d5b649572	curlcake1	60	0
d5c820ac-1c5f-4cb3-85f6-a7ffd5733ee7	curlcake1	60	0
d5d08390-f336-4573-b39f-7e52c311fa69	curlcake1	60	0.99
d5f2a994-7dcb-4c34-9282-2cb7875c850b	curlcake1	60	0
d61adf2d-dbf4-4996-8e73-bd2721fc3e0b	curlcake1	60	0
d65b8011-0be0-4c7c-8633-0765fd35a187	curlcake1	60	0
d6cea263-afe8-419d-aabf-150ff89ed758	curlcake1	60	4.69
d6efa847-4eb1-4408-8f05-dd1cea3f80b5	curlcake1	60	0
d6f967ab-c0e1-42b2-ae5d-1b7c552a464a	curlcake1	60	0
d83aa453-00f1-4b3e-ae00-fbe879eef1aa	curlcake1	60	0
d83ed898-f612-4367-a77c-ead8c8680ece	curlcake1	60	0
d89385c9-cdcf-41bd-8aae-263e3d6ea910	curlcake1	60	0
d8cdfc5d-bfc8-4113-8113-66d43e836fff	curlcake1	60	0
d91cc630-a2cd-446c-ab0b-15867117c6cc	curlcake1	60	0
d92836b0-3c8d-45c7-aeb1-a25628a52aee	curlcake1	60	0
d9d4f960-4c0b-44b7-9671-d808eaf69a0c	curlcake1	60	0
d9f4ec99-5014-4873-a93a-3c100ba0e686	curlcake1	60	0
dae7ad9c-d329-42a4-8ee9-a808df8e97df	curlcake1	60	0
db317d3a-930a-4620-8e21-2e1198c501b6	curlcake1	60	0
db70e833-e972-446c-8bea-bdd8bb9c390c	curlcake1	60	0
dbcefd29-492e-46b5-aa4c-67d2444613fd	curlcake1	60	0
dbe2944f-8932-4eae-b454-5ce077015890	curlcake1	60	0
dc3a48ca-61b4-43eb-bc7c-954017f5027d	curlcake1	60	0
dc6389ed-d0c3-4381-9785-e7b8ba0688e5	curlcake1	60	0
dc7e4197-83b9-4d9a-a1af-358606442097	curlcake1	60	0
dd4bd445-f0a1-4e77-ad82-c7c803a4a056	curlcake1	60	0
dd79866b-55d8-4782-b2d0-d4dfa0ecbe4e	curlcake1	60	0
dd828846-8d41-4887-8bfb-6912ff2cb725	curlcake1	60	7.75
ddbf3168-ca1a-48e0-90da-be83431a41b0	curlcake1	60	0
ddc848ae-8395-4ff3-9c54-394c8fc00188	curlcake1	60	0
de61d0bc-745a-44a3-859f-e366c9a78f66	curlcake1	60	0
dec7d8e1-5ef7-4c9f-9801-3386555f7bfb	curlcake1	60	0
defa3d14-0cb3-44bd-be51-de7ce7f583f9	curlcake1	60	0
df45328f-bbc1-4e93-a560-6d420daabf6b	curlcake1	60	0
df5234e4-0346-4d48-90ff-41d2e50df7fa	curlcake1	60	0
df8b89aa-05c5-4dcf-a2c4-2065b0fe58be	curlcake1	60	0
dfc2be81-3ba6-47d3-bf59-68c972981a36	curlcake1	60	0
e05080f4-29da-4c8e-9066-31a4c5fa56ef	curlcake1	60	0
e0561e08-bf82-4a5e-9fcb-10d93a317617	curlcake1	60	4.97
e06c8373-7a64-4e03-b456-5906531dc794	curlcake1	60	5.68
e0df7fa6-c59a-4902-9bee-f2330f624626	curlcake1	60	5.97
e1d4cae0-9462-4a31-8cec-26ede970bb11	curlcake1	60	0
e2bd6f2d-c8f8-4ac8-a978-17eaff8131c2	curlcake1	60	0
e2be5f3e-5399-48b7-8d82-e6a501f062ec	curlcake1	60	0
e2d53133-e058-4d03-8ef1-07935a94c9f3	curlcake1	60	0
e2d74581-1454-4314-97e5-b491e5900c8e	curlcake1	60	0
e32ce157-6029-4adb-87f0-776af25050c6	curlcake1	60	0
e37302fe-b7a6-423e-b565-c795a0476205	curlcake1	60	0
e492567b-9e70-4a52-9ac2-4c95e00ded3f	curlcake1	60	0
e4d557a3-433b-4f5c-85cd-76f0a287823f	curlcake1	60	0
e55d7081-f09f-4af8-8fb3-a99f1db68114	curlcake1	60	0
e56db97b-ab7e-456e-8802-6f9eec4ed135	curlcake1	60	0
e5fc38d2-4fe3-4439-a2a0-baf55fd8f74c	curlcake1	60	0
e60c70c0-0f8c-45ca-bcd1-458b9176c7d6	curlcake1	60	3.48
e6107a04-ec37-4a7c-a65b-ed8a004c46f7	curlcake1	60	0
e64140e4-dbce-44ea-95f3-d69a7834c942	curlcake1	60	0
e667ae5a-17f6-41f9-b494-1ef183ca7adb	curlcake1	60	0
e68defd6-21e1-4266-9781-9882d4e0dab4	curlcake1	60	0
e6e099d9-1656-49d3-861c-3ee4313b9786	curlcake1	60	0
e71df033-734b-4ea4-b0e0-2eb90e4a91ad	curlcake1	60	5.12
e7481997-de8d-4d3e-89fa-a7bc7fd4f3df	curlcake1	60	0
e74c1a61-5348-4a7a-bfcd-1bfc33c3112f	curlcake1	60	0
e74fbee1-7ae9-447d-8ef1-79014fcbc89f	curlcake1	60	0
e78a468e-a3a3-46d7-997f-caa9b1ddda9c	curlcake1	60	0
e7c1bda2-ed27-4e28-95d5-21aafdc82ad7	curlcake1	60	0
e8691547-d431-4f67-9f66-bbbaeb1c7a2c	curlcake1	60	0
e8b0ffc0-bebc-4704-a12c-c0b41af56d66	curlcake1	60	0
e8d79cbd-4b18-4466-92d3-a0317f15437b	curlcake1	60	0
e8dfbab7-0127-418a-b60d-76ae71a591b9	curlcake1	60	0
e94e0bc2-f413-41df-88f3-6123b01ee956	curlcake1	60	0
e9aac3c5-99ef-4607-9cfc-f2424c23dde3	curlcake1	60	0
ea0d1528-c7b9-4e75-a75d-2ab7bc511157	curlcake1	60	0
ea62094a-e05e-4b1d-8b8f-c675e9358ec9	curlcake1	60	3.87
ea91361a-cfbe-4408-89d3-9513894d0d71	curlcake1	60	3.76
eaed8fbf-7aa8-4658-a49c-6686f54a0997	curlcake1	60	0
eb72562d-709a-47bc-9771-75e147d3b93d	curlcake1	60	5.29
ebfb673c-b59e-481f-b1be-37023a5fcdaa	curlcake1	60	0
ec041c12-1626-4909-8c23-be1afdbdfccc	curlcake1	60	0
ec4ce959-0a6c-45ff-89c0-b8ea0dc16f50	curlcake1	60	0
ece86f26-591f-48d6-b454-3c158b44e3ea	curlcake1	60	0
ecff9b61-c5d2-4fd1-9384-665c2cd5c9d4	curlcake1	60	0
ed2d17ea-891c-41cf-b9f4-996836aaa688	curlcake1	60	0
ee6079d1-c78e-44ae-aa5b-67fe60cc28f3	curlcake1	60	0
eeac4e2e-d90d-4217-ad2b-f26bc5b617b1	curlcake1	60	0
ef07262c-dd84-4a9a-a740-17bbaf80f163	curlcake1	60	0
ef23d192-6d0d-4024-b9ff-ec9838501539	curlcake1	60	5.51
efae5f50-bbd1-4d69-bf09-ad7b69bb37a6	curlcake1	60	0
efc8361a-1764-446f-aef9-8b867bb6b6f0	curlcake1	60	4.78
f05a347a-0ea5-4e5a-984b-fbc1e4b92a5a	curlcake1	60	0
f061c35e-b641-4d3c-a4e2-4a996a2f977e	curlcake1	60	0
f07c9aec-2229-4420-a3ae-3f0b45d18d91	curlcake1	60	0
f0c10d19-1d26-4046-bed6-827527c4b4bb	curlcake1	60	0
f11572d0-4260-4ced-bd16-231d46bb071d	curlcake1	60	0
f184a459-9270-41f9-bcf9-662a69b66cbc	curlcake1	60	0
f199699e-65a0-4636-95b1-13d32bc527a4	curlcake1	60	0
f1a0e813-3311-4a4b-acad-d43b437ff156	curlcake1	60	0
f1d0710a-f91d-4794-b25c-d2eda4347643	curlcake1	60	0
f1f4268b-98c7-4604-89ac-dbcba0dd2f72	curlcake1	60	0
f2393f15-7c9f-42d6-9df0-35543b00660c	curlcake1	60	0
f25c6bfc-6d90-4e3d-b5f4-9b0352cda5a4	curlcake1	60	0
f31cf1b7-3256-4add-923d-9f16e5e04ddb	curlcake1	60	0
f33c06c9-d8c0-408d-90eb-8c4d00fa830a	curlcake1	60	0
f3872376-cd57-432a-8a8f-6a7113798f70	curlcake1	60	1.15
f3f0bd14-442a-4a70-8aa9-0294fcf8da7f	curlcake1	60	0
f3f1ea5d-7d19-4ed1-8f57-a984dbd93c23	curlcake1	60	0
f41daafd-a02b-49cc-b4dc-8f906086d13b	curlcake1	60	0
f42b265a-8e40-42b3-b237-8c95990273de	curlcake1	60	0
f4498741-98be-4ae2-9954-e56432bb8aa6	curlcake1	60	0
f4d0d177-aa03-429f-b044-ab1d757749fb	curlcake1	60	0
f4e35bea-c0cf-42ea-8b8d-9afcb7cd8e78	curlcake1	60	0
f4fedbf8-a462-4700-9a19-119df3241566	curlcake1	60	0
f502e5a3-31ae-42ad-89e3-f8baa0a25ad9	curlcake1	60	0
f5cacd13-a159-4568-a70b-a4e3c24d67f3	curlcake1	60	0
f5fdb86b-d860-41dc-91aa-8644f0ea8e14	curlcake1	60	0
f706afa2-df91-41ad-a7f1-b3f4165b2da0	curlcake1	60	0
f70dccd4-a8fe-4ddd-a69f-b94e242f6bd3	curlcake1	60	0
f74bfb10-a68b-4c45-b3ba-af15f0bb7dc7	curlcake1	60	0
f76a3da1-e1a0-4358-8d81-781084268c04	curlcake1	60	0
f7b75b69-a6ac-4b3c-9b0d-d3aff0e94f6f	curlcake1	60	0
f7db452a-8a50-480a-b070-c169489afebb	curlcake1	60	0
f7e90281-aa6f-4d63-ac2d-818e2995611a	curlcake1	60	0
f7fc9991-8ae9-493b-926d-b7edbd351392	curlcake1	60	0
f81c7f5d-d308-4905-8d2e-b3e25a544806	curlcake1	60	0
f84355ea-69e7-47a6-9a26-7db4c1c8a525	curlcake1	60	0
f843c295-07dc-4f82-b1ae-0e10195fb4e2	curlcake1	60	0
f844b9f2-cd64-4610-9a58-ba98ae6a1adb	curlcake1	60	0
f84e189d-efd3-443b-96af-25d5469aeaee	curlcake1	60	0
f87bc801-fcea-427c-9c87-705f61a6f281	curlcake1	60	0
f8ac86fb-8379-4a4f-add2-31de30af0de2	curlcake1	60	0
f8bec927-1e40-41aa-a196-e5d67ae84c6f	curlcake1	60	0
f8c08811-90c0-4bf1-b645-27b1620671d7	curlcake1	60	0
f92cc877-65eb-459b-9548-8240d6a3aa07	curlcake1	60	0
f9723d3d-17ef-4c9f-a9dd-2adad2cdfce0	curlcake1	60	0
f9893c60-0be5-442a-b5cb-53277a054153	curlcake1	60	0
f9ab604a-bb96-46fd-9987-a2affc638351	curlcake1	60	0
f9d5d6a6-dee6-415c-b718-adb03fb65342	curlcake1	60	0
f9f520ae-7651-4053-b9ba-92e63277e322	curlcake1	60	0
f9f70ba6-5342-4659-ab28-3bf8a64037de	curlcake1	60	0
fa0d8a73-85bf-4c5d-9eda-ba9a21557e61	curlcake1	60	0
fa53523e-0be2-41cf-bce2-7223251f83ca	curlcake1	60	0
fa8e9cd5-45fd-44c8-858a-4e422b7b456e	curlcake1	60	0
faa177bf-9a41-4c7b-9c10-ea9093f1df48	curlcake1	60	0
fb315d77-74f6-4ca2-86a2-5abb8a692b76	curlcake1	60	6.47
fbbb146a-057b-45ce-b6f5-94252bec35e0	curlcake1	60	0
fbe7477f-7d53-411c-9717-adc6805b1e2a	curlcake1	60	0
fc38fe8d-5dbb-4dc7-8358-b98287635d3f	curlcake1	60	0
fc3d8374-f772-4c89-a0b8-19be2168ae82	curlcake1	60	0
fc5bdbee-2d33-4a34-8134-e2193c2d5132	curlcake1	60	0
fca8c223-e8cb-4e89-90ee-7ab9595d7936	curlcake1	60	0
fd08e2cc-c488-452c-87ee-895f88ca7523	curlcake1	60	0
fd258230-a68c-4958-b9f9-8e4dce84725a	curlcake1	60	0
fd88855b-89c6-4889-bf85-a74576656645	curlcake1	60	0
fdaa17e2-c56b-4493-89d7-030e95637a4b	curlcake1	60	0
fdae7337-3a81-465b-ad11-d8dba9d4746f	curlcake1	60	0
fe0f4bb4-2351-4aad-9c02-41862e9f2b6e	curlcake1	60	0
fe12fa70-8d27-468e-a655-f3f613a098df	curlcake1	60	0
fe2478f7-ece1-4c8d-aebe-510fb7da0e0e	curlcake1	60	0
fe39b7ea-e45c-4d07-8f15-429f514d9cf2	curlcake1	60	0
fe5099a5-b114-4d54-9dea-801d6fb8654b	curlcake1	60	0
fed0de83-4adc-4ac7-88c0-1d806221623e	curlcake1	60	0
fed49b6e-3849-4a3c-b984-1c32b4fc1190	curlcake1	60	0
fef2844d-bfde-4b3c-9a8b-267775bc3d49	curlcake1	60	0
ff23ecd7-fadd-4e63-ae34-d43c9125de4c	curlcake1	60	0
ff91c4cb-d6f4-4951-8329-2f3499c81a76	curlcake1	60	0
ffda9d59-230e-4400-90b2-5ab9e9fe66d4	curlcake1	60	0
ffeba28a-f2c4-496b-a97a-4c992d3d3fa9	curlcake1	60	0
000929a4-e192-435d-91d2-7cf2f909c390	curlcake2	60	77.89
0009b3ea-4114-4697-a4dc-6ea13bf39e72	curlcake2	60	25.86
000d4b69-564b-42fb-b380-a4942392cc97	curlcake2	60	106.76
00175271-add8-4779-8624-86f1d9fd47a4	curlcake2	60	95.29
00190711-5524-4b00-9b9a-f3aa707c5ac7	curlcake2	60	142.53
0019176c-8dad-4db2-848a-8febc73e19db	curlcake2	60	11.51
001f8a4d-6e18-4197-a40f-ba1467a68dc5	curlcake2	60	90.58
0020e95d-3ddb-40b3-84bf-4a4e9b07a1f6	curlcake2	60	78.27
002580fa-97f1-42d2-a806-f2b3d7d1cf4d	curlcake2	60	18.52
002a9db7-1be0-47ce-a242-b09bfde31bcf	curlcake2	60	66.48
002ffaba-257e-42b1-b2e0-c9b644224880	curlcake2	60	57.58
0034532c-073e-4f26-b5c6-7fcae89a5706	curlcake2	60	78.83
003d0dfd-85a7-4132-a77a-2a76270d5433	curlcake2	60	116.42
003dafa5-b5fe-4e95-8f6b-b36664a4a4fe	curlcake2	60	56.78
00423e0f-c259-41d4-afcd-6b157d213a9d	curlcake2	60	74.39
00432e64-102a-484a-b4a3-94265d024fd6	curlcake2	60	61.5
004a59b6-e360-445a-a1b8-71fbfd704c78	curlcake2	60	66.1
005087d0-b4ab-493c-b42a-6325cf952ebb	curlcake2	60	80.67
0050f5c7-a051-4665-8223-e3fb2b5f488c	curlcake2	60	51.16
00536c1e-dbb0-479b-b2ef-684a28e825bb	curlcake2	60	103.63
005587e3-728d-467d-845f-271585d5cb04	curlcake2	60	80.59
006cfbea-cf7c-441a-a819-f595e20624c8	curlcake2	60	105.68
006dcca1-6e0d-4691-97ea-e165130ce446	curlcake2	60	91.92
006f200e-8632-4893-a008-22ca340ad8d0	curlcake2	60	87.25
008820cc-210a-450e-b1cc-d9bd26dd3b95	curlcake2	60	61.92
008aabe4-bb4f-45d1-b93a-ec704c430824	curlcake2	60	62.04
0090cf33-9337-4581-ac4b-419eb8c65cd6	curlcake2	60	76.02
0097cd75-94e1-4955-857a-419d29463389	curlcake2	60	53.91
009a53fe-8079-4dbc-9d43-99a102b44f31	curlcake2	60	81.99
009bc27e-bab7-42d9-8100-c1fb789db738	curlcake2	60	78.05
009c06a1-bc37-47c2-a9b2-08b92359e3e6	curlcake2	60	82.38
009f8acd-7496-45b2-a538-e3b9dc3d51df	curlcake2	60	103.01
00a5b9a1-7c1b-4b65-95b1-ba0888064b77	curlcake2	60	95.22
00a88d6e-a0d1-427b-a3bf-88be0957fef4	curlcake2	60	63.43
00ab8a04-8a4e-4742-b408-2ccc69d4d71b	curlcake2	60	89.26
00b13b80-5a46-4caa-bc6a-f1e9802a25de	curlcake2	60	103.1
00b7f57b-ea4c-407f-8138-10585fefe2c9	curlcake2	60	72.93
00bd01df-15a0-4a5d-9dd9-e3d38c6d308f	curlcake2	60	105.53
00c91680-9c02-4fe2-95b7-3717830f3b54	curlcake2	60	77.7
00d02fb0-4a53-486d-8aba-ad777117d89a	curlcake2	60	111.05
00d2446b-d615-4774-a23b-c47a005ca336	curlcake2	60	77.19
00e0e8b4-75e2-4a8a-9996-c7bd5a63ebb6	curlcake2	60	75.54
00e44de7-14d4-4179-b71f-69a93a82d3d7	curlcake2	60	114.4
00e93bf8-4258-4802-9e98-f05e475ec7d2	curlcake2	60	104.38
00efa402-6493-4314-ae80-2eebd1db69f0	curlcake2	60	97.71
00fda078-01d8-4f9d-8580-6324f10284d6	curlcake2	60	72
00fe7be5-852e-4e22-a268-b257eef35596	curlcake2	60	86.28
00ff86b9-3bd5-48a1-b7b3-28356f183823	curlcake2	60	88.61
010638c6-da69-4c93-9fb4-c8aaad5e34bf	curlcake2	60	109.25
01146d1e-1b50-4733-91df-ca60089f713c	curlcake2	60	72.51
0115f2ac-8835-404d-8720-e2440f1f8c02	curlcake2	60	28.09
01160008-7bf3-4f6b-acaf-d1d98b4b99ca	curlcake2	60	34.28
011d0d9b-10c1-4941-a671-22a2409a7d3a	curlcake2	60	81.1
011d58fb-4f3b-46ae-b185-5b10e5782dd6	curlcake2	60	57.44
011e2b13-f08e-4fe4-b4fe-3133c24620f2	curlcake2	60	127.52
0126e1e9-88ba-4cf5-b01f-169e939d9eb0	curlcake2	60	41.86
0127bb12-b5c8-4ef6-9f3b-ebdb136a735b	curlcake2	60	69.7
012953e5-44e5-4f33-9357-8021da30f371	curlcake2	60	116.16
012b059d-b200-4721-9629-4c66ff5fd1fe	curlcake2	60	83.01
01316b30-b7ce-4e05-8041-94a0ff9a89cb	curlcake2	60	83.21
01384896-99c5-482f-bd52-66450dff25ce	curlcake2	60	115.95
013f0ac4-3f4f-4a4a-957d-31c43f2b1baa	curlcake2	60	41.06
0141afd9-0b5b-41e0-bfbc-475bf7b6d991	curlcake2	60	80.89
0147a46a-26fb-4116-b9e5-858c2c08d496	curlcake2	60	75.13
014bb240-dead-4980-83e2-1b063b5e14d2	curlcake2	60	101.8
014c3959-aadf-46dc-824c-40fe1a82c553	curlcake2	60	62.71
014e4039-f2e4-4772-94ab-f77e0c17f8cc	curlcake2	60	87.37
0151d4dd-28df-4c34-bdf7-03c0eaa37b5e	curlcake2	60	89.46
0158d951-cc07-4442-b199-3155e1a05e3f	curlcake2	60	96.27
01609793-f769-45f2-9d45-91f753b10c70	curlcake2	60	144.81
0164a624-6869-40f7-bfed-7837707ea7cb	curlcake2	60	81.45
016a3d1f-ee6c-4f18-a497-0a21738e8dad	curlcake2	60	115.17
0170507e-cbe8-4119-8e4a-ff3bcbffc04f	curlcake2	60	91.2
01723bdb-941b-4615-95c0-485c3f87bffe	curlcake2	60	105.22
017827db-3a1c-4a28-ab3a-a33224d885d7	curlcake2	60	83.13
017b7ecd-5093-4259-a7c4-8eaf344ec2f1	curlcake2	60	90.85
018fae6b-be39-4d9a-b278-e306a20fccb4	curlcake2	60	90.27
01993e9d-541c-4528-b8bb-955f94b19239	curlcake2	60	62.81
01a5f88f-e4c9-4f2e-9477-6f1e73db30a5	curlcake2	60	62.7
01a7dbbd-2d55-45ee-ae75-ffca8dcf63fd	curlcake2	60	85.05
01a96666-21a2-47c4-a402-9bb0ee7f3685	curlcake2	60	164.1
01aaeff5-4e1c-407f-889a-62334f51751a	curlcake2	60	98.18
01b30b2a-c241-497b-b692-75c6d961a5e6	curlcake2	60	98.1
01b680cd-d84d-4ef4-a7fa-87be28ca2ee5	curlcake2	60	66.07
01bae0ce-07cc-456f-938a-95bf3c912d80	curlcake2	60	75.16
01d4ea33-e781-470f-86db-967a89500cae	curlcake2	60	95.18
01ed2117-6d41-496a-8614-a276bb9fe6d9	curlcake2	60	65.08
01f200f2-12f2-4160-a0d4-2b00067ecc11	curlcake2	60	86.16
01f738c5-1fb3-4faa-9f36-0cf227c7f09d	curlcake2	60	131.63
01fa9a86-a05e-4d66-b072-2b76e60438f5	curlcake2	60	65.58
01fb60ab-b15f-482e-a3d1-50e170243ce3	curlcake2	60	90.22
0206467e-e5e2-40aa-97fe-d673012fa447	curlcake2	60	90.78
0207435b-5b24-4bf8-b5e5-fed6530fd664	curlcake2	60	73.19
020bf3c3-ec42-4afc-b3bf-361643b546f8	curlcake2	60	129.29
0215359e-a97c-4f11-b130-1275d5d9dacc	curlcake2	60	86.39
021851b8-9988-450c-ada3-bf369acc0a85	curlcake2	60	11.88
021c729a-10a9-4ed6-90b7-7698bb5d9969	curlcake2	60	81.02
0227fdd6-c659-47e8-8682-ba08420c0fea	curlcake2	60	121.62
02288be5-bebb-47bd-b535-fa41fc7cf9e0	curlcake2	60	57.57
022f538a-b4ae-4b2f-848d-bb2f64c761e6	curlcake2	60	60.45
023fdcbd-e7ff-4260-9ed8-afa7a385aa49	curlcake2	60	108.4
0242229c-1286-471b-be64-193fcb621b3d	curlcake2	60	62.46
02463f98-32d0-4da1-9711-11754ad72436	curlcake2	60	120.31
024736d1-653b-48ad-84a9-55f37b079ac1	curlcake2	60	66.28
0249e50c-cfd8-49ee-9c3e-02b3e2045cf7	curlcake2	60	106.21
024da3a1-5e2f-40b4-816e-f48aa51d8eb5	curlcake2	60	117.43
025650f5-ac8d-48af-b287-17407fdf1bf8	curlcake2	60	58.89
025b5140-e43d-44c6-bd99-80d36e2a33fe	curlcake2	60	111.33
025c84e7-d468-4692-8c7a-66a415ef5a5d	curlcake2	60	98.53
025d023f-632a-4104-a896-42ef50a70094	curlcake2	60	90.34
025d7261-889e-4b0a-b27f-febbc90a524d	curlcake2	60	73.01
0263562a-b5f2-451e-a8fe-379d5f4b3f82	curlcake2	60	95.89
026c3256-c54c-48ec-9424-f3e2a3837ef4	curlcake2	60	88.2
026ed8f7-2d51-4c62-8114-eae2243e4113	curlcake2	60	65.85
0273745d-a203-499b-a334-c76528d4d65f	curlcake2	60	21.72
02755574-6025-4f16-b082-f240518b7bd8	curlcake2	60	82.42
0276040c-9542-4189-9c8a-857b462279e4	curlcake2	60	74.31
02784a15-7e5e-4e33-bce9-1406a70da8c1	curlcake2	60	80.37
0278fd5a-7ed5-4a78-b00e-c9e061597d61	curlcake2	60	69.73
027ce916-8d0d-43e9-b188-443581fd86d6	curlcake2	60	80.11
0287f945-1322-42ef-a550-e79c4519b4d1	curlcake2	60	83.32
028fd6f9-7b73-4fa2-9a1e-57064d76c67d	curlcake2	60	114.07
029a1135-9e55-4bff-9cf5-0dfaab42149d	curlcake2	60	97.47
029aaf49-4d1e-490c-88e2-c268bc114b85	curlcake2	60	105.07
029b162e-214f-4bd8-a2d8-e72b3ef1a06d	curlcake2	60	96.87
02a918de-853b-4e46-a0d8-bfe91d0b2aea	curlcake2	60	109.95
02b96bd9-f2dc-49fc-8459-96f04a30ff87	curlcake2	60	96.33
02c40c83-3aa9-46bb-bdd2-c269f6aa0929	curlcake2	60	102.15
02d08182-4aa3-4cfd-b99c-3edc076daf2b	curlcake2	60	120.47
02d10165-2efd-4027-96e9-94cbb558a5be	curlcake2	60	70.13
02d472c5-cdb4-42b7-9bc4-bc0a483565e0	curlcake2	60	92.45
02d9cec9-99b5-4dcf-8c46-d747d793252b	curlcake2	60	119.18
02da0e49-e494-4064-ab7d-89e697e94ed1	curlcake2	60	61.86
02e1262e-657b-46e8-b033-2883d3a2072b	curlcake2	60	81.28
02ea2358-e453-486c-a850-8fd1751910a0	curlcake2	60	87.29
02eafd3a-2089-4ca2-a36e-97e166befdcd	curlcake2	60	113.57
02f06c70-8968-4a74-8def-ec1062724f99	curlcake2	60	100.88
02f88495-cd43-44a1-88c6-0562c8fd8cf1	curlcake2	60	127.35
02fae07e-f535-4998-8d61-dd98fd16ce8b	curlcake2	60	76.23
0304d11a-ab7d-4702-ba75-988f4abce5c1	curlcake2	60	48.13
0311de20-7ef7-4252-b674-6500bca82f48	curlcake2	60	87.35
03162f88-4f5e-42fe-86f8-c609a9617de9	curlcake2	60	40.33
031b1c81-4534-4d18-885e-1263a2c20dc4	curlcake2	60	114.24
031bb22d-7e22-4b59-8a10-99db78b292ff	curlcake2	60	95.23
031c3118-992e-4b97-8a5d-14e9e9c6f641	curlcake2	60	71.37
03208e0b-717a-4c90-acbb-c3f0360f89c2	curlcake2	60	31.81
0328f859-78df-45ce-83ff-3316822e804a	curlcake2	60	106.21
032a9bc3-7f87-448e-8626-decb76e8d5f6	curlcake2	60	86.98
03312649-e2cd-4b08-958a-cf3ae3afb289	curlcake2	60	71.19
03352f72-a14a-4f91-8fc5-9288c3af8452	curlcake2	60	96.96
0337792e-2822-4bbe-a58e-036a55198696	curlcake2	60	120.11
0350da0c-0598-4a2b-9b19-fdbea1886bf9	curlcake2	60	85.88
03526923-f8b3-458b-bc6b-bc52ce8dfef3	curlcake2	60	74.62
0353b25b-6ccf-4f52-8d53-e3ae7ec54bb9	curlcake2	60	103.77
03766fd7-0910-4bc1-bf33-d86a8b9196da	curlcake2	60	61.24
03854954-ea96-4b36-b189-ca971e553084	curlcake2	60	112.04
03875330-de7d-4214-b2f6-3cf654c35b1a	curlcake2	60	77.91
03a0d684-ef5b-4576-9474-a0f5b421fc21	curlcake2	60	101.77
03a679f7-1962-4fd0-bcb3-1d4740a82d80	curlcake2	60	57.62
03bae702-3c3a-465d-9040-19bcbd690b85	curlcake2	60	76.11
03bca956-b485-4303-907d-72c945b04d9b	curlcake2	60	78.07
03be5c23-5cdd-4c4b-981a-04c704d178bc	curlcake2	60	64.07
03be8a25-4442-49d6-abf9-6a380e4ab441	curlcake2	60	114.52
03bff222-d35b-43ae-a00b-08a0dc8fae84	curlcake2	60	96.26
03c4dafb-fa0e-4e6f-b495-e3191e61c373	curlcake2	60	98.65
03c6a205-7553-4498-90f5-faac1be0f38b	curlcake2	60	76.74
03cadf6a-5b7c-4681-ac76-616076408e1d	curlcake2	60	131.15
03d22cd4-8bcf-4142-82b3-f655b106ef3e	curlcake2	60	110.2
03d6d306-782d-47b3-9b71-a9f63022938e	curlcake2	60	93.58
03de98f9-3e76-4f11-81a1-d716526201e5	curlcake2	60	76.57
03e0345e-3e6c-4dfb-89d1-231d2e219013	curlcake2	60	75.54
03e655c0-bd1a-4068-b8b7-6403f7dd81d6	curlcake2	60	73.77
03f109e2-db73-4f3b-a873-cae991906ef5	curlcake2	60	111.96
03f1b99e-bb63-4277-b874-517293dd5d65	curlcake2	60	94.2
03f43fb9-2e59-48fe-ba99-e67f7faf90d4	curlcake2	60	91.57
03f7524a-a066-4bc5-94dd-3a37b3cb0e62	curlcake2	60	92.9
04001536-df48-4b91-8008-e8115715bc92	curlcake2	60	118.25
04050685-db8a-48a7-ba8c-d837fb842743	curlcake2	60	14.67
040bdfe2-c62d-45eb-b08c-4362fc79004d	curlcake2	60	106.36
040df96e-4fc9-4825-bfff-413b45feb925	curlcake2	60	79.42
04110e7a-f83a-4510-bc25-8b605d76489b	curlcake2	60	83.17
0419bb42-5297-4184-8fe3-b72e986f0667	curlcake2	60	81.13
041b8bd6-761a-4836-9202-de0116a95d41	curlcake2	60	77.81
041d1059-bad1-46ed-a19f-392b82e3a903	curlcake2	60	30.56
04243686-e21b-480a-8a18-3dc5388947e2	curlcake2	60	69.31
0424c064-8f73-45a6-990a-ce7d3fb655c2	curlcake2	60	84.1
0428133f-debb-468c-8fc9-c5d7f4d77883	curlcake2	60	92.98
042c8f30-cbbc-417f-80f3-ae955fd8bca5	curlcake2	60	62.47
0434aed9-e1b1-4380-b650-ae236b49e6e6	curlcake2	60	128.5
043668ef-8859-478a-baad-cccc33c14a41	curlcake2	60	121.84
0438c007-3f68-4654-ad96-c2e721bc6365	curlcake2	60	68.87
043e2d10-d6c6-4966-8b94-c9680f82cfbe	curlcake2	60	51.81
043e5398-1708-4541-9f6a-f5f7785a60c6	curlcake2	60	85.84
04442d74-1888-48b8-a447-e985ffe63c50	curlcake2	60	101.23
0453d976-f3d5-4bc5-a7b5-f26b808e5ff2	curlcake2	60	97.08
04546b3d-a99a-4c38-9e9f-80020a4dbd26	curlcake2	60	151.6
0458260a-133c-49ce-8e95-810c3e336a28	curlcake2	60	0
0470371e-1f40-4443-a76b-d67bfb6ef091	curlcake2	60	52.64
047f0d3d-bb2a-4a67-b524-0b265e30e06e	curlcake2	60	106.09
048373c3-3324-4a79-b077-44fd168da824	curlcake2	60	83.89
04855889-0804-46cd-95b4-aac0c6c58ec6	curlcake2	60	96.71
04890ac8-238e-4b6e-a7e2-a755b141a60a	curlcake2	60	95.84
048d33c3-e13c-497a-b487-e4b41913730c	curlcake2	60	101.07
048f69a4-9b81-4016-a3fb-6afe198a1a88	curlcake2	60	83.36
048fea47-1dab-4c3e-83a2-45f224d796e9	curlcake2	60	82.99
0493b8bc-4e9b-4ee9-9bdc-79b01466b753	curlcake2	60	107.74
049490a9-48a4-4ffa-95f2-84f94d08d3ef	curlcake2	60	103.26
049fa2fd-4859-43fe-8058-38ac4d45229a	curlcake2	60	71.41
04a0afc9-bf4b-4a81-bd37-ad390abe8d3e	curlcake2	60	53.19
04a11f7c-633e-49be-827d-b4e0b83bd35d	curlcake2	60	113.14
04a12ed8-b231-4d22-a8f4-298be0e19f24	curlcake2	60	84.58
04b48ac3-8927-4499-a5e8-8dea5f69cc91	curlcake2	60	78.04
04b96221-5215-4add-8c7d-cce44152b97e	curlcake2	60	88.45
04bf907e-686d-470b-8702-f8c0c5685331	curlcake2	60	61
04d7ca6b-f8b5-4818-9827-c958778dc02b	curlcake2	60	109.31
04dedcbe-fc09-418b-8eb0-156df295e3b6	curlcake2	60	6.57
04fe906c-d0dd-4b94-ab0a-ffff6f4a1e80	curlcake2	60	92.19
04fef3dc-4e2f-4f31-a4dc-d2144778df6d	curlcake2	60	102.05
0504f5c9-033b-4006-8499-8aeb45840a42	curlcake2	60	68.9
050fe264-cfe2-473e-8de5-7509a29a5e22	curlcake2	60	96.69
05160aa9-c1cc-4228-8a1d-4fee4c326ca2	curlcake2	60	75.41
052212a8-b88e-49b2-8095-371d6ffa7b7a	curlcake2	60	80.29
05230f4a-f10f-4670-a5a4-d7a3c7cbaf32	curlcake2	60	92.12
05237a2c-284c-47f1-8ae3-5ceae1e51e35	curlcake2	60	72.92
052389ad-8ff3-4f73-b6af-139b8fae2764	curlcake2	60	62.64
05295e75-82c3-4911-b5af-779f864349f8	curlcake2	60	84.14
052b9ca8-9bea-4c8d-8e70-575442ef97d5	curlcake2	60	121.9
053236a8-52ee-4583-9a97-a6a1edce613a	curlcake2	60	78.41
053d916e-5394-4634-8049-3e2c03017460	curlcake2	60	100.66
0540a11d-7334-4117-aa6c-8545c44a1f0f	curlcake2	60	59.17
05412602-9ea1-416f-9595-64840f27e6c4	curlcake2	60	155.87
05430986-595c-4db2-8196-7151f13791d8	curlcake2	60	78.53
05437f05-7221-4837-b4f6-47e44e366b4d	curlcake2	60	83.04
0543cc60-3cb0-4d48-897e-48d71c2c4046	curlcake2	60	93.34
054e1d8c-f4fa-49da-8767-974d9110a3d1	curlcake2	60	104.33
054e97b5-855d-42e5-b1b6-3c1abe5845c9	curlcake2	60	85.63
054f0bf2-1413-4571-b10e-b3e403967274	curlcake2	60	80.03
0554b097-0456-44d6-9982-c4c6ec7c2f0b	curlcake2	60	60.32
05609ee5-4fd8-4950-8f3c-d8836f45f34f	curlcake2	60	89.62
05610a58-cca3-4ac6-95ab-b73c2d8a7b8a	curlcake2	60	74.06
0564d2db-013b-4c2c-a6c6-ebb63637bc67	curlcake2	60	118.43
0566dfc5-5213-4dbc-bcc2-405a3db32e7c	curlcake2	60	65.23
0574c6cb-7b03-479f-b81d-2988384f4fc7	curlcake2	60	97.09
057b1a30-b1e8-4624-9d82-d335eda5717a	curlcake2	60	40.87
057ea60f-4254-44cf-b2e6-47538122b3ae	curlcake2	60	84.41
05864096-8402-48d8-9c41-d5f09336a511	curlcake2	60	103.79
0592193d-439c-40e6-877a-ad6182346ab9	curlcake2	60	80.13
05922a63-202f-4e8d-96a4-824c8cd57af6	curlcake2	60	82.14
059536de-026c-42d7-87af-516da8dd20ec	curlcake2	60	95.89
05a21ab0-c936-4f47-a89a-68e95160b60d	curlcake2	60	59.63
05abaf4f-9ecb-4877-8635-b0205a8f3d43	curlcake2	60	123.93
05aefaf1-7a4d-4cbd-9fd8-bd9cd4227084	curlcake2	60	95.09
05b11cc1-53eb-4f88-b3ff-74c94e1180d7	curlcake2	60	76.48
05b611a5-4c06-4d1c-8e99-a2ea5c1d43eb	curlcake2	60	41
05c05772-04d3-4173-9e19-3616e7f9b4d4	curlcake2	60	45.36
05c13b48-4a06-40db-a463-e0772e3e4256	curlcake2	60	110.45
05c44195-ed15-4d2d-96d1-744be845a187	curlcake2	60	66.01
05c59c34-5493-411b-9590-48244f0231c4	curlcake2	60	85.52
05d7a1c9-8f6f-4804-a12b-80b9ba13020e	curlcake2	60	79.38
05d7ad78-e128-4504-b2a7-2d6c100c5231	curlcake2	60	141.54
05de5147-74bb-485a-84a3-51a09b37259d	curlcake2	60	60.18
05eec022-7cc1-4f65-91de-634853f76da5	curlcake2	60	79.83
05f1b4d8-50cf-4859-803d-572fbd9e2e7a	curlcake2	60	111.33
05f58ac2-a444-4172-954e-f0b6fc66d383	curlcake2	60	100.34
05f93588-c621-4354-92f5-a4713bc25d84	curlcake2	60	81.45
05ff7aed-c0af-42de-bdae-8a688c51b763	curlcake2	60	76.4
05ffe1da-3098-4762-b867-2cb4afedbfbb	curlcake2	60	77.88
060417a4-4887-40e3-8c0e-85b803048497	curlcake2	60	81.99
0604716a-be19-46f4-80dd-fe812252423a	curlcake2	60	67.99
0604df88-9801-4223-ac8c-9399bb1fb59a	curlcake2	60	72.38
0606ed75-ef60-4bdf-8a68-9dc72bd583a9	curlcake2	60	82.6
060841cc-eb2e-4799-8e0c-cf962499d0bc	curlcake2	60	127.14
060ccc5e-ae50-4b76-abf9-d63e9df64333	curlcake2	60	87.75
060fbc75-72f3-4554-8ab7-35bdf76caf21	curlcake2	60	99.91
06177a4c-cc9d-4751-9734-01d61e8861b4	curlcake2	60	134.1
06322555-ad91-474f-bda6-1f83dfd7e29f	curlcake2	60	88.57
06374080-178d-4d19-a1f7-24ea6671492b	curlcake2	60	99.39
0638d47c-69ef-458b-adad-045db6e55dd4	curlcake2	60	24.64
0639b594-f512-4678-a36a-2a9a76885062	curlcake2	60	130.36
0640972d-efed-46e7-93a9-c261344c5a71	curlcake2	60	82.19
0646e561-3208-4f1e-b945-978467ffee96	curlcake2	60	81.58
06485356-1840-4647-8d29-4eb9ecc0ec78	curlcake2	60	100
0656d225-d8ad-4550-9e54-755eeb71f40e	curlcake2	60	106.35
065f584b-7141-4510-99f9-bb6d8193ff5c	curlcake2	60	65.84
0662c285-67b4-46af-86a7-73fbf0a23822	curlcake2	60	101.48
066bfbd2-3ee2-485b-b4da-e94cc7b3a4f9	curlcake2	60	19.53
06744ce7-9666-4463-84c6-c487cb6c0ed5	curlcake2	60	95.44
067771e8-d370-4963-b9b4-8c9b614dab15	curlcake2	60	79.45
067801ce-f321-466d-b3e4-1ba29de16945	curlcake2	60	96.4
067ccb9c-179b-449c-bc3b-9430a00bbb49	curlcake2	60	113.88
0682f14f-a661-48d2-99a4-0912e348289e	curlcake2	60	71.27
0683d262-f918-472c-b0d1-c5020fa2f562	curlcake2	60	82.84
068c685d-dd35-4a7a-89ae-7159d2c2b207	curlcake2	60	30.45
069047c0-ce12-44c5-b94a-72ed7da0728f	curlcake2	60	22.53
0695210b-cd9b-43dc-bb20-2cc734d57a5d	curlcake2	60	68.15
0695a179-7b45-490e-b2c2-508cd7f658b3	curlcake2	60	79.84
0699a200-7432-4817-a853-e1171528e117	curlcake2	60	85.86
06a01a04-8107-4a0d-a2ed-eed1473c52d4	curlcake2	60	78.55
06a6d084-3551-40b3-bb57-2d6ed6012bda	curlcake2	60	105.53
06aaaa86-ea33-47f2-8d45-06f93b1bd0ae	curlcake2	60	56.99
06ae17f4-79b8-4154-9a77-4a8da57ad7c0	curlcake2	60	116.69
06b269dc-3a4c-498b-a388-fec2d6b4b2fe	curlcake2	60	96.99
06b5c3aa-b21c-4041-a39e-8c9b90dfc413	curlcake2	60	65.56
06b7d16a-0cc9-473b-be2b-fe47fa0540e9	curlcake2	60	106.84
06b8aaee-6882-42d6-aecd-9b6583019fca	curlcake2	60	75.33
06b98954-2091-464e-9192-84975e3b8c89	curlcake2	60	112.55
06c2dc5c-a281-44ac-8fa5-a5359487efe2	curlcake2	60	67.92
06df40a5-11cf-487b-871a-b3327a20f658	curlcake2	60	56.72
06eef516-72e5-4b90-a760-ceedc7294f63	curlcake2	60	96.77
06f0c85e-2934-4972-ac59-fa4adfed02e9	curlcake2	60	115.4
06f491b1-63f8-46a4-ad72-9b5b48f031fa	curlcake2	60	80.72
06f75718-9882-4985-9feb-d008b07a0148	curlcake2	60	87.57
06faf926-731e-43fe-9c4b-b7399809b5e8	curlcake2	60	68.47
06fdf305-47dd-4193-8862-80762d5f138a	curlcake2	60	108.08
0702fb45-c790-41d1-a381-70d342b7320f	curlcake2	60	80.38
070598a2-29ea-4f65-9e5e-30a8c43a5493	curlcake2	60	37.07
070646bb-251d-4cad-951a-cc19073b21f5	curlcake2	60	126.39
070e589d-d062-4ed5-9203-d71a255d73b8	curlcake2	60	95.32
071cf45d-c319-48e8-9a35-760bff1752a2	curlcake2	60	71.01
072780ae-d232-4916-a959-97ddc594605d	curlcake2	60	85.37
07291867-373d-41d9-be8a-057b9bdf820f	curlcake2	60	117.84
07395184-889e-4edf-a43e-e5e7b41022ce	curlcake2	60	88.14
074a8b13-43b9-4a11-922f-9066ae37a987	curlcake2	60	83.17
074f23a4-b9c4-4ac4-8c69-fe6217040377	curlcake2	60	74.94
074fe76a-5c9e-48cd-8fed-9baba1ab2b66	curlcake2	60	62.8
0752eb9b-2707-4797-a93f-5dce6f68d0ec	curlcake2	60	105.93
0754f556-cd12-4adf-99b7-69803a7c8d6e	curlcake2	60	100.34
0759c695-b91f-46c7-8dc1-b7dd224648ac	curlcake2	60	81.62
075e53b1-ab5f-4241-ab92-ac3e04a2f4ef	curlcake2	60	96.94
07638bf1-8e93-4d4e-90a4-722327462cac	curlcake2	60	107.31
0773d72f-fbc9-49dc-b32c-32a5e6aa74b4	curlcake2	60	41.72
07766767-67e1-4aa6-8a88-9dd43a66a454	curlcake2	60	42.66
07786ccd-c611-4d63-ae26-bf5e1d463d1c	curlcake2	60	70.48
077f9074-116f-420d-86a8-6b5b960a214c	curlcake2	60	68.77
07893b57-dd92-452a-b37d-8992c7614bea	curlcake2	60	84.76
07896e24-ca04-4765-9470-00471b26b43d	curlcake2	60	112.9
079f45df-fcf6-445c-b8d9-4258048bc6f5	curlcake2	60	94.63
07a7cc3f-29fa-4371-a8db-d0c89adf464b	curlcake2	60	91.34
07b61b2f-2b10-43b0-97db-7360513ff9ad	curlcake2	60	49.16
07c1dc4d-87df-4c54-8d19-c0380e000645	curlcake2	60	148.19
07c5edda-1551-4f47-88e7-d2e3d73239d0	curlcake2	60	99.14
07cc8fa2-ded2-45b1-858a-3d0a516140eb	curlcake2	60	53.07
07d52090-bd47-46ad-a3dc-7da11aaa1c36	curlcake2	60	92.75
07d81cf1-da5a-4006-b636-43f480d15b6f	curlcake2	60	105.25
07ef8bc7-b282-4340-a1ce-7cb649420c63	curlcake2	60	124.7
07fe9efa-ef35-44ed-af42-363832a32376	curlcake2	60	80.15
080f94fd-2d05-466c-a521-4de812ab6d3a	curlcake2	60	67.9
081e71bd-b661-49d3-a5e8-f752fe818ffc	curlcake2	60	66.77
0825cc85-bc7a-43ae-b003-0c55883f9c7e	curlcake2	60	66
082cdc26-d97e-453f-80ad-12d8f3f906f7	curlcake2	60	85.51
082e8052-d9a7-411d-b9c3-a7dd86191eb3	curlcake2	60	98.15
08309477-05ae-4942-8d53-803ed55d3683	curlcake2	60	70.87
0834a116-368b-4bd4-a9d0-7e5bd8389c9a	curlcake2	60	61.74
0834b051-3a18-4493-9ff1-5bebfaec8a4c	curlcake2	60	25.05
083b85d9-2aa1-468c-8484-88659d902a41	curlcake2	60	78.3
083f8112-2345-4b32-8819-d653f1932691	curlcake2	60	127.07
084017d3-249a-4c90-aad4-a04ce87ca35f	curlcake2	60	90.89
08463154-0f2b-4605-acae-8a1d7ae31970	curlcake2	60	40.56
08485a06-b800-48b8-a114-b038a5ffb410	curlcake2	60	29.73
0848fba0-ba71-4a99-b10e-2794bd9cf481	curlcake2	60	75.09
084c3b66-c74c-43a9-84f1-861ce7bfe389	curlcake2	60	91.28
0852856f-49ba-49cd-a470-8e700c65e09f	curlcake2	60	144.68
0858ed29-10b6-40c6-b581-2fe53da52ae3	curlcake2	60	80.4
0865b536-4df7-4f8c-b40b-70ea12d2d843	curlcake2	60	69.58
0868de46-a807-400a-bed6-48f095282c47	curlcake2	60	75.49
0870723a-7f29-4507-9f41-6ba58064fb02	curlcake2	60	58.3
0872048e-85fb-4e76-ac68-e12bd74b1cde	curlcake2	60	112.95
08796904-2ced-47a0-8d1c-000354d39a30	curlcake2	60	73.47
087aec19-50a9-45e0-adae-e4c4fc27c4c3	curlcake2	60	33.74
088b77f5-5126-4c5c-a72c-6d9d9f426352	curlcake2	60	78.66
088d4168-73ef-4759-8391-efb8dc3c39c9	curlcake2	60	43.26
08907ff2-98b5-49ee-9e9f-c8c7b88048ed	curlcake2	60	131.31
0893a989-a957-45a9-8543-b436eecf186b	curlcake2	60	123.36
08953b01-4cf1-49b5-a83a-bbcb81f76299	curlcake2	60	56.53
0895f874-9675-431f-b552-76e98c713a7d	curlcake2	60	84.14
08a0ea21-6215-4426-87a4-003a14f6951f	curlcake2	60	88.73
08a2639b-30d0-4a14-a18e-a1cbd8fb632e	curlcake2	60	69.57
08a39838-5719-44b7-9d00-98c6e6b9667b	curlcake2	60	80.63
08a96f6e-d5a9-4f56-977e-2a92545491ca	curlcake2	60	85.42
08adfc5d-b2b9-4866-9ed1-40f52299aab1	curlcake2	60	94.29
08b27ae9-10ef-4434-8f22-1583230609ea	curlcake2	60	79.96
08b6ed50-b1c6-4f10-811b-8d9bb4718b78	curlcake2	60	96.28
08b7b008-cc01-424b-a055-b8dbfc4ad458	curlcake2	60	69.34
08c6266a-5c39-4781-aa0f-4644e91fafac	curlcake2	60	79.32
08cf0011-44d2-42c8-9611-b7da7b912d11	curlcake2	60	94.8
08d7c26a-5a82-4076-b72d-5e307ae22e74	curlcake2	60	104.46
08f064ac-4a1a-40f7-9980-9472eb9a7e96	curlcake2	60	103.51
08f48354-e150-4e80-a400-ab1a1641e2e0	curlcake2	60	122.17
090019c8-9fac-407e-9a5b-83a4a330dd2a	curlcake2	60	100.77
09055ae7-e3a5-43eb-aba7-2cb54115efdd	curlcake2	60	0
0907e5d2-72cc-492e-bd04-5b644978832c	curlcake2	60	87.78
090a6bbf-650f-4416-8823-712f3a96a5da	curlcake2	60	80.46
090bc118-c273-42fd-9e9e-05589fa47c11	curlcake2	60	85.08
0926d0b8-37ed-4be0-a128-17b70e9667ea	curlcake2	60	50.53
092e2ca4-f170-4d07-8d85-2582c5e2b869	curlcake2	60	90.41
092ed5a0-58ae-4713-8f5f-94793a6b9fa4	curlcake2	60	109.31
0930d8cc-2380-4ae6-8d84-152f494271d4	curlcake2	60	74.37
0937c371-2ce0-4708-bc36-662d03481583	curlcake2	60	105.65
093f4266-6212-41d6-afda-5648f1f4bfe0	curlcake2	60	86.19
09409e39-fd44-4616-a297-8682cf2512c7	curlcake2	60	93.12
0948847d-af7c-44cf-a422-e7206f6b8992	curlcake2	60	94.53
09507324-4c60-4b47-9360-a96be7b4b9be	curlcake2	60	109.36
0955b197-fff1-48ca-9210-3e8cd2c04daa	curlcake2	60	90.51
09588ee2-f2b2-4ba3-93ae-2d4ddb889506	curlcake2	60	70.12
095b091a-1246-4c03-8ff2-3906c6e4c0f6	curlcake2	60	85.81
095f6bf5-8a8e-423c-a2cc-e529c26d68bd	curlcake2	60	60.69
095ff9be-b891-4285-93a0-ab66a5773fbb	curlcake2	60	100.64
096ba727-a993-4352-9480-250ef09c1953	curlcake2	60	87.4
096f2db4-6d46-4359-bbf0-4386b1e2a104	curlcake2	60	53.65
097020c3-6b2a-40fa-91b7-da51124643a3	curlcake2	60	120.89
09762d6d-19bd-473c-8e02-0cbdeb41dcba	curlcake2	60	96.42
0976c664-b11f-43ba-ba33-d1dc0215c748	curlcake2	60	64.79
097bece9-949f-4012-85a6-05eded58abf7	curlcake2	60	80.27
097eeb88-86f8-4d37-b073-134680ba11c2	curlcake2	60	91.65
09855672-56b0-4efa-a356-35d22d737acd	curlcake2	60	68.66
0988fe61-4057-4b36-bcd9-097aad3534a2	curlcake2	60	32.76
09949941-a0f5-4c31-8209-a5b93e0309f1	curlcake2	60	85.77
09955767-c2d8-4668-bfee-87f53653cbb1	curlcake2	60	112.7
09955d38-87c6-4a6e-bb8d-62d7c0261648	curlcake2	60	60.28
0995a98a-2d08-4f42-98b3-80a09ded2194	curlcake2	60	66.68
09979357-3184-43e6-af55-15658d07cca7	curlcake2	60	72.54
099926df-a6a3-4402-862b-e4ee74df32e6	curlcake2	60	91.81
099ebbb4-10e5-4e98-bab7-c9b2bdee0f89	curlcake2	60	82.63
09a00098-24a5-4fac-9f5c-f7cb0e089787	curlcake2	60	86.98
09a79463-9ce1-4aa9-9dfd-df31e2335227	curlcake2	60	70.08
09aada6d-dfcd-4555-9928-785446db670a	curlcake2	60	98.29
09ad4c92-ac9b-4fd6-8612-e77fe9919c07	curlcake2	60	106.95
09c08f96-11f1-435c-affb-4ae75ec8e7be	curlcake2	60	76.22
09c19c8f-1cbb-4930-ad35-bd3ecf8f43ff	curlcake2	60	85.67
09c4d599-8a10-400b-a48f-0acad8ba0826	curlcake2	60	115.55
09ccf186-b7f4-48be-8ec2-9c25de356276	curlcake2	60	62.61
09d26ad3-ee26-4587-a68c-78df1032a530	curlcake2	60	101.9
09d4225c-8751-4500-8c95-38f0ecbf4c50	curlcake2	60	100.17
09d9e9ee-82b1-4634-bbe1-cecc92c3d0e3	curlcake2	60	100.42
09da6878-2cd5-455e-8b59-79bd4b1d4781	curlcake2	60	81.69
09dacc2e-8acd-425b-869d-877855951bee	curlcake2	60	116.01
09db61f1-439e-4b4e-990f-a525786bfd58	curlcake2	60	106.42
09de17f9-5197-411e-b1f5-7042a4adafae	curlcake2	60	96.85
09e0842a-fb54-41f4-b04f-6885ae9a90d9	curlcake2	60	95.3
09e1467a-1af7-4b10-84b7-11a1c1aadb91	curlcake2	60	69.33
09e6f23e-e584-47c9-89eb-6e5603bfad4e	curlcake2	60	63.32
09eed8fe-f701-4b54-9d20-2022106b6887	curlcake2	60	109.68
09f21293-950b-41d6-a16d-7f07c1cf4f62	curlcake2	60	75.25
09f61e1d-363e-4c83-90aa-8fdd205630ec	curlcake2	60	70.6
09fde671-9695-4c11-8980-e2f1fd3036b1	curlcake2	60	81.33
0a028ecb-6478-4a41-a98b-3add8844aca5	curlcake2	60	101.43
0a0d1cfe-1d7e-468c-9832-83aa8921711d	curlcake2	60	49.58
0a154ef2-37b3-44c0-aef8-49541c2791b1	curlcake2	60	71.13
0a21277d-42e2-498d-9179-2e73f5c88769	curlcake2	60	76.97
0a278468-9e9e-42fe-bb20-a1698a41b34c	curlcake2	60	110.62
0a2a8f35-6c35-4b04-8453-d19475a77a9a	curlcake2	60	109.48
0a2fa0e7-0ed3-4f1c-b874-d7e6963864f5	curlcake2	60	88.18
0a32c518-2191-4297-a1b1-9292f0c921af	curlcake2	60	93.07
0a3b5198-6b31-4402-a848-161ad89e8670	curlcake2	60	66.88
0a3bb7b6-06aa-4734-b300-cd8e6d7a2d22	curlcake2	60	103.17
0a4072fd-b091-4463-8cad-f8a5d50ca10d	curlcake2	60	57.08
0a40a004-9eae-4253-92c4-49355de9a56a	curlcake2	60	89.38
0a472399-1a9d-4600-86a4-3fbd868620ec	curlcake2	60	119.13
0a47b960-20a9-4891-b064-a22bd5fd36af	curlcake2	60	60.11
0a4b137b-530f-4e31-a7de-d5fc856733d3	curlcake2	60	72.9
0a5466d0-1003-4111-a364-f58729aad67b	curlcake2	60	84.96
0a558970-5c56-420c-bfb5-483cfe9e73d9	curlcake2	60	75.23
0a5a5e12-e3d2-45ae-a9ff-a83fce3165f0	curlcake2	60	92.21
0a5f84c2-640d-4559-b1e4-7e5bf703942a	curlcake2	60	82.09
0a64465f-b98f-435c-a253-bbaeeece044c	curlcake2	60	116.19
0a6e4174-99a2-4cee-9ca6-0e63db08a46e	curlcake2	60	58.55
0a728d78-979a-4197-a1ef-239c09505769	curlcake2	60	82.6
0a72c1e0-5db0-40eb-adeb-b107d035d52a	curlcake2	60	80.57
0a789359-6bb4-4fb9-957d-f01feb4b372f	curlcake2	60	65.7
0a7eeb45-f41d-4ae8-8fec-08524b005d79	curlcake2	60	95.24
0a80d0e9-ed94-44a7-a12a-d2d19916b909	curlcake2	60	68.29
0a8383a3-e05a-4ff9-84ec-5c5f437c6f8e	curlcake2	60	95.14
0a8d5222-0d73-4c34-8bc5-57d6c20fa861	curlcake2	60	81.68
0a8f7bfa-0e8f-4130-8d1a-5396d41ecf06	curlcake2	60	161.45
0a934199-fbb9-43ed-9451-931942b5833c	curlcake2	60	89.13
0a9955d4-b6aa-4220-832d-daf395e722d1	curlcake2	60	84.7
0a9e7d12-ff49-44ca-8ac8-0c498f52aafe	curlcake2	60	102.66
0ab53713-fd60-495c-9801-d89890bc4470	curlcake2	60	90.2
0aba5275-3f3d-48fe-922e-fdbab6f8b629	curlcake2	60	77.02
0ac2365d-7f6b-4729-a0ad-096bd66988c2	curlcake2	60	73.19
0ac97ff9-89ad-4e60-a360-74b3fa0bc662	curlcake2	60	61.06
0ad9c769-8f36-4e1b-bca1-b1ca19c80fa6	curlcake2	60	84.95
0ae134e6-036c-4fd5-b534-f70692594437	curlcake2	60	95.8
0ae1cc2e-b465-432d-9fac-2d14735e3783	curlcake2	60	21.77
0ae3ba0d-6850-4475-b364-77f17556accd	curlcake2	60	101.37
0ae43660-4d12-4f8d-b7c1-273d5e60aaf1	curlcake2	60	68.61
0ae780f1-bb4a-4255-b5d9-6611296bbd9c	curlcake2	60	50.24
0b0e69d1-8aac-4643-90de-53b5fbae430b	curlcake2	60	120.51
0b0ff4a7-c6fd-4662-a0ac-f8ba79ecb6b2	curlcake2	60	81.9
0b149ae7-92ca-4f12-a19b-8d17c48b574e	curlcake2	60	94.4
0b18092d-f27b-4d37-822a-93a1a8bd8344	curlcake2	60	111.46
0b1b422c-67c7-41a9-85dd-47651f56835d	curlcake2	60	94.4
0b235e1c-5b1b-4fd8-a956-b1a2d85b757d	curlcake2	60	170.22
0b3224db-8f22-43d1-92e4-c7b2e2b33e4f	curlcake2	60	74.73
0b3b9078-2d47-4e32-a83a-e3bfa8fcf85e	curlcake2	60	82.44
0b431d8e-c3de-4fb2-a04e-cc4c7cbb91e6	curlcake2	60	73.78
0b485ffb-852b-42ff-8dfc-67a8851d1193	curlcake2	60	96.04
0b514565-820e-4648-87a7-ae077b1d66c1	curlcake2	60	73.69
0b525d8b-571e-4b07-ae96-6db65537a6a6	curlcake2	60	75.16
0b5a8e8c-6816-4e8f-b94b-b14afc511602	curlcake2	60	118.67
0b5fcbf5-56f2-4129-a1eb-910836e6a978	curlcake2	60	70.04
0b601c1e-13c3-461d-b594-1ce60ae679a3	curlcake2	60	114.6
0b652e22-d57e-401c-86de-9832447ab1a3	curlcake2	60	106.35
0b6ea6be-79c7-4509-a247-368fb2b56854	curlcake2	60	106.36
0b6f4210-96f2-47c8-a0ac-6a39e30e2594	curlcake2	60	122.76
0b74272a-9e27-4f6f-a5cc-6b5565407b2a	curlcake2	60	0
0b7eb96b-b2ea-4528-98d5-9e688e9e6cbd	curlcake2	60	61.05
0b8ff6ee-3e4a-4621-be81-e72b942c0c32	curlcake2	60	118.03
0b942858-96ca-4895-96f3-2bfb87fd3515	curlcake2	60	91.2
0ba7c21d-a91d-408f-a80e-322df72be5e4	curlcake2	60	136.92
0ba9750c-6bc1-4138-90dc-b62c0f6e2e69	curlcake2	60	95.35
0babea83-0c37-4450-899a-1c57e4f8d652	curlcake2	60	27.27
0bad112d-4b95-47c0-b752-2278e10cc7f2	curlcake2	60	74.35
0bb8be49-97dd-430f-bc19-8fee2ad3d940	curlcake2	60	105.4
0bbee540-b56a-4ff4-b3fc-ac64dfaa1839	curlcake2	60	100.91
0bbfb516-ff86-40f5-ae53-bd30e5355d24	curlcake2	60	64.9
0bc62ac0-9384-45ba-b7a3-5c8cee9e5b0a	curlcake2	60	89.13
0bc8fae2-cf7f-4b42-a2ce-ada1d3c03d31	curlcake2	60	79.2
0bcb8d40-e12e-445a-9246-4732f7f27f22	curlcake2	60	108.82
0bdac743-c717-4706-9533-b55b39f41550	curlcake2	60	101.2
0bdf44d7-a1f1-4399-8643-ec6c3e93ae58	curlcake2	60	99.39
0be39cb7-d88b-4113-b036-afcc75df4ef9	curlcake2	60	86.95
0bee47d6-1e83-4917-b569-c696429e1786	curlcake2	60	75.41
0bf37b98-5ed2-4b3e-b464-0d32501fcc0e	curlcake2	60	95.48
0bfa05e3-f9e5-462d-a4ba-bafc1824bdad	curlcake2	60	151.95
0bfc11fd-a1ed-476a-a539-7996d859ea70	curlcake2	60	81.52
0bfcf2d2-0741-452d-9e27-775585bb4bce	curlcake2	60	84.7
0bfd3709-0b3e-4bad-a57d-3e933233b113	curlcake2	60	117.73
0c0ae946-663a-48c0-b41b-16393248faf6	curlcake2	60	112.48
0c1428ee-8c02-4461-8d75-925bf2188513	curlcake2	60	33.78
0c1be52a-627b-4bec-b61c-c50ed84a9c9a	curlcake2	60	29.68
0c2398e2-dc8b-42e8-80b0-4b855da787e4	curlcake2	60	84.09
0c24c8e3-2607-4fb4-a04f-b4414e629d65	curlcake2	60	70.81
0c25ed25-c5e3-4e72-a71d-e2a5858dfa0d	curlcake2	60	90.68
0c284873-7e32-47fd-b514-d12b6703d2f6	curlcake2	60	79.27
0c2864cb-f285-4d38-b5a2-4042729fac3e	curlcake2	60	89.48
0c2de0f7-5b9f-4b57-b0ca-c46e8f4dd500	curlcake2	60	59.49
0c301124-5e89-4aff-92dd-45169d72facd	curlcake2	60	79.96
0c312268-419d-4304-ac9d-f26e572b24ad	curlcake2	60	137.71
0c31fcd1-db96-45d8-bdd3-09402333a23b	curlcake2	60	75.58
0c43e44c-6873-4f0c-9785-b868ceb750c7	curlcake2	60	115.55
0c5756b3-0a52-423f-82f7-7107cc5c5190	curlcake2	60	74.58
0c5856c1-c5ed-45cd-8e2b-1a7e9d42d3b3	curlcake2	60	41.69
0c5dfb54-a0fd-4a56-8440-4f62816b66d9	curlcake2	60	72.26
0c5f19f0-649e-4a46-90c8-53c05372e324	curlcake2	60	89
0c67e3d5-9e30-447d-9622-0e244cc0ffe7	curlcake2	60	53.32
0c686a2b-aedf-453c-b8e0-a839c33c3a9c	curlcake2	60	73.55
0c6f323d-5543-4ca1-88d2-9ef71f62097e	curlcake2	60	124.07
0c72af1a-c72c-46c5-b746-1c5bfcdce8d6	curlcake2	60	112.66
0c72da32-d823-474f-ae9c-7cf42b67312c	curlcake2	60	91.23
0c7c59be-ea49-48cf-a0f6-5a3a28c091d4	curlcake2	60	11.9
0c7ca98f-ff6c-4f8d-bd37-44fa0efd151d	curlcake2	60	80.11
0c7de017-f21c-42c4-8729-38d63f5ca5da	curlcake2	60	62.11
0c83e693-f3e9-45ff-82e1-84964da895e1	curlcake2	60	125.05
0c84967f-1504-463e-b266-0de30967bc73	curlcake2	60	59.54
0c86eb0f-5b31-4c0c-99d5-e15ee8d6cd21	curlcake2	60	101.54
0c8cdde8-c4a4-42d4-a1cd-ad7cfc8662db	curlcake2	60	83.48
0c94d62b-07c9-4c55-ac8f-3f732cdf6980	curlcake2	60	65.12
0c98b49c-468b-4588-b639-e4ae94a5b91f	curlcake2	60	59.52
0ca09411-363b-4c10-a7e4-debb2ce8e29f	curlcake2	60	73.3
0cac1e56-f843-4109-8a4b-32d77308ec11	curlcake2	60	44.8
0cafcda0-9bf1-434d-9027-9921e6f40615	curlcake2	60	94.84
0cb9fcf0-bb76-4e14-b194-98059524a1c4	curlcake2	60	116.09
0cba26d1-5849-41ea-b066-62e222c9729f	curlcake2	60	69.4
0cd2096e-5e78-470c-8231-e0c25d90a68d	curlcake2	60	83.64
0cd2354b-e79b-46fd-9294-f1653b11ce0f	curlcake2	60	88.15
0cd23cef-05d8-4b01-9298-ed1e1ffc25b7	curlcake2	60	69.07
0cd399be-e984-41ef-88f3-5a8282eff8a1	curlcake2	60	53.78
0cd567ff-7af0-4c46-a095-25cdf31d8d17	curlcake2	60	62.71
0cdab277-b4a7-43db-89f2-b54bcac15aa9	curlcake2	60	0
0cdc7683-5137-4dc4-b24c-86f2c5e1e758	curlcake2	60	131.62
0cdd6d2e-72b4-4694-85a1-b5c05eb261f0	curlcake2	60	103.76
0ce3a1d7-dbfe-428d-8bf2-d0598d40e770	curlcake2	60	110.96
0cead50b-7a5d-4417-a3f0-0fe570742fb5	curlcake2	60	104.22
0cebc43c-78e6-4119-931d-7129efacb260	curlcake2	60	92.9
0ceea955-ac0d-4b2a-8e3d-792088b9025e	curlcake2	60	80.79
0cef909f-a50b-4c96-b336-b78e741103ef	curlcake2	60	92.15
0d0f747c-4c3f-46e8-928b-3df5f6028d7e	curlcake2	60	81.97
0d0fc2b1-7e96-4512-a092-2355fd5d8f43	curlcake2	60	25.91
0d153765-06a2-4737-9e52-c871cda25235	curlcake2	60	17.04
0d170bb0-6402-41ad-b9de-9a416ba4670d	curlcake2	60	85.72
0d18cc39-a753-4b23-899f-5e946e48d67a	curlcake2	60	39.73
0d1e10eb-e083-4051-afb4-0751f0a843fd	curlcake2	60	54.01
0d1f2efe-c6d9-4bf4-a4ba-96cddb7915be	curlcake2	60	33.06
0d29b1ec-aff9-4d7c-b022-ee107b26d679	curlcake2	60	101.8
0d36ae15-3a60-469d-8bd2-75eddc9ea886	curlcake2	60	102.49
0d426a8f-a279-4dd1-be81-7a75c190c7a7	curlcake2	60	120.23
0d44605c-e103-4aaa-921d-1d9f6938f7cc	curlcake2	60	98.33
0d4545e3-22f4-46bc-8125-e5215dc19f13	curlcake2	60	87.01
0d4966f1-3c6c-42db-a0f9-ba5b697079be	curlcake2	60	87.43
0d4efd69-6a13-4f43-8f71-c6583dbb3a71	curlcake2	60	83.95
0d4fe669-8a1f-4328-b300-90de7f6c4635	curlcake2	60	141.85
0d53778b-43ee-4ad3-a6d2-8f0d1a807a57	curlcake2	60	98.64
0d5dd322-360c-4936-b7a3-e35c535724e3	curlcake2	60	31.23
0d63e3c5-ce57-4ed7-a951-50db447c299c	curlcake2	60	75.16
0d697d09-4d27-4d33-a539-2022137c3fde	curlcake2	60	65.75
0d71a0e6-0859-45c7-8649-5a6d2cd542d7	curlcake2	60	70.45
0d836de1-c317-43ba-946a-97b1a08a7931	curlcake2	60	123.47
0d8932ab-b32b-4d17-8a36-f77934c092c3	curlcake2	60	103.21
0d8b70a5-0aa1-4b04-9ef1-8dd1544bf6b1	curlcake2	60	69.8
0d8d9f42-fc7d-4134-8266-570fa0f17530	curlcake2	60	69.04
0d92eef1-ae0f-4dc6-ad18-0a583220aad0	curlcake2	60	34.76
0d940edf-f862-4ffa-a835-0db2f3981fb6	curlcake2	60	64.25
0d9c8c19-606b-4e4e-b2e3-cda1c4eb6228	curlcake2	60	82.28
0d9e6a70-59cc-4f43-9d63-844a9c68a11d	curlcake2	60	143.88
0d9ed0e6-7cfc-4860-8154-8f81f4ed770a	curlcake2	60	107.18
0d9fcab8-29ea-4062-8a58-bfc9a6d829ce	curlcake2	60	74.73
0da355ae-4e5e-4d34-aa2e-903bd3db1aa8	curlcake2	60	115.12
0daa9f3e-ecd7-4ebb-bb5f-1ad6fb8729a8	curlcake2	60	58.56
0db698f4-acb2-4a61-949b-cc1eab9a0617	curlcake2	60	66.28
0dbc23dd-4560-40d3-beb8-e0a51abe56e7	curlcake2	60	102.02
0dbd5e2a-8b3a-44b4-87ed-beab49dba883	curlcake2	60	88.16
0dc43a28-1936-4e3f-b78c-fcc44ec2a992	curlcake2	60	45.97
0dc86ee9-8d64-42bf-a2d5-4d38049666e8	curlcake2	60	31.84
0dcc023d-f5c5-4b96-a0db-acb4eff78dac	curlcake2	60	94.64
0dcc4011-ee94-4bcf-a402-befa9b422e05	curlcake2	60	77.19
0dcdca1a-5907-45d9-a4a6-21db9711031c	curlcake2	60	92.02
0dda0627-db5b-491e-85a7-e3c53522521e	curlcake2	60	137.4
0dde002e-74e6-424d-8c89-da629b671524	curlcake2	60	93.26
0deb6815-9684-4b27-9e03-c179695536ff	curlcake2	60	81.49
0df112f0-81b0-4523-a356-f588360c26a2	curlcake2	60	58.27
0df3d627-ebe9-4989-bf42-00edb823c4c3	curlcake2	60	69.57
0e025dd4-0aac-4f90-b490-6456ae39f9de	curlcake2	60	98.81
0e0fe52f-42a8-4a89-9652-39ededfa27b6	curlcake2	60	67.64
0e19a5ca-224d-42a8-be1f-d94652f0ddd8	curlcake2	60	92.95
0e1bab4d-16d2-4457-b0c3-ca88527a1bb1	curlcake2	60	120.75
0e22e353-1a3b-4a96-a05f-9340889d0873	curlcake2	60	75.58
0e2359ff-3648-495e-9e0d-a6cb57eb7e9d	curlcake2	60	108.8
0e26779c-e809-442c-9771-910af6cb0b6a	curlcake2	60	99.56
0e2acf1d-77ae-4a0c-be0e-0a253bdce7b8	curlcake2	60	92.62
0e2defec-5c2f-4ddd-9aaf-9ba9fa27ec78	curlcake2	60	69.11
0e2f422e-7635-4275-80e8-9dba109b071e	curlcake2	60	111.45
0e5466d4-00ab-4332-8341-1840d0dfa1a0	curlcake2	60	0
0e59369b-4aca-4ea4-aace-3f8b5adcba36	curlcake2	60	72.08
0e62a235-e4ef-44ea-9bfd-246312cf64b1	curlcake2	60	76.55
0e6acffb-a4a2-43b6-add3-54369ac42811	curlcake2	60	87.08
0e6cc912-e126-4930-b6f2-886fefc0bff3	curlcake2	60	73.54
0e6edab9-83b2-4265-a06b-dd9e136f0033	curlcake2	60	73.13
0e72b130-5711-434f-ba76-3eb613159226	curlcake2	60	41.32
0e73c34e-8dd1-4235-be82-17cd1522f475	curlcake2	60	63.83
0e758fdc-1b2a-47a6-965f-2b6cdb49a4e3	curlcake2	60	75.09
0e79c633-62c0-4464-ab9a-d328e30b7a87	curlcake2	60	102.11
0e7d0b96-6622-4c65-8524-7fb8d8485bfd	curlcake2	60	87.9
0e7fe786-4169-4767-9446-d44f086482eb	curlcake2	60	105.84
0e861bcd-743e-4cf7-a21c-f361e2888200	curlcake2	60	98.35
0e8ae22f-9559-4ee5-b7e3-02462056c630	curlcake2	60	105.8
0e8c5e8a-deab-429f-9723-7427af2702fb	curlcake2	60	75.39
0e907dd1-3796-4d48-bb41-db83fb96bf33	curlcake2	60	78.64
0e92dfb6-be43-421b-be62-fc57da625da0	curlcake2	60	57.19
0ea1b0e3-5a5d-4ef3-8697-e6a5f11ae939	curlcake2	60	105.82
0ea3dd57-d567-4c08-a70b-de9207387b36	curlcake2	60	99.73
0ea6e7ef-271c-4fbf-9145-348364d427d0	curlcake2	60	60.26
0ea97ba6-ae4a-49fc-803e-285e4eed506e	curlcake2	60	43.68
0eab40bd-3a81-420f-b6f6-1bff516a6582	curlcake2	60	103.74
0ead05d2-bdff-43a3-97a2-3f2a0c8fe0f7	curlcake2	60	70.33
0eae6e19-220e-4ddd-8a41-26bbc54072d5	curlcake2	60	74.06
0eb65159-2efe-49e9-a379-485f5178272d	curlcake2	60	109.34
0eb739e2-6ef1-4606-9fba-6c18e3058bcd	curlcake2	60	54.68
0ed83839-4fc3-4e2b-83a3-ddb8a698cb4e	curlcake2	60	59.94
0edd73a3-3986-41fe-841c-2aabd2d14eff	curlcake2	60	102.63
0ede4163-9cf6-4973-8fd8-1df16f4ad3ef	curlcake2	60	92.38
0ee52339-c9dd-4e00-8926-363280e379f5	curlcake2	60	96.32
0eec8092-6acc-437b-8885-6d60c8620f6e	curlcake2	60	101.6
0eee1da7-3c36-4616-97b5-464b4a8984fc	curlcake2	60	91.22
0eefef88-0a9d-4308-a7a2-9d04f7979548	curlcake2	60	103.65
0ef9d61c-aa1d-4467-9774-bdb92675d791	curlcake2	60	73.65
0eff63c7-8b99-48d3-9d67-bc4fc77cfdc8	curlcake2	60	99.38
0f088361-0c83-4418-9307-e246223be67b	curlcake2	60	93.61
0f0c2557-afca-433a-b8bb-821665469eff	curlcake2	60	103.9
0f0d5374-556e-4324-8b1b-4d36699307e6	curlcake2	60	93.74
0f0ecda0-2fcc-4625-b1a9-ae9b2d43e06c	curlcake2	60	100.33
0f16a0d8-f9c2-4eb4-aea5-bec61a9c3778	curlcake2	60	68.73
0f2b5dd6-c844-4a9f-aea3-503b2061e51a	curlcake2	60	88.41
0f2b9396-04ab-47c2-9ce7-7b0d4c80367e	curlcake2	60	92.39
0f35f577-1b3e-49bb-b1c0-83c7475c94ad	curlcake2	60	102.94
0f45b9fe-8ef3-4350-b627-7e43ef9629d5	curlcake2	60	50.79
0f462294-fe3d-481e-bbd0-32e59828d29c	curlcake2	60	72.12
0f472435-562b-4d8a-b626-d451822d58f1	curlcake2	60	91.2
0f4a2d48-fecd-49ee-bd22-1eb6dc5a0ef1	curlcake2	60	127.77
0f4b1d39-f192-45f9-a975-fe3f6d60bf59	curlcake2	60	62.05
0f4ebc7b-8cdf-4029-9edc-c293d909ff1e	curlcake2	60	99.79
0f4f10cc-ad9d-4031-b7f3-81841d6ab63f	curlcake2	60	96.03
0f575058-0bb8-4453-a599-c23c11ea3574	curlcake2	60	97.04
0f59d61d-66e4-4866-be81-3101ac00bbe0	curlcake2	60	84.05
0f5e111b-edde-43de-9ff7-e6f1981a752f	curlcake2	60	68.44
0f622703-0874-4b04-8d23-4e3e2f6be047	curlcake2	60	80.39
0f63b4c7-04b8-4acf-b217-4de4b957ccf9	curlcake2	60	68.63
0f6692ea-c7e5-4d05-a019-e594f80980da	curlcake2	60	98.84
0f68d0c8-3e3a-4081-a557-ac7c04130801	curlcake2	60	100.47
0f6cb12c-4592-46bc-9540-ba1c4e77cb5f	curlcake2	60	88.48
0f6e9568-89e8-4fed-9512-547205feb0e2	curlcake2	60	89.86
0f80789c-cbb0-4192-bbf4-6aabfb33a3c9	curlcake2	60	119.09
0f8164a5-2a43-4a79-acf6-072769963129	curlcake2	60	88
0f833fba-47f5-426f-a3dc-f0299fcbae73	curlcake2	60	69.08
0f83adc6-b6e1-4674-83c4-a5865628234c	curlcake2	60	102.75
0f844fa8-b280-4efe-9c19-4dc07a4ab7b0	curlcake2	60	75.48
0f8c78ea-ec29-4c96-a1d1-6d1f92c4e697	curlcake2	60	103.42
0f8fbc25-91e8-4465-81b8-ece6bef805b1	curlcake2	60	80.68
0f901d22-f9a3-4583-b13f-a0d959b1f2a6	curlcake2	60	90.87
0f9f30e3-0db9-4932-b136-fda2ed41fbb5	curlcake2	60	99.76
0fa258f5-fa43-456b-a659-5baf57088128	curlcake2	60	78.15
0fb2e98d-aaa5-43ce-872e-1fbfd8db434b	curlcake2	60	101.98
0fb31dc5-83e5-489f-9330-61fb03c3f806	curlcake2	60	13.61
0fb5dd7b-b04d-41e1-aa27-d735e5d62033	curlcake2	60	69.29
0fc04bbc-87c5-4555-9699-56cdac0004e8	curlcake2	60	94.92
0fc575d3-c56c-4351-ade6-de2035ef15d1	curlcake2	60	0
0fca5bb7-2cb7-49d0-b056-52278655c9f5	curlcake2	60	63.86
0fcd7989-5730-48ae-9068-0084d66e271a	curlcake2	60	95.8
0fcdbca0-83e4-4e00-b32e-6da56e961bc3	curlcake2	60	78.93
0fd218f4-0b2e-42b8-ab5d-3d8f2b66c346	curlcake2	60	104.14
0fd38365-5278-41a4-b72b-94585c7082d1	curlcake2	60	60.73
0fdf6f7b-e004-4805-a01a-8c2c5ab50217	curlcake2	60	92.54
0fe0df5a-986f-4945-a8e6-87e1064a73ea	curlcake2	60	75.57
0fe1b057-7bac-486f-8ab5-0f648d2f09ae	curlcake2	60	68.08
0fe488cb-f8e3-4a72-b9c2-3f706efc557d	curlcake2	60	69.68
0fe6a4ad-d7d1-4302-bf56-7c84f030d14c	curlcake2	60	56.4
0fe8f337-bddc-4b76-b1c8-cc9c1be5a8aa	curlcake2	60	45.15
0fe90909-59d6-4ac1-ba3a-7791d8af11a6	curlcake2	60	88.96
0ff1e17e-87b3-4207-98bb-7fce086ecdd7	curlcake2	60	49.01
0ff3579a-5577-470a-a3b6-2cb726e037ad	curlcake2	60	76.08
0ff8062d-c9f5-4205-ae2a-0122c1a82f35	curlcake2	60	99.53
0ff81205-b3e8-4fbf-b80f-1f1b580d2d19	curlcake2	60	95.27
0ffd1af6-8f73-427d-83bb-d440e8489024	curlcake2	60	99.44
101ba29a-4bb0-43c4-ad8d-c0578a0391ea	curlcake2	60	99.76
102a32ba-5f1f-4b72-90a7-5d73ad6d5fbb	curlcake2	60	97.77
102cc647-1443-4c9d-ae41-266a7dab9c41	curlcake2	60	103.86
102fbf28-2b06-4731-8b48-95d7dafd0088	curlcake2	60	56.91
10328aaa-c09a-4cc8-84df-74e66bda365b	curlcake2	60	114.45
1033af92-c9b2-4500-b684-8978ef82cd7d	curlcake2	60	104.54
1037af7a-e4fa-44af-b1e1-e1db93e8dc0b	curlcake2	60	63.13
1045c8c4-258f-41de-88a0-daecb78d7779	curlcake2	60	81.24
104637fa-ce80-47b3-a7e7-0764e4f9b2c8	curlcake2	60	81.44
104ac7f6-7656-47ce-85af-b260c4fd16f9	curlcake2	60	84.85
104d5732-5a28-4406-a1b4-c9829868edb7	curlcake2	60	109.55
105f8d4a-309d-434f-8139-3648e43b49ce	curlcake2	60	127.4
10624420-39ac-4f29-992f-ae01b8fe00ba	curlcake2	60	59.96
1069ea0a-749c-45e5-9892-2019ebc999ae	curlcake2	60	116.94
106efcb4-8f4e-4270-9b17-32898656b275	curlcake2	60	108.08
10727d38-9a3a-4f6b-9568-682378454342	curlcake2	60	110.82
1076a347-23f1-44c7-aea7-08c4ea457b97	curlcake2	60	75.25
1080d5c0-0f7c-461c-9ef1-1b28190dfe2b	curlcake2	60	24.14
1081de12-22ff-45cb-bf47-6904324cf62b	curlcake2	60	61.31
108eff9d-22cb-4739-9084-d1ac9a072bcd	curlcake2	60	22.59
1095f16e-1940-4262-a12b-132ce6f962e7	curlcake2	60	102.54
1096911f-648b-4ef8-8d3c-91baf331f7bb	curlcake2	60	88.97
109a8459-94a6-4b20-b1de-94532377f6ec	curlcake2	60	73.2
10a4441a-3fa0-4851-8bf9-88c0eb3e287b	curlcake2	60	88.3
10a6b867-e598-4428-8370-b526f5d774ae	curlcake2	60	71.57
10a9f942-5f2c-4df4-b311-5ab1970d4cdb	curlcake2	60	68.9
10b8e0f2-541c-492a-a460-ca08de50c2d9	curlcake2	60	77.95
10bc8ff1-3e04-420b-b028-f9b553482273	curlcake2	60	88.29
10bd4f3b-73cf-4861-a990-c54456c63d01	curlcake2	60	67.79
10bf3ad0-f751-4a6b-8212-ac17bba26e58	curlcake2	60	117.09
10caa90f-5802-42ac-a21d-4e7cb8ae974d	curlcake2	60	91.03
10d23570-6e1a-40c3-9a49-0e1cc69723a7	curlcake2	60	105.21
10d364a0-07b1-44b0-aa2b-b7a3603c735f	curlcake2	60	95.65
10d4a46f-2d1e-41c4-a46e-78b7c946ada6	curlcake2	60	38.63
10d4b40f-7f78-4ee0-94fa-da444d83bfbe	curlcake2	60	71.82
10d65f76-b06c-46a4-b940-14e9e180495a	curlcake2	60	85.42
10d7bb56-f8ec-4be4-a45b-fde6e566ef56	curlcake2	60	84.56
10df0a00-32a3-4e75-a582-0fcf519ea915	curlcake2	60	70.5
10e36f48-49fa-4a76-b78e-6640daca8ebf	curlcake2	60	58.47
10e38b26-48ff-4457-979a-1b3b3a44e5c3	curlcake2	60	86.32
10e7e84c-1fd8-4ae5-ae84-0b2d43d4a0fc	curlcake2	60	106.46
10f9a9f5-718f-4154-b310-1a8a728fb310	curlcake2	60	34.27
10fb0786-8eb7-4f4b-b512-23622ddb880a	curlcake2	60	98.07
110442be-5b5e-448b-91e0-b5309652d4a3	curlcake2	60	90.13
1107fe92-dd5c-4df5-9ea1-802729a727e4	curlcake2	60	88.93
110a23ba-5a12-446f-81ad-bd583ef2d743	curlcake2	60	51.71
1112a153-3388-43ca-8d81-c6a121af4e63	curlcake2	60	43.74
1118c5a0-149b-4da0-8c43-03fcd4fa6f30	curlcake2	60	85.29
111c01cc-c17d-4b14-bab2-04e197f8de99	curlcake2	60	95.02
1120fd40-f1e9-4ed1-bcb2-cb2df690b4ec	curlcake2	60	96.09
112118e3-06dd-4e07-92ad-d6a258c0397f	curlcake2	60	93.89
1122cde0-c7f2-45f5-a469-b1d943b2fa41	curlcake2	60	104.81
1124ca35-c6b7-472d-ac55-1b2f22dd4880	curlcake2	60	90.67
11285880-820e-4020-8cdc-04a7f185cbc5	curlcake2	60	91.14
113b5fe1-afea-460b-95df-6e8f003ac013	curlcake2	60	105.73
113f9ae3-2f83-4c7c-93dd-9661a72fa63f	curlcake2	60	91.53
1145e2a1-3a1e-427d-baf1-2024401fdab0	curlcake2	60	75.1
1146221f-9f47-4d4d-b148-9110d084c5ea	curlcake2	60	69.29
114e19f6-9e0f-444a-856f-93c20efc10f2	curlcake2	60	125.31
1150c486-c8ea-4d3e-8114-2d7dbdde7fe9	curlcake2	60	105.95
11567b3f-d3eb-4a87-9f2f-05d175abee5a	curlcake2	60	99.16
115db23f-0a96-4bc6-8516-6d84d5bf96c7	curlcake2	60	86.86
115fd5fb-ad5b-4459-ae2e-c6d7bf1d8520	curlcake2	60	58.11
11621f2c-5880-4561-b59e-a24150955a3f	curlcake2	60	83.28
116410a5-924b-4f93-aee7-5c94ebf7d023	curlcake2	60	74.71
11658b3e-2ada-4e13-931f-bcf5cabdb5ef	curlcake2	60	86.15
116a09dc-cb0b-48cd-9d0b-79c4a843929b	curlcake2	60	53.92
116fba79-d7fd-4207-9d54-f1948a4c2f6d	curlcake2	60	66.47
1172c6f5-e9a2-403a-ae3f-7deed9c77d98	curlcake2	60	55.87
1181f32f-98e4-4a52-bbfd-a950534754f2	curlcake2	60	95.9
1182a3f4-4af3-4af2-809c-9dbe61d62d18	curlcake2	60	69.19
119294aa-a5d6-4278-996d-f3398b7d6f5c	curlcake2	60	70.17
1193b46c-a4bc-41ec-8470-ae7ff8e253fa	curlcake2	60	110.63
119cb354-fc39-4041-a274-eb7795cd2f62	curlcake2	60	106.27
119d0aa4-8e78-40c8-8bc7-9a628476e559	curlcake2	60	98.31
11a19d50-1619-47e1-ab5c-f13aad9add61	curlcake2	60	69.38
11a1a480-bdd2-47ae-8c74-a1219793ddf9	curlcake2	60	20.17
11a5e7d8-0f5a-4417-8318-c1f7b5acca67	curlcake2	60	79.37
11ab0498-4276-45cd-885b-45a7d4143769	curlcake2	60	57.78
11b01e5c-bae6-46ad-baf0-fe1d0ce50a3f	curlcake2	60	78.11
11b233c0-6df2-476c-905f-dd2f69d5bb6f	curlcake2	60	88.93
11b2c13b-9c6e-4bcf-a2b2-47cdea6c8528	curlcake2	60	99.31
11bad7d2-c351-4dd1-b6ba-e6194d6d5d95	curlcake2	60	93.88
11c64295-e43f-44af-9661-03bc34b85a98	curlcake2	60	85.76
11c661a4-206e-46cc-a081-e3a0394a3720	curlcake2	60	67.19
11c66ac8-46e0-410a-b0b3-3911e153b369	curlcake2	60	82.5
11c7680b-8436-4c6f-aeaa-e9d365d7c9c2	curlcake2	60	78.51
11ccc0e2-175b-4e3d-91ed-3a914b8aee6d	curlcake2	60	88.04
11d261a8-755d-4b94-8ae8-0ddcdad05b01	curlcake2	60	73.19
11d8a383-154e-44b0-a8ec-bfb42c69725f	curlcake2	60	72.74
11dd4a31-13b1-49e3-87dd-770a33d5dbc8	curlcake2	60	66.55
11dfa0db-1adc-4b08-a9a5-59dc96998d14	curlcake2	60	78.14
11e05eb0-fd40-4663-95ad-fd6460b2137f	curlcake2	60	122.95
11e16f85-61df-4f3a-a548-73de62503d38	curlcake2	60	74.1
11e1dc0b-8579-45cc-99aa-097a2729bb46	curlcake2	60	98.58
11e53d20-0377-493e-9b6a-8861226b4478	curlcake2	60	105.74
11e98775-4467-40c2-993d-5d8eab28a902	curlcake2	60	120.36
11e9a9c0-e6ed-43c3-8edd-c45f889dd514	curlcake2	60	99.13
11ec6c67-e0a6-4686-8f33-b5932389dd21	curlcake2	60	78.83
11ec9edc-0e75-4181-962d-639554433da6	curlcake2	60	106.83
11f2768c-317a-4887-a706-591b1b09058e	curlcake2	60	62.19
11f7bb5c-4dcb-4d96-98f6-a7d3a5e0ae5d	curlcake2	60	33.46
11f9c3a0-00b6-4d68-81ec-50aa23108e37	curlcake2	60	91.76
11fae516-7795-4dc3-972a-1e8c1fe04ca6	curlcake2	60	32.29
12003e1a-d6f9-4798-a584-e6a287102f58	curlcake2	60	72.22
1201bf71-b801-4e47-a468-75dd21db4456	curlcake2	60	113.18
1201d446-f126-4891-91bf-356c288f5972	curlcake2	60	101.6
12056dcd-bd19-4874-9b39-d41f0c84c611	curlcake2	60	93.47
121b57ef-061f-43e5-9aa6-c4afe12f1b62	curlcake2	60	121.97
122dc801-9074-4535-9883-84c8835ca157	curlcake2	60	112.73
1230ca31-e6e5-4b2f-8db8-40015f04e323	curlcake2	60	103.67
1236e392-04ca-4809-af0c-8ad659c60986	curlcake2	60	67.68
123b9e9f-586d-4c8a-94d2-13889094a5f6	curlcake2	60	102.09
123bff1d-499b-4eee-bb57-de876e196564	curlcake2	60	102.43
12512d9f-fc8b-4b17-99a7-1317f8c960d7	curlcake2	60	62.97
125163af-452a-429e-b675-d240a94e1ef1	curlcake2	60	101.1
1252d994-7112-44e3-a398-b404c5ae5349	curlcake2	60	92.79
125a00c0-67e4-4389-b7e7-62a7b468267b	curlcake2	60	79.68
12636bd3-8b61-478b-a469-f3f65f60ec49	curlcake2	60	96.44
12645bb8-ff2e-4cff-96f1-f995fb966224	curlcake2	60	77.53
12677a6b-b5c1-4c47-b03f-989e31b391ea	curlcake2	60	67.92
12681dbc-e0c3-4a53-85cf-70fceecb04e1	curlcake2	60	69.33
126842b5-f8d1-4d73-993a-702e6fe1a409	curlcake2	60	59.25
126f79f1-73a3-48dd-847e-87b89c1ae22f	curlcake2	60	73.08
127431be-7854-4707-83e7-87a12a2e0155	curlcake2	60	70.98
1279fd21-c451-4560-85d2-48886e9f1752	curlcake2	60	126.16
12820710-c76e-481e-8ef9-0b2770ad324e	curlcake2	60	108.79
128b1203-7267-475f-8577-bff66906fbac	curlcake2	60	119.46
128b8ef7-6a93-48db-9647-c0ffb49a0fd3	curlcake2	60	79.48
128d5f77-841c-4366-b1dd-e0148f4b485e	curlcake2	60	55.07
12909df4-7f76-45f2-8b08-f4af3ceb76fc	curlcake2	60	70.46
12918c47-1b5b-4f15-a69d-29b798282690	curlcake2	60	61.62
12936128-f50a-4ed0-b969-4d5bf944795e	curlcake2	60	103.25
12940ac1-5b55-4b2e-b682-dec30e9d7eef	curlcake2	60	84.72
12a2bfea-8625-4e70-a4f7-e71606ba1e20	curlcake2	60	81.15
12ab9215-6d42-49b7-8e6a-14b9bfc5e586	curlcake2	60	52.72
12b3b356-b764-4a65-b98a-60e95eacf75a	curlcake2	60	43.85
12b761cd-05d3-4888-8470-23cad9e1552d	curlcake2	60	0
12c465ee-8553-46da-b6b3-d12b95c507cf	curlcake2	60	57.86
12dcdcc8-11de-4c54-95c3-eacb5a40c6a1	curlcake2	60	87.69
12e7038f-4c5f-4c82-9b01-23c0deea4fa5	curlcake2	60	117.02
12ecd35e-4c09-47a2-96f8-37b984b5bbfb	curlcake2	60	80.8
12f24f32-bf63-4df7-b20f-7a46a8b971a2	curlcake2	60	95.93
12f53b15-a2ae-4222-8766-b40fa2696fcc	curlcake2	60	105.7
12fad135-04dd-429d-b3ab-b328456ae69c	curlcake2	60	114.45
1300d19f-6d1f-48e8-b2fa-cc6a29d86fcb	curlcake2	60	72.06
13048c1b-667d-485e-a7ba-889faa6b05a3	curlcake2	60	57.3
13129024-07c3-48a5-b928-3832c6ca064e	curlcake2	60	75.07
1313c576-10cd-4f36-8b65-e28442cc8b50	curlcake2	60	80.3
131e54ba-3d2e-4b11-8643-7b8d4ac2de8d	curlcake2	60	97.26
131f9a3c-ae89-4de7-acc4-7598c5ce3e93	curlcake2	60	74.53
1327c84a-0d6b-4403-9274-948b59855fcf	curlcake2	60	62.6
132dceb6-104b-4eb3-a963-4ddc3cd692c0	curlcake2	60	64.52
13330478-8b82-43f7-8346-4b24f0ed5102	curlcake2	60	96.58
133404fc-932f-419b-a9e0-2ca6cccd91be	curlcake2	60	119.19
133aa2aa-b2fe-4ac7-9277-e516f6172902	curlcake2	60	93.08
1342d71a-b62f-4959-ae61-d21ea537b6ae	curlcake2	60	66.15
13442775-419f-4a16-9e67-0ce5dc1129b6	curlcake2	60	83.39
13501e3b-4fa1-43a6-ab79-08144e6e1adf	curlcake2	60	69.18
1351123d-c0a9-41d4-b1ae-b335bbd11a8b	curlcake2	60	69.12
1352df6e-8117-485d-8845-e8307383d22a	curlcake2	60	71.97
135a2364-178b-45f3-9772-43094a4bf818	curlcake2	60	96.43
135b0336-9f18-4566-b514-e1c105edfdb3	curlcake2	60	95.52
135b2376-f734-45b0-ba46-8c533f6960ca	curlcake2	60	84.83
135e611f-ccec-4164-8c1b-b35ddd8e5e6b	curlcake2	60	107.97
1360f2d8-8a0f-48d2-8f2d-75f4e26ed0ff	curlcake2	60	101.58
136dfe12-4a35-4604-a099-a226ce6087cc	curlcake2	60	46.26
136e3e9d-626a-4581-b9a9-7de4db4fb2a5	curlcake2	60	93.82
13762a87-1447-433f-8c8f-07079314ac38	curlcake2	60	47.43
137b3216-2166-4b5c-985e-dad770a1f5b2	curlcake2	60	80.19
1381a523-f12f-41b2-b319-9702092571e8	curlcake2	60	21.86
13832aef-e53b-4e84-843d-56de6780b073	curlcake2	60	63.46
13846c4a-1060-4140-9d99-c9a21aba5d80	curlcake2	60	0
1385993d-080f-49df-8da1-61d8ac86b4b9	curlcake2	60	69.88
138a3b55-b443-450b-82dc-634898059369	curlcake2	60	85.55
138c1bde-35ca-4115-a0a8-f1f9df253e8c	curlcake2	60	97.15
13987ae5-0782-497e-a4a5-1536b80afea8	curlcake2	60	101.52
139a53df-fc6e-42d7-8fab-90422bae29a5	curlcake2	60	124.19
139a5efe-b032-4322-a680-ea201745ca0f	curlcake2	60	96.06
139b0f91-5c68-4fb9-b2c5-d5101361d057	curlcake2	60	76.52
13a0a29a-f7dd-4164-b5cc-e8f1246bfdb8	curlcake2	60	87.09
13a53c24-b05c-4a56-8a9c-6bd238db0fa0	curlcake2	60	74.84
13a5c273-9fde-4710-93e0-91d6ee946c83	curlcake2	60	66.7
13a62f23-3aa9-494b-b2db-fbe36871d217	curlcake2	60	91.36
13a6c5f6-f79c-4861-a916-b098faff81fa	curlcake2	60	106.13
13aacda7-5858-4bb6-a317-efe259ff8090	curlcake2	60	106.97
13b278cd-d2cd-410d-a632-5fdf72c4c6a6	curlcake2	60	0
13b9c98d-b499-4666-8555-a389164efec1	curlcake2	60	117.89
13c09765-1537-4ace-ad12-e7b173f53e5e	curlcake2	60	116.37
13cc0c48-c173-47a7-9af4-929e90bb86a5	curlcake2	60	75.78
13d7ea75-c0f3-48ae-9048-e5e11dad5ba9	curlcake2	60	86.81
13e0437f-7064-4ea7-bbc2-6805962aeb24	curlcake2	60	95.97
13e24e62-79d7-4a4e-86f4-2dd067a956ba	curlcake2	60	72.66
13f730a3-684e-4cd7-96cf-13c1df10e9fc	curlcake2	60	29.2
13fd105b-095c-4cec-8339-d476bdb0ee46	curlcake2	60	80.59
13fd95ab-62fd-40cf-bfbb-a32fd7601e8c	curlcake2	60	74.52
1401b568-80bd-4224-b5ed-c3078194930a	curlcake2	60	70.61
14053d24-ce71-49f8-aae6-9c0a4ae38f23	curlcake2	60	73
14063991-15a3-4c63-a5bb-2c59ac855bfb	curlcake2	60	100.47
140c3503-32d3-440c-8ac5-367876226836	curlcake2	60	114.31
1418aa67-49c2-4663-ab32-63ceafcd3514	curlcake2	60	82.58
142202bf-6f67-42e2-9dd4-c111f1140ee6	curlcake2	60	93.9
142d6fd1-1d64-4df5-83ab-0abdb0aaad57	curlcake2	60	85.18
14332ff2-1df0-4c46-b74f-33302506b67e	curlcake2	60	118.03
143b9f60-980e-4a98-97ff-c340f99ba6a4	curlcake2	60	94.77
143c7ce8-8e64-4559-a72b-8ecdc6de994d	curlcake2	60	34.53
143fa41b-cb9a-455f-b316-81c4bf67d5f2	curlcake2	60	87.58
144162af-9373-415c-928e-2b95dec3686d	curlcake2	60	76.52
144901e0-1953-4bd8-b32e-cd351707430c	curlcake2	60	78.03
1449e4ac-2293-4d6c-9609-c99c7b14585e	curlcake2	60	48.52
1453026c-07fb-4efd-bbb1-31a6093c65ed	curlcake2	60	105.5
14559b7b-7689-493c-b49f-8a1d812fde02	curlcake2	60	76.67
14597b1b-087f-40e1-b086-81e66b37207d	curlcake2	60	66.92
145f4d4a-7d75-404e-bc43-ff6da22a4285	curlcake2	60	119.05
1471c660-b796-4995-ba94-d136a24aaec1	curlcake2	60	84.23
147b8402-50c9-4478-9fa1-22b22afe2f4f	curlcake2	60	66.63
147e26c2-0d3f-4cc9-9def-0f647cd4c972	curlcake2	60	109.13
14848c30-9596-4e9b-bb34-b19b46d6b406	curlcake2	60	98.14
1485ce69-8a42-40d2-bf33-723dac2a6d88	curlcake2	60	98.33
148a3f9d-34f6-4178-a881-a1c0ef7f2c5f	curlcake2	60	105.1
148b260f-031a-4084-839c-35e7c2edc4ee	curlcake2	60	70.68
148b798c-1ed5-4525-a050-ccd12057245b	curlcake2	60	95.66
14971322-6655-4921-ac5e-293563077635	curlcake2	60	28.79
149a2954-3826-4df9-a466-6268867a3b92	curlcake2	60	41.01
149b113a-730d-4ed5-8950-b065122e86b7	curlcake2	60	54.27
14a32175-7b18-4cd3-bbf7-b2facc08490e	curlcake2	60	55.73
14a65c7a-b713-42a5-a5ca-00ec5f6ed66a	curlcake2	60	16.2
14a7e12e-ffba-487a-b8cd-329636296654	curlcake2	60	69.27
14aa4c0c-7c1c-40a7-b735-565b56b50c70	curlcake2	60	64.67
14b633ab-c7fb-45fe-bd26-071fbc168f21	curlcake2	60	98.04
14c245ea-528e-4eb3-83df-056a7e1ca811	curlcake2	60	95.54
14cefa6a-b0b6-44d3-b353-26b600918908	curlcake2	60	94.08
14d80ce3-739b-4d63-be11-3b09c0747897	curlcake2	60	59.65
14d8596e-cd59-4ac5-94be-c940fda286c5	curlcake2	60	59.82
14e8ccdd-cf4a-42a6-83d7-e42e0a5490cc	curlcake2	60	69.84
14e9c673-38c5-48a2-8766-777d2bc6a504	curlcake2	60	93.7
14eb043c-c7c4-4d28-8258-d4ec7a157df5	curlcake2	60	53.12
14ed1230-58f9-4c68-9e10-849228a8daf2	curlcake2	60	104.14
14f0c8bd-c3cc-4ab2-8b76-892141a35516	curlcake2	60	36.66
14ff43df-e7ec-4d96-a6fb-60d019a9b706	curlcake2	60	0
151ea935-c515-48bc-a612-12a1ca776b3a	curlcake2	60	113.21
152ba9f9-737b-4f40-9f50-85c68a81c8f0	curlcake2	60	60.86
15316b5a-03fc-4ee9-bfab-2029a9539da1	curlcake2	60	78.96
1534154f-e31f-4dec-af7f-592ad6e47bc7	curlcake2	60	125.99
1543e21c-2b4e-4e1e-b177-ed68085404fd	curlcake2	60	82.18
15453ac0-1685-49ca-b1ec-e69f9e10fb60	curlcake2	60	114.33
15493a77-ee2d-47df-80ba-813e57f4706e	curlcake2	60	127.36
15512328-43fc-476b-b432-0e5165303d26	curlcake2	60	104.09
1551f679-86d8-4470-b675-8af4d0e4ea70	curlcake2	60	122.79
1553d7c6-4a71-4187-a1e6-8b24901f42f0	curlcake2	60	82.28
155779ee-9b1d-488a-bbfb-b94778acadcf	curlcake2	60	53.05
155d1e4c-e73a-4a61-bee3-1d876d09523e	curlcake2	60	76.56
155f8e46-fa7a-4159-bf24-03bfa6ca5c53	curlcake2	60	98.81
1563d423-4e37-4c43-8a97-eee8eae1796d	curlcake2	60	72.77
156597ed-def7-46e9-a796-84b0a6dbb9d3	curlcake2	60	58.68
156b04ba-6966-4252-be21-c0710fc19010	curlcake2	60	112.52
15727fc3-038e-4310-939c-365cdc46a322	curlcake2	60	66.62
1576ecdb-d629-474e-ac09-0aaf9281c4d8	curlcake2	60	109.23
157b09f8-e39b-4cdc-a37e-1f0208b27e7c	curlcake2	60	88.69
1583001a-eaef-4c35-9058-e56b4c104b1d	curlcake2	60	100.73
15838c2e-e0f8-4341-8ebb-0c4af5dec39e	curlcake2	60	29.85
1587fc48-e5de-4e4e-ad59-75a27f4815a2	curlcake2	60	84.65
158ade18-a657-4f6b-8440-8293e2547c6e	curlcake2	60	99.83
158bf44f-1aa4-4d2d-b87d-ca47c3caf930	curlcake2	60	93.79
158c9ed9-1aa4-4dcd-8cdd-e912dbca88ae	curlcake2	60	106.37
15925d01-e095-4089-a9e6-a9e47ee4942b	curlcake2	60	92.07
1599a1f8-a437-4303-987b-13922712225b	curlcake2	60	77.62
1599e8b6-485c-4d2f-8cdb-9a0e8e43c04b	curlcake2	60	29.02
159dfbdd-6f33-4139-b4de-90a6873df5d3	curlcake2	60	92.83
159ed878-3d8e-4535-8dd6-e8b16eb83908	curlcake2	60	76.93
159ee8e1-6ed2-480a-a4c5-e87026615e5d	curlcake2	60	75.5
15a44ab9-fa0a-44b5-a013-19174cd14f7b	curlcake2	60	81.37
15a479a3-e1ee-4822-9732-9e74bca55593	curlcake2	60	112.14
15a6bb49-976c-47e3-a54e-22690bb27a51	curlcake2	60	38.71
15ac09e2-c3d4-43de-bc7c-346d0c807c12	curlcake2	60	107.68
15ae0b43-bf32-42c7-8286-e3abcc1f2d57	curlcake2	60	62.17
15b73c52-9d86-4d13-99e1-2cc5038129fe	curlcake2	60	101.21
15cd3684-c77f-4b40-a14a-da6b1d535cd1	curlcake2	60	88.53
15d2fcc9-1c02-43cd-9270-8555edf3251a	curlcake2	60	77.98
15d8a889-5391-4da4-ada8-7def18372ab7	curlcake2	60	105.61
15de6c78-f971-430d-a587-f3be4c3b8223	curlcake2	60	78.21
15e0e12f-1c28-417a-b6dc-e137d005cb96	curlcake2	60	107.97
15e3a7c6-f64a-41b6-ab2c-2fa17d8abdd7	curlcake2	60	100.96
15e3aa41-31d7-4c49-88b5-30b05e61848c	curlcake2	60	106.11
15ea9266-6eba-4cda-9baf-37e25efdb246	curlcake2	60	79.96
15ebbcc5-a396-4d19-a716-05f7fb4da44e	curlcake2	60	63.15
15f17922-6f75-4200-b204-adb1d73cf810	curlcake2	60	86.35
[truncated: 10,430 more rows]

## Sheet: Fig3c
Source Data for Figure 3b
Group	Std_Type	tail_length
R1	RNA	30.28
R1	RNA	33.59
R1	RNA	37.8
R1	RNA	33.55
R1	RNA	38.15
R1	RNA	27.83
R1	RNA	28.2
R1	RNA	42.23
R1	RNA	32.15
R1	RNA	16.62
R1	RNA	32.75
R1	RNA	48.24
R1	RNA	45.38
R1	RNA	34.01
R1	RNA	22.76
R1	RNA	33.82
R1	RNA	36.09
R1	RNA	33.26
R1	RNA	24.81
R1	RNA	27.48
R1	RNA	0
R1	RNA	25.8
R1	RNA	32.69
R1	RNA	34.59
R1	RNA	22.69
R1	RNA	26.76
R1	RNA	32.2
R1	RNA	42.12
R1	RNA	30.14
R1	RNA	26.15
R1	RNA	19.14
R1	RNA	21.68
R1	RNA	32.28
R1	RNA	20.08
R1	RNA	35.82
R1	RNA	28.88
R1	RNA	28.74
R1	RNA	27.18
R1	RNA	30.69
R1	RNA	33.68
R1	RNA	21.9
R1	RNA	37.44
R1	RNA	29.22
R1	RNA	27.37
R1	RNA	27.32
R1	RNA	29.26
R1	RNA	29.74
R1	RNA	19.63
R1	RNA	3.46
R1	RNA	33.5
R1	RNA	38.23
R1	RNA	40.55
R1	RNA	22.18
R1	RNA	29.56
R1	RNA	27.15
R1	RNA	33.09
R1	RNA	25.56
R1	RNA	27.17
R1	RNA	33.31
R1	RNA	31.51
R1	RNA	31.92
R1	RNA	28.12
R1	RNA	25.84
R1	RNA	38.02
R1	RNA	37.51
R1	RNA	0
R1	RNA	35.45
R1	RNA	29.33
R1	RNA	23.25
R1	RNA	15.79
R1	RNA	26.91
R1	RNA	35.01
R1	RNA	33.1
R1	RNA	34.34
R1	RNA	34.11
R1	RNA	40.66
R1	RNA	29.8
R1	RNA	29.87
R1	RNA	32.98
R1	RNA	23.78
R1	RNA	35.24
R1	RNA	28.58
R1	RNA	41.62
R1	RNA	21.37
R1	RNA	38.07
R1	RNA	25.87
R1	RNA	33.94
R1	RNA	31.49
R1	RNA	17.7
R1	RNA	27.27
R1	RNA	30.9
R1	RNA	41.24
R1	RNA	32.55
R1	RNA	23.98
R1	RNA	27.22
R1	RNA	30.54
R1	RNA	39.2
R1	RNA	23.68
R1	RNA	28.31
R1	RNA	20.15
R1	RNA	27.89
R1	RNA	33.69
R1	RNA	26.95
R1	RNA	25.56
R1	RNA	27.46
R1	RNA	49.56
R1	RNA	36.83
R1	RNA	29.58
R1	RNA	28.39
R1	RNA	20.46
R1	RNA	32
R1	RNA	31.79
R1	RNA	22.89
R1	RNA	28.03
R1	RNA	21.97
R1	RNA	31.87
R1	RNA	26.58
R1	RNA	44.35
R1	RNA	37.55
R1	RNA	29.28
R1	RNA	30.93
R1	RNA	27.1
R1	RNA	28.75
R1	RNA	20.32
R1	RNA	35.34
R1	RNA	35.68
R1	RNA	28.53
R1	RNA	24.63
R1	RNA	44.75
R1	RNA	36.04
R1	RNA	22.45
R1	RNA	26.59
R1	RNA	18.81
R1	RNA	29.49
R1	RNA	32.95
R1	RNA	31.69
R1	RNA	39.66
R1	RNA	23.62
R1	RNA	32.01
R1	RNA	25.22
R1	RNA	25.7
R1	RNA	28.94
R1	RNA	33.24
R1	RNA	23.29
R1	RNA	27.94
R1	RNA	36.72
R1	RNA	36.71
R1	RNA	26.03
R1	RNA	17.59
R1	RNA	45.28
R1	RNA	45.04
R1	RNA	26.91
R1	RNA	30.63
R1	RNA	32.43
R1	RNA	30.81
R1	RNA	32.49
R1	RNA	47.38
R1	RNA	30.16
R1	RNA	33.61
R1	RNA	27.61
R1	RNA	28.65
R1	RNA	34.06
R1	RNA	23.03
R1	RNA	35.57
R1	RNA	37.46
R1	RNA	32.26
R1	RNA	28.7
R1	RNA	24.57
R1	RNA	30.16
R1	RNA	27.28
R1	RNA	38.76
R1	RNA	26.85
R1	RNA	27.23
R1	RNA	26.69
R1	RNA	35.01
R1	RNA	29.7
R1	RNA	35.37
R1	RNA	36.53
R1	RNA	35.26
R1	RNA	41.35
R1	RNA	37.14
R1	RNA	34.41
R1	RNA	29
R1	RNA	24.86
R1	RNA	40.33
R1	RNA	30.08
R1	RNA	26.08
R1	RNA	31.35
R1	RNA	27.71
R1	RNA	0
R1	RNA	26.67
R1	RNA	37.07
R1	RNA	0
R1	RNA	23.35
R1	RNA	38.34
R1	RNA	38.86
R1	RNA	28.39
R1	RNA	42.55
R1	RNA	0
R1	RNA	41.48
R1	RNA	39.16
R1	RNA	34.25
R1	RNA	27.81
R1	RNA	41.37
R1	RNA	35.72
R1	RNA	27.23
R1	RNA	31.68
R1	RNA	15.67
R1	RNA	29.37
R1	RNA	34.53
R1	RNA	19.88
R1	RNA	30.88
R1	RNA	37.19
R1	RNA	27.12
R1	RNA	37.43
R1	RNA	60.29
R1	RNA	28.96
R1	RNA	27.5
R1	RNA	9.49
R1	RNA	23.37
R1	RNA	26.82
R1	RNA	14.99
R1	RNA	42.46
R1	RNA	0
R1	RNA	37.83
R1	RNA	40.41
R1	RNA	25.46
R1	RNA	41.79
R1	RNA	37.3
R1	RNA	28.38
R1	RNA	40.34
R1	RNA	35.15
R1	RNA	45.52
R1	RNA	25.39
R1	RNA	20.48
R1	RNA	32.63
R1	RNA	29.61
R1	RNA	32.21
R1	RNA	45.38
R1	RNA	26.56
R1	RNA	29.96
R1	RNA	24.15
R1	RNA	38.35
R1	RNA	33.2
R1	RNA	37.55
R1	RNA	31.56
R1	RNA	35.83
R1	RNA	52.92
R1	RNA	24.21
R1	RNA	37.65
R1	RNA	28.06
R1	RNA	16.66
R1	RNA	10.02
R1	RNA	25.52
R1	RNA	31.47
R1	RNA	27.42
R1	RNA	32.09
R1	RNA	34.53
R1	RNA	29.43
R1	RNA	27.09
R1	RNA	35.88
R1	RNA	32.44
R1	RNA	32.64
R1	RNA	25.95
R1	RNA	9.6
R1	RNA	25.73
R1	RNA	27.67
R1	RNA	26.98
R1	RNA	21.21
R1	RNA	26.33
R1	RNA	25.88
R1	RNA	33.13
R1	RNA	42.78
R1	RNA	24.15
R1	RNA	33.42
R1	RNA	31.41
R1	RNA	25.24
R1	RNA	34.38
R1	RNA	36.44
R1	RNA	26.39
R1	RNA	36.59
R1	RNA	20.35
R1	RNA	30.89
R1	RNA	29.09
R1	RNA	25.73
R1	RNA	28.86
R1	RNA	23.09
R1	RNA	27.77
R1	RNA	30.65
R1	RNA	30.09
R1	RNA	28.42
R1	RNA	28.69
R1	RNA	26.45
R1	RNA	34.36
R1	RNA	26.39
R1	RNA	57.21
R1	RNA	30.08
R1	RNA	25.82
R1	RNA	44.87
R1	RNA	24.17
R1	RNA	44.59
R1	RNA	49.71
R1	RNA	30.19
R1	RNA	30.92
R1	RNA	30.61
R1	RNA	30.11
R1	RNA	26.73
R1	RNA	26.85
R1	RNA	32.11
R1	RNA	29.79
R1	RNA	77.09
R1	RNA	31.78
R1	RNA	29.1
R1	RNA	34.19
R1	RNA	21.46
R1	RNA	28.78
R1	RNA	33.68
R1	RNA	27.57
R1	RNA	10.03
R1	RNA	36.5
R1	RNA	32.38
R1	RNA	30.27
R1	RNA	5.93
R1	RNA	31.48
R1	RNA	8.92
R1	RNA	28.27
R1	RNA	24.02
R1	RNA	36.79
R1	RNA	35.26
R1	RNA	27.56
R1	RNA	23.95
R1	RNA	28.8
R1	RNA	30.49
R1	RNA	28.19
R1	RNA	40.18
R1	RNA	31.82
R1	RNA	33.05
R1	RNA	8.7
R1	RNA	30.31
R1	RNA	35.63
R1	RNA	5.88
R1	RNA	44.54
R1	RNA	31.99
R1	RNA	40.92
R1	RNA	34.93
R1	RNA	36.69
R1	RNA	31.09
R1	RNA	7.38
R1	RNA	36.33
R1	RNA	37.89
R1	RNA	26.48
R1	RNA	27.47
R1	RNA	20.78
R1	RNA	10.47
R1	RNA	0
R1	RNA	26.93
R1	RNA	32.33
R1	RNA	62.25
R1	RNA	38.77
R1	RNA	29.75
R1	RNA	25.57
R1	RNA	27.06
R1	RNA	33.66
R1	RNA	29.31
R1	RNA	36.08
R1	RNA	37.25
R1	RNA	7.33
R1	RNA	35.84
R1	RNA	32.32
R1	RNA	29.37
R1	RNA	41.17
R1	RNA	27.54
R1	RNA	22.68
R1	RNA	31.23
R1	RNA	23.26
R1	RNA	32.92
R1	RNA	32.61
R1	RNA	28.38
R1	RNA	36.16
R1	RNA	31.8
R1	RNA	41.81
R1	RNA	31.73
R1	RNA	23.23
R1	RNA	0
R1	RNA	18.86
R1	RNA	12.26
R1	RNA	27.38
R1	RNA	41.43
R1	RNA	28.15
R1	RNA	38.95
R1	RNA	25.82
R1	RNA	37.57
R1	RNA	28.2
R1	RNA	35.4
R1	RNA	31.42
R1	RNA	30.68
R1	RNA	0
R1	RNA	26.29
R1	RNA	34.72
R1	RNA	42.7
R1	RNA	23.2
R1	RNA	25.71
R1	RNA	25.09
R1	RNA	30.2
R1	RNA	26.27
R1	RNA	35.2
R1	RNA	32.46
R1	RNA	27.8
R1	RNA	35
R1	RNA	25.11
R1	RNA	36.74
R1	RNA	20.11
R1	RNA	27.04
R1	RNA	27.03
R1	RNA	26.94
R1	RNA	28.87
R1	RNA	32.19
R1	RNA	23.45
R1	RNA	36.48
R1	RNA	0
R1	RNA	30.33
R1	RNA	30.01
R1	RNA	33.54
R1	RNA	31.84
R1	RNA	40.76
R1	RNA	35.9
R1	RNA	30.38
R1	RNA	31.96
R1	RNA	52.5
R1	RNA	28.45
R1	RNA	24.69
R1	RNA	34.63
R1	RNA	26.38
R1	RNA	28.08
R1	RNA	37.6
R1	RNA	29.34
R1	RNA	28.96
R1	RNA	32.08
R1	RNA	24.08
R1	RNA	32.88
R1	RNA	3.45
R1	RNA	40.64
R1	RNA	94.77
R1	RNA	34.9
R1	RNA	32.72
R1	RNA	57.74
R1	RNA	32.05
R1	RNA	39.21
R1	RNA	23.88
R1	RNA	29.91
R1	RNA	18.1
R1	RNA	28.9
R1	RNA	28.93
R1	RNA	29.59
R1	RNA	5.3
R1	RNA	26.24
R1	RNA	32.93
R1	RNA	29.53
R1	RNA	23.91
R1	RNA	21.9
R1	RNA	52.94
R1	RNA	34.55
R1	RNA	9.95
R1	RNA	32.1
R1	RNA	31.79
R1	RNA	30.19
R1	RNA	29.14
R1	RNA	40.42
R1	RNA	38.86
R1	RNA	37.75
R1	RNA	27.12
R1	RNA	75.39
R1	RNA	26.15
R1	RNA	24.17
R1	RNA	25.12
R1	RNA	35.06
R1	RNA	32.7
R1	RNA	23.99
R1	RNA	25.73
R1	RNA	33.86
R1	RNA	24.06
R1	RNA	39.86
R1	RNA	38.96
R1	RNA	29.9
R1	RNA	35.77
R1	RNA	30.74
R1	RNA	38.86
R1	RNA	27.6
R1	RNA	32.18
R1	RNA	37.22
R1	RNA	35.74
R1	RNA	31.14
R1	RNA	41.7
R1	RNA	33.83
R1	RNA	25.97
R1	RNA	28.33
R1	RNA	28.46
R1	RNA	35.13
R1	RNA	28.38
R1	RNA	31.4
R1	RNA	36.06
R1	RNA	34.82
R1	RNA	25.16
R1	RNA	28.9
R1	RNA	30.99
R1	RNA	34.2
R1	RNA	47.12
R1	RNA	30.38
R1	RNA	26.2
R1	RNA	23.26
R1	RNA	28.81
R1	RNA	28.67
R1	RNA	43.85
R1	RNA	26.71
R1	RNA	34.72
R1	RNA	22.78
R1	RNA	24.53
R1	RNA	35.52
R1	RNA	30
R1	RNA	26.83
R1	RNA	22.01
R1	RNA	36.49
R1	RNA	25.4
R1	RNA	28.4
R1	RNA	32.1
R1	RNA	71.77
R1	RNA	33.43
R1	RNA	25.04
R1	RNA	11.07
R1	RNA	24.35
R1	RNA	24.57
R1	RNA	30.32
R1	RNA	27.61
R1	RNA	47.37
R1	RNA	39.52
R1	RNA	31.61
R1	RNA	26.66
R1	RNA	31.42
R1	RNA	32.52
R1	RNA	27.35
R1	RNA	50.18
R1	RNA	34.87
R1	RNA	36.07
R1	RNA	35.14
R1	RNA	14.85
R1	RNA	31.28
R1	RNA	35.51
R1	RNA	26.02
R1	RNA	25.17
R1	RNA	37.99
R1	RNA	25.54
R1	RNA	41.12
R1	RNA	23.24
R1	RNA	25.86
R1	RNA	34.24
R1	RNA	29.99
R1	RNA	25.26
R1	RNA	30.29
R1	RNA	28.4
R1	RNA	36.82
R1	RNA	0
R1	RNA	33.13
R1	RNA	18.05
R1	RNA	55.78
R1	RNA	32.57
R1	RNA	27.74
R1	RNA	30.12
R1	RNA	31.05
R1	RNA	31.59
R1	RNA	28.53
R1	RNA	20.79
R1	RNA	26.45
R1	RNA	27.55
R1	RNA	35.83
R1	RNA	27.06
R1	RNA	28.46
R1	RNA	29.92
R1	RNA	69.51
R1	RNA	30.12
R1	RNA	18.43
R1	RNA	24.65
R1	RNA	45.75
R1	RNA	45.89
R1	RNA	28.16
R1	RNA	36.76
R1	RNA	0
R1	RNA	25.97
R1	RNA	27.73
R1	RNA	31.86
R1	RNA	27.93
R1	RNA	41.75
R1	RNA	26.28
R1	RNA	11.49
R1	RNA	26.64
R1	RNA	26.79
R1	RNA	38.84
R1	RNA	29.25
R1	RNA	23.88
R1	RNA	36.03
R1	RNA	38.6
R1	RNA	22.65
R1	RNA	37.09
R1	RNA	26.88
R1	RNA	31.42
R1	RNA	34.43
R1	RNA	30.26
R1	RNA	30.24
R1	RNA	50.49
R1	RNA	22.82
R1	RNA	87.86
R1	RNA	33.29
R1	RNA	24.63
R1	RNA	26.12
R1	RNA	27.47
R1	RNA	34.43
R1	RNA	28.11
R1	RNA	37.11
R1	RNA	26.58
R1	RNA	19.27
R1	RNA	28.59
R1	RNA	34.76
R1	RNA	35.36
R1	RNA	35.25
R1	RNA	0
R1	RNA	32.69
R1	RNA	40.79
R1	RNA	29.72
R1	RNA	26.48
R1	RNA	32.94
R1	RNA	34.53
R1	RNA	28.11
R1	RNA	31.01
R1	RNA	28.96
R1	RNA	26.72
R1	RNA	26.78
R1	RNA	41.73
R1	RNA	25.09
R1	RNA	21.09
R1	RNA	41.33
R1	RNA	0
R1	RNA	24.82
R1	RNA	31.32
R1	RNA	15.75
R1	RNA	26.01
R1	RNA	30.55
R1	RNA	18.88
R1	RNA	27.74
R1	RNA	32.84
R1	RNA	25.03
R1	RNA	37.34
R1	RNA	0.94
R1	RNA	28.34
R1	RNA	37.36
R1	RNA	29.96
R1	RNA	23.36
R1	RNA	36.21
R1	RNA	35.63
R1	RNA	48.65
R1	RNA	43.41
R1	RNA	33.3
R1	RNA	29.57
R1	RNA	26.12
R1	RNA	28.36
R1	RNA	15.25
R1	RNA	33.19
R1	RNA	32.37
R1	RNA	29.97
R1	RNA	28.73
R1	RNA	4.9
R1	RNA	41.87
R1	RNA	5.35
R1	RNA	45.55
R1	RNA	34.6
R1	RNA	29.49
R1	RNA	25.07
R1	RNA	42.45
R1	RNA	34.31
R1	RNA	38.88
R1	RNA	34.48
R1	RNA	30.27
R1	RNA	22.38
R1	RNA	28.41
R1	RNA	30.98
R1	RNA	31.71
R1	RNA	43.19
R1	RNA	42.92
R1	RNA	53.47
R1	RNA	33.34
R1	RNA	42.71
R1	RNA	6.1
R1	RNA	30.38
R1	RNA	26.36
R1	RNA	30.41
R1	RNA	27.8
R1	RNA	23.42
R1	RNA	29.67
R1	RNA	42.75
R1	RNA	0
R1	RNA	35.66
R1	RNA	26.78
R1	RNA	20.7
R1	RNA	25.32
R1	RNA	26.02
R1	RNA	38.17
R1	RNA	0
R1	RNA	28.85
R1	RNA	31.67
R1	RNA	27.66
R1	RNA	0
R1	RNA	31.18
R1	RNA	35.78
R1	RNA	34.16
R1	RNA	21.97
R1	RNA	36.16
R1	RNA	32.83
R1	RNA	35.22
R1	RNA	31.28
R1	RNA	26.71
R1	RNA	27.34
R1	RNA	13.01
R1	RNA	34.74
R1	RNA	41.58
R1	RNA	32.6
R1	RNA	32.98
R1	RNA	30.99
R1	RNA	33.72
R1	RNA	32.77
R1	RNA	37.77
R1	RNA	36.23
R1	RNA	31.02
R1	RNA	29.44
R1	RNA	24.3
R1	RNA	29.83
R1	RNA	25.76
R1	RNA	25.57
R1	RNA	27.52
R1	RNA	24.75
R1	RNA	39.82
R1	RNA	28.34
R1	RNA	30.24
R1	RNA	32.45
R1	RNA	37.77
R1	RNA	36.43
R1	RNA	32.07
R1	RNA	25.51
R1	RNA	35.44
R1	RNA	26.2
R1	RNA	32.25
R1	RNA	34.04
R1	RNA	32.95
R1	RNA	26.96
R1	RNA	34.68
R1	RNA	40.87
R1	RNA	28.45
R1	RNA	28.66
R1	RNA	31.87
R1	RNA	39.16
R1	RNA	25.81
R1	RNA	23.42
R1	RNA	34.22
R1	RNA	39.09
R1	RNA	32.33
R1	RNA	44.95
R1	RNA	26.27
R1	RNA	28.17
R1	RNA	37.77
R1	RNA	38.39
R1	RNA	31.07
R1	RNA	41.35
R1	RNA	32.82
R1	RNA	26.08
R1	RNA	32.07
R1	RNA	32.75
R1	RNA	37.48
R1	RNA	18.91
R1	RNA	31.4
R1	RNA	37.49
R1	RNA	45.74
R1	RNA	35.95
R1	RNA	26.95
R1	RNA	37.55
R1	RNA	26.84
R1	RNA	31.49
R1	RNA	21.24
R1	RNA	18.46
R1	RNA	0
R1	RNA	31.52
R1	RNA	30.83
R1	RNA	38.17
R1	RNA	39.69
R1	RNA	29.13
R1	RNA	40.04
R1	RNA	28.87
R1	RNA	27.52
R1	RNA	28.89
R1	RNA	33.26
R1	RNA	32.34
R1	RNA	31.36
R1	RNA	33.28
R1	RNA	35.66
R1	RNA	29.93
R1	RNA	24.03
R1	RNA	23.76
R1	RNA	28.48
R1	RNA	26.37
R1	RNA	27.91
R1	RNA	22.65
R1	RNA	37.97
R1	RNA	29.59
R1	RNA	40.46
R1	RNA	28.59
R1	RNA	0
R1	RNA	32.27
R1	RNA	36.75
R1	RNA	21.99
R1	RNA	24.83
R1	RNA	39.99
R1	RNA	30.5
R1	RNA	23.42
R1	RNA	31.99
R1	RNA	24.22
R1	RNA	37.93
R1	RNA	40.56
R1	RNA	30.26
R1	RNA	25.17
R1	RNA	34.4
R1	RNA	35.9
R1	RNA	41.02
R1	RNA	31.46
R1	RNA	28.62
R1	RNA	31.45
R1	RNA	34.46
R1	RNA	48.52
R1	RNA	27.94
R1	RNA	36.81
R1	RNA	34.7
R1	RNA	31.36
R1	RNA	36.36
R1	RNA	28.98
R1	RNA	42.25
R1	RNA	19.21
R1	RNA	31.19
R1	RNA	25.74
R1	RNA	30.04
R1	RNA	30.11
R1	RNA	17.43
R1	RNA	23.09
R1	RNA	28.62
R1	RNA	0
R1	RNA	29.8
R1	RNA	26.95
R1	RNA	18.58
R1	RNA	30.21
R1	RNA	27.74
R1	RNA	27.46
R1	RNA	19.77
R1	RNA	29.94
R1	RNA	28.22
R1	RNA	24.33
R1	RNA	57.24
R1	RNA	21.67
R1	RNA	30.17
R1	RNA	15.38
R1	RNA	39.6
R1	RNA	57.1
R1	RNA	21.58
R1	RNA	31.43
R1	RNA	102.03
R1	RNA	28.07
R1	RNA	0
R1	RNA	32.12
R1	RNA	19.28
R1	RNA	39.59
R1	RNA	23.36
R1	RNA	35.78
R1	RNA	24.11
R1	RNA	20.04
R1	RNA	24.57
R1	RNA	52.23
R1	RNA	48.16
R1	RNA	36.05
R1	RNA	0
R1	RNA	31.31
R1	RNA	25.82
R1	RNA	36.01
R1	RNA	25.73
R1	RNA	18.83
R1	RNA	35.24
R1	RNA	31.82
R1	RNA	26.62
R1	RNA	26.02
R1	RNA	6.84
R1	RNA	22.31
R1	RNA	34.83
R1	RNA	10.41
R1	RNA	33.52
R1	RNA	26.32
R1	RNA	29.18
R1	RNA	31.93
R1	RNA	28.12
R1	RNA	35.9
R1	RNA	35.11
R1	RNA	32.95
R1	RNA	32.67
R1	RNA	27.49
R1	RNA	42.71
R1	RNA	28.66
R1	RNA	35.06
R1	RNA	32.61
R1	RNA	26.09
R1	RNA	39.06
R1	RNA	39.74
R1	RNA	34.73
R1	RNA	21.21
R1	RNA	18.02
R1	RNA	30.26
R1	RNA	26
R1	RNA	32.15
R1	RNA	40.46
R1	RNA	26.45
R1	RNA	31.76
R1	RNA	27.86
R1	RNA	35.05
R1	RNA	21.38
R1	RNA	28.87
R1	RNA	29.32
R1	RNA	85.42
R1	RNA	27.37
R1	RNA	30.79
R1	RNA	35.41
R1	RNA	34.36
R1	RNA	36.28
R1	RNA	25.73
R1	RNA	30.16
R1	RNA	25.64
R1	RNA	27.43
R1	RNA	11.78
R1	RNA	33.39
R1	RNA	26.06
R1	RNA	29.51
R1	RNA	36.27
R1	RNA	33.56
R1	RNA	21.07
R1	RNA	27.21
R1	RNA	25.92
R1	RNA	36.83
R1	RNA	31.38
R1	RNA	32.04
R1	RNA	28.07
R1	RNA	33.08
R1	RNA	40
R1	RNA	27.26
R1	RNA	31.38
R1	RNA	35.71
R1	RNA	20.76
R1	RNA	32.38
R1	RNA	27.61
R1	RNA	32.4
R1	RNA	27.7
R1	RNA	19.73
R1	RNA	35.93
R1	RNA	35.21
R1	RNA	24.4
R1	RNA	39.29
R1	RNA	0
R1	RNA	25.48
R1	RNA	29.44
R1	RNA	29.19
R1	RNA	45.36
R1	RNA	30.61
R1	RNA	24.82
R1	RNA	23.52
R1	RNA	10.45
R1	RNA	31.39
R1	RNA	27.2
R1	RNA	32.01
R1	RNA	36.59
R1	RNA	31.87
R1	RNA	37.9
R1	RNA	32.76
R1	RNA	29.96
R1	RNA	23.34
R1	RNA	20.44
R1	RNA	29.46
R1	RNA	29
R1	RNA	29.97
R1	RNA	24.34
R1	RNA	34.95
R1	RNA	33.89
R1	RNA	26.31
R1	RNA	23.6
R1	RNA	28.84
R1	RNA	42.68
R1	RNA	32.41
R1	RNA	31.91
R1	RNA	23.93
R1	RNA	26.59
R1	RNA	21.51
R1	RNA	32.09
R1	RNA	29.66
R1	RNA	35.58
R1	RNA	27
R1	RNA	32.67
R1	RNA	26.17
R1	RNA	26.24
R1	RNA	30.99
R1	RNA	22.56
R1	RNA	38.44
R1	RNA	36.54
R1	RNA	24.71
R1	RNA	52.37
R1	RNA	29.41
R1	RNA	8.7
R1	RNA	32.13
R1	RNA	31.57
R1	RNA	26.75
R1	RNA	31.04
R1	RNA	40.87
R1	RNA	26.98
R1	RNA	49.37
R1	RNA	37.55
R1	RNA	0
R1	RNA	29.83
R1	RNA	31.1
R1	RNA	36.94
R1	RNA	48.75
R1	RNA	33.93
R1	RNA	31.79
R1	RNA	26.38
R1	RNA	28.62
R1	RNA	30.35
R1	RNA	24.08
R1	RNA	50.94
R1	RNA	25.79
R1	RNA	35.81
R1	RNA	35.01
R1	RNA	34.99
R1	RNA	41.87
R1	RNA	28.36
R1	RNA	44.98
R1	RNA	29.28
R1	RNA	31.3
R1	RNA	26.75
R1	RNA	44.4
R1	RNA	29.16
R1	RNA	28.07
R1	RNA	24.68
R1	RNA	35.88
R1	RNA	31.7
R1	RNA	22.75
R1	RNA	29.49
R1	RNA	51.92
R1	RNA	34.03
R1	RNA	22.46
R1	RNA	44.6
R1	RNA	57.17
R1	RNA	23.84
R1	RNA	43.95
R1	RNA	27.93
R1	RNA	19.83
R1	RNA	31.73
R1	RNA	30.65
R1	RNA	12.88
R1	RNA	0
R1	RNA	33.81
R1	RNA	22.31
R1	RNA	29.91
R1	RNA	29.23
R1	RNA	29.67
R1	RNA	29.67
R1	RNA	31.53
R1	RNA	27.63
R1	RNA	47.49
R1	RNA	39.06
R1	RNA	27.84
R1	RNA	29.35
R1	RNA	32.52
R1	RNA	15.72
R1	RNA	46.86
R1	RNA	36.03
R1	RNA	29.37
R1	RNA	31.02
R1	RNA	26.83
R1	RNA	30.26
R1	RNA	30.3
R1	RNA	30.01
R1	RNA	22.44
R1	RNA	23.21
R1	RNA	19.96
R1	RNA	0
R1	RNA	29.63
R1	RNA	36.39
R1	RNA	42.28
R1	RNA	20.4
R1	RNA	36.84
R1	RNA	29.05
R1	RNA	33.01
R1	RNA	62.56
R1	RNA	25.57
R1	RNA	33.82
R1	RNA	29.44
R1	RNA	29.83
R1	RNA	23.23
R1	RNA	25.36
R1	RNA	24.71
R1	RNA	36.65
R1	RNA	32.3
R1	RNA	34.14
R1	RNA	22.63
R1	RNA	37.14
R1	RNA	22.36
R1	RNA	21.23
R1	RNA	20.46
R1	RNA	6.53
R1	RNA	31.61
R1	RNA	26.51
R1	RNA	45.97
R1	RNA	30.77
R1	RNA	20.11
R1	RNA	28.35
R1	RNA	26.59
R1	RNA	34.34
R1	RNA	21.32
R1	RNA	25.82
R1	RNA	19.31
R1	RNA	39.88
R1	RNA	29.32
R1	RNA	28.48
R1	RNA	42.38
R1	RNA	32.51
R1	RNA	27.12
R1	RNA	27.57
R1	RNA	20.1
R1	RNA	41.25
R1	RNA	14.84
R1	RNA	37.44
R1	RNA	23.8
R1	RNA	33.71
R1	RNA	23.62
R1	RNA	35.91
R1	RNA	33.53
R1	RNA	28.71
R1	RNA	29.68
R1	RNA	89.18
R1	RNA	24.75
R1	RNA	24.07
R1	RNA	30.31
R1	RNA	40.41
R1	RNA	24.93
R1	RNA	8.7
R1	RNA	38.82
R1	RNA	31.08
R1	RNA	36.4
R1	RNA	35.42
R1	RNA	26.8
R1	RNA	23.42
R1	RNA	40.96
R1	RNA	27.91
R1	RNA	23.28
R1	RNA	30.93
R1	RNA	27.22
R1	RNA	36.22
R1	RNA	29.25
R1	RNA	32.32
R1	RNA	34.5
R1	RNA	28.36
R1	RNA	25.12
R1	RNA	27.5
R1	RNA	29.38
R1	RNA	28.23
R1	RNA	33.93
R1	RNA	27.79
R1	RNA	22.41
R1	RNA	24.65
R1	RNA	16.99
R1	RNA	28.9
R1	RNA	33.73
R1	RNA	26.79
R1	RNA	30.27
R1	RNA	28.29
R1	RNA	35.49
R1	RNA	34.61
R1	RNA	28.14
R1	RNA	35
R1	RNA	28.77
R1	RNA	39.15
R1	RNA	30.17
R1	RNA	29.95
R1	RNA	37.05
R1	RNA	40.54
R1	RNA	32.48
R1	RNA	37.38
R1	RNA	27.33
R1	RNA	28.51
R1	RNA	41.92
R1	RNA	37.47
R1	RNA	31.74
R1	RNA	35.79
R1	RNA	27.21
R1	RNA	28.16
R1	RNA	28.85
R1	RNA	37.66
R1	RNA	33.16
R1	RNA	27.95
R1	RNA	31.06
R1	RNA	27.07
R1	RNA	17.45
R1	RNA	37.4
R1	RNA	35.12
R1	RNA	26.16
R1	RNA	31.81
R1	RNA	29.18
R1	RNA	26.05
R1	RNA	36.18
R1	RNA	33.15
R1	RNA	31.14
R1	RNA	33.26
R1	RNA	28.43
R1	RNA	41.29
R1	RNA	25.08
R1	RNA	29.55
R1	RNA	25.98
R1	RNA	33.9
R1	RNA	27.01
R1	RNA	32.8
R1	RNA	37.03
R1	RNA	26.55
R1	RNA	32.58
R1	RNA	25.94
R1	RNA	29.07
R1	RNA	33.46
R1	RNA	30.91
R1	RNA	38.31
R1	RNA	33.86
R1	RNA	31.54
R1	RNA	27.96
R1	RNA	30.47
R1	RNA	26.97
R1	RNA	21.66
R1	RNA	48.86
R1	RNA	29.58
R1	RNA	147.94
R1	RNA	27.32
R1	RNA	30.55
R1	RNA	40.07
R1	RNA	25.25
R1	RNA	28.71
R1	RNA	38.12
R1	RNA	0
R1	RNA	34.25
R1	RNA	31.06
R1	RNA	29.22
R1	RNA	28.47
R1	RNA	36.01
R1	RNA	23.56
R1	RNA	32.78
R1	RNA	31.75
R1	RNA	30.95
R1	RNA	30.58
R1	RNA	23.02
R1	RNA	37.88
R1	RNA	25.68
R1	RNA	23.23
R1	RNA	30.35
R1	RNA	21.24
R1	RNA	29.21
R1	RNA	27.36
R1	RNA	36.09
R1	RNA	31.64
R1	RNA	35.62
R1	RNA	35.27
R1	RNA	23.89
R1	RNA	36.48
R1	RNA	13.68
R1	RNA	30.31
R1	RNA	33.09
R1	RNA	35.33
R1	RNA	33.16
R1	RNA	0
R1	RNA	23.85
R1	RNA	58.01
R1	RNA	36.58
R1	RNA	30.05
R1	RNA	32.97
R1	RNA	28.53
R1	RNA	34.56
R1	RNA	28.59
R1	RNA	28.78
R1	RNA	32.36
R1	RNA	27.67
R1	RNA	34.7
R1	RNA	35.71
R1	RNA	17.5
R1	RNA	32.63
R1	RNA	37.38
R1	RNA	30.43
R1	RNA	27.19
R1	RNA	29.16
R1	RNA	27.05
R1	RNA	31.65
R1	RNA	35.58
R1	RNA	28.77
R1	RNA	34.64
R1	RNA	28.55
R1	RNA	37.72
R1	RNA	32.43
R1	RNA	27
R1	RNA	29.96
R1	RNA	13.67
R1	RNA	34.63
R1	RNA	27.57
R1	RNA	30.68
R1	RNA	34.22
R1	RNA	32.37
R1	RNA	26.7
R1	RNA	28.16
R1	RNA	29.09
R1	RNA	27.28
R1	RNA	39.33
R1	RNA	30.73
R1	RNA	36.13
R1	RNA	36.58
R1	RNA	29.39
R1	RNA	31.6
R1	RNA	31.46
R1	RNA	24.72
R1	RNA	24.19
R1	RNA	28.83
R1	RNA	38.51
R1	RNA	32.64
R1	RNA	44.11
R1	RNA	31.15
R1	RNA	24.15
R1	RNA	37.23
R1	RNA	24.81
R1	RNA	28.21
R1	RNA	25.43
R1	RNA	32.17
R1	RNA	40.81
R1	RNA	24.95
R1	RNA	29.75
R1	RNA	38.7
R1	RNA	31.64
R1	RNA	28.14
R1	RNA	23.05
R1	RNA	34.07
R1	RNA	13
R1	RNA	30.47
R1	RNA	32.79
R1	RNA	22.1
R1	RNA	17.04
R1	RNA	24.82
R1	RNA	19.35
R1	RNA	25.78
R1	RNA	39.76
R1	RNA	27.23
R1	RNA	39.25
R1	RNA	0
R1	RNA	35.58
R1	RNA	29.9
R1	RNA	31.53
R1	RNA	31.93
R1	RNA	39.35
R1	RNA	27.46
R1	RNA	0
R1	RNA	7.42
R1	RNA	20.04
R1	RNA	1.01
R1	RNA	22.53
R1	RNA	27.18
R1	RNA	28.35
R1	RNA	25.94
R1	RNA	34.13
R1	RNA	41.62
R1	RNA	27.98
R1	RNA	37.48
R1	RNA	28.9
R1	RNA	32.48
R1	RNA	0
R1	RNA	33.19
R1	RNA	89.29
R1	RNA	32.25
R1	RNA	17.94
R1	RNA	25.31
R1	RNA	22.1
R1	RNA	30.83
R1	RNA	37.88
R1	RNA	34.61
R1	RNA	30.28
R1	RNA	32.92
R1	RNA	34.77
R1	RNA	30.83
R1	RNA	0
R1	RNA	23.46
R1	RNA	54.11
R1	RNA	32.02
R1	RNA	26.61
R1	RNA	29.47
R1	RNA	27.87
R1	RNA	32.5
R1	RNA	30.75
R1	RNA	37.01
R1	RNA	24.92
R1	RNA	31.66
R1	RNA	21.5
R1	RNA	14.66
R1	RNA	40.36
R1	RNA	25.02
R1	RNA	30.47
R1	RNA	0
R1	RNA	37.38
R1	RNA	24.91
R1	RNA	29.52
R1	RNA	35.82
R1	RNA	31.62
R1	RNA	32.11
R1	RNA	28.74
R1	RNA	33.82
R1	RNA	26.57
R1	RNA	35.46
R1	RNA	31
R1	RNA	34.81
R1	RNA	28.85
R1	RNA	29.83
R1	RNA	28.38
R1	RNA	29.16
R1	RNA	30.82
R1	RNA	42.73
R1	RNA	32.41
R1	RNA	36.41
R1	RNA	27.09
R1	RNA	29.23
R1	RNA	31.26
R1	RNA	21.41
R1	RNA	27.42
R1	RNA	42.27
R1	RNA	31.16
R1	RNA	30.1
R1	RNA	38.83
R1	RNA	60.6
R1	RNA	32.76
R1	RNA	35.36
R1	RNA	38.02
R1	RNA	25.18
R1	RNA	34.29
R1	RNA	29.47
R1	RNA	17.44
R1	RNA	43.34
R1	RNA	24.42
R1	RNA	31.51
R1	RNA	23.99
R1	RNA	44.3
R1	RNA	24.11
R1	RNA	36.13
R1	RNA	22.1
R1	RNA	26.49
R1	RNA	34.84
R1	RNA	31.95
R1	RNA	33.83
R1	RNA	37.14
R1	RNA	30.18
R1	RNA	24.65
R1	RNA	36.3
R1	RNA	47.11
R1	RNA	34.17
R1	RNA	7.25
R1	RNA	40.67
R1	RNA	28.11
R1	RNA	29.44
R1	RNA	25.03
R1	RNA	48.09
R1	RNA	23.99
R1	RNA	24.87
R1	RNA	24.53
R1	RNA	32.77
R1	RNA	39.55
R1	RNA	33.4
R1	RNA	29.52
R1	RNA	37.18
R1	RNA	0
R1	RNA	32.8
R1	RNA	37.01
R1	RNA	24.31
R1	RNA	25.21
R1	RNA	35.51
R1	RNA	38.16
R1	RNA	32.39
R1	RNA	31.43
R1	RNA	30.08
R1	RNA	24.23
R1	RNA	31.15
R1	RNA	0
R1	RNA	33.59
R1	RNA	29.1
R1	RNA	29.83
R1	RNA	24.65
R1	RNA	31.23
R1	RNA	36.84
R1	RNA	18.75
R1	RNA	38.77
R1	RNA	22.45
R1	RNA	39.4
R1	RNA	30.52
R1	RNA	36.73
R1	RNA	31.98
R1	RNA	22.23
R1	RNA	19.57
R1	RNA	25.19
R1	RNA	37.15
R1	RNA	40.12
R1	RNA	13.32
R1	RNA	29.32
R1	RNA	21.6
R1	RNA	38.24
R1	RNA	42.42
R1	RNA	33.37
R1	RNA	30.76
R1	RNA	26.83
R1	RNA	5.48
R1	RNA	74.96
R1	RNA	18.47
R1	RNA	34.6
R1	RNA	32.72
R1	RNA	31.73
R1	RNA	32.76
R1	RNA	23.54
R1	RNA	36.15
R1	RNA	26.15
R1	RNA	35.41
R1	RNA	15.15
R1	RNA	31.94
R1	RNA	35.48
R1	RNA	36.79
R1	RNA	21.48
R1	RNA	21.29
R1	RNA	32.51
R1	RNA	23.03
R1	RNA	24.61
R1	RNA	38.25
R1	RNA	35.48
R1	RNA	26.33
R1	RNA	34.19
R1	RNA	25.8
R1	RNA	39.9
R1	RNA	22.64
R1	RNA	38.36
R1	RNA	35.24
R1	RNA	30.8
R1	RNA	36.54
R1	RNA	19.63
R1	RNA	36.32
R1	RNA	54.68
R1	RNA	7.71
R1	RNA	30.86
R1	RNA	32.05
R1	RNA	21.89
R1	RNA	34.99
R1	RNA	30.64
R1	RNA	28.68
R1	RNA	37.69
R1	RNA	36.47
R1	RNA	26.65
R1	RNA	27.13
R1	RNA	39.87
R1	RNA	42.3
R1	RNA	15.47
R1	RNA	30.55
R1	RNA	23.87
R1	RNA	31.41
R1	RNA	30.59
R1	RNA	23.68
R1	RNA	39.43
R1	RNA	36.15
R1	RNA	28.07
R1	RNA	27.76
R1	RNA	0
R1	RNA	29.45
R1	RNA	38.51
R1	RNA	29.56
R1	RNA	29.46
R1	RNA	35.89
R1	RNA	39.21
R1	RNA	25.68
R1	RNA	38.31
R1	RNA	32.68
R1	RNA	30.36
R1	RNA	26.79
R1	RNA	32.98
R1	RNA	29.59
R1	RNA	27.85
R1	RNA	37.71
R1	RNA	40.98
R1	RNA	29.39
R1	RNA	42.35
R1	RNA	29.51
R1	RNA	34.6
R1	RNA	79.11
R1	RNA	48.41
R1	RNA	28.6
R1	RNA	30.69
R1	RNA	25.38
R1	RNA	36.33
R1	RNA	32.19
R1	RNA	33.76
R1	RNA	26.79
R1	RNA	35.38
R1	RNA	82.03
R1	RNA	27.43
R1	RNA	23.26
R1	RNA	38.04
R1	RNA	16.99
R1	RNA	46.77
R1	RNA	31.23
R1	RNA	30.15
R1	RNA	31.58
R1	RNA	34.6
R1	RNA	24.5
R1	RNA	30.27
R1	RNA	30.18
R1	RNA	30.77
R1	RNA	86.39
R1	RNA	30.59
R1	RNA	5.88
R1	RNA	23.03
R1	RNA	28.47
R1	RNA	27.72
R1	RNA	37.23
R1	RNA	34.69
R1	RNA	33.82
R1	RNA	32.91
R1	RNA	26.3
R1	RNA	30.91
R1	RNA	32.38
R1	RNA	36.3
R1	RNA	37.08
R1	RNA	35.44
R1	RNA	26.91
R1	RNA	44.93
R1	RNA	33.45
R1	RNA	21.75
R1	RNA	27.47
R1	RNA	25.21
R1	RNA	33.03
R1	RNA	28.11
R1	RNA	36.11
R1	RNA	36.46
R1	RNA	21.17
R1	RNA	0
R1	RNA	33.12
R1	RNA	35.02
R1	RNA	33.58
R1	RNA	25.09
R1	RNA	22.22
R1	RNA	6.57
R1	RNA	43.62
R1	RNA	27.8
R1	RNA	26.44
R1	RNA	33.64
R1	RNA	33.46
R1	RNA	25
R1	RNA	39.48
R1	RNA	20.51
R1	RNA	30.39
R1	RNA	26.58
R1	RNA	36.25
R1	RNA	31.03
R1	RNA	31.58
R1	RNA	25.93
R1	RNA	26.21
R1	RNA	29.71
R1	RNA	34.73
R1	RNA	33.36
R1	RNA	28.62
R1	RNA	28.69
R1	RNA	34.17
R1	RNA	27.23
R1	RNA	92.54
R1	RNA	27.27
R1	RNA	30.47
R1	RNA	50.87
R1	RNA	33.13
R1	RNA	22.92
R1	RNA	29.98
R1	RNA	32.03
R1	RNA	23.01
R1	RNA	30.41
R1	RNA	35.47
R1	RNA	47.65
R1	RNA	38.32
R1	RNA	28.6
R1	RNA	29.25
R1	RNA	26.83
R1	RNA	37.08
R1	RNA	28.36
R1	RNA	37.68
R1	RNA	18.13
R1	RNA	18.28
R1	RNA	31.33
R1	RNA	29.08
R1	RNA	60.29
R1	RNA	33.95
R1	RNA	34.57
R1	RNA	25.35
R1	RNA	15.39
R1	RNA	39.95
R1	RNA	37.05
R1	RNA	25.16
R1	RNA	21.94
R1	RNA	32.56
R1	RNA	38.96
R1	RNA	30.96
R1	RNA	25.55
R1	RNA	27.75
R1	RNA	0
R1	RNA	32.28
R1	RNA	40.79
R1	RNA	18.06
R1	RNA	36.36
R1	RNA	28
R1	RNA	0
R1	RNA	36.51
R1	RNA	30.12
R1	RNA	30.12
R1	RNA	41.43
R1	RNA	27.22
R1	RNA	41.9
R1	RNA	3.19
R1	RNA	24.23
R1	RNA	27.15
R1	RNA	39.13
R1	RNA	32.95
R1	RNA	41.27
R1	RNA	37.03
R1	RNA	30.29
R1	RNA	29.25
R1	RNA	33.15
R1	RNA	29.74
R1	RNA	40.7
R1	RNA	26.07
R1	RNA	40.58
R1	RNA	26.89
R1	RNA	28.3
R1	RNA	33.58
R1	RNA	28.19
R1	RNA	29.18
R1	RNA	35.53
R1	RNA	25.85
R1	RNA	29.55
R1	RNA	36.24
R1	RNA	29.94
R1	RNA	29.18
R1	RNA	20.82
R1	RNA	27.6
R1	RNA	30.85
R1	RNA	8.3
R1	RNA	64.81
R1	RNA	23.01
R1	RNA	23.87
R1	RNA	34.29
R1	RNA	30.29
R1	RNA	30.72
R1	RNA	17.35
R1	RNA	35.94
R1	RNA	33.85
R1	RNA	32.23
R1	RNA	28.8
R1	RNA	25.58
R1	RNA	29.23
R1	RNA	32.29
R1	RNA	30.81
R1	RNA	29.37
R1	RNA	79.9
R1	RNA	28.89
R1	RNA	34.4
R1	RNA	28.47
R1	RNA	26.51
R1	RNA	26.25
R1	RNA	34.14
R1	RNA	43.51
R1	RNA	32.25
R1	RNA	50.68
R1	RNA	25.82
R1	RNA	34.66
R1	RNA	17.54
R1	RNA	45.28
R1	RNA	39.19
R1	RNA	27.13
R1	RNA	0
R1	RNA	0
R1	RNA	27.23
R1	RNA	9.23
R1	RNA	30.75
R1	RNA	28.54
R1	RNA	6.45
R1	RNA	24.82
R1	RNA	28.31
R1	RNA	24.37
R1	RNA	37.7
R1	RNA	29.75
R1	RNA	31.75
R1	RNA	38.01
R1	RNA	38.06
R1	RNA	31.3
R1	RNA	32.93
R1	RNA	17.1
R1	RNA	35.43
R1	RNA	26.1
R1	RNA	34.25
R1	RNA	33.14
R1	RNA	31.06
R1	RNA	41.13
R1	RNA	33.22
R1	RNA	36.88
R1	RNA	20.11
R1	RNA	22.83
R1	RNA	34.16
R1	RNA	27.87
R1	RNA	33.11
R1	RNA	24.69
R1	RNA	33.64
R1	RNA	24.74
R1	RNA	32.12
R1	RNA	39.37
R1	RNA	27.17
R1	RNA	30.38
R1	RNA	31.28
R1	RNA	37.09
R1	RNA	33.51
R1	RNA	20.19
R1	RNA	49.75
R1	RNA	12.2
R1	RNA	26.3
R1	RNA	25.4
R1	RNA	22.83
R1	RNA	28.04
R1	RNA	32.81
R1	RNA	32.71
R1	RNA	23.88
R1	RNA	17.35
R1	RNA	34.66
R1	RNA	36.79
R1	RNA	27.06
R1	RNA	0
R1	RNA	31.97
R1	RNA	29.02
R1	RNA	32.29
R1	RNA	21.6
R1	RNA	42.45
R1	RNA	34.46
R1	RNA	32.43
R1	RNA	35.48
R1	RNA	38.79
R1	RNA	25.46
R1	RNA	33.02
R1	RNA	38.93
R1	RNA	29.28
R1	RNA	28.41
R1	RNA	22.54
R1	RNA	31.4
R1	RNA	38.56
R1	RNA	34.6
R1	RNA	33.27
R1	RNA	26.12
R1	RNA	33.03
R1	RNA	42.47
R1	RNA	34.43
R1	RNA	22.41
R1	RNA	34.3
R1	RNA	34.08
R1	RNA	36.76
R1	RNA	30.33
R1	RNA	35.69
R1	RNA	49.86
R1	RNA	34.44
R1	RNA	24.61
R1	RNA	27.19
R1	RNA	30.17
R1	RNA	24.92
R1	RNA	24.68
R1	RNA	34.91
R1	RNA	30.99
R1	RNA	23.82
R1	RNA	29.24
R1	RNA	30.64
R1	RNA	25.73
R1	RNA	22.41
R1	RNA	27.33
R1	RNA	30.34
R1	RNA	42.19
R1	RNA	24.93
R1	RNA	73.21
R1	RNA	21.84
R1	RNA	22.92
R1	RNA	28.75
R1	RNA	34.52
R1	RNA	21.54
R1	RNA	30.63
R1	RNA	28.9
R1	RNA	18.86
R1	RNA	35.68
R1	RNA	8.27
R1	RNA	47.04
R1	RNA	30.66
R1	RNA	27.48
R1	RNA	25.55
R1	RNA	29.92
R1	RNA	30.57
R1	RNA	30.91
R1	RNA	27.15
R1	RNA	28.91
R1	RNA	38.74
R1	RNA	28.56
R1	RNA	29.25
R1	RNA	34.64
R1	RNA	25.16
R1	RNA	24.41
R1	RNA	24.1
R1	RNA	31.81
R1	RNA	27.3
R1	RNA	24.41
R1	RNA	25.76
R1	RNA	30.21
R1	RNA	30.76
R1	RNA	31.67
R1	RNA	37.02
R1	RNA	26.43
R1	RNA	21.76
R1	RNA	20.45
R1	RNA	25.21
R1	RNA	26.89
R1	RNA	25.15
R1	RNA	32.66
R1	RNA	29.46
R1	RNA	34.52
R1	RNA	28.25
R1	RNA	22.99
R1	RNA	38.75
R1	RNA	30.36
R1	RNA	31.74
R1	RNA	32.96
R1	RNA	37
R1	RNA	33.82
R1	RNA	29.65
R1	RNA	32.96
R1	RNA	29.67
R1	RNA	33.77
R1	RNA	40.35
R1	RNA	45.79
R1	RNA	31.06
R1	RNA	41.35
R1	RNA	29.83
R1	RNA	27.85
R1	RNA	32.07
R1	RNA	34.33
R1	RNA	27.47
R1	RNA	30.9
R1	RNA	32.92
R1	RNA	28.33
R1	RNA	30.88
R1	RNA	35.4
R1	RNA	38.31
R1	RNA	33.36
R1	RNA	27.8
R1	RNA	32.39
R1	RNA	42.77
R1	RNA	44.29
R1	RNA	29.2
R1	RNA	37.95
R1	RNA	40.45
R1	RNA	29.05
R1	RNA	33.58
R1	RNA	41.43
R1	RNA	33.78
R1	RNA	0
R1	RNA	32.33
R1	RNA	27.93
R1	RNA	31.74
R1	RNA	31.33
R1	RNA	18.01
R1	RNA	15.83
R1	RNA	27.08
R1	RNA	0
R1	RNA	26.03
R1	RNA	27.55
R1	RNA	33.08
R1	RNA	19.46
R1	RNA	23.47
R1	RNA	35.99
R1	RNA	31.14
R1	RNA	61.8
R1	RNA	37.65
R1	RNA	30.18
R1	RNA	25.84
R1	RNA	25.63
R1	RNA	38.66
R1	RNA	96.34
R1	RNA	27.7
R1	RNA	28.39
[truncated: 149,605 more rows]

## Sheet: Fig3d
Source Data for Figure 3d
Read_id	Quality	Gene_Name	Biotype	tail_length	Species
0000834b-33c2-4b76-8571-86be597d411f	60	YLR110C	protein_coding	0	Yeast
0000e9b7-4016-4837-a426-f84ba64968be	60	YDL083C	protein_coding	31.15	Yeast
00013c77-34b0-4b2e-9487-746270fa288a	60	YER102W	protein_coding	42.25	Yeast
0001e4ea-6898-4fbd-a8ad-d2e65b12c4b0	60	YBL067C	protein_coding	48.29	Yeast
0001ebe1-4e7e-4197-aeed-284dd45bc4e4	60	YLR332W	protein_coding	52.23	Yeast
0002584b-adfc-4d58-8283-df540a06cf67	60	YMR230W	protein_coding	21.44	Yeast
0002b9b2-32db-4e13-b58f-d46e5410953a	60	YEL009C	protein_coding	19.3	Yeast
0002e2ff-2b7d-4d9e-8198-c6fd4c937c4f	60	YBR196C	protein_coding	62.58	Yeast
00032d9c-9ec3-428c-84f2-8f0521f84c3a	60	YMR246W	protein_coding	46.88	Yeast
0003adb8-d27f-48f4-85cd-65189f4daa17	60	YKL152C	protein_coding	26.99	Yeast
0003b64f-9161-4fe2-8669-0b5d6005be6b	60	YPL249C-A	protein_coding	27.29	Yeast
0004d6c3-4632-4c34-9971-6d66af14dbb3	60	YDR450W	protein_coding	52.52	Yeast
000629a6-040b-45c5-86d5-d7997747529e	60	YNL066W	protein_coding	23.88	Yeast
000669fc-d962-46fc-97cf-2446fc0936f7	60	YDR385W	protein_coding	20.06	Yeast
00075c35-ee83-429b-b955-fd601dc26ea5	60	YLR150W	protein_coding	30.16	Yeast
00078a2f-2747-4465-9fb5-077762c672f7	60	YDL229W	protein_coding	37.53	Yeast
0007c245-aee2-435d-b03f-ad0adb5ae536	45	YBR181C	protein_coding	32.4	Yeast
0007cbfa-d08e-46fa-b4b6-8d9a58bd853f	60	YLR110C	protein_coding	40.53	Yeast
0007dc22-6e0f-4ea6-9bb6-3102a0c2e1fe	60	YPR036W-A	protein_coding	51.25	Yeast
00084cad-ac85-4cb7-ae13-765cdf8e67e4	60	YBR084C-A	protein_coding	46.67	Yeast
0008b164-c594-4612-9949-c7df3e5706fc	60	YLR061W	protein_coding	12.82	Yeast
0009502b-9614-4c45-b227-7ab94750c0db	60	YNR037C	protein_coding	6.94	Yeast
00099dd6-e6d5-477e-8b39-a096076654ac	60	YMR122W-A	protein_coding	6.05	Yeast
0009e635-4f7a-4537-8603-139c77d078ca	60	YLR167W	protein_coding	24.18	Yeast
000a4420-74a3-4f67-a123-ee9804dc7702	60	YPR074C	protein_coding	15.47	Yeast
000a4870-341b-4df7-b728-01ff378d892c	60	YMR083W	protein_coding	79.99	Yeast
000a5a8f-d52e-416f-baeb-886701de97c8	60	YGR214W	protein_coding	7.96	Yeast
000abdb4-7440-4e77-87cc-6769714f4145	60	YMR112C	protein_coding	10.18	Yeast
000ad7b8-5cca-4f09-aac6-0e6ace461479	60	YOR323C	protein_coding	45.08	Yeast
000bcf3f-2ae5-4342-ae7a-f3e16806ce2c	60	YHR105W	protein_coding	0	Yeast
000cbfa5-0e23-400c-95e4-9eea11e8ea36	60	YAL003W	protein_coding	33.91	Yeast
000cdd69-a8d2-400a-887f-2e2178013816	60	YLR150W	protein_coding	6.91	Yeast
000d4e6d-0358-444c-82eb-369bda204bb2	60	YDR225W	protein_coding	129.73	Yeast
000d8a34-8787-400f-b0b0-2348be4b4ecf	60	YDL136W	protein_coding	40.51	Yeast
000e58e1-de07-469c-b84b-c0ed9236be58	60	YLR150W	protein_coding	16.83	Yeast
000e8249-01b1-4eb4-aaee-bb94dba3e651	60	YDR500C	protein_coding	23.51	Yeast
000e84d6-bcee-4060-afa9-d864dae37ff6	60	YNL178W	protein_coding	17.84	Yeast
000ed8a1-0424-4814-b8ac-c839962df4e0	60	YEL027W	protein_coding	40.43	Yeast
000ef1b3-c9dc-4ba4-92ba-47a6daba5afa	60	YDR064W	protein_coding	26.03	Yeast
000f03bc-d5a7-4232-80ba-502b1a222407	60	YCR012W	protein_coding	9.01	Yeast
00102e08-e875-4bc3-a95c-f7c213b3ae0d	60	YBL087C	protein_coding	15.21	Yeast
00103473-9bcc-49a4-9360-a1b0fc5d9aa8	60	YLR150W	protein_coding	16.54	Yeast
0010cb8f-32bd-4a90-83fb-39108504aca7	60	YER021W	protein_coding	21.55	Yeast
001119fb-4b3f-4d22-96a5-b62005b71f96	60	YDR395W	protein_coding	39	Yeast
0012095f-62c6-4cca-9331-b37238cc71eb	60	YBR011C	protein_coding	0	Yeast
0012a115-e1be-476e-a285-97db29555590	60	YOL039W	protein_coding	51.2	Yeast
0012dbe9-a65f-4b21-8284-ef2cddf5afa2	60	YKL060C	protein_coding	29.39	Yeast
0013737b-092d-4d90-aef1-957fc6cd5ae2	60	YLR325C	protein_coding	0	Yeast
00138380-35b3-4133-98ef-f6ae56e7d705	60	YDR497C	protein_coding	9.83	Yeast
0013af3e-09d0-412a-85ad-2e07791ea776	60	YCL005W-A	protein_coding	22.65	Yeast
0014a4af-bcae-4808-a647-f44c0d77ff1e	60	YBR015C	protein_coding	21.38	Yeast
001562ef-2eb1-4722-b7fe-251e109e31c2	60	YLR110C	protein_coding	62.29	Yeast
0015712a-01f3-460f-b28f-86560843bbd4	60	YGL246C	protein_coding	43.53	Yeast
00158b1c-d562-43d4-bbda-2150b033e26e	60	YIL133C	protein_coding	13.28	Yeast
00159279-f85b-4942-98bb-5a76cce4c665	60	YNL069C	protein_coding	13.65	Yeast
00161f3b-503d-4bac-beca-ed075eb36552	60	YGR192C	protein_coding	24.98	Yeast
0016ab9a-778f-47a9-8a8a-2ad1c80d3b42	60	YMR178W	protein_coding	23.05	Yeast
0016c55c-4fb0-400b-9467-d4bbe542ccdb	60	YER056C	protein_coding	12.6	Yeast
00177652-41e0-4191-9ecd-91292fddf993	60	YPL053C	protein_coding	52.31	Yeast
0017bbe9-1dfb-4e86-910f-f6fd9c1b0757	60	YPR029C	protein_coding	9.61	Yeast
0017d119-8c13-4ad9-890c-810da5f08220	60	YJR145C	protein_coding	59.72	Yeast
0017d126-c73e-49c7-9f75-8a82ff958e68	60	YBL016W	protein_coding	42.85	Yeast
0017d4a1-0526-464d-973c-1839258d5f3f	60	YLR388W	protein_coding	43.83	Yeast
0017d55a-e197-4454-bf67-3764504789ee	60	YPL246C	protein_coding	17.46	Yeast
001812ab-9e4d-4f11-8327-0221ba11e1a2	60	YOR375C	protein_coding	34.6	Yeast
00189c85-78bb-463d-b5ab-2a9d96266d4d	60	YLR287C-A	protein_coding	28.66	Yeast
0018f76c-5722-4ba4-b3a0-f2ac04a3fc32	60	YDL184C	protein_coding	26.88	Yeast
0018feb2-cc25-434d-b69e-78186cd4db1b	60	YLR150W	protein_coding	25.71	Yeast
0019168d-466f-43b3-bcca-3e22951bb7ec	60	YLR264W	protein_coding	21.83	Yeast
00195140-078a-4e95-916d-a7dccca4eb47	60	YKL152C	protein_coding	16.82	Yeast
00197d9f-c373-46ae-b26f-8a5dd68d6c56	60	YDR050C	protein_coding	20.9	Yeast
001989b0-c5fd-4a9e-8eb0-ed2c419d34e1	60	YOR133W	protein_coding	11.21	Yeast
0019953e-d53e-4959-8e48-5f6437b8c186	60	YDR418W	protein_coding	29.09	Yeast
0019aa34-ba90-4869-8c94-998f98b49126	48	YBL027W	protein_coding	0	Yeast
001a9a78-044a-413e-91a6-f7da75e871b2	60	YDL022W	protein_coding	39.56	Yeast
001b2e8c-f242-4965-8e53-12b8cb97e891	60	YHR174W	protein_coding	7.58	Yeast
001b9d2c-37f9-4fb1-9676-c72269506f1b	60	YAR015W	protein_coding	31.33	Yeast
001bd3b0-8cc5-46c2-b4f4-d4f994add64a	60	YER064C	protein_coding	65.82	Yeast
001c0e72-cc2a-476a-adda-9bc45d84f768	60	YPL063W	protein_coding	16.99	Yeast
001c9510-7a71-42ce-adc2-f06b4fd1c6eb	60	YGR192C	protein_coding	22.73	Yeast
001ca8c4-22c4-4e6f-85ad-1c6c71477105	60	YOL086C	protein_coding	25.8	Yeast
001cca4a-de6e-4223-82a4-b088f1c0bb67	60	YOR158W	protein_coding	19.01	Yeast
001ccba5-2a92-4f49-a2ba-10c686892b32	60	YLR344W	protein_coding	28.6	Yeast
001d1f4c-f405-4fae-b5c4-496602babcf1	60	YBR011C	protein_coding	38.76	Yeast
001daa38-ced4-4736-9e8f-bae3b43fd074	60	YOL005C	protein_coding	20.05	Yeast
001ecb86-45b0-49f7-8252-807460c5b0d4	60	YGR192C	protein_coding	9.02	Yeast
001f4dbd-9acf-4edd-b207-993f6439c04d	60	YCR012W	protein_coding	14.21	Yeast
001f4de8-f502-446b-9ffe-a0b1da9ab0ab	60	YDL007W	protein_coding	10.74	Yeast
001f59bb-20b5-4537-b3ad-5557649c482b	60	YPR080W	protein_coding	5.28	Yeast
001f5a21-f394-456c-bb8b-358e740aeccd	60	YKL096W-A	protein_coding	14.66	Yeast
001f6709-d302-4f6d-93dd-e33f850b4ae5	60	YGR086C	protein_coding	55.97	Yeast
001f97f0-02ef-4a4e-9451-db5fc13ef01d	60	YLL024C	protein_coding	8.28	Yeast
001fd2f6-f32d-4d4e-84ca-0bd10b83849a	60	YPR149W	protein_coding	31.03	Yeast
001fdb20-b7e6-49bc-89f9-b5d795dd697f	60	YGL091C	protein_coding	23.76	Yeast
00205925-3dc1-4e06-a155-a9ba343f5919	60	YLR075W	protein_coding	0	Yeast
0020b1a2-b522-414b-b7e1-5d7b42a485d4	60	YGL103W	protein_coding	33.83	Yeast
0020f43b-4ecb-4dbb-b0af-67c12353480a	60	YLR110C	protein_coding	34.52	Yeast
0021d107-c01e-41a6-9c21-88a7331c4eac	58	YGR192C	protein_coding	0	Yeast
00221920-550d-4f9c-9691-2d55f3f12374	60	YML034W	protein_coding	7.3	Yeast
002274c5-f159-4e7d-b7f2-47dc834701cb	60	YDR524C-B	protein_coding	54.21	Yeast
0022d22e-e352-463a-ba76-6fd9612192eb	60	YIL018W	protein_coding	45.48	Yeast
00234d54-ec62-4332-bca7-7a93bef56c12	60	YDR024W	protein_coding	23.92	Yeast
00237422-96d9-4c6c-b6c5-4dc5c07fa05f	60	YDR077W	protein_coding	24.12	Yeast
002472f7-fd68-40dd-902d-3a59320e0343	60	YCR031C	protein_coding	17.17	Yeast
00248fa9-3ae7-4249-925e-dfe3f86f8b64	60	YJR123W	protein_coding	18.33	Yeast
0024a77b-5177-4da8-9ac0-1d9002ba19ca	60	YCL011C	protein_coding	41.51	Yeast
0025bfb8-bf1e-4394-9b17-42a51a73c183	60	YJL189W	protein_coding	43.72	Yeast
0025e2d9-2e40-4a27-ab53-4519855fe70a	60	YPL220W	protein_coding	38.43	Yeast
0025e87c-820b-41ce-81c8-3226827bd886	60	YDL212W	protein_coding	16.83	Yeast
00263ed6-de00-4494-b197-2d8091a1b159	60	YOR182C	protein_coding	21.44	Yeast
002670da-f6d9-4c37-94e4-d78c6b230f20	60	YLR325C	protein_coding	11.74	Yeast
00273ade-0556-44c2-a695-f7365af40b57	60	YMR116C	protein_coding	33.15	Yeast
00275e29-16e8-441a-982c-37f84210fc6c	60	YER102W	protein_coding	24.09	Yeast
00277186-cfd6-4292-bfa1-135e2eb10588	60	YLR413W	protein_coding	12.67	Yeast
0027b347-a32a-4eb3-8148-c20bd84dffed	60	YLR075W	protein_coding	5.35	Yeast
0027fdb2-7280-4116-b134-fdcbce7ff9f4	60	YJL167W	protein_coding	45.49	Yeast
00286bf2-83a7-4e59-b807-dea240b0a94f	60	YER074W	protein_coding	23.97	Yeast
00289d60-4263-4f60-8219-3807d32d1ffe	60	YOL077C	protein_coding	22.02	Yeast
0028c91d-5b0a-4667-83de-44dc809bca5a	60	YMR114C	protein_coding	53.3	Yeast
002906e8-15e5-43f5-95ee-86a116292459	60	YAL038W	protein_coding	18.27	Yeast
0029526c-18fa-4a1f-bdef-594b72a543d8	60	YGL189C	protein_coding	35.44	Yeast
0029f924-33e1-4b3f-9225-2de4c4903e80	60	YDL127W	protein_coding	26.56	Yeast
002a322c-4e62-4cb7-9f0e-1e8f25b5bd95	60	YMR116C	protein_coding	21.34	Yeast
002a4673-baab-4a2e-a0ad-84e6d96b69b7	60	YER043C	protein_coding	25.13	Yeast
002a9250-9545-4a20-97a6-5f72576e09ec	60	YMR278W	protein_coding	0	Yeast
002b1530-4477-4ba2-9759-eef00242b81b	60	YHL011C	protein_coding	54.02	Yeast
002bdc9e-d924-42f8-8835-cf603161c6df	60	YBR196C	protein_coding	25.82	Yeast
002bed90-14e7-4b08-b9a1-073428871a3a	60	YML021C	protein_coding	27.87	Yeast
002c3cf9-e362-4c57-a81a-587a97fcde53	60	YML081W	protein_coding	41.63	Yeast
002c67c2-17fd-4336-a6de-1cd86d2701c5	60	YJL217W	protein_coding	87.49	Yeast
002c7a92-685f-4b36-8b47-6c8d4729db09	60	YGL103W	protein_coding	16.71	Yeast
002c8516-7752-4fe8-b427-0ded150606e5	60	YDR508C	protein_coding	0	Yeast
002cb312-b9ce-4d84-b3e9-9febbaca4632	60	YDL084W	protein_coding	31.65	Yeast
002d185a-5270-493a-9d6c-6141e3121797	60	YML058W	protein_coding	60.29	Yeast
002d20be-cdea-40a2-a5a0-dc25e3cbdbc1	60	YLR044C	protein_coding	40.88	Yeast
002d280c-5dda-4db7-af1e-6e7db1734c42	60	YGL189C	protein_coding	17.27	Yeast
002d2ea4-2738-4529-956b-0c7d09ec609d	60	YLR342W	protein_coding	12.96	Yeast
002dcaee-f593-408f-8ad3-46f7e09cba25	60	YOR133W	protein_coding	48.52	Yeast
002dd817-838c-4a55-aa8c-47a1f82b66ed	60	YJL136C	protein_coding	17.72	Yeast
002e1689-ae17-4e39-bad1-043ef7d6e69c	60	YEL017W	protein_coding	31.05	Yeast
002e16ca-b5e1-4bd2-a8a6-091cce6bb834	60	YCR012W	protein_coding	59.06	Yeast
002ee268-066f-485f-ad33-7e511a661bef	60	YEL047C	protein_coding	50.72	Yeast
002f1124-768d-45b1-a989-f13f427a4a8f	60	YMR307W	protein_coding	10.79	Yeast
002f5a48-a87d-45d2-bec2-da6774999ea8	60	YKL096W-A	protein_coding	30.25	Yeast
002f5e48-5da3-472e-bfb4-721f766f2ba4	60	YLR044C	protein_coding	10.34	Yeast
00301b94-e1c7-4222-85fb-a5f73364174b	60	YNL069C	protein_coding	22.07	Yeast
003079e2-6f48-4e01-988f-510318d383ad	60	YAL038W	protein_coding	29.86	Yeast
00309dcd-dfbb-434b-b2be-9d883a573f59	60	YML024W	protein_coding	20.38	Yeast
003101c0-fe4e-4bb2-8418-8f049bf1e7ef	60	YLR355C	protein_coding	25.53	Yeast
0031b883-0185-48b9-b8a0-8099b6cac58f	60	YJR123W	protein_coding	8.65	Yeast
0031cc81-00f3-4137-80a0-f80dc847b10f	60	YPL079W	protein_coding	24.19	Yeast
0031fb8e-47e1-47d3-be72-f1c8335d2ea6	60	YIL148W	protein_coding	15.56	Yeast
00323944-5d2b-4011-a8ce-90f228097edb	60	YDR035W	protein_coding	7.08	Yeast
00323af5-b667-4fdd-a093-0d8c607ef5ea	60	YMR297W	protein_coding	29.78	Yeast
0032682f-3890-44e4-8b1d-714a2fc9f7f4	60	YDR341C	protein_coding	35.77	Yeast
00329e47-3af3-41f1-8dc2-9e16fd27a67f	60	YLR325C	protein_coding	23.46	Yeast
0034ce66-d2e6-49e3-8601-73d09b05a5c3	60	YOL040C	protein_coding	34.36	Yeast
00350fea-6289-4df3-851b-74accbafbe19	60	YPR080W	protein_coding	18.04	Yeast
0035e2ae-ebe2-49ec-9483-64f593ce5edb	60	YDR304C	protein_coding	35.46	Yeast
0036a039-0256-4e70-8c4a-ddf4155349bf	60	YPR080W	protein_coding	25.17	Yeast
0036e0f6-b913-4a54-8024-db8cdde5a617	60	YLR244C	protein_coding	0	Yeast
00374ce6-2d88-4d6e-a3b6-8307687812a1	60	YKL039W	protein_coding	4.94	Yeast
003762e9-6dcd-4d08-8f1c-2315921e1870	44	YHR203C	protein_coding	21.04	Yeast
00376d3b-23d4-4c6a-b937-d7d321a6385c	60	YGR192C	protein_coding	14.88	Yeast
0037905f-a100-4dcb-8e11-708a072add70	60	YOR133W	protein_coding	36.89	Yeast
00384430-11c7-4847-bb35-0629b2118d6e	60	YOL086C	protein_coding	4.46	Yeast
0038fd18-b74c-48b7-a694-a084e3c1afa3	60	YEL046C	protein_coding	47.95	Yeast
00390c59-a9a3-4178-9272-109d7ff6203c	60	YDR524C-B	protein_coding	21.93	Yeast
003935b2-673e-4536-a48e-01b21abf60af	60	YGL225W	protein_coding	24.64	Yeast
0039c87f-44c7-4f90-8890-758318e03ad8	60	YBR084C-A	protein_coding	34.64	Yeast
003a0291-800d-40ac-b669-4c8c3448012e	60	YLR075W	protein_coding	32.05	Yeast
003a45e8-6300-427d-ba62-96c1ebc7b187	60	YBR118W	protein_coding	17.11	Yeast
003a705d-d259-4cdf-a600-94bbfc7668dd	60	YFL026W	protein_coding	35.94	Yeast
003ac4ef-c6fa-418d-88d1-9eaf439f9faf	60	YEL040W	protein_coding	4.64	Yeast
003bba0c-4a33-499e-a97b-3a3745e49d40	60	YPL131W	protein_coding	9.78	Yeast
003bfb16-5fd8-40dc-bd8d-d9d08983b575	60	YGR094W	protein_coding	17.91	Yeast
003c2bd2-39f5-4805-864e-e264d8edf387	60	YIL131C	protein_coding	12.06	Yeast
003c6d0d-10b0-4554-888e-675571ecd82a	60	YIL131C	protein_coding	31.61	Yeast
003c8206-9dfa-47d0-8f96-399048cd1554	60	YKL006W	protein_coding	51.54	Yeast
003c91c1-81e0-494d-bc95-3943237d4042	60	YGR026W	protein_coding	29.35	Yeast
003ca7ab-b658-4d6d-9358-f10818d26161	60	YKL119C	protein_coding	9.5	Yeast
003cd08a-60ec-496c-9343-bc0c504b0df1	60	YLR093C	protein_coding	14.1	Yeast
003d33c1-99f8-4e6f-bc0e-b2b6f752e47a	60	YBR233W	protein_coding	64.36	Yeast
003d3e39-190c-4952-99d6-e5b97f0c0128	60	YER177W	protein_coding	18.15	Yeast
003d6cbc-3055-4c5e-95a1-e925682e5447	60	YBR179C	protein_coding	30.14	Yeast
003d702f-0441-4834-be49-3c13c8b1e355	60	YFL004W	protein_coding	14.31	Yeast
003d9379-69cd-4138-8121-20301fe6acd6	60	YAL038W	protein_coding	21.64	Yeast
003f28ca-a0be-4673-8a29-c27dbac4ff16	60	YHR179W	protein_coding	20.01	Yeast
003f78e5-2a1c-44a6-9bab-d3a6bca873cb	60	YNL321W	protein_coding	15.97	Yeast
003fefd1-229f-4e3b-b2a2-0cbc9ed51c3c	60	YLR167W	protein_coding	16.87	Yeast
0040e917-2e88-42e9-b07f-fe1d2b646b15	60	YPR060C	protein_coding	20.28	Yeast
0040efd1-e635-4df8-b706-661cf78f0494	60	YPL079W	protein_coding	25.97	Yeast
0041ac00-b380-4ca6-be4a-a86b37aa2992	60	YDR050C	protein_coding	27.26	Yeast
0041c4d3-e2c6-4a7c-8364-ce806427159d	60	YKL180W	protein_coding	39.96	Yeast
004256be-a999-4adf-b186-8fc7e124c44a	60	YNL030W	protein_coding	35.04	Yeast
00426754-be9d-43ac-9982-b9307aa568c7	60	YHR021C	protein_coding	30.41	Yeast
0042d607-308d-4c97-a3ee-432d199c662c	60	YOR293W	protein_coding	18.75	Yeast
004388c9-5e2b-44ef-8628-75974c2749ce	60	YLR197W	protein_coding	39.98	Yeast
0043c8f1-ed87-4e43-ac87-54b050cd3c14	60	YPR080W	protein_coding	9.41	Yeast
0043eb00-f373-48dc-8712-0c868b780a1f	60	YBL018C	protein_coding	12.69	Yeast
004486af-20a1-49e2-aa03-fc6c7d702bbd	60	YEL034W	protein_coding	6.53	Yeast
0044a962-8217-403b-b1ed-299d470d126c	60	YKL096W-A	protein_coding	39.33	Yeast
0044ba90-d75e-4fbc-855e-569467587f88	60	YBR085W	protein_coding	27.75	Yeast
0044cd97-69fa-46c3-b0c7-5e8d875880bd	54	YGR192C	protein_coding	0	Yeast
004521e0-2c66-44d2-b939-b52ec12b892b	60	YNL055C	protein_coding	33.2	Yeast
00454748-6724-44c0-a065-1cc78c8f5e71	60	YOR236W	protein_coding	33.34	Yeast
004580d3-e7d7-4574-bc74-d523463d3f0f	60	YNL067W	protein_coding	33.67	Yeast
00460d8f-cef7-42d7-a650-89e18ada1b16	60	YCR012W	protein_coding	18.8	Yeast
00465b2e-b158-42d2-b5c7-21d1ad57d975	60	YPL015C	protein_coding	27.55	Yeast
0046f3eb-85be-4de6-a846-425f4b2e869f	60	YNR021W	protein_coding	53.31	Yeast
0046fb98-8c19-4c99-8094-c64742207d68	60	YHR174W	protein_coding	6.52	Yeast
0047578b-b372-4e27-b6ae-80edc3daacf2	60	YPR033C	protein_coding	31.33	Yeast
00477a69-f176-4aa2-996d-c18a1cdbe16a	60	YFR019W	protein_coding	41.43	Yeast
00487f24-356e-4813-a0f8-8cc84e88e10b	60	YNL016W	protein_coding	44.53	Yeast
0048d19a-d1b1-4dc5-8aa5-fc7b1c751ae4	60	YER073W	protein_coding	33.7	Yeast
0048f1dd-bea1-489e-b66c-30ac958d8b59	60	YNL220W	protein_coding	22.37	Yeast
00491559-0642-4232-ab24-c2f908ca9847	60	YBL015W	protein_coding	38.61	Yeast
00492283-1cde-46f0-8911-3fa8d50dde2d	60	YDR115W	protein_coding	23.22	Yeast
00492fc6-8647-41d1-b27b-32845edf819a	60	YKL060C	protein_coding	33.29	Yeast
00498d15-9659-4fcb-968e-92b2828f0e71	60	YOL120C	protein_coding	26.91	Yeast
0049f8b8-0d2e-47c1-b0c7-25e610d78f20	53	YNL209W	protein_coding	0	Yeast
004a02f2-f590-402a-82df-b48307aeb70f	60	YGR005C	protein_coding	32.58	Yeast
004a5af4-c3b5-4d7a-8258-4fc273ad6ebf	60	YGR192C	protein_coding	30.15	Yeast
004af644-65cc-47c2-ac3c-7217f1ff782f	60	YDR050C	protein_coding	23.27	Yeast
004b23bc-ed6c-4934-bbdb-0af965140b3f	60	YDR050C	protein_coding	40.8	Yeast
004b59b4-905b-4fb0-b4e9-b1f3a92a2aa8	60	YCR028C-A	protein_coding	56.96	Yeast
004b7d96-cbca-4033-8533-a6ba4cd994f7	60	YHR203C	protein_coding	38.68	Yeast
004b8962-a40f-479a-aec2-f61ba4b21ff9	60	YKL060C	protein_coding	21.34	Yeast
004bf6cd-5d91-48b8-8c72-7c2b55f3e772	60	YOR369C	protein_coding	31.91	Yeast
004c2106-d73e-48c5-8e41-cbb3ac3f60ce	60	YDL184C	protein_coding	33.09	Yeast
004d018b-9d4e-4c66-8d01-f2c19c6d6f9b	60	YKL019W	protein_coding	40.8	Yeast
004d2e00-6752-4399-80d5-0ff218a3bd2c	60	YHR174W	protein_coding	53.59	Yeast
004d49d6-de92-4dbc-925c-c5527b7b5ea1	60	YML009C	protein_coding	16.41	Yeast
004d5696-2031-4f0a-836e-618132792743	60	YJL190C	protein_coding	26.78	Yeast
004de035-6c71-4979-bcc2-cd6c8ba85124	59	YKL006W	protein_coding	17.77	Yeast
004de716-ee80-4088-8118-12cac665d15d	60	YDR155C	protein_coding	32.46	Yeast
004e2610-22a0-44a3-88ad-e5aebd1d8201	60	YHR046C	protein_coding	8.72	Yeast
004e4336-c260-4af8-be8b-133dfd38193a	60	YHR174W	protein_coding	49.44	Yeast
004f4bfd-614d-4c86-b49b-45b7918f6e67	60	YML073C	protein_coding	18.25	Yeast
004f5fbc-8ed9-496e-a893-46f7f64f69a5	60	YCR012W	protein_coding	43.26	Yeast
004fae3c-0a42-4ea1-a59a-854a945b1f12	60	YHL008C	protein_coding	14.29	Yeast
00502a1e-d0c9-4b85-9936-a22a04dd5742	60	YJR077C	protein_coding	33.67	Yeast
00502f5d-3afa-4256-ab0b-e8ea8388fd9c	60	YGR155W	protein_coding	17.27	Yeast
005046e1-3e91-4401-a75f-62c566864ab4	60	YKL060C	protein_coding	42.39	Yeast
0050508c-b848-45be-80cc-3b48ae18f466	60	YJR142W	protein_coding	38.79	Yeast
005071e9-c594-4def-838c-f2aca5b38df6	60	YML058W	protein_coding	28.03	Yeast
0050b108-fb2c-4af7-86b7-52efd796cf5d	60	YLR295C	protein_coding	48.39	Yeast
00517a5d-313d-449a-b04e-ae28eab770f5	60	YPR108W	protein_coding	25.35	Yeast
0052c4f1-f043-48ba-80ec-d3875a31c1d7	60	YLR441C	protein_coding	17.23	Yeast
0052f7fe-235f-41ae-8c6a-fcd30b6f8ab0	60	YMR120C	protein_coding	37.79	Yeast
00534ec3-6d9e-4556-9143-7958a9755cc3	60	YKR081C	protein_coding	16.52	Yeast
00536db8-b8d7-470d-8826-6ae4c14bfa6f	60	YJR123W	protein_coding	44.62	Yeast
0053b324-0285-46f6-ae96-a0006a31be44	38	YDL031W	protein_coding	26.03	Yeast
0053b3ce-5521-4a97-89d6-219df8ba3eea	60	YGR148C	protein_coding	11.01	Yeast
0053d4b5-0d0a-45ac-97bc-d29b98d8809c	60	YIL053W	protein_coding	57.5	Yeast
0053ddd4-0a85-4338-9497-8a2ecad6f8f7	60	YBR011C	protein_coding	45.85	Yeast
005417e0-daaa-4cb8-811b-9af04acbaab7	60	YMR239C	protein_coding	24.78	Yeast
00541e0f-4f89-4211-96f9-e0397be1f7a1	60	YLR167W	protein_coding	17.8	Yeast
00542d30-9365-46a3-a16f-4c01779d135b	60	YPR132W	protein_coding	35.12	Yeast
00545a00-a264-4405-8432-f066a88425dd	60	YER187W	protein_coding	153.97	Yeast
0054b543-540c-4940-9d18-855ec8db96cc	60	YGL103W	protein_coding	47.94	Yeast
005509be-d845-4ec1-b868-11fa4d568256	60	YAL003W	protein_coding	22.58	Yeast
00553b60-e2aa-4ba0-b185-59f6f438eeff	60	YJR121W	protein_coding	20.38	Yeast
0055460b-ad1e-430f-91fd-ddcc298a5840	60	YKL068W	protein_coding	0	Yeast
005599a4-b5f1-4871-b24e-22e0115171b7	60	YPL163C	protein_coding	52.62	Yeast
005609ce-4df9-4078-9261-9bc6f230610c	60	YOR283W	protein_coding	23.6	Yeast
00569077-a9a4-4f35-bcfc-037f274cc3b9	60	YML024W	protein_coding	10.4	Yeast
0056cf1d-71c0-4732-ba6f-8466cd1a698f	60	YPL249C-A	protein_coding	10.89	Yeast
005717a7-fd84-4585-86d8-ea99aeb966b4	60	YGR192C	protein_coding	10.31	Yeast
0057c997-16d7-4945-8ef6-64f657043dce	60	YOR332W	protein_coding	43.17	Yeast
0057e3c6-cc8e-4625-a185-423e5838d7ef	60	YGL055W	protein_coding	13.68	Yeast
0057ee52-461f-431e-b0e5-9016772588be	60	YLR167W	protein_coding	17.76	Yeast
0059b039-2a49-4b6d-8b48-6327913e1fcf	60	YGL253W	protein_coding	16.07	Yeast
0059b876-8ddf-4e41-911d-0135c9634fb8	60	YLL027W	protein_coding	37.9	Yeast
0059dac2-426b-43de-9a58-54d523977866	60	YDR189W	protein_coding	0	Yeast
0059dece-aded-4310-821a-3874e0b059fd	60	YHR174W	protein_coding	9.62	Yeast
005afe13-93aa-4242-bd64-7b77a607cbbe	60	YIL018W	protein_coding	30.62	Yeast
005b57fd-6792-475c-9ad3-c36a027dc117	60	YER003C	protein_coding	39.46	Yeast
005b924c-f294-4d2d-b075-1ee0a20117cb	60	YKL096W-A	protein_coding	47.68	Yeast
005baa37-0005-4d72-aafa-992d96d23e1c	60	YBR084C-A	protein_coding	22.65	Yeast
005bbbc2-b014-4135-bd42-bb32f847cdbf	60	YKL180W	protein_coding	34.07	Yeast
005be66c-3900-4be3-ab72-51c897681ed2	60	YHR174W	protein_coding	30.55	Yeast
005c52e3-f79a-4049-b12e-a58020ab8118	60	YGR148C	protein_coding	24.95	Yeast
005c9aba-7258-4b5c-8794-27a063acd081	60	YNL157W	protein_coding	27.73	Yeast
005d2aae-6200-46a6-b2fd-8dfb2c037f8b	60	YIL069C	protein_coding	21.92	Yeast
005de505-c86e-4cf4-a7d2-aaa678a1e890	60	YIL069C	protein_coding	44.53	Yeast
005e6cd0-ef45-4f07-a7fe-22d299386caa	60	YAL038W	protein_coding	6.38	Yeast
005fe8cf-cf94-422f-a926-eb021a1223fd	60	YGL103W	protein_coding	21.78	Yeast
00603fa6-52e1-4cd5-985c-15b40212948e	60	YLR075W	protein_coding	0	Yeast
006062e0-c40a-4c46-8a02-a5885e48c5eb	60	YKL056C	protein_coding	28.28	Yeast
0060e039-066c-487f-b141-1a602a41f28d	60	YPR080W	protein_coding	0	Yeast
006233a6-576d-4339-bc2f-44079a4beb1c	60	YKR094C	protein_coding	50.31	Yeast
0062ab7a-13ec-4565-ba81-dea4067fed4f	60	YKL180W	protein_coding	0	Yeast
006306d3-66cc-4efb-87d3-4e790cdbae10	60	YGL076C	protein_coding	15.11	Yeast
00636625-053f-49c2-8d84-f206b633ec9f	60	YDR382W	protein_coding	56.15	Yeast
006371eb-38b9-4e90-a6b6-30ccaa847915	60	YIL069C	protein_coding	12.3	Yeast
00637cc7-07d1-4119-bede-5d02a8dff9e3	60	YCR031C	protein_coding	29.99	Yeast
00638c29-8bea-40d3-8729-37da0f94841e	60	YBR278W	protein_coding	26.55	Yeast
0063cb8e-a359-40ca-901e-c0aa453b0177	60	YMR122W-A	protein_coding	10.3	Yeast
0063f3fc-86ba-4b9e-b8e8-831301957ad0	60	YGL076C	protein_coding	56.98	Yeast
006412ce-4dca-4912-bfe2-045e81b536c9	60	YOL120C	protein_coding	16.12	Yeast
00646416-4c9b-4019-91eb-e97483a02b57	60	YOR245C	protein_coding	20.74	Yeast
0064a8ab-bb41-4a9d-9e7b-60598f753fb8	60	YLR044C	protein_coding	11.67	Yeast
0064c753-3264-4000-8280-bf1279f44d41	60	YDL130W	protein_coding	17.04	Yeast
0064dab9-44dd-4a6c-a949-3029ac52aeb9	60	YBR031W	protein_coding	33.09	Yeast
00657e19-ffd5-4812-af03-5f4203f766be	60	YLR150W	protein_coding	26.01	Yeast
0065e2c1-414c-4fc0-9060-644264a9bff2	60	YDL081C	protein_coding	54.74	Yeast
00667460-a39f-4088-8afb-dd1e6c03e129	60	YMR297W	protein_coding	70.21	Yeast
0066b45e-f1da-4a8b-8fcb-9e5d38b9abaa	60	YHL033C	protein_coding	73.39	Yeast
0066eb45-22ae-4999-9621-30e6ec0495ea	60	YJR123W	protein_coding	13.95	Yeast
00670cdd-225d-49e3-a982-41d697de9156	60	YDL167C	protein_coding	53.32	Yeast
00672103-f0b8-485b-b836-4e02f9269c0a	60	YGL055W	protein_coding	47.88	Yeast
00676a66-4c6f-4a87-830e-2b5cb419c396	60	YGR192C	protein_coding	16.4	Yeast
00677b50-2838-4ca8-a7b0-84c3e4208e9c	60	YMR129W	protein_coding	32.11	Yeast
0067e4d4-6787-48e7-af9a-b2bf5cca907d	60	YDR025W	protein_coding	0	Yeast
0068aaca-01c4-4c20-a3d7-d5f4ae3f993a	60	YCR031C	protein_coding	13.04	Yeast
0068b963-d803-4bf4-8f2a-55020f75ac8d	60	YNL037C	protein_coding	41.15	Yeast
00692867-973a-4682-a8a2-01d83e9d1ea6	60	YGR282C	protein_coding	24.02	Yeast
0069b4ce-2a6c-4789-a5be-a704fca1e318	60	YPL260W	protein_coding	24.81	Yeast
0069b9f1-3b77-45a4-87d7-2050f427029d	60	YHR174W	protein_coding	37.93	Yeast
006a5e7a-0b50-48af-93e7-7602e8c491b7	60	YFL038C	protein_coding	18.66	Yeast
006a6ecd-0d13-4a20-8cbe-816931d335f7	60	YMR307W	protein_coding	23.22	Yeast
006a717d-4c9f-4274-9ec6-4444e8888090	60	YHR203C	protein_coding	26.21	Yeast
006acbf8-dcbe-4400-ba87-e8766cd170b6	60	YLR441C	protein_coding	28.55	Yeast
006be94e-4021-40d3-b80e-e1379029cef3	60	YBR118W	protein_coding	17.74	Yeast
006c5ec4-10bc-485f-9b62-37c866411b3f	60	YOL086C	protein_coding	16.53	Yeast
006d2d28-03b2-45f9-bca9-3dcba47c2975	60	YNL162W	protein_coding	26.95	Yeast
006d5581-db3d-48a9-95fb-b561ef05fedf	60	YJR127C	protein_coding	22.31	Yeast
006d895d-a498-4c16-82ee-78ae366329d7	60	YNL085W	protein_coding	0	Yeast
006e106c-28e3-4f6e-b9eb-f4ae5393d62d	60	YPL131W	protein_coding	11.87	Yeast
006e223c-4bbb-4d62-b4d6-be9068d51513	60	YOL022C	protein_coding	39.05	Yeast
006e9e44-28a9-4636-9c4f-d55ead7f7c93	60	YDR382W	protein_coding	39.27	Yeast
006ed2d2-63a5-4f83-a619-f7203db27204	60	YPL249C-A	protein_coding	49.66	Yeast
006f0c48-e2e6-43d5-b650-1dd6946e188a	60	YDR064W	protein_coding	13.06	Yeast
006fc45e-2567-47bc-a54d-990f6f165bd5	60	YDR471W	protein_coding	5.4	Yeast
006fe16a-4254-4e0e-9e78-e33cff5281df	60	YBR048W	protein_coding	55.89	Yeast
00700eb4-3394-4be9-b66a-eda6987c6003	60	YOL086C	protein_coding	42.42	Yeast
00701623-3cae-40b8-b73d-882a88e11565	60	YEL017W	protein_coding	21.58	Yeast
00703372-b3c8-4c2b-bd76-86ad50111896	60	YJL034W	protein_coding	10.31	Yeast
00703fb1-a68d-48ba-b44a-634569d34fc8	60	YLR448W	protein_coding	16.84	Yeast
0070c66b-2ae8-4b00-bcb8-1a4f5a301843	60	YLR044C	protein_coding	12.4	Yeast
007174d4-f55a-4ff6-8dbb-8c34423db5ec	60	YPL010W	protein_coding	20.08	Yeast
00718f0e-1ff1-46e8-85a1-8cbb63236974	60	YMR080C	protein_coding	0	Yeast
0071be86-0e2b-4b4a-ae02-fadcecb7bb2d	60	YLR109W	protein_coding	35.2	Yeast
007251e8-8e50-459f-98db-2f4db9a5c5b5	60	YFR032C-A	protein_coding	82.97	Yeast
0072e3b2-fa4e-479a-9a75-3349bc1e92ea	60	YNL302C	protein_coding	13.91	Yeast
00730ef5-81ac-4be1-a76c-5a999f032e28	60	YJR088C	protein_coding	8.73	Yeast
00732a7d-afb4-42c4-9495-0d212d67fe27	60	YDL192W	protein_coding	25.17	Yeast
007351f0-6587-417d-ac27-94d4a04ead9f	60	YGR155W	protein_coding	60.65	Yeast
00735431-165b-464e-90df-da3d88aab41d	60	YML063W	protein_coding	27.14	Yeast
00736c4f-a0f7-4574-9ab8-1a7e251397b9	60	YLR110C	protein_coding	66.92	Yeast
00738b5e-dbbf-47e6-9759-d98ff66117d3	60	YLR061W	protein_coding	53.95	Yeast
0073ac83-fbb6-4642-b94a-b0d777901829	60	YLR109W	protein_coding	22.97	Yeast
00740f89-b61b-483f-9eae-15df303a9b47	60	YBR118W	protein_coding	53.61	Yeast
00745926-8f43-422f-9c33-b903f66d0991	60	YDL185W	protein_coding	3.71	Yeast
00748595-cc62-4e91-9bcb-01b5472be442	60	YJL200C	protein_coding	51.75	Yeast
00748845-f415-472b-a613-717a8fff169f	60	YJL196C	protein_coding	12.92	Yeast
00749d07-1368-46ce-bc28-3708250d7d8f	60	YMR236W	protein_coding	27	Yeast
0074aefd-28d6-486d-a599-31c107bbdf6e	40	YMR230W	protein_coding	24.61	Yeast
00750a68-77ab-4e3e-abe0-8b158b97d681	60	YKL052C	protein_coding	9.35	Yeast
0075729b-62bb-44b2-818c-55aa45a51e43	60	YGL189C	protein_coding	15.37	Yeast
0075d326-d05c-420c-a561-0e010757b5b3	60	YJR009C	protein_coding	42.65	Yeast
0077731f-ded3-4e4a-ac30-47a8715124f5	60	YGR192C	protein_coding	20.88	Yeast
00785b2d-e00e-4af2-915e-d46a6974d580	54	YGR085C	protein_coding	54.89	Yeast
0078f9d7-eee0-4348-aa73-56d6c4596f46	60	YGL135W	protein_coding	41.27	Yeast
007909d3-1066-439c-a276-89ce6ae01719	41	YPL220W	protein_coding	55.01	Yeast
00794696-9495-405e-acce-4ce6b6424b62	60	YGR142W	protein_coding	33.47	Yeast
00795762-7ce9-4e82-8c47-c31f545bca81	60	YAL038W	protein_coding	0	Yeast
0079cf4b-079f-4607-8dd0-2618bd4ecd51	60	YJL136C	protein_coding	54.02	Yeast
0079d28e-0bf0-4507-9f1e-5f6ce8dc3cf9	60	YIL148W	protein_coding	53.61	Yeast
007a16ad-1b2e-4356-a048-ee6580624d46	60	YDL126C	protein_coding	12.68	Yeast
007aa470-d0a7-4bd1-841c-c5a14e2174fe	60	YOR133W	protein_coding	5.8	Yeast
007ad521-01c0-42fe-888f-c57e134d87f8	60	YIL148W	protein_coding	17.32	Yeast
007b9aa8-54ec-4111-b4bf-66a7dc349667	60	YLR342W	protein_coding	0	Yeast
007c8fda-7171-444c-8266-84a48fb110d1	60	YMR143W	protein_coding	26.55	Yeast
007d4bf0-d8c8-4d45-9330-9d5156ef2dcc	60	YAL059W	protein_coding	27.93	Yeast
007e3c55-719a-4b9a-8688-e2c2e3dca963	60	YMR215W	protein_coding	21.62	Yeast
007e6836-a11d-4337-805c-e98775ec0934	60	YBR181C	protein_coding	0	Yeast
007e8f46-90ce-40b3-983b-b9126f4d4a1f	60	YJL052W	protein_coding	55.34	Yeast
007ec02b-a15e-4964-9a6f-84d571844f45	60	YDR372C	protein_coding	49.83	Yeast
007f206a-2a00-4d50-be4a-923ca1b22047	60	YGR192C	protein_coding	15.54	Yeast
007f5beb-ec87-4a60-8654-7b10f8e38032	60	YBL092W	protein_coding	65.25	Yeast
007f87e2-1ea8-44da-9b19-094ca5f5a1bc	60	YKL016C	protein_coding	73.24	Yeast
007fc9b0-5774-47fb-9196-1f6035d0ce01	60	YGR192C	protein_coding	33.2	Yeast
00804d75-bbea-4f9d-b473-c154389efcff	60	YOR369C	protein_coding	21.62	Yeast
008105ee-1529-4476-b060-78a898eea8a6	60	YGR192C	protein_coding	22.09	Yeast
00813737-857d-4450-bbac-083bab89eae4	60	YFR031C-A	protein_coding	22.26	Yeast
008161ab-510b-4aba-bcde-47d28b6926af	60	YMR116C	protein_coding	5.37	Yeast
008247c1-0914-4ccd-a417-d48a150c314a	60	YMR230W	protein_coding	24.33	Yeast
00825149-484b-4dc5-923c-48b3898a0b7a	60	YJR145C	protein_coding	0	Yeast
00825c44-2370-40ff-be02-19877be2dd33	60	YBL092W	protein_coding	25.02	Yeast
0082db21-638f-451e-9942-952149b75fc5	60	YGL076C	protein_coding	27.82	Yeast
0082ed87-6355-48f6-89a0-ef464c7260f8	60	YHR174W	protein_coding	45.61	Yeast
00835818-d9ef-4279-916a-d69bd328a479	60	YGL147C	protein_coding	41.88	Yeast
008399ee-e24f-4ef1-b9a3-9ca0fe377273	60	YMR260C	protein_coding	31.03	Yeast
0083f025-186b-4bc1-9b84-4ef86374041f	60	YDL208W	protein_coding	51.62	Yeast
00859139-f161-45b5-afe9-f77e3a6c958a	60	YLR044C	protein_coding	4.45	Yeast
00859366-2e75-433d-8677-dfe830eb9f90	60	YPL274W	protein_coding	21.03	Yeast
0085d7a4-c2cb-424b-9263-0c4f304f9ebb	60	YPR108W	protein_coding	18.44	Yeast
0086029b-2c1a-417a-997f-475f90b858c7	60	YPR139C	protein_coding	40.73	Yeast
00864c2d-5679-420f-bf67-6df14b426340	60	YLR044C	protein_coding	0	Yeast
00868c63-a38f-4ba7-9915-03143318d340	60	YPR080W	protein_coding	21.22	Yeast
00869944-d31f-4a42-b9cb-48dd4d7b7458	60	YFL039C	protein_coding	36.28	Yeast
0086b485-4d75-4d86-88c5-21bb30108057	60	YKL117W	protein_coding	28.02	Yeast
00880f8d-41fe-4231-bc07-ed69ec7ce794	60	YLR110C	protein_coding	36.23	Yeast
0088117e-05a0-47b0-9da7-aed521c4bdbc	60	YDL126C	protein_coding	24.89	Yeast
00883e8a-6d38-4ebe-bf6b-36c1beaa0c6d	60	YLR150W	protein_coding	32.31	Yeast
00890576-8348-4d02-92e3-8a7d57b2ea43	60	YHR174W	protein_coding	35.4	Yeast
00898285-7eab-4122-bcc0-b160836a2d60	60	YHR007C	protein_coding	49.52	Yeast
0089cbfc-2073-4ade-9297-66a237a341a8	60	YDL145C	protein_coding	5.85	Yeast
008a1201-debb-4b88-baa3-95c837fc54e0	60	YKL096W-A	protein_coding	19.37	Yeast
008a38ee-a9aa-40bf-8b55-385de04ff6fe	60	YBL029C-A	protein_coding	39.9	Yeast
008add59-dda6-4722-8731-ac20c6fddaf1	60	YDL185W	protein_coding	9.28	Yeast
008b4412-a734-4a43-a472-6e679503622b	60	YPL221W	protein_coding	25.85	Yeast
008b618a-1398-4200-b6b4-23a55802c232	60	YLR044C	protein_coding	36.89	Yeast
008bf9bf-729d-4762-8967-7e631abaabce	60	YPL193W	protein_coding	39.84	Yeast
008c761e-b351-48ed-978b-452c4c35e162	60	YHR094C	protein_coding	16.02	Yeast
008caa29-5abd-4881-a99c-0832fb0e621b	60	YGR214W	protein_coding	26	Yeast
008d0613-92d5-4bd1-a21e-ae966aca33d0	60	YIL142W	protein_coding	10.83	Yeast
008d5985-3019-4ecf-923d-cd6ef1d0e1e6	60	YBR109C	protein_coding	38.72	Yeast
008d6ad8-d454-4f54-b4cc-683e5af766f2	60	YGR214W	protein_coding	0	Yeast
008dea68-ba37-4dba-bead-518f87dd4282	60	YGL103W	protein_coding	20.28	Yeast
008ea14d-720f-4e6d-bb44-18189b5ff55e	60	YHR064C	protein_coding	32.93	Yeast
008ef00c-b378-4b6c-8a9e-d1309884382c	60	YKL054C	protein_coding	19.07	Yeast
008f5ca2-2821-473d-88eb-5f7e7fdf2f4e	56	YPL090C	protein_coding	8.84	Yeast
008f7ee7-9c8a-4b24-a0e2-dc79532d8fa3	60	YLR044C	protein_coding	46.59	Yeast
008f92b0-a111-4b31-a256-cf9745e35381	60	YOL086C	protein_coding	23.11	Yeast
008fe670-e1f6-41ba-880f-9f6d938311ce	60	YGL123W	protein_coding	5.32	Yeast
008ff133-fd37-4f86-9f55-b632c6ba16cb	60	YLL045C	protein_coding	19.96	Yeast
00900fd7-aa8a-4437-932a-73a624b443df	60	YHR089C	protein_coding	30.39	Yeast
0090d843-6581-4f32-9e9d-4aaaee0e8d5f	60	YFL045C	protein_coding	51.19	Yeast
0090fc24-22a8-4ed3-bb07-6d2e8bb70f93	60	YOR270C	protein_coding	38.56	Yeast
00919a8a-64fb-4854-9bdf-5160fa3ab527	60	YMR116C	protein_coding	8.5	Yeast
00921253-edf5-4292-810f-3c98b9463656	60	YML130C	protein_coding	16.68	Yeast
00926067-a275-4cac-999c-6fe93d6f87af	60	YBR187W	protein_coding	11.41	Yeast
009263c8-7da4-4da1-a82e-84af835472b9	60	YNL061W	protein_coding	44.08	Yeast
0092d59b-7259-4a50-bf19-2bd969fc6e71	60	YMR260C	protein_coding	14.22	Yeast
0092dea3-b60f-464e-8647-631b2f66e892	60	YLR355C	protein_coding	17.22	Yeast
009443d3-7a46-43a2-a2ee-7964fa1f66f0	60	YJL190C	protein_coding	0	Yeast
00946b43-6874-4b5b-9f01-280ae29eecdc	60	YNL138W	protein_coding	4.05	Yeast
0094c5e8-ed50-4e18-9589-b923fee7d8cd	60	YGL189C	protein_coding	36.85	Yeast
0095d7c7-7686-48d1-ab2b-537af8c0d019	60	YPL220W	protein_coding	18.25	Yeast
00962f03-1303-459d-b969-29f9a8c0d734	60	YLR118C	protein_coding	49.48	Yeast
009664ca-cf67-4bfa-b05e-2d5cafbbd830	60	YDR225W	protein_coding	23.61	Yeast
0097382d-3848-401b-be12-8007f061d3cb	60	YIL148W	protein_coding	13.31	Yeast
00975da7-84c0-4077-bf7e-24e50b4546d7	60	YLR325C	protein_coding	35.09	Yeast
00977f84-7070-48b6-90f9-889d90367b8f	60	YLR340W	protein_coding	33.53	Yeast
00978976-211a-4e53-adc2-346204d949b5	55	YHL033C	protein_coding	68.3	Yeast
00979723-cba4-4b1f-a96b-53931e311446	60	YLR110C	protein_coding	40.19	Yeast
0097c813-9a73-4fa5-a308-60e4515f4c93	60	YAL038W	protein_coding	65.99	Yeast
0097edef-8a24-49e3-8208-bb84ce09dc2c	60	YPL131W	protein_coding	20.86	Yeast
0098104c-0435-4a39-b42c-659485147e12	60	YPR055W	protein_coding	14.91	Yeast
00986e71-3625-442f-8d7f-8506c198b11f	60	YGR192C	protein_coding	7.88	Yeast
009899f5-28e8-4533-82bd-c9307a7d06a8	60	YLR044C	protein_coding	6.69	Yeast
009901e3-cda4-469e-a0be-e92a6622df06	60	YLR044C	protein_coding	0	Yeast
009931f8-ca65-4d50-bf55-2db58d18d989	60	YOL040C	protein_coding	32.2	Yeast
0099331e-aa1c-4d3f-8bd7-014135a7b1e7	60	YHR128W	protein_coding	25.91	Yeast
0099c5a1-6d7a-4f62-8f88-4957c280b959	60	YNR016C	protein_coding	15.35	Yeast
0099cca9-4640-4a85-a3d5-d6de8ad50c50	60	YDL014W	protein_coding	57.29	Yeast
009a4aad-5da5-419c-871a-7800473d2851	60	YER086W	protein_coding	36.11	Yeast
009a5de9-3b1f-4e89-b9bf-3b4c5fad8bf1	60	YNL102W	protein_coding	9.34	Yeast
009a5e50-544f-4d4c-9e95-6181eaa3da69	60	YML125C	protein_coding	59.48	Yeast
009a699a-b717-45cc-9c0e-c54eb89352c8	60	YGR253C	protein_coding	25.19	Yeast
009a9fe9-21fb-4e52-9287-ce83ae74799d	60	YLL026W	protein_coding	48.1	Yeast
009aa9b8-d142-4bfd-9952-d02560b0ee49	60	YGL020C	protein_coding	27.11	Yeast
009af83f-5440-45dc-8929-97ed9a8ebc29	60	YBL092W	protein_coding	11.99	Yeast
009af921-d73c-404f-b61b-654e0e0e2eef	60	YBR164C	protein_coding	31.02	Yeast
009b109a-53a6-4606-95a0-c0c79c214782	60	YPR072W	protein_coding	69.5	Yeast
009b5ce3-56f4-4d1d-a86d-f72f994dd643	60	YKL006W	protein_coding	40.44	Yeast
009bc6bc-dbf9-45e0-9bfa-464d2779ebf4	60	YJL190C	protein_coding	13.72	Yeast
009bdd7a-08b8-4b4f-acae-08cc94758921	60	YDL226C	protein_coding	56.4	Yeast
009c1112-1157-4d56-bcc3-7e7ca52161a9	60	YDL130W	protein_coding	8.98	Yeast
009c41f6-fa0d-444f-b391-aeacebe0a047	60	YKL152C	protein_coding	14.55	Yeast
009c7c20-1071-4ba3-baf2-569193c24542	60	YBL092W	protein_coding	52.01	Yeast
009cd7fa-8552-4f0d-8eaa-c7e499d7bb2c	60	YGR173W	protein_coding	45.46	Yeast
009d0432-f17c-43b8-bf85-0ac03c6633ae	60	YDR524C-B	protein_coding	39.51	Yeast
009d7773-f7c6-4743-8958-27f3c6976e01	60	YDR524C-B	protein_coding	33.85	Yeast
009d7d66-c0c1-4197-b993-5b7b6c36efff	60	YJL138C	protein_coding	41.2	Yeast
009d9a03-bf0c-42a0-bb1f-630f503833a6	60	YBR106W	protein_coding	0	Yeast
009e0516-1ecc-4a0d-acb5-c9ba7f67482d	60	YHL010C	protein_coding	91.55	Yeast
009ec500-01ec-45cd-af6a-bbccc2d90421	60	YPR102C	protein_coding	5.33	Yeast
009ec7d8-b7c4-46ce-9b6b-e475ae36dec7	60	YOR369C	protein_coding	10.24	Yeast
009f2764-9bf3-45f1-be09-f456cb7c4450	60	YEL034W	protein_coding	30.62	Yeast
009f4778-ed73-4cb5-be00-3d15d3133cbd	60	YLR333C	protein_coding	19.04	Yeast
009fda0f-f89e-4c04-b8ab-9833f8024db9	60	YHR064C	protein_coding	31.35	Yeast
00a00161-f6e0-47db-804e-e3a0978fcc34	60	YJL173C	protein_coding	18.76	Yeast
00a00f18-6931-45b7-8bd0-20ae5a5886b9	60	YMR161W	protein_coding	36.93	Yeast
00a02f89-1390-4d4a-8e45-ae353022b7c0	60	YLR056W	protein_coding	55.85	Yeast
00a0a47e-4b03-430d-89ce-eab48a449405	60	YNL178W	protein_coding	10.61	Yeast
00a0d126-eec1-47cd-9e47-edc250c81757	60	YGR204W	protein_coding	27.38	Yeast
00a0d907-44d9-439c-ac7f-64336da99b40	60	YPL110C	protein_coding	57.37	Yeast
00a137e8-7928-4c97-94ae-bcd9c0828919	60	YLL024C	protein_coding	5.94	Yeast
00a1d1a3-ebdb-4bed-b6ed-59e6818e6a98	60	YLR044C	protein_coding	0	Yeast
00a27752-a337-4ca8-8d90-a50cf0283e6c	60	YOL040C	protein_coding	21.99	Yeast
00a34263-9766-46d5-8c04-d4e071c0ca7f	60	YKR082W	protein_coding	10.01	Yeast
00a37ef3-a517-4cd9-bcf9-f23fdbd4ac5e	60	YGL032C	protein_coding	53.8	Yeast
00a4c562-bce4-408e-8a93-65663d9209c0	60	YLR249W	protein_coding	11	Yeast
00a4fc66-5da7-47a6-b19f-993b1de73a8f	60	YLR110C	protein_coding	23.9	Yeast
00a50d43-16a9-4c37-9b93-3db625429c66	60	YDR461W	protein_coding	72.57	Yeast
00a62082-5776-489d-af7d-a0ac76197ea8	54	YDL229W	protein_coding	2.48	Yeast
00a65199-cb03-4c89-bfe2-21896aaebea1	60	YGL123W	protein_coding	16.28	Yeast
00a71fee-98b0-44a4-9f3f-e7b11210ceed	60	YOL086C	protein_coding	0	Yeast
00a805f4-d3f2-4cc9-aa37-cc0eb013eb31	60	YBR196C	protein_coding	0	Yeast
00a8621a-df88-4fc4-9a14-586925831d16	60	YPR149W	protein_coding	66.18	Yeast
00a8a80b-ce8d-4ae9-bb3b-501f8cd2d80c	60	YGL030W	protein_coding	61.69	Yeast
00a8b1a6-6bc2-48d4-95c9-4518660797b6	60	YJR077C	protein_coding	37.22	Yeast
00a98351-1f6a-4047-aa26-b0b1b495db98	60	YML073C	protein_coding	10.58	Yeast
00a9b975-a235-46c4-a4d4-e37bcf678cde	60	YOR154W	protein_coding	51.13	Yeast
00a9fa29-efa4-48a8-b214-c4f014c19f1d	60	YDL130W	protein_coding	71.92	Yeast
00a9fdc3-9894-4356-87b6-fd23bcee4658	60	YPR080W	protein_coding	5.7	Yeast
00aa33d2-492b-45fe-90c0-69d1c3b566f3	60	YFR032C-A	protein_coding	7.79	Yeast
00aa7527-87d6-4792-9f0a-02e50862e463	60	YPR080W	protein_coding	10.75	Yeast
00ab134d-66df-4963-a9ee-eb177960683b	60	YMR212C	protein_coding	15.07	Yeast
00ab257a-ca1f-45bb-ab02-a938f9e43fb2	60	YER186C	protein_coding	47.34	Yeast
00ab31b4-2792-4515-ab8e-832e5f98d5ee	60	YHR193C	protein_coding	41.86	Yeast
00ab433f-fd84-4614-8808-7b485401452d	60	YNL288W	protein_coding	51.92	Yeast
00ab8ea3-c167-46c2-af4a-e002cbdfa1bb	60	YCR037C	protein_coding	48.5	Yeast
00aba9ca-b73c-4543-885d-ae9dec5bd9a0	60	YGL031C	protein_coding	17.52	Yeast
00ac0d6f-4df8-4886-a92e-bc4e8f699d1e	60	YGL115W	protein_coding	0	Yeast
00ac472b-ad11-4085-9bea-2700f5ce3e98	60	YJR058C	protein_coding	16.62	Yeast
00ad409b-0454-47cf-9186-daba6a9b2e92	60	YBR126C	protein_coding	49	Yeast
00ad4549-3f52-47ee-9ace-fc558186c911	60	YDR224C	protein_coding	25.43	Yeast
00ad96e0-6600-4c39-ac07-b43fbf41a8cf	60	YGL030W	protein_coding	47.68	Yeast
00ae086a-0207-4b0c-ae99-6d3db0151cd1	60	YER177W	protein_coding	24.38	Yeast
00aea591-ed81-45ec-b8d9-2b622e7fce1a	60	YGR192C	protein_coding	35.32	Yeast
00af2af5-715e-4099-86f3-e3aea54b7357	60	YDR044W	protein_coding	48.47	Yeast
00af404d-ef4e-47e6-b46e-247c2610f8e4	60	YOL040C	protein_coding	36.84	Yeast
00af50a5-8a8c-45a9-ac4e-5c5d8202d211	60	YKL180W	protein_coding	8.98	Yeast
00af5f4d-b6da-46af-a7c1-ff696550a8f7	60	YKR057W	protein_coding	12.45	Yeast
00b0167e-19cc-49a7-9d41-08ce080995b2	53	YJR145C	protein_coding	45.29	Yeast
00b057ee-aa4a-4971-87e5-82ae8799be4a	60	YGR173W	protein_coding	49.73	Yeast
00b05b3c-24ea-41ed-942e-09c661759447	60	YLR075W	protein_coding	5.25	Yeast
00b06fc8-b9c8-4f74-ac38-640c9a11410f	60	YKL096W-A	protein_coding	24.41	Yeast
00b08455-40ea-4d72-9082-4a438cf9376f	60	YBR106W	protein_coding	65.07	Yeast
00b08ad0-1c0f-44ce-a9be-81154860cf8e	60	YBR118W	protein_coding	11.67	Yeast
00b0e38b-4da1-4c38-ab3d-c8e39df1600e	60	YLR340W	protein_coding	47.95	Yeast
00b0f574-90aa-4104-88f0-d3dc180bd251	60	YDR447C	protein_coding	16.42	Yeast
00b130c1-1ace-447c-b200-01fbbe82f2a8	60	YMR116C	protein_coding	22.21	Yeast
00b164a3-68b2-471d-9419-56b768dcfa0f	60	YLR044C	protein_coding	6.75	Yeast
00b1bd28-93e4-4b99-a78d-842875b2cb25	60	YLR340W	protein_coding	11.87	Yeast
00b2663b-f522-44f0-9229-cc24c0ffb3f6	60	YLR109W	protein_coding	22.04	Yeast
00b27a65-8071-4dba-8eb5-638156a0ffba	60	YMR307W	protein_coding	16.55	Yeast
00b28bf6-6c7b-4b76-b38f-b230c52dc028	60	YLR044C	protein_coding	9.41	Yeast
00b29085-0340-4835-a97c-71841b70daf4	60	YOR097C	protein_coding	12.96	Yeast
00b2f6f8-53b9-4bd4-a679-45f99509b86d	60	YDR524C-B	protein_coding	9.27	Yeast
00b30d0c-d909-4091-a662-ba2764163c77	60	YNL308C	protein_coding	9.61	Yeast
00b321ec-95bb-49b1-bc78-e93971acf4ab	60	YKL096W-A	protein_coding	15.88	Yeast
00b341e2-d4b8-442f-b278-63c71ec7ca2b	60	YGR275W	protein_coding	1.21	Yeast
00b37e35-edc0-4525-8f08-4add492094d6	60	YOR119C	protein_coding	0	Yeast
00b38a2b-27b7-4c68-a8a1-9bd863748bc1	60	YER055C	protein_coding	12.85	Yeast
00b3ea3c-2eb5-4196-9c00-9aa12772708d	60	YJR123W	protein_coding	68.73	Yeast
00b3f4d5-954d-40ad-ad89-d2f996826229	60	YNL302C	protein_coding	15.44	Yeast
00b3fc3d-e0be-471d-9849-5a3a4afddb0b	60	YLR109W	protein_coding	13.88	Yeast
00b44524-33f1-4c90-b4cb-b65d8c0e2408	60	YDR012W	protein_coding	57.95	Yeast
00b45b67-ddb6-4efa-bb84-bc703f183339	60	YDL061C	protein_coding	17.03	Yeast
00b48da6-73d2-4926-a697-eff26a0573cf	60	YGL103W	protein_coding	31.03	Yeast
00b49920-6a00-4a62-8a31-c3025b77a13f	60	YBL036C	protein_coding	54.17	Yeast
00b4a539-a49e-432a-8b11-f2119f799fed	60	YBR009C	protein_coding	66.16	Yeast
00b52ab2-04b1-4554-a1cb-22be6fd60fad	60	YHL015W	protein_coding	9.53	Yeast
00b574d3-0ac8-4b47-8d56-71f8a6be3bf6	60	YGL028C	protein_coding	66.42	Yeast
00b577b0-e7ae-468d-8201-ab7b0e1ce012	60	YNL178W	protein_coding	23.12	Yeast
00b5c6ac-6ffe-454c-9532-7ccfb360ef59	60	YKL060C	protein_coding	8.6	Yeast
00b5d87a-f86e-4c40-b59b-1c9f2d9ff552	60	YER159C	protein_coding	18.57	Yeast
00b5f01b-22ca-4f75-85b9-866154130e6f	60	YLR264W	protein_coding	40.19	Yeast
00b6dd62-b249-4e90-b588-de938ab3091c	60	YJR045C	protein_coding	47.94	Yeast
00b6f0af-27d8-4d7b-b7ef-9667c05261d0	60	YJR139C	protein_coding	7.77	Yeast
00b71549-4d72-4172-a367-b633ee513953	48	YGR192C	protein_coding	10.92	Yeast
00b72f96-7a9d-4de1-bafa-f10d0e64b0f1	60	YNL119W	protein_coding	0	Yeast
00b7397d-cef2-44a1-b6e5-009ce824e031	60	YPR043W	protein_coding	61.3	Yeast
00b7f57d-2f15-4349-a445-cd3a6b6069c7	60	YKL180W	protein_coding	15.97	Yeast
00b8278c-75cb-43dd-93e9-5e52fcec070d	60	YDL130W	protein_coding	15.24	Yeast
00b84850-b042-45bc-a705-364fba8b864a	60	YPL131W	protein_coding	11.82	Yeast
00b851d8-a5af-44c7-a0b5-651ab3ce5560	60	YFR040W	protein_coding	61.24	Yeast
00b863ba-c74c-4d6d-b998-2d81e4021c52	60	YOR165W	protein_coding	19.82	Yeast
00b90f89-766e-448a-9026-9e88650635c1	60	YHR203C	protein_coding	11.7	Yeast
00b957f3-babf-43c6-8a4c-9d4c5751ad8b	60	YLR061W	protein_coding	33.81	Yeast
00b99cca-4314-4922-89d0-78d2104f5090	60	YGL030W	protein_coding	52.38	Yeast
00ba3aa1-4c6e-4f7c-8af4-8c67b8f207d3	60	YGR159C	protein_coding	13.36	Yeast
00ba58ed-d9d8-4dc1-822d-5c8bed6ed7fe	60	YDR418W	protein_coding	17.97	Yeast
00bad222-e128-4c31-bece-2cbf22b16ace	60	YGL031C	protein_coding	17.07	Yeast
00bb619a-541f-4c01-af96-aa42710bbedd	60	YKL152C	protein_coding	20.18	Yeast
00bb6f7a-199d-4a6e-a146-aedc6e84ecdf	60	YKL201C	protein_coding	41.15	Yeast
00bca640-f731-42e4-aa59-f59e95b9b8ba	60	YMR143W	protein_coding	29.89	Yeast
00bcd65c-6bd1-4095-bc26-144e0b0eacd2	60	YGR192C	protein_coding	5.94	Yeast
00bcde1f-45c3-479d-9b19-4aac1360a36d	60	YGR008C	protein_coding	67.61	Yeast
00be11a8-7045-41a2-8416-b7cf116cea0c	60	YLR044C	protein_coding	14.69	Yeast
00be1d6d-80e8-4d58-b921-2491ef44640d	60	YDL208W	protein_coding	25.52	Yeast
00be6011-a0cf-44f5-a294-6617d0cdef1a	60	YPL245W	protein_coding	28.75	Yeast
00bee026-0b79-4e0f-b99a-b7bfda6de8c7	60	YLR044C	protein_coding	15.74	Yeast
00bf153d-0136-471a-bc1f-e71a699ebd82	60	YCR030C	protein_coding	16.04	Yeast
00bf90bf-8f0f-490a-9562-07a42c1cd3c2	60	YGL203C	protein_coding	6.44	Yeast
00c04a89-d822-4674-aa22-946a35f6b71f	60	YNL067W	protein_coding	0	Yeast
00c0a56c-1ea8-496a-bc73-c093278457fb	60	YLR333C	protein_coding	32.41	Yeast
00c0ab8a-e8bd-4f10-be1b-128686f1fd16	60	YGR192C	protein_coding	29.94	Yeast
00c0b7bc-2853-45ca-841b-80d909c5da04	60	YPR080W	protein_coding	36.07	Yeast
00c0d510-ff0c-48d7-a4c1-e097472b1d1d	60	YGR276C	protein_coding	11.72	Yeast
00c0e817-b783-461e-a120-2d0f633a343b	60	YNL287W	protein_coding	20.48	Yeast
00c152a6-8608-47d1-9313-d2b696fa8ea5	60	YAL005C	protein_coding	31.73	Yeast
00c1b745-f927-4e11-9da5-e32e444bd6d6	60	YMR122W-A	protein_coding	35.96	Yeast
00c27ce0-51af-40a4-bbb6-1c44ae51c288	60	YGR192C	protein_coding	35.41	Yeast
00c289de-7707-4109-a8ed-875466de2c4b	60	YHR021C	protein_coding	32.01	Yeast
00c2dcd7-f171-4d04-99fc-ff1d68b4b17a	60	YLR044C	protein_coding	16.82	Yeast
00c2efa0-73d2-4035-afa9-47fd1220eed2	60	YDL014W	protein_coding	31.21	Yeast
00c31543-6cb0-4c41-9244-f113453b3439	60	YBR189W	protein_coding	38.73	Yeast
00c35fe4-6aab-45c0-84ba-f443f8eb0132	60	YLR048W	protein_coding	13.24	Yeast
00c3a3e6-f244-486f-9bbf-062f9d7ab8dc	60	YPR132W	protein_coding	24.1	Yeast
00c3b75d-7279-4db2-85d1-8e26897ac647	60	YEL017C-A	protein_coding	31.21	Yeast
00c3bf44-e27b-482c-a2fe-54b80560d243	60	YGR192C	protein_coding	15.08	Yeast
00c3f33c-e509-4807-809e-e904efc5dd60	60	YDL133C-A	protein_coding	7.49	Yeast
00c43c12-3e8b-41fc-91ce-0fa2198196bb	60	YOL086C	protein_coding	17.99	Yeast
00c4b509-6f72-412f-9adf-e8e2572cb8e3	60	YPL131W	protein_coding	0	Yeast
00c4bb6e-98ab-4f68-a753-7492d63a6328	60	YNL030W	protein_coding	27.93	Yeast
00c5e58e-a22d-4393-b361-1e5627718413	60	YLR044C	protein_coding	18.07	Yeast
00c601f7-c6ef-498b-8476-f495fc2163ed	60	YEL034W	protein_coding	58.97	Yeast
00c658ed-187a-4ab9-a918-7ffbc8df4b10	60	YLR044C	protein_coding	9.64	Yeast
00c6ec8b-1ccf-4d70-bb9e-32ec59146946	60	YGR282C	protein_coding	36.77	Yeast
00c71a32-6486-4586-abfb-d83e62ec3cde	60	YER110C	protein_coding	24.05	Yeast
00c7531f-3980-4185-b557-a864dc08cdd6	60	YLR044C	protein_coding	0	Yeast
00c777ff-6848-40fa-864b-c03acac29a7a	60	YPL079W	protein_coding	28.54	Yeast
00c7ff2f-5494-4ce9-85ad-8476535af87d	60	YOR266W	protein_coding	12.39	Yeast
00c80f9b-e3ee-4201-8802-14d3e5557113	60	YKL006W	protein_coding	0	Yeast
00c84675-625f-4cb7-912b-fd851b11e31e	60	YLR044C	protein_coding	21.67	Yeast
00c882d6-75b1-4d98-86bd-d31a803b3e13	60	YOL120C	protein_coding	9.76	Yeast
00c8aa44-7060-4ff7-a7c2-349113d30cad	60	YKR038C	protein_coding	45.51	Yeast
00c90461-f0b6-45a7-8198-9b5f81792e7b	60	YMR122W-A	protein_coding	45.47	Yeast
00c914ce-cf2c-4ed9-a60d-487c472f6bb9	60	YOR096W	protein_coding	33.35	Yeast
00c91700-a3b6-4ce4-9c92-dc11f288d8bd	60	YBR191W	protein_coding	10.95	Yeast
00c91c16-5f9a-4ddc-9d2c-2f46afaf3cab	60	YCR107W	protein_coding	49.58	Yeast
00c91e88-c8b1-4836-965a-48a4a3421228	60	YGL036W	protein_coding	0	Yeast
00c95272-e229-415e-a652-8f442fea978e	60	YCR051W	protein_coding	18.98	Yeast
00c95f1e-467e-4603-b9f8-c7b1223e3286	60	YPR062W	protein_coding	6.73	Yeast
00c9b416-0fd5-4321-8348-c43af0476028	60	YPL061W	protein_coding	18.72	Yeast
00c9e6ee-edd1-4c78-8fbb-5a6cf4692056	60	YKL065C	protein_coding	26.14	Yeast
00ca3218-dbf9-4c51-ae0e-75599fcb00a8	60	YLR167W	protein_coding	10.37	Yeast
00ca9b33-f6a9-4bdd-b583-56b7c36e95be	60	YKL117W	protein_coding	39.17	Yeast
00cae0b1-dbbe-4f45-8c22-5f25d6f05fcd	60	YOR271C	protein_coding	26.48	Yeast
00cb107f-2430-4910-9161-54d6b03ad0c3	60	YFL045C	protein_coding	16.44	Yeast
00cb5eff-1d42-4125-8998-5fec9a7986e2	60	YJL130C	protein_coding	22.74	Yeast
00cc32c9-e57b-4afc-81bc-e22b43c5cd12	60	YBL092W	protein_coding	5.71	Yeast
00cc8b15-d68c-4c0d-b45a-33842bde3851	60	YER056C-A	protein_coding	15.42	Yeast
00cd1654-0f87-45d0-bb27-c731d2b8a7ff	60	YIL065C	protein_coding	34.27	Yeast
00cd7d41-d3d3-4304-b38f-770048e9909c	60	YKL096W-A	protein_coding	11.02	Yeast
00ce4262-957d-47cb-bfc2-196fa047089b	60	YOR323C	protein_coding	15	Yeast
00ce4f1d-18c3-40b2-b7a8-fc3c9a77df3b	60	YNL178W	protein_coding	6.99	Yeast
00ce891a-e104-4c80-9654-777a0d2e07fa	60	YBR143C	protein_coding	11.76	Yeast
00ce9997-6297-4834-963f-5fc44c1e15ed	60	YKL060C	protein_coding	16.59	Yeast
00ceedc1-a701-4e78-a9c0-0cd820cc9439	60	YDL061C	protein_coding	29.64	Yeast
00cef0c2-7d92-4fdc-ac02-03d084ca6b60	60	YGR192C	protein_coding	8.7	Yeast
00cf9ecf-1ce5-4740-91e3-8bf61c4cbeb8	60	YDL133C-A	protein_coding	41.59	Yeast
00d09b08-734f-41be-a38c-637fae7ad066	60	YGR192C	protein_coding	10.69	Yeast
00d0ca7c-3f72-4d9a-87c8-8f044ae551d8	60	YDR033W	protein_coding	20.19	Yeast
00d0cfbb-0828-4626-8c55-0b67fe37f37a	60	YLR061W	protein_coding	19.48	Yeast
00d0e062-0544-4451-a472-ba324c6306bf	60	YLR264W	protein_coding	42.84	Yeast
00d1431c-26a5-4e81-a6d5-ac6d945475f9	60	YLR344W	protein_coding	26.2	Yeast
00d15be9-b72c-4396-86fc-53d4ffcab50c	60	YKL152C	protein_coding	21.07	Yeast
00d1890a-c2c0-4309-b00d-2edd2faa34f5	60	YKL067W	protein_coding	7.42	Yeast
00d1905c-353d-4b47-a7f0-a3264573a075	60	YPL050C	protein_coding	20.92	Yeast
00d2355c-7841-4d4e-b984-6bdba6e51949	60	YJL004C	protein_coding	36.63	Yeast
00d2a220-203a-4122-bf84-52fe74a1f4d3	60	YDR212W	protein_coding	37.67	Yeast
00d2acd3-c205-4afa-ab2c-6b1bc400b018	60	YOR096W	protein_coding	26.17	Yeast
00d2f55d-5189-4eb5-a154-d7474ab4e8bf	60	YHL008C	protein_coding	5.86	Yeast
00d333a8-208d-46f9-bd28-828666522def	60	YER165W	protein_coding	19.06	Yeast
00d41d9c-ed45-48ba-9e0d-63be0c8d901f	60	YNL327W	protein_coding	8.05	Yeast
00d4f0c9-ac3f-46a8-9787-3248f0eee83c	60	YBR009C	protein_coding	14.24	Yeast
00d54de9-72ec-417c-8b7f-e93162cfcc9a	60	YDL053C	protein_coding	53.27	Yeast
00d56318-dd79-4d4a-8320-18d77a104b70	60	YDR510W	protein_coding	28.41	Yeast
00d5d3ad-c81f-4402-8790-4e7f3b5d4613	60	YKL127W	protein_coding	8.45	Yeast
00d6612d-f761-41db-9f1a-4783283d0046	60	YGR192C	protein_coding	0	Yeast
00d6e1eb-aea6-433f-8808-b64bb1cb4b26	60	YLR249W	protein_coding	22.85	Yeast
00d6e5bd-39db-4f78-ab24-acc77360b170	60	YPR069C	protein_coding	39.78	Yeast
00d6ed8d-a0fe-40e8-b268-4872a33764c1	60	YGR214W	protein_coding	14.64	Yeast
00d6f48a-3718-464f-bbdb-72a3188a4240	60	YBL092W	protein_coding	29.88	Yeast
00d70da5-c796-4842-b241-38dedb01f673	60	YIL050W	protein_coding	9.59	Yeast
00d74929-93f0-4be6-9f2d-af4a618227f5	60	YOR155C	protein_coding	45.63	Yeast
00d772f7-bb40-4913-9451-603b355c230e	60	YOR246C	protein_coding	20.41	Yeast
00d774f8-be22-4c4c-9164-13b111c3a3df	60	YOL040C	protein_coding	30.32	Yeast
00d7a5cc-aeb0-495d-868a-a8526a18d84d	60	YGL147C	protein_coding	2.99	Yeast
00d7dc9e-ef68-4d58-bb97-debd27424739	60	YDR002W	protein_coding	38.6	Yeast
00d7e798-8b8a-4074-9ab0-536185a663f3	60	YKL060C	protein_coding	23.03	Yeast
00d87888-a332-4a35-ad95-614dadb812d6	60	YLR359W	protein_coding	41.74	Yeast
00d89b46-5b7e-41c4-9752-961325a87839	60	YOL086C	protein_coding	8.87	Yeast
00d8c4d3-987a-4ea2-89de-d382093c5861	60	YDR050C	protein_coding	41.61	Yeast
00d8c9d8-9272-4a14-80e3-f37b02a583a1	60	YIL078W	protein_coding	48.99	Yeast
00d8d904-5098-4eed-8b55-4522ce5e623c	60	YPR080W	protein_coding	0	Yeast
00d9309d-4b7a-47a3-bb47-5c1989307cea	57	YBR118W	protein_coding	25.49	Yeast
00d9505b-2167-4c71-bdc2-0057f4ddc62e	60	YNL162W	protein_coding	27.8	Yeast
00d97f22-3506-42bc-a8fc-9a7809a98b03	60	YJL159W	protein_coding	29.61	Yeast
00d99f8f-8ad3-4b0b-a4c0-a2c448e9cfdd	60	YGL008C	protein_coding	27.86	Yeast
00da38eb-a215-4e78-95c8-2325108169c8	60	YNL067W	protein_coding	20	Yeast
00da3c74-db55-4241-aade-9a5258262fd7	60	YLR110C	protein_coding	41.74	Yeast
00da729b-3382-4126-b5a2-b94185838111	60	YHR013C	protein_coding	36.5	Yeast
00da952e-de93-40dc-bfe2-3698d70d5a7c	60	YMR297W	protein_coding	19.51	Yeast
00dacf1b-56b6-463b-87f8-3e4668bd460b	60	YNL189W	protein_coding	17.91	Yeast
00dad8a2-ba68-447c-a504-5814536d333e	60	YML028W	protein_coding	46.13	Yeast
00db1c56-8828-48ac-b77d-3918d4a8f10d	60	YHR141C	protein_coding	12.04	Yeast
00db8aa7-4cb7-4e67-a8cd-275e253e36d1	60	YDL184C	protein_coding	32.95	Yeast
00dbb197-6274-4760-b1e7-e73352ef3a5f	60	YKL060C	protein_coding	25.51	Yeast
00dbfc45-1d52-4f74-be28-c3d6de827862	60	YMR307W	protein_coding	7.71	Yeast
00dc5e25-6765-455c-8cc8-0ee733c9fb08	60	YEL001C	protein_coding	39.06	Yeast
00dcbc0f-9338-4152-b815-dec66a117448	60	YHR200W	protein_coding	20.07	Yeast
00dcbf7f-c7fa-49e0-8210-34d30435fa3a	60	YOL127W	protein_coding	22.19	Yeast
00dcdf29-f4a3-42a2-bbe6-aa1ff8435c21	60	YDL133C-A	protein_coding	34.5	Yeast
00dcf913-b358-489a-9979-eef96dacaf4f	60	YLR044C	protein_coding	28.41	Yeast
00de1d37-890f-477d-ba5f-56d794887250	60	YJR094W-A	protein_coding	28.83	Yeast
00de1e64-a90a-4d0f-be34-82f008e62187	60	YPR112C	protein_coding	25.28	Yeast
00df71a1-f7f7-4dd9-985a-a9e231cf0676	60	YOR187W	protein_coding	13.02	Yeast
00dfa82e-121b-4f21-af56-f37e327e26a2	60	YMR189W	protein_coding	63.24	Yeast
00dfb773-d96a-4c7e-9bad-3661071abc22	60	YLR075W	protein_coding	52.19	Yeast
00dfbd82-8ab8-40e7-8aca-fdc6bb02790b	56	YGL076C	protein_coding	15.31	Yeast
00dfe837-91b8-402f-b0f5-23f49cb93ee8	60	YDR064W	protein_coding	33.96	Yeast
00e021ba-117e-48df-b222-43428a7f56d9	60	YGL008C	protein_coding	138.79	Yeast
00e064d0-8e2e-4ba0-b19a-e30243c335b1	60	YPR080W	protein_coding	46.95	Yeast
00e0746d-22f9-4c23-9f18-297d57b096ce	60	YLR333C	protein_coding	39.49	Yeast
00e07d60-85bf-4775-b9b5-35718034fd56	60	YKL165C	protein_coding	28.8	Yeast
00e0a6bd-bf25-4a6f-8130-99bba8ec0130	60	YJR050W	protein_coding	0	Yeast
00e181ca-3ee0-4dbd-aedb-28720816264a	48	YNL162W	protein_coding	32.59	Yeast
00e1c3af-0b84-4216-9a2b-9e25bee9ccdc	59	YDL191W	protein_coding	48.31	Yeast
00e1c6a0-97a1-4f6e-92dc-69fef320d2c2	60	YJR135W-A	protein_coding	33.59	Yeast
00e226fe-5aac-43b9-9bda-15cc08714ba0	58	YNR009W	protein_coding	21.55	Yeast
00e23642-41bc-4575-882e-5f861d8377d5	60	YOR298C-A	protein_coding	0	Yeast
00e28c59-499c-4a82-a826-58af58afb9e2	60	YGL020C	protein_coding	31.48	Yeast
00e28dbe-55ff-448c-b8c4-5a2ff8b33a0b	60	YMR173W	protein_coding	25.96	Yeast
00e2df71-0e8d-4dad-82ec-9dbc215445eb	60	YOR293W	protein_coding	36.22	Yeast
00e30521-d569-4647-8d63-059f2f1cbe64	60	YOL086C	protein_coding	14.13	Yeast
00e38b94-6ce4-4feb-bfd1-ef8cdabf2772	60	YHR117W	protein_coding	49.77	Yeast
00e47d1d-79a4-4d9f-aee1-49ec2c478f72	60	YPR110C	protein_coding	64.67	Yeast
00e4b96a-7221-49d0-a6a3-ae9f2f20f5ee	60	YFL045C	protein_coding	30.43	Yeast
00e4fae3-fdfe-4b05-97e0-f6882193c47b	60	YML078W	protein_coding	13.08	Yeast
00e57093-a2d2-48c4-b8c9-1fad76bc0dc5	60	YLR096W	protein_coding	43.13	Yeast
00e586fa-9ab7-4901-b0c4-2e0eb079c14a	60	YGR192C	protein_coding	31.31	Yeast
00e58c4b-017a-4808-9584-be124960c369	60	YBL092W	protein_coding	10.01	Yeast
00e5b2df-de78-44e1-bc25-201083e2008f	60	YLR150W	protein_coding	35.74	Yeast
00e5c90a-d4be-4bea-a2a1-66ef8961470b	58	YJR145C	protein_coding	22.15	Yeast
00e629d9-2b27-4bda-9791-c814d8548f16	60	YDR002W	protein_coding	22.81	Yeast
00e64457-bc24-4ebb-a2ef-bc8db5dc717b	60	YGR218W	protein_coding	9.19	Yeast
00e69511-14a2-4a80-a057-1447db9a6bfc	60	YPL078C	protein_coding	21.61	Yeast
00e77ee3-19d6-4dc0-9122-26d120332bf9	60	YKR059W	protein_coding	70.54	Yeast
00e7829d-3127-4764-8d7b-173262fbcbb1	60	YBL087C	protein_coding	12.92	Yeast
00e79ed7-5fb5-40d4-8cc5-050671ebafbd	60	YHR094C	protein_coding	27.63	Yeast
00e7c37e-f778-434a-a332-77cd5c1371d9	60	YGL009C	protein_coding	42.52	Yeast
00e7efc8-74bc-4652-9cc7-8222b10b1937	60	YNL069C	protein_coding	10.44	Yeast
00e8118b-a8a2-4f34-b477-3339e6bf1a3a	60	YBR109C	protein_coding	50.62	Yeast
00e82eea-3901-4545-9730-d51c2bb0f782	60	YIL142W	protein_coding	0	Yeast
00e899c3-72f2-48f9-b53c-aba74dbbc9a5	60	YLR300W	protein_coding	70.25	Yeast
00e8d433-4483-428a-887a-11c046287b5f	60	YHR039C-A	protein_coding	33.6	Yeast
00e8ec05-a264-4ef1-83e3-3671ad8d3177	60	YIL109C	protein_coding	6.14	Yeast
00e96473-dfde-4f26-8b6c-7aafa5f175d1	60	YEL068C	protein_coding	20.27	Yeast
00e9dd50-33a3-4348-ab08-cdfe41bdb44f	60	YLR425W	protein_coding	20.69	Yeast
00e9ee8a-825e-4f66-8311-51e43479942c	60	YPL236C	protein_coding	26.42	Yeast
00e9ef59-b838-4dd3-b041-ab9ad6615d12	60	YOL086C	protein_coding	9.72	Yeast
00ea7b86-5f69-4713-a3de-6172903e59ee	60	YOL086C	protein_coding	29.5	Yeast
00eaf31f-1a2f-48a1-97d0-52400404cf67	60	YJL008C	protein_coding	39.4	Yeast
00eb6ae6-8546-4633-8089-10c688c0eb80	60	YPR080W	protein_coding	26.85	Yeast
00eb8579-0f00-4ac2-985f-ec2b10482a14	60	YJL166W	protein_coding	11.72	Yeast
00eb92b6-34c9-4a16-acaf-7f8695de8af4	60	YGR012W	protein_coding	0	Yeast
00ebd868-606c-433e-810b-965eb34544d7	60	YNL069C	protein_coding	34.99	Yeast
00ecea8b-fab5-473b-8ff5-57b4fdb85946	60	YDL061C	protein_coding	10.65	Yeast
00ed20f2-1565-489f-bdbb-70e22030d618	60	YDR050C	protein_coding	39.69	Yeast
00ee8365-ba10-4e69-8bc3-ee24800c7da0	60	YML073C	protein_coding	7.4	Yeast
00eeac08-2841-4ad8-b238-0893ed8f9301	60	YMR039C	protein_coding	27.94	Yeast
00eecad9-4a54-4743-bb8c-3f6896b42420	60	YPL143W	protein_coding	16.69	Yeast
00ef1bfb-713b-4f4e-828f-a64329ecbeff	60	YNL301C	protein_coding	17.98	Yeast
00ef1fcd-6bd4-4004-b249-a1a045e5fe63	60	YLR075W	protein_coding	37.93	Yeast
00ef2e0b-12d7-41ac-a19c-18d29d38556e	60	YHR155W	protein_coding	0	Yeast
00ef34f0-0708-4064-a869-a0036a0797e2	60	YDL103C	protein_coding	71.67	Yeast
00ef81c7-ac43-4842-95c7-2f18ca99c0ff	60	YNL069C	protein_coding	44.35	Yeast
00f01f69-3161-40ca-808f-0890329f2d24	60	YGR034W	protein_coding	23.52	Yeast
00f06475-2b2c-4215-8f2e-22ac442622b1	60	YKL060C	protein_coding	40.61	Yeast
00f07490-7612-4a6b-8776-c31e5920d1ad	60	YOR094W	protein_coding	22.9	Yeast
00f077bf-9cbe-4965-8b9b-e4abd70a58e6	60	YKL152C	protein_coding	11.4	Yeast
00f08af6-b834-4e8a-8438-6f54d14b496c	60	YPR020W	protein_coding	32.06	Yeast
00f0ef6e-c5f2-430b-a51e-5019f3d5fc53	60	YDR225W	protein_coding	23.07	Yeast
00f12e48-9967-40c5-9a13-2a4d282f7901	60	YHR081W	protein_coding	32.88	Yeast
00f23701-369e-4726-b4a3-810ecc1792db	60	YPL131W	protein_coding	33.93	Yeast
00f3277d-20c1-4a7c-b310-69e37077a331	60	YOR063W	protein_coding	50.22	Yeast
00f4ac3e-e337-4996-b994-7d1a119854ea	60	YHR174W	protein_coding	7.16	Yeast
00f4b67b-9bf4-4a8b-83ff-71068383a815	60	YKL117W	protein_coding	42.14	Yeast
00f52b09-b36b-4c9f-b114-a189129a47b4	60	YER074W-A	protein_coding	50.49	Yeast
00f549b5-ce11-4551-ad2f-e3fde80f0ee7	60	YKL096W-A	protein_coding	32.12	Yeast
00f5f37b-ce63-4bb2-9cfa-9b4e230a2584	60	YPR041W	protein_coding	33.18	Yeast
00f619a2-b9c1-40f9-9bb5-903506475877	60	YNL209W	protein_coding	46.64	Yeast
00f68371-05e3-491c-972e-297b45469b52	60	YGL123W	protein_coding	45.3	Yeast
00f6aba1-5c51-47c1-a3d8-b8da140b1258	60	YGL123W	protein_coding	22.47	Yeast
00f6e81f-c008-4083-aa22-57b27dfa93ab	60	YOL040C	protein_coding	46.75	Yeast
00f71129-f9c0-4bd0-91f1-1ced6a6b68a1	60	YNL178W	protein_coding	25.2	Yeast
00f7b665-d8d9-4093-adaa-0d43bbbac001	60	YGL189C	protein_coding	30.66	Yeast
00f82636-a31b-4c00-aad2-4f404561aed7	60	YHL033C	protein_coding	13.2	Yeast
00f869ba-4644-4c5a-856a-69f35785f7a3	60	YHR162W	protein_coding	48.54	Yeast
00f88344-a7fa-4617-9b53-e0684e5d68c6	60	YOL086C	protein_coding	28.27	Yeast
00fa1944-73b2-40a2-a356-0584bc8e0c27	60	YCR028C	protein_coding	41.05	Yeast
00faec75-48d9-460d-9c47-5c74b7b6540e	60	YDR110W	protein_coding	71.16	Yeast
00fc09c8-c4ab-4b34-8af3-97b6a0777885	60	YKR085C	protein_coding	14.3	Yeast
00fc2360-4e7a-400f-9dd5-6a10297d96d5	60	YDR155C	protein_coding	41.27	Yeast
00fdfee1-35d2-4328-a354-d2de33c37103	50	YBL072C	protein_coding	5.89	Yeast
00fe2cad-311b-44f0-b9fa-d2ba627448b0	60	YIL051C	protein_coding	15.56	Yeast
00fe2e14-2f24-4a79-8079-3baaf59df78c	60	YDR500C	protein_coding	21.68	Yeast
00fe6e1e-9981-4a3b-a6e4-329a5a519d84	60	YOL120C	protein_coding	0	Yeast
00ff0856-5e43-4a8c-88ba-43c63ebdd5c0	60	YHL015W	protein_coding	9.64	Yeast
00ff0a0d-d4fb-4493-abaa-4756323c1c9c	37	YKL180W	protein_coding	27.88	Yeast
00fff41b-906b-49c5-b6e4-a6059422e3cc	60	YDR524C-B	protein_coding	10.5	Yeast
01005553-0ee0-4a78-9180-0dcd0b29b7f7	60	YGL040C	protein_coding	31.23	Yeast
01005850-d8db-4c14-bdc6-7755dd21d3db	60	YKL060C	protein_coding	25.22	Yeast
0100b74b-495d-4207-9b9d-032b8f2b9cef	60	YDR384C	protein_coding	28.49	Yeast
0101a78d-6851-46c5-951f-2824a75ab62c	60	YPR080W	protein_coding	14.58	Yeast
0101ff7d-5d63-40e8-b6ce-5b4dfb4fe63b	60	YLR132C	protein_coding	75.8	Yeast
01020ee8-8198-4073-a850-9c0da1856ad7	60	YBR256C	protein_coding	47.73	Yeast
010213d4-8ada-4ac8-ab65-a483ccdb826e	60	YKL060C	protein_coding	15.78	Yeast
010267ec-f878-4ca4-a3d0-b766059f4d16	60	YLR044C	protein_coding	25.22	Yeast
0102c7a2-67cf-4d80-9373-75cdfaaf2546	60	YBR196C	protein_coding	33.79	Yeast
01030490-986f-494e-b76b-7d5acf4317da	60	YDR012W	protein_coding	18.82	Yeast
01033d69-101e-4af6-931a-13b918c1f008	60	YML028W	protein_coding	15.94	Yeast
01044b84-890d-4e83-8263-c97e1bd48e2e	60	YIL051C	protein_coding	49.08	Yeast
010463c7-8cb4-4a2b-85d8-6344fcad7347	60	YLR390W-A	protein_coding	26.52	Yeast
010489e1-eb30-4d80-a2e4-972b0b6d5afa	60	YOR369C	protein_coding	21.89	Yeast
010532fd-bd98-4956-95ef-089298af3998	60	YIL148W	protein_coding	28.12	Yeast
01054d3f-1a78-4fe0-b723-779a3fc83a42	60	YOL143C	protein_coding	45.22	Yeast
0105a93b-afe6-4b84-a059-235e217e8a3b	60	YML131W	protein_coding	26.01	Yeast
0105ceb4-af8b-4561-a77e-80998ec3b421	60	YOR063W	protein_coding	22.82	Yeast
0105fe47-6dfc-4ca3-bdee-7b1c09a1eca0	60	YOR210W	protein_coding	12.71	Yeast
010628d1-e1eb-4d6b-add7-2abb8a3272c1	60	YGR020C	protein_coding	29.38	Yeast
01066102-cbfd-48d4-845d-1b3cfc4a9351	60	YEL017C-A	protein_coding	17.76	Yeast
01068a17-0845-418f-a9b2-af96f068120b	60	YDR524C-B	protein_coding	40.81	Yeast
0106be30-79b8-4cc3-8739-6e3330531c3e	60	YOL129W	protein_coding	24.57	Yeast
010731a4-ccae-40ed-a47a-c951a32e7f23	60	YNL045W	protein_coding	64.34	Yeast
01094f68-e851-4a1f-bf9c-b88bc7dbbd7e	60	YDL097C	protein_coding	68.29	Yeast
0109729f-7827-4f01-884f-7f462abb3d0e	60	YKL096W-A	protein_coding	16.37	Yeast
0109fd1a-3c87-4176-8e6e-888533ebf863	60	YJL190C	protein_coding	11.04	Yeast
010a270c-9853-4de5-91ac-fde73e63f7a7	58	YDR385W	protein_coding	4.83	Yeast
010a4023-7113-44b1-b38b-fc2d370ee0f7	60	YAL038W	protein_coding	47.03	Yeast
010a50f5-8b5d-48d1-b2d7-c84757236093	60	YHR183W	protein_coding	0	Yeast
010b02fb-02ae-4c77-9fb5-2405402f69e8	60	YDR381W	protein_coding	30.75	Yeast
010b5ff7-ffe7-4eba-9ecd-38c4ee3840ac	60	YIL110W	protein_coding	12.89	Yeast
010becd9-2154-4d46-a573-2313a6134232	60	YKL152C	protein_coding	42.84	Yeast
010bf085-d235-419a-ad8a-3a4b255c1722	60	YLR249W	protein_coding	17.5	Yeast
010c1edf-fe01-4eb9-8248-c43945d59f0f	60	YDR165W	protein_coding	16.79	Yeast
010c3d75-2b25-49a1-a13b-73c399965e3e	60	YPL234C	protein_coding	69.09	Yeast
010c7bfc-a3fd-401f-a33b-29abf82d9650	60	YLR388W	protein_coding	0	Yeast
010d3b7f-0997-40ac-a134-fea5bd5a2d67	60	YDR520C	protein_coding	9.52	Yeast
010d52c4-d0f3-407e-89fa-c047500adbfb	60	YJR123W	protein_coding	15.82	Yeast
010df79a-0ae7-4b0a-9237-9074c7128465	60	YBR191W	protein_coding	20.74	Yeast
010f016d-5a76-4852-9ad9-30597990c706	60	YKL042W	protein_coding	23.21	Yeast
010f3a04-9482-47b8-9f81-dc3b0c31d80d	60	YLR185W	protein_coding	13.23	Yeast
010f40a4-2fec-4e59-991c-617550375e50	60	YKL180W	protein_coding	9.43	Yeast
0110281f-d106-47be-8a47-752a65cc869d	60	YMR143W	protein_coding	60.55	Yeast
011066af-15a1-4740-970d-a55793e88650	60	YEL040W	protein_coding	7.37	Yeast
01106864-4bfb-4243-bff2-3d7a7e7869e9	60	YJL055W	protein_coding	39.4	Yeast
011071d4-595d-403f-b985-44ae52e6840c	60	YER165W	protein_coding	0	Yeast
01108f43-7cc9-42f3-9161-f2958ed7b982	60	YDR500C	protein_coding	33.23	Yeast
01109c74-d48c-4958-9a28-1ca7b57503ea	60	YHR174W	protein_coding	35.99	Yeast
0110bad8-ceee-4ec1-b410-aa7e9e0224cd	60	YDL229W	protein_coding	0	Yeast
0110eb79-0fb6-4135-9fb6-14173a6f8040	60	YDR532C	protein_coding	56.39	Yeast
01114c9e-0d75-4711-a279-d142bc0d185b	60	YOR086C	protein_coding	41.98	Yeast
0111a162-75f8-4994-bd7a-af145717918b	60	YPL260W	protein_coding	16.21	Yeast
0111c6cd-c5f3-44ae-824c-8f1bb7d745e8	60	YLR075W	protein_coding	0	Yeast
01124e1b-f629-4738-9717-67aa4405c151	60	YGL189C	protein_coding	24.38	Yeast
01125c0e-6687-497b-b25a-50d5b72d47c0	60	YBR078W	protein_coding	48.64	Yeast
01128d1b-a8a6-44bd-8567-673e2d9aa9b3	60	YLR388W	protein_coding	58.86	Yeast
01131a19-4d49-4b54-aa6b-a3f53723b859	60	YCR031C	protein_coding	8.12	Yeast
01138471-dabc-4868-b685-3360e403b3ec	60	YPL131W	protein_coding	23.27	Yeast
0113d661-ca01-4d14-9317-a68c5c940d66	60	YGR162W	protein_coding	14.36	Yeast
011400ad-b5a2-4e4e-aa11-c2227ccb1754	60	YER030W	protein_coding	34.91	Yeast
01143015-54b4-4d22-b493-0c99ce7267ea	60	YER112W	protein_coding	67.83	Yeast
01146c2f-ad4d-4f33-8e19-cb443782dd9b	60	YCR012W	protein_coding	16.08	Yeast
01147c9b-1044-4c23-9331-832dcb8f523e	60	YDR155C	protein_coding	19.74	Yeast
01148495-0f21-49c8-bd91-701ebd547816	60	YDR418W	protein_coding	32.49	Yeast
0114a3bb-ce75-44cd-bc5d-3f13bbc6017d	60	YGR060W	protein_coding	18.85	Yeast
0114c330-f3d9-4333-ba5f-e94aeb7ac7b9	60	YNL175C	protein_coding	66.88	Yeast
0114ed28-9b8d-4628-b274-825f78875613	60	YGR192C	protein_coding	32.95	Yeast
011527b4-c669-4f8c-91a2-bf69035cb1b3	60	YDL130W	protein_coding	15.59	Yeast
011566b6-d6da-482b-bf2d-cabf6ea2070c	60	YOR198C	protein_coding	11.51	Yeast
0115bf74-9f90-4920-aee9-c15df6eed248	60	YDR382W	protein_coding	11.06	Yeast
01161a4d-cd37-4911-8724-56f9dfd9b015	60	YPL079W	protein_coding	16.27	Yeast
01165da9-9f0c-49f8-acaa-84794a1bd3ef	60	YDR037W	protein_coding	9.1	Yeast
0117151f-273b-4098-bb58-041e6d04a7e8	60	YIL018W	protein_coding	45.59	Yeast
01173856-f65e-4278-8955-78c19a42fc64	60	YGR192C	protein_coding	12.16	Yeast
011738d9-6a17-4d3f-8f14-7df513afb8d0	60	YCR009C	protein_coding	47.21	Yeast
01176e00-9fe6-4f89-ab62-1c8794ffcae5	60	YJR009C	protein_coding	16	Yeast
0117bbdf-a319-4dd3-8d69-99bdc438f1c2	60	YAL003W	protein_coding	39.9	Yeast
0117bf2e-8415-4d0b-aa16-5f810c1a81b5	60	YLR167W	protein_coding	27.65	Yeast
011824d4-9b9a-4477-8e54-f7ee1cc29652	60	YER072W	protein_coding	26.15	Yeast
01185472-67b6-4936-b049-36684d40cc99	60	YMR272C	protein_coding	55.8	Yeast
01188121-739f-4c3c-a0af-3a33676a93cd	54	YJR145C	protein_coding	39.43	Yeast
01195a2c-f9c0-49f9-a874-e6f01d76b8cc	60	YGL030W	protein_coding	76.23	Yeast
01197b47-b208-4988-8224-14fbecb25b17	60	YGR214W	protein_coding	32.71	Yeast
011a2940-c4e2-42a3-9292-5ed607a1dc9a	60	YJL039C	protein_coding	30.45	Yeast
011a792c-6f19-49f0-be72-d185971b9258	60	YMR258C	protein_coding	49.89	Yeast
011b36be-0f9a-497e-9b55-49fd3678ec3c	60	YNL069C	protein_coding	23.87	Yeast
011c6c5c-1dd1-4b54-8449-f7ca63788971	60	YJR060W	protein_coding	10.95	Yeast
011ca925-c514-4109-a036-1a76a973a58f	60	YBL038W	protein_coding	38.04	Yeast
011d7163-4045-4037-bcfa-97833e721ccc	60	YOL086C	protein_coding	52.53	Yeast
011df87a-3366-4fd0-bdb9-b234b02effbe	60	YDL031W	protein_coding	8.82	Yeast
011dfbd7-e56a-4e8a-8497-9259d6ac21d0	60	YLR083C	protein_coding	40.92	Yeast
011e08f9-c607-4e62-bede-c83b1c8fe121	60	YBR191W	protein_coding	31.36	Yeast
011ef54b-4d32-4faf-b7a6-203b36156d0b	56	YDL136W	protein_coding	54.2	Yeast
011f0909-4a7c-4919-90fc-abf04977cab0	60	YKL060C	protein_coding	18.63	Yeast
011f1b4d-888d-49db-bd61-d09981b95b66	46	YPR080W	protein_coding	0	Yeast
011fa04f-875a-4c73-ba3d-caa6ac7667e9	60	YOR137C	protein_coding	28.64	Yeast
01203353-67a2-4149-bf0c-6ed3373406ac	60	YMR067C	protein_coding	21.37	Yeast
01204bc5-02bf-4b38-a1b4-97d4549c4f30	60	YNL178W	protein_coding	0	Yeast
0120770f-838f-4bf2-ac67-c909617bcf3c	60	YLR293C	protein_coding	37.82	Yeast
0120a462-75e5-4309-974a-a8496bf48b0b	60	YIL051C	protein_coding	33.87	Yeast
0120e864-efa3-40c8-afdb-57fa032424cf	60	YLR044C	protein_coding	0	Yeast
0120f632-48a5-4c88-95fd-e922ebebd763	57	YML024W	protein_coding	13.68	Yeast
012365f4-d4b4-46d2-8049-17b44e11d03d	60	YOR350C	protein_coding	47.33	Yeast
0123ce61-8bc3-4a29-a138-b4e739934cf7	60	YAL005C	protein_coding	9.68	Yeast
0123dbaa-a79c-4f6f-ae38-8bd813f286ab	60	YOL040C	protein_coding	45.9	Yeast
01243ed9-f41f-4e3d-958e-5057e67c2a34	60	YML024W	protein_coding	33.6	Yeast
012505dd-0f8a-4429-a7b8-3b921244e412	60	YPR080W	protein_coding	23.27	Yeast
01250628-0de7-46da-964b-4f98416e76e2	60	YBL091C	protein_coding	22.26	Yeast
01258e11-1ef1-4432-a3af-93be69f858d2	60	YDR382W	protein_coding	13.21	Yeast
0125faa5-161f-46d3-afdf-fa2b974f5f52	60	YBR154C	protein_coding	0	Yeast
01269db2-8ef5-401b-9350-74e6a3a44ad7	60	YMR246W	protein_coding	59.74	Yeast
0126bef0-5c09-4a73-9528-01af90749343	60	YDR064W	protein_coding	11.32	Yeast
0127bb0b-d650-4b18-ba0f-898440c5f21b	60	YGL220W	protein_coding	28.26	Yeast
0127fa4f-77cb-4b0c-aed3-8a3a8d39f6df	60	YOR335C	protein_coding	21.58	Yeast
01287ff9-4636-465c-8682-4d9a979aee38	60	YDR524C-B	protein_coding	20.25	Yeast
0128e71c-cd9b-4f6a-adc4-cf24e4b1a220	60	YGR192C	protein_coding	6.99	Yeast
01291b31-4b32-45b5-88d1-d652c455a580	60	YLR449W	protein_coding	20.95	Yeast
0129543d-e0d4-4f25-90e0-539aaa7d46cd	60	YJL143W	protein_coding	52.18	Yeast
01299d28-7c92-4de4-9f38-5d2b2e5f00e2	50	YDL136W	protein_coding	25.07	Yeast
0129b53a-7e73-43d7-8033-6531f3f61d15	60	YMR221C	protein_coding	26.71	Yeast
0129da68-9726-417e-8719-5379e5bdb27c	60	YGR192C	protein_coding	20.91	Yeast
012a0e0f-9ae7-4005-a105-9c3cfe358e08	60	YLR441C	protein_coding	40.15	Yeast
012a738e-39d1-4b5a-8a2e-c212e3db9aa8	60	YDL046W	protein_coding	53.38	Yeast
012aace0-eefa-42ac-92b1-8eeee0831d17	60	YJR094W-A	protein_coding	61.26	Yeast
012b1646-35f8-4487-8792-0f185eb1d178	60	YOL039W	protein_coding	20.78	Yeast
012b413b-60bb-4bc1-8237-765c7d78a876	60	YJL190C	protein_coding	30.93	Yeast
012b742f-646b-4f44-85d7-ac432513182e	60	YJR135W-A	protein_coding	7.3	Yeast
012be98e-b11e-4977-817b-02a602bca603	60	YDR050C	protein_coding	11.95	Yeast
012c3740-801a-4c43-9b12-168db1b0e25d	60	YDR064W	protein_coding	52.42	Yeast
012c4ae3-a01f-4174-8972-367942c0351e	60	YPR080W	protein_coding	26.39	Yeast
012c7443-95a5-42c5-80da-362e334d49f9	44	YDL229W	protein_coding	5.47	Yeast
012cbc81-cb4e-43fc-b605-5b9b58a232c7	60	YOL086C	protein_coding	34.05	Yeast
012cd85f-3533-4a9f-98e0-7e1e5c1883c8	60	YGR285C	protein_coding	31.65	Yeast
012d512e-cdd9-486b-96f8-f9e36cb1f637	60	YFR032C-A	protein_coding	5.22	Yeast
012db69a-f183-4425-8e22-96792c1f4ea8	60	YKL081W	protein_coding	14.62	Yeast
012f52b5-b923-45f7-9f76-715f33d144a8	60	YEL038W	protein_coding	24.41	Yeast
012fe407-a0cb-4010-8f6d-61dcb0c56984	60	YAL005C	protein_coding	80.15	Yeast
012fe789-33ae-4f18-8b2d-1bdd90afe4bf	60	YLR110C	protein_coding	25.79	Yeast
01302215-0247-487e-a043-33df8185e0e9	60	YOR065W	protein_coding	25.57	Yeast
0130ac22-ce93-4e2f-8198-2fa5b723a009	60	YOL039W	protein_coding	7.97	Yeast
01321390-6953-4af0-a6d0-515d438826b8	60	YBR181C	protein_coding	67.71	Yeast
0132c3fa-7544-4ab1-b64f-322e58208cdc	60	YHR131C	protein_coding	5.37	Yeast
0132c9e9-6749-4e3c-b00c-53989fa2cb79	60	YKL152C	protein_coding	11.42	Yeast
01330cb2-e0b3-4832-b7ef-26a11e40c336	60	YOL139C	protein_coding	89.76	Yeast
01332105-06c0-4277-8c42-9cdb6bdbc0fb	60	YKL065C	protein_coding	19.75	Yeast
0133250c-9c88-4d53-a832-b83712ed7cf3	60	YBR031W	protein_coding	63.09	Yeast
01339416-9ad4-4315-80c2-62f2f9412663	60	YNL030W	protein_coding	5.78	Yeast
01351dcd-e35f-4b0e-9194-fd5c443f615a	60	YBL027W	protein_coding	19.81	Yeast
0135482a-456b-48f8-b7dd-06db778f62b0	60	YLR061W	protein_coding	14.63	Yeast
01356c83-6f6a-4aa5-af1b-e5c5a62a7007	60	YML007W	protein_coding	0	Yeast
01361c2f-d1e5-47b6-8556-bada88665052	60	YGR192C	protein_coding	20.18	Yeast
01363d1d-90b6-414c-97fc-046e798f15ae	60	YDL229W	protein_coding	14.79	Yeast
013664e4-f978-4714-beef-a3d0d2ade664	60	YOR078W	protein_coding	37.31	Yeast
0136a349-99dd-47b3-a09a-f2e317bf3412	60	YBR084C-A	protein_coding	16.63	Yeast
0136d694-9dd8-4db7-af17-64edf30ee2a7	60	YBR078W	protein_coding	6.37	Yeast
0136f8a4-8451-466c-bfc2-22c8873d7e41	60	YJL054W	protein_coding	31.46	Yeast
0137d42c-e505-401c-a808-3068f407b633	60	YLR438C-A	protein_coding	15.06	Yeast
0137ef02-6cbc-4c71-bcd2-f06f88154020	60	YHR143W-A	protein_coding	15.9	Yeast
0138b72e-2e9a-43ea-aa90-f110ebb72d6a	60	YDL082W	protein_coding	42.67	Yeast
01399f0b-421b-41dc-bc39-c0acf928b9f7	60	YCL035C	protein_coding	24.66	Yeast
0139ee94-9b6c-4105-9725-4f9d5a67f482	60	YBR189W	protein_coding	25.53	Yeast
013a099a-a193-42d6-9802-da496e327805	60	YLR167W	protein_coding	30.37	Yeast
013a17d3-85e2-46b7-8c1e-0087f7efe3fa	60	YGR103W	protein_coding	17.29	Yeast
013a74cd-cdd4-4bd6-bd40-94e065e5e640	60	YBR127C	protein_coding	27.72	Yeast
013b47e4-b933-4e37-85e8-65e2245c6bed	60	YCR012W	protein_coding	0	Yeast
013c09d8-b29e-44cc-a800-5e6991018375	60	YNL056W	protein_coding	25.93	Yeast
013c99b2-f693-4ddb-9ce8-2c362665d992	60	YHL015W	protein_coding	36.18	Yeast
013d5fff-47db-4aff-8bc6-6181ed1ef988	60	YPR148C	protein_coding	18.09	Yeast
013da832-6e11-4ea2-b25a-a4de4de81917	60	YOR330C	protein_coding	14.32	Yeast
013e2695-bd2f-4cbd-947f-40ee56f95914	60	YPR035W	protein_coding	34.65	Yeast
013e2b7f-45c2-4ac7-b559-c503cc94a35a	60	YBR118W	protein_coding	14	Yeast
013f459c-8e01-4d21-bf24-bfa2d1be0b3e	60	YMR143W	protein_coding	50.73	Yeast
013f7b90-efc5-4b0e-945c-afa3c4af40c2	60	YAL038W	protein_coding	41.39	Yeast
013fe861-f780-41f5-9cf2-d4b45c5eb6b6	60	YNL104C	protein_coding	20.16	Yeast
013ff16e-0a14-4504-b367-b0f8338cd465	60	YDR524C-B	protein_coding	0	Yeast
013ff602-7d31-4dba-8ef0-64dc79da21b0	60	YGR229C	protein_coding	50.27	Yeast
013fff35-0e7a-4558-b927-115b4a221f8c	60	YGR034W	protein_coding	17.96	Yeast
014011ea-715c-4969-ab02-b1f8da616f94	60	YGL030W	protein_coding	36.3	Yeast
014025a6-cb84-4d05-8801-d0c19041eb0f	60	YPL010W	protein_coding	17.46	Yeast
0140d7e4-2ab2-401a-a489-c2c6e54f6acd	60	YJR105W	protein_coding	11.75	Yeast
014107a8-8ec0-4111-953d-69f6f02b6df0	60	YHR049W	protein_coding	17.43	Yeast
01412173-28c4-4bc0-879f-8b9d2d324574	60	YGR192C	protein_coding	56.88	Yeast
01420877-8e2a-4e78-a9f4-b56b4f1a64e6	60	YOR096W	protein_coding	21.37	Yeast
014247ae-7c19-452d-afb9-1d0b4a47c9c5	60	YBR191W	protein_coding	0	Yeast
014277c4-d23b-4382-a81c-f4e629937905	60	YBL030C	protein_coding	39.32	Yeast
01429f18-7827-4bde-ba4c-511c061fb8bd	60	YLR448W	protein_coding	25.37	Yeast
0142d593-2317-499c-b731-9ceac6a4f90f	60	YOR369C	protein_coding	17.21	Yeast
0143cbc5-2922-4bb2-a1ee-a852469ac9eb	60	YHR174W	protein_coding	69.51	Yeast
0143eeb4-cc77-4832-af43-827af5f290e8	60	YDL083C	protein_coding	42.54	Yeast
01441400-9ee5-4583-a82d-f1b322a2ff65	60	YJR123W	protein_coding	34.4	Yeast
01441763-909e-4d40-9a8e-05bdb2c9b654	60	YKL006W	protein_coding	40.63	Yeast
0144a5b2-7d9b-44c3-bc3a-ae987c83280b	60	YPL095C	protein_coding	17.11	Yeast
0145137b-6fb4-4784-a2cb-1d9e1c32b858	60	YAL003W	protein_coding	8.31	Yeast
014596b7-f690-4efc-a7c7-307f43874fcf	60	YPR080W	protein_coding	8.62	Yeast
01459ecc-4c1a-49da-8439-ec599387dad4	60	YGR167W	protein_coding	15.35	Yeast
01463353-fdf0-4976-9a92-608ecdf08ab6	60	YEL027W	protein_coding	29.75	Yeast
01463dae-f325-4c6d-8f9a-b596e5514e7c	60	YGL245W	protein_coding	55.45	Yeast
0146734d-0dd7-4c3e-8f77-5f60713eed2f	60	YML028W	protein_coding	52.18	Yeast
01469b8b-b487-4b26-900e-9bd8350c1d96	60	YJL177W	protein_coding	18.13	Yeast
0147a43a-195d-40fd-ba66-e26f51b5064b	60	YBR048W	protein_coding	11.67	Yeast
0147b6e2-3c68-4142-9c4a-9ec88aead439	60	YJL034W	protein_coding	64.46	Yeast
0147ebde-3f76-4868-a4fe-9eeb93ed23d1	60	YLR249W	protein_coding	34.88	Yeast
01489b7c-bfdc-4f90-932e-d13d9b7aff73	60	YDR050C	protein_coding	13.95	Yeast
0148f53f-6cf2-45a7-970b-35c188da0c69	60	YHR155W	protein_coding	21.23	Yeast
01492a20-c15b-47a7-9d5f-96908ae9e887	60	YEL034W	protein_coding	18.24	Yeast
0149ba31-db99-4d28-8c12-6dbcf9fdbc55	60	YDR418W	protein_coding	15.17	Yeast
014a27dc-d616-4315-bf5e-55ccdf851bbe	60	YHL015W	protein_coding	22.66	Yeast
014aa89d-253b-4b23-a0f7-ae9f37b20ac5	60	YKR065C	protein_coding	22.67	Yeast
014aea43-bd7a-4e69-97cf-fe1de180ace8	60	YMR143W	protein_coding	37.83	Yeast
014afc8c-e47c-4ebb-897c-777748fe21f6	60	YHR174W	protein_coding	15.73	Yeast
014b0bdb-8ae5-4e6b-8553-d97cd94c8a86	60	YML024W	protein_coding	24.19	Yeast
014b15c7-5886-4c78-b111-3897809ea412	53	YGL135W	protein_coding	48.02	Yeast
014b3587-da65-41cc-97ae-5170ff45b732	60	YEL051W	protein_coding	15.81	Yeast
014b9774-8cf3-4357-a060-b7df27566a5d	55	YBR118W	protein_coding	23.16	Yeast
014bcb17-c7b8-4527-a6ff-704f49c809a3	60	YGR185C	protein_coding	15.05	Yeast
014be6fd-91c3-4905-95b5-c5eb2473215f	60	YKL096W	protein_coding	36.8	Yeast
014c0de0-c374-49b9-9724-a28fd1fe2d36	60	YBR078W	protein_coding	15.21	Yeast
014c352f-1c83-4629-b6e9-6d6dc8d74f45	60	YGL008C	protein_coding	0	Yeast
014c8270-6cab-4ba1-879b-9dd80fd3d486	60	YJR123W	protein_coding	29.65	Yeast
014ca72f-9cc8-4996-b8b9-c0360b79e3d6	60	YHR068W	protein_coding	25.59	Yeast
014d3e9e-f306-40e5-87c1-e3ac361d3337	60	YKL082C	protein_coding	49.34	Yeast
014d4ad6-90ab-42fa-b9b6-cd68145263d7	60	YNL010W	protein_coding	41.12	Yeast
014d509a-c1cd-4e4a-b498-ba09768d92a2	60	YGR192C	protein_coding	14.85	Yeast
014db634-6aec-466b-b181-fe07aab9c676	60	YEL009C	protein_coding	23.72	Yeast
014dd2aa-7f15-44d3-88ff-26bbf404a454	60	YJR123W	protein_coding	7.83	Yeast
014e682e-fdde-4b9b-bd9d-3be2320ed4b8	60	YHR203C	protein_coding	39.55	Yeast
014e7336-065c-4045-9128-c4dee3ba550c	60	YKL081W	protein_coding	14.54	Yeast
014e7c09-00c2-43cf-9c6a-bdcac9ca6e27	60	YLR048W	protein_coding	27.05	Yeast
014eccea-158a-47fc-9158-a786d1c80375	60	YOR355W	protein_coding	16.41	Yeast
01508dd8-587e-4832-ac68-711b61bee9e8	60	YKR057W	protein_coding	21.67	Yeast
0150b688-4fe4-4e5c-8bd7-4e510225567e	60	YOR023C	protein_coding	0	Yeast
0151c09e-58d6-4f6f-9bb6-a628249d606d	60	YLR354C	protein_coding	43.05	Yeast
015208ea-6eb8-49a5-9afa-7c00cb6a906e	60	YKL152C	protein_coding	63.91	Yeast
0152d98f-1941-4888-9c97-197908869b0b	60	YGL147C	protein_coding	13.45	Yeast
01531ac2-d2df-475e-8c95-a5cc048cd932	60	YBR158W	protein_coding	52.19	Yeast
0153670f-fd1d-42a3-87e8-ea1c88f3402a	60	YPL056C	protein_coding	21.61	Yeast
01537d23-f834-4230-8964-2f5ebe350e20	60	YBR053C	protein_coding	45.9	Yeast
01539b58-643f-4585-acbc-1b2c36132d24	60	YCR031C	protein_coding	23.37	Yeast
0153ece1-1970-40a6-bbd4-8f7e09caceb3	60	YHR174W	protein_coding	22.65	Yeast
01542cc4-e8c6-4283-af27-ebce3ee61434	60	YIL133C	protein_coding	17.86	Yeast
01547b31-ab8b-43ae-948b-0b5439969a45	60	YOR021C	protein_coding	74.31	Yeast
01552b88-d525-40f3-8ddd-d6983a550202	60	YLR020C	protein_coding	16.32	Yeast
01556608-7940-45e1-9e6d-c83b0bc1cc45	60	YML034W	protein_coding	0	Yeast
01558860-501d-41a4-be19-0541750c7c7c	60	YGL008C	protein_coding	5.13	Yeast
015594a5-7302-41a1-aba3-d687075317b6	60	YGL082W	protein_coding	46.18	Yeast
0155b164-f294-4a54-9e05-0e97b52e891b	60	YPR162C	protein_coding	34.82	Yeast
0155d58d-2294-4a87-bcd6-0558941fe83f	60	YDR385W	protein_coding	7.51	Yeast
0156b093-0502-41b7-bd3c-6487d1ee14a1	60	YEL038W	protein_coding	27.71	Yeast
0156d1c8-2a25-4961-910b-540783850620	60	YLR340W	protein_coding	24.75	Yeast
015733bd-2b10-4fb9-99fe-506a7a85c919	60	YHR174W	protein_coding	24.96	Yeast
01582f67-59fc-46e2-809b-22189ab2ac18	60	YBR221C	protein_coding	37.62	Yeast
015831cb-2e29-4992-a5ee-70b4d461b43f	60	YER117W	protein_coding	11.38	Yeast
0158dfe2-5c84-4fd7-b284-3cbfea3a3f37	60	YPL137C	protein_coding	27.77	Yeast
015901d5-ee78-4c45-a2f6-41cb8e791239	60	YOR085W	protein_coding	16.54	Yeast
015980c0-38d9-443e-9eeb-9d2b145cb8bf	60	YMR146C	protein_coding	31.18	Yeast
0159ebc3-27e8-41be-b602-c0eda29d492b	60	YNL302C	protein_coding	5.61	Yeast
0159eddd-dc04-4f82-9173-c8b6ba1eb80a	60	YIL018W	protein_coding	38.48	Yeast
015a68de-b93a-4f7e-801f-17508089d396	60	YDR155C	protein_coding	11.97	Yeast
015aafda-2582-4c66-8bd7-cef40e43b31e	60	YKL152C	protein_coding	60.19	Yeast
015ad2bc-58aa-46b9-81ac-6d86799ac870	60	YHR208W	protein_coding	36.86	Yeast
015ae7a3-ca2d-4595-add0-90b1af613d3e	60	YMR121C	protein_coding	8.98	Yeast
015b5c7b-6e60-4029-8f31-643f6ed93c23	60	YHR193C	protein_coding	11.56	Yeast
015b6e55-6eda-4508-a772-27ccf4b7f1bf	60	YPR080W	protein_coding	14.91	Yeast
015b828b-22ac-4ef9-b953-2e9bd30e0e1e	60	YMR236W	protein_coding	0	Yeast
015bc3ae-a0a8-4c3f-9559-98a00a23d3a2	60	YLR325C	protein_coding	13.09	Yeast
015bd871-6210-4f51-807f-17b90716e969	60	YNL069C	protein_coding	0	Yeast
015bdb54-b32d-44b2-bb33-5751716ef6b5	60	YOL121C	protein_coding	62.2	Yeast
015c00c9-4726-498f-833b-219a1fd64578	60	YBR079C	protein_coding	15.7	Yeast
015c5197-9dbe-4db9-9f80-7f461f37c79b	60	YDR024W	protein_coding	24.76	Yeast
015d0a67-096d-43a1-abad-b520b8ebacd7	60	YHL025W	protein_coding	10.74	Yeast
015d2b64-1be4-4835-8299-712d02402e9d	60	YGL189C	protein_coding	32.34	Yeast
015d487f-e21e-42d5-8207-8f4b23a11f88	60	YIL039W	protein_coding	19.93	Yeast
015dfc68-cf5d-4139-a0fa-ff08d88b289b	60	YJL136C	protein_coding	52.56	Yeast
015e281b-1948-47d7-b41d-2f3fc721be58	60	YCR012W	protein_coding	26.98	Yeast
015e44d8-5bf0-43d8-8192-cc2c4772e7bd	60	YML024W	protein_coding	22.54	Yeast
015e5a86-f7f1-4f29-9716-fab25c9a092a	60	YDR524C-B	protein_coding	43	Yeast
015ed596-e4a1-4e4c-9bc0-c69a5d53e689	60	YJL191W	protein_coding	27.67	Yeast
015ef8bf-9140-4c4c-b47e-3176a6412675	36	YPR102C	protein_coding	9.97	Yeast
015f1e27-b305-4aa8-9e44-9b66fe44f96c	57	YGL076C	protein_coding	22.98	Yeast
015fa22f-398b-4916-ac56-ec733262b34b	60	YBL056W	protein_coding	155.79	Yeast
0160223a-7b39-4bd8-8d97-ee8172a96e2d	60	YPR043W	protein_coding	43.5	Yeast
0160abf4-4de8-4d54-89c5-c105ed81842e	60	YJR123W	protein_coding	38.11	Yeast
01613348-c99b-4c56-ad5b-85b7c4db7065	60	YDL022W	protein_coding	13.72	Yeast
016169c8-19a9-4144-bce4-f0b42eab44f3	60	YKR057W	protein_coding	35.28	Yeast
01617626-8966-49dc-9610-734d1ae1dbfc	60	YLR044C	protein_coding	46.82	Yeast
01617972-e524-4529-b453-91b9299a765e	60	YBR085C-A	protein_coding	41.71	Yeast
01629ca7-5023-47d5-a825-9b80307738f9	60	YLR044C	protein_coding	7.74	Yeast
0162b6fb-4dec-4e38-9da0-33397c0737fd	60	YDL007W	protein_coding	12.9	Yeast
0162bb2c-31e0-4b9b-8511-f2d7d11ecc8d	60	YGR085C	protein_coding	47.77	Yeast
016358e2-c15f-4e1f-bc30-602a3c74f3cd	60	YGR254W	protein_coding	42.4	Yeast
01635eda-36df-4ee3-bd10-016362c948ed	60	YGR027C	protein_coding	64.86	Yeast
01637ec7-a3de-49bf-9210-e5e842855121	60	YDL061C	protein_coding	24.72	Yeast
0163c252-7b12-4124-8873-f96ff97067d9	60	YIL018W	protein_coding	20.84	Yeast
01651c61-3d5d-459b-b748-30d80bc8117b	60	YLR044C	protein_coding	35.52	Yeast
0166843f-e738-4889-9d58-a144a4c4afcb	60	YPL022W	protein_coding	73.13	Yeast
0166b116-3486-4ecf-8036-8cdc9a805188	60	YKL180W	protein_coding	17.33	Yeast
01679eec-bc54-46d0-ad8d-6081d73a1b80	60	YDR383C	protein_coding	41.84	Yeast
0167ca0e-049d-4fff-92b2-81f2a6c3959e	60	YOR027W	protein_coding	9.31	Yeast
0167ce39-c022-4b12-ad9b-d65ccb1a3dda	60	YKL006W	protein_coding	28.12	Yeast
0167edce-7495-460c-a840-b9d889f037b4	60	YML129C	protein_coding	19.52	Yeast
01682212-28f1-4fbc-9637-b05276cb21d7	60	YPL032C	protein_coding	0	Yeast
01688375-d1bf-4059-9d0b-e05f3f9234a2	60	YHR063C	protein_coding	53.72	Yeast
0168e1a5-6640-4372-8af0-4288c0fd93c1	60	YCR031C	protein_coding	63.85	Yeast
0169594b-9169-4c36-826f-bdc32cedaeb8	60	YPR132W	protein_coding	21.99	Yeast
0169f9eb-a775-408a-a727-b40a2ad626d2	60	YKL060C	protein_coding	8.44	Yeast
016a2c89-980b-47ad-baea-04bd22659c0f	60	YHR021C	protein_coding	22.6	Yeast
016a35cc-86bc-44b9-979a-e12cd696e020	60	YKL100C	protein_coding	63.01	Yeast
016a71a4-2cb8-4b86-a130-0bba42f66377	60	YER177W	protein_coding	19.79	Yeast
016b11ba-6143-48e8-8f29-b0fa37f2be79	60	YEL058W	protein_coding	33.18	Yeast
016b3e2d-ee89-4abe-a58d-99948047cdaf	60	YOL005C	protein_coding	27.37	Yeast
016b58f9-4c1f-455a-adf9-f7218b875445	60	YML028W	protein_coding	5.9	Yeast
016b851b-2d98-4976-abbd-e04d1be4723b	60	YGL031C	protein_coding	75.56	Yeast
016bb45a-1cf0-4a61-8964-84df2c391737	60	YJR085C	protein_coding	50.91	Yeast
016c16a7-271a-415b-9d69-9ccb065487ae	35	YMR143W	protein_coding	15.34	Yeast
016c7a49-30cc-4a12-ad72-4333e2967f09	60	YDR133C	protein_coding	28.92	Yeast
016cfd99-23fe-4c19-ad73-97f2d4b8ee24	60	YDR370C	protein_coding	56.48	Yeast
016d548f-ee06-4c70-ba7c-64ef804b8b48	60	YDR345C	protein_coding	7.21	Yeast
016d6eed-2c10-481d-bb48-52e49455a39a	60	YMR307W	protein_coding	13.1	Yeast
016dd379-a81e-4433-a666-2dfd42edc083	60	YOL077W-A	protein_coding	48.68	Yeast
016ddc76-c153-4c2f-9f5c-7dc49a5e0464	60	YBR036C	protein_coding	34.15	Yeast
016ddea8-8e5c-4ef3-b973-38a191408938	60	YLR110C	protein_coding	23.23	Yeast
016e59d0-baea-4494-b21c-015e4111c7aa	60	YPR124W	protein_coding	41.46	Yeast
016e6c81-a35a-4435-bbe8-020b1196d791	60	YAR035W	protein_coding	30.5	Yeast
016ecde9-d3bb-44c8-8150-b81771fbb9d7	60	YBR011C	protein_coding	15.45	Yeast
016ed650-c390-46da-92f2-7b44e2f3779e	60	YGL076C	protein_coding	27.32	Yeast
016f438b-2628-4baf-a38d-72f7e384b598	60	YKL172W	protein_coding	15.67	Yeast
016f853a-9428-4a17-a9a7-2060eb8da196	60	YLL021W	protein_coding	0	Yeast
016fa547-abef-407e-91f9-f4e7b04bf605	60	YDR077W	protein_coding	38.73	Yeast
016fac27-c82c-4e4f-a099-f6365d1efad3	60	YGR027C	protein_coding	26.53	Yeast
016fb92f-2096-4b42-999b-acd27946279d	60	YGR284C	protein_coding	40.09	Yeast
016ff990-abc2-451f-b7cc-5803c7dc19bd	60	YGR234W	protein_coding	40.49	Yeast
01701acf-244e-4537-abba-46de78d7476b	60	YBL058W	protein_coding	63.36	Yeast
0170b6bb-96fd-412b-8e14-c4916ed3bd9a	60	YDL083C	protein_coding	11.16	Yeast
0170f98a-7aae-442e-a284-08e58a466137	60	YHR089C	protein_coding	21.28	Yeast
01719217-6424-49a9-9251-2cf2898a9f44	60	YER055C	protein_coding	32.12	Yeast
01720f1f-75ca-4b7d-b367-fb802c0240e9	60	YNL138W	protein_coding	35.53	Yeast
017249fc-487e-452d-b2ce-65fd85b64a9d	60	YIL133C	protein_coding	61.45	Yeast
017286b2-ae62-4f58-b73c-72d753f50f82	60	YKL152C	protein_coding	19.15	Yeast
01730774-5abf-440b-95c7-eeec676de291	60	YHR104W	protein_coding	34.47	Yeast
017464b4-c685-453c-a975-ce99f0a4a10b	60	YDR064W	protein_coding	0	Yeast
017494a1-a280-4268-9e06-15e9331723e4	60	YKL096W-A	protein_coding	47.05	Yeast
0174be04-920d-4f57-9e8d-a34b8c38317a	60	YDL070W	protein_coding	17.93	Yeast
0175b5b8-2b91-47a6-85d4-6673f483468c	53	YPL090C	protein_coding	0	Yeast
0175cfce-158d-4732-9cca-194de5f52f55	60	YMR031C	protein_coding	25.8	Yeast
0176504f-72cb-40f6-a613-480e678af41d	60	YLR249W	protein_coding	25.44	Yeast
0177015e-94ac-41b8-804f-2a8eb08d1b75	60	YOR312C	protein_coding	18.57	Yeast
017781f4-7a97-4722-95fb-7e9778e91b67	60	YNL110C	protein_coding	15.92	Yeast
0177f455-dae5-4097-9a20-7617bf07cadf	60	YOL120C	protein_coding	15.17	Yeast
0178c89e-b7cc-40b7-8741-4592d6a3cd20	60	YOR259C	protein_coding	65.31	Yeast
017983ae-f131-4a3e-ab7a-53d5c84fa845	60	YKL096W-A	protein_coding	49.53	Yeast
017a0656-6372-4bc9-8542-9b4cf039467c	60	YPR080W	protein_coding	31.97	Yeast
017a130e-a6a9-428d-aba3-52403e2f0042	60	YJL136C	protein_coding	0	Yeast
017a38f4-2bc4-4399-9a1f-c0e4562b6336	60	YHR174W	protein_coding	37.37	Yeast
017a46f7-c18c-4835-b993-1dd5d16605f1	60	YGL035C	protein_coding	88.37	Yeast
017a4bfd-300a-4c18-8220-cbcfa7ed5261	60	YHL015W	protein_coding	38.2	Yeast
017a4c35-7f15-4fb0-a1c9-11b1b3326dbb	60	YDR317W	protein_coding	42.15	Yeast
017a7054-edcd-4882-89f3-0cdd9410558d	60	YLR438C-A	protein_coding	4.77	Yeast
017a77ca-506f-4de7-a502-daa884979e3c	60	YDR225W	protein_coding	14.51	Yeast
017a94e2-993d-4418-85c4-39d1ef7281d1	60	YFL039C	protein_coding	9.02	Yeast
017a95ba-55c7-4ce1-9d5c-2dd394c184ad	60	YCR031C	protein_coding	31.45	Yeast
017a99e8-d2fd-49b8-b31b-82476bffeb39	60	YLR340W	protein_coding	24.4	Yeast
017aa2e0-8aa6-449a-96b2-0ae7de04ddff	60	YGL039W	protein_coding	30.71	Yeast
017ae657-d1a3-49f4-8cb4-2e045371b219	57	YGR085C	protein_coding	12.58	Yeast
017b09e4-cba0-476f-b48a-ee4ce4987428	58	YDR385W	protein_coding	0	Yeast
017b8526-420f-431b-a020-ac27d3263a5b	60	YOL109W	protein_coding	0	Yeast
017c0cda-bfc0-4984-bf66-5143400cc1e2	60	YGR124W	protein_coding	34.82	Yeast
017c51ed-5641-423c-b446-b313d17faddd	60	YBR078W	protein_coding	15.14	Yeast
017c7b01-5c6a-47cd-8018-1656937f7011	60	YDL130W	protein_coding	26.48	Yeast
017d16d5-3709-4bd9-8938-7d0c8683e79a	60	YMR143W	protein_coding	15.56	Yeast
017d3ea9-10aa-4822-a494-16eeb9d6e63d	60	YLR075W	protein_coding	11.64	Yeast
017d596f-a1be-45f8-a59d-56f5cb90c99f	60	YMR116C	protein_coding	30.21	Yeast
017d65a3-71eb-4662-829a-924a215d68e1	60	YPR148C	protein_coding	56.64	Yeast
017db184-a2dd-4ed9-bb49-fff79234d01b	60	YLR413W	protein_coding	11.26	Yeast
017df9c6-ae73-421f-a61e-dae2f5f97777	57	YML024W	protein_coding	28.71	Yeast
017e9aaa-8996-4a03-8433-1de4dc7f06b4	60	YOL011W	protein_coding	14.85	Yeast
017f03dd-5f0c-4fa8-ab20-22101138e93e	60	YGR192C	protein_coding	28.2	Yeast
017f0742-b266-48ae-a50d-b237b7b55e40	60	YMR071C	protein_coding	5.73	Yeast
017f1589-8b52-4494-b93d-7d49626cfbd1	60	YLR061W	protein_coding	8.32	Yeast
017f24ef-2bcd-42b1-8380-fe0a1daf051b	60	YOL064C	protein_coding	15.11	Yeast
017fd42d-594e-4063-a292-79d5e3992f42	60	YER117W	protein_coding	15.57	Yeast
017fe2a2-7773-4d96-86e9-09429e4317a1	60	YOR369C	protein_coding	0	Yeast
01803f1e-4cd9-40d8-bb2a-69d7c4a76f8b	60	YKR057W	protein_coding	12.31	Yeast
018075da-0135-46ee-88fb-81a29d285b8f	60	YMR116C	protein_coding	22.6	Yeast
0180a054-e2b0-4edf-94da-1cad749cbdb1	60	YIL018W	protein_coding	42.65	Yeast
0180ab81-e35d-4a6f-9cad-04f116247796	60	YPR178W	protein_coding	6.53	Yeast
018154a7-3e51-4d7c-ba13-efdb7fdeff61	60	YKL060C	protein_coding	0	Yeast
0181d8dc-95eb-4a00-8b94-1508aa41ada2	60	YMR229C	protein_coding	17.9	Yeast
0181fa03-ee02-41ba-aec0-3680d4654d1b	44	YGR192C	protein_coding	22.73	Yeast
01820b57-e1d7-47bb-ac0d-1dfb30bc0a45	60	YOR207C	protein_coding	17.95	Yeast
01820d2d-0886-4139-8cd1-715b7a25f6c3	60	YIL053W	protein_coding	32.96	Yeast
0182ae04-53da-4d11-86d4-b28dbbe47436	60	YNL069C	protein_coding	0	Yeast
01832174-912c-4cf1-b78d-b3aabd4c4dd9	60	YKR094C	protein_coding	29.07	Yeast
01835d5a-f142-47c5-9103-3583b179be9a	60	YNL302C	protein_coding	5.79	Yeast
018366c3-82b4-4ab0-b57f-826b407a1762	60	YOL086C	protein_coding	0	Yeast
01837690-8aa3-481b-a3c2-303529c55dc7	60	YDR447C	protein_coding	29.66	Yeast
01837c69-1826-4d69-9aa4-6411bdd6d61c	60	YKL152C	protein_coding	35.79	Yeast
0183d1a9-b432-4546-87b9-2969da7c94c6	60	YDL083C	protein_coding	10.54	Yeast
018410eb-e2e9-4b5b-a014-ed75f32d136c	60	YHL011C	protein_coding	31.49	Yeast
01842644-5680-4612-b3df-c581eef708b5	60	YGL030W	protein_coding	33.44	Yeast
0184458b-1434-416b-bc78-8c6a29571033	60	YPL243W	protein_coding	31.01	Yeast
018496cd-20da-4516-a4b5-97dacf7551ca	60	YIL038C	protein_coding	18.22	Yeast
0184be67-5384-4bd6-9529-f9d512bb9d46	60	YJR123W	protein_coding	18.68	Yeast
01857d8a-c245-40b0-be0a-86c5ccd85744	60	YDL191W	protein_coding	38.63	Yeast
0185e6a5-2ac1-4c39-9406-c7b8bdf2ebeb	60	YBL027W	protein_coding	19.96	Yeast
01863aae-1358-487f-8f99-a92acdff40f5	60	YOR310C	protein_coding	18.54	Yeast
0186538b-bd5b-40e2-a560-f8991a345524	60	YEL026W	protein_coding	28.13	Yeast
0188413f-c1c3-4261-97b9-267d5405f00a	60	YGL033W	protein_coding	31.4	Yeast
0189b084-68e2-4699-ba69-615a27905345	60	YDL191W	protein_coding	36.49	Yeast
018a2de6-3707-406f-91eb-09f9cc657bec	60	YML073C	protein_coding	0	Yeast
018b508e-d983-4a5c-aec8-f736cdf301a9	60	YGL189C	protein_coding	0	Yeast
018b6dc0-8cc2-4d87-b8ff-86402fc2a881	60	YGR192C	protein_coding	42.75	Yeast
018bc325-2143-4aae-9436-8e016b578d26	60	YHR174W	protein_coding	8.8	Yeast
018c502b-8afb-4cf1-aa2f-3010d0336eb3	60	YPL131W	protein_coding	36.24	Yeast
018c52e7-61e8-453d-aff2-9c9cc52c0130	60	YLR167W	protein_coding	26.38	Yeast
018ca977-3c05-4d85-96ab-29f3e69120e9	60	YIL041W	protein_coding	46.72	Yeast
018d0eb8-965c-43e8-9fe3-00f2b469c081	60	YLR044C	protein_coding	20.36	Yeast
018d1815-05dc-41c0-abe5-5d69f4cb2e3f	60	YAL035W	protein_coding	0	Yeast
018dc271-c5d1-47e2-b4cb-9e3803419116	60	YML035C	protein_coding	14.89	Yeast
018dfbab-30f2-4f8e-ad28-26df67a2a9db	60	YMR251W-A	protein_coding	44.92	Yeast
018e4f2e-cf31-42d7-a9ff-a6d320ae21fd	60	YLR406C	protein_coding	29.19	Yeast
018f4ba2-77e4-4467-a81e-1bc30c4fdd1a	60	YJR134C	protein_coding	40.65	Yeast
01903313-2311-417f-ae1e-c5293514822a	60	YOL040C	protein_coding	18.72	Yeast
01916e78-5e96-49b8-8a34-ab473e909f28	60	YDR155C	protein_coding	18.25	Yeast
0192963c-2cb2-4e2d-9df8-0dd1819a2360	60	YJR123W	protein_coding	0	Yeast
01935d98-8f9c-4e04-a989-43910bec5773	60	YNL119W	protein_coding	63.11	Yeast
01935e18-5acb-423e-8617-e011579b238f	60	YLR167W	protein_coding	53.83	Yeast
01936497-ebbe-4e3b-b785-c5fc3b9d3c7b	60	YDR224C	protein_coding	27.57	Yeast
0193a30f-c617-4178-929d-a0ff5a6721d1	60	YHR141C	protein_coding	17.54	Yeast
019408ed-e417-4267-b031-22f3bf6bebe9	60	YDL101C	protein_coding	47.94	Yeast
0194298d-95e9-4f78-b6e7-d846495c4a20	60	YKL152C	protein_coding	46.58	Yeast
01944a2a-29c3-4ac5-9e8c-33ecc0175ee4	60	YPL131W	protein_coding	16.12	Yeast
01945660-fcc8-4eb5-9bca-30e7c99e4a99	60	YAL038W	protein_coding	40.16	Yeast
0194d580-bda7-48fe-a9b9-b8cc761455ba	60	YML060W	protein_coding	23	Yeast
0194d860-c0d4-4bcb-92ed-acfaae253200	60	YGL123W	protein_coding	15.13	Yeast
01961df0-4b83-4af2-b8d2-2cfd0950e072	60	YLR044C	protein_coding	12.37	Yeast
0197adf3-1ff5-40d3-8706-08e6f83ae441	60	YDR232W	protein_coding	66.77	Yeast
0197e26a-ee0f-4e48-bfa7-bb94ccc3d224	60	YEL051W	protein_coding	27.23	Yeast
019849cf-3f98-41f5-a086-c82271d7c77a	60	YPR088C	protein_coding	0	Yeast
0198b94f-64fd-4889-b8ee-a7d9be203846	60	YDR155C	protein_coding	42.96	Yeast
0199210c-7435-4097-ba48-cca1784c16b4	60	YPR080W	protein_coding	10.42	Yeast
01996709-aaf1-49dd-883f-377bfdd4e8d5	60	YKL056C	protein_coding	0	Yeast
019ab898-6b77-4e96-a4ed-1b34631a9ad0	60	YDR429C	protein_coding	19.92	Yeast
019adfbc-1cf1-4e52-8294-4df670a2c593	60	YGL123W	protein_coding	22.64	Yeast
019b23fe-b124-411b-8b23-33dfd134a883	60	YDL083C	protein_coding	50.39	Yeast
019b2ee2-96fa-4950-b78d-ba09775c4c75	60	YGR192C	protein_coding	6.23	Yeast
019b7664-2a18-4302-954d-af010fc987b9	60	YDR299W	protein_coding	51.59	Yeast
019c3ce5-1737-4e38-895d-90e9b6aace9d	60	YIL069C	protein_coding	37.13	Yeast
019c9774-f840-48bc-a7f6-0fd8eafa8925	60	YJR070C	protein_coding	6.87	Yeast
019ce1d2-0574-44d3-a7f4-dc70170dd6fb	60	YJR133W	protein_coding	15.03	Yeast
019d1d16-e360-42a8-be68-d37016105ed8	60	YGL106W	protein_coding	26.38	Yeast
019d953e-4621-4bb0-8913-0aa6e77155d2	60	YLR110C	protein_coding	67.46	Yeast
019dddb0-5b7c-4f46-8260-fd29419bf4c8	60	YDR298C	protein_coding	22.1	Yeast
019e015a-04e3-49de-839a-238bb1651695	60	YDR450W	protein_coding	0	Yeast
019e0c88-1296-408c-bda8-e1afb450f552	60	YGR020C	protein_coding	42.77	Yeast
019ef706-b69d-4e4e-9ddb-c0c8b42f3203	60	YGL026C	protein_coding	63.57	Yeast
019f1e66-f75e-4a7e-ab45-4b672e1e685b	60	YPL232W	protein_coding	71.73	Yeast
019f8edc-e511-4510-a385-bee00b67d178	60	YGL123W	protein_coding	42.74	Yeast
019fb388-ba74-4beb-bcf8-118181b9cbe5	60	YPL131W	protein_coding	18.06	Yeast
01a09e12-f03f-442e-99ea-3963e09ecae1	60	YGL008C	protein_coding	23.98	Yeast
01a12079-5b2d-439b-87cb-cfc9fe4a7971	60	YNL096C	protein_coding	32.27	Yeast
01a22484-5752-42e8-bbb2-29bdfad7772a	60	YER019C-A	protein_coding	21.5	Yeast
01a264a5-32e1-4ed5-9ac6-9f799bb03fbe	60	YDL130W	protein_coding	17.08	Yeast
01a2731d-d468-4db7-bc75-5f54aaa2d20a	60	YGL189C	protein_coding	8.63	Yeast
01a2d4aa-fef8-4cd4-95cb-3485cb8ea542	60	YNL101W	protein_coding	64.14	Yeast
01a2fbef-94f7-45d8-a44a-2e9c66c32a6d	60	YER026C	protein_coding	26.06	Yeast
01a39e2e-bd12-4614-a21b-7a65995fb356	60	YFR032C-A	protein_coding	52.17	Yeast
01a40c19-433a-4ea3-8d18-0a9297c8aeaf	60	YDR025W	protein_coding	18.75	Yeast
01a42a1f-c49b-41c5-bfc3-023479d4c615	60	YGR080W	protein_coding	0	Yeast
01a45869-2927-4ecf-bf18-d6ad3a52533c	60	YHR174W	protein_coding	9.22	Yeast
01a46c0f-ab04-4997-bd8d-4cfc20af55fc	60	YHR021C	protein_coding	6.13	Yeast
01a491a4-5bed-4a2a-8e99-3203808d64cc	60	YLR192C	protein_coding	50.26	Yeast
01a4fccf-6598-408d-ad24-9cc25101203d	60	YKL096W-A	protein_coding	18.03	Yeast
01a5fd93-0409-4076-bcac-a5c4a26bd977	60	YDL191W	protein_coding	19.1	Yeast
01a67318-820b-4a76-bd02-ee3b8da951cf	60	YER165W	protein_coding	15.15	Yeast
01a6afd1-8551-4d2c-ba44-1b02ca8dddab	60	YCR027C	protein_coding	43.02	Yeast
01a6b47b-e9d9-4c71-bb8f-e29e087a38b7	60	YGL009C	protein_coding	65	Yeast
01a7ac1b-8428-4b75-8ffa-9d9e66a80b2b	60	YCR031C	protein_coding	31.8	Yeast
01a7d158-e99d-43ac-baf5-9fcc5c92872a	60	YNL087W	protein_coding	29.47	Yeast
01a87ad8-6335-4b98-9ca8-b353ab0fa6d1	60	YGL147C	protein_coding	8.22	Yeast
01a9104f-0a67-47e7-be1a-e3c1a040a832	60	YNL067W	protein_coding	67.69	Yeast
01a913fa-2f86-48a0-8305-3b0a12237481	60	YJR123W	protein_coding	31.23	Yeast
01a93ef0-85a7-4fec-aec6-3daf87e7c847	39	YBR118W	protein_coding	13.58	Yeast
01a993a7-7e84-42cd-885f-3dee512e083e	60	YOL008W	protein_coding	23.72	Yeast
01a9a13e-d93e-4fe2-bf9a-d42dade74ee1	60	YMR311C	protein_coding	25.46	Yeast
01a9adbb-0eed-48d4-aa72-bad126d0b9fd	60	YDR074W	protein_coding	3.57	Yeast
01a9e86d-92de-4c48-b8a1-3d53f2b999ca	60	YHR089C	protein_coding	4.23	Yeast
01aa0446-4887-4620-85e0-e74835a707cd	60	YLR150W	protein_coding	15.71	Yeast
01ab5631-366e-4b1c-b072-1f6e6f5796f7	60	YGR192C	protein_coding	12.32	Yeast
01abc753-7a1a-44ba-88dc-6834222dca63	60	YHR174W	protein_coding	5.26	Yeast
01ac1471-1887-4f91-8453-f23b7dba4306	60	YCR024C-A	protein_coding	28.5	Yeast
01ac39d5-ebee-41b4-b591-e7d95844df83	60	YGR118W	protein_coding	20.87	Yeast
01ac4e96-4a0e-4f99-919a-30ef50d4aafd	60	YDR418W	protein_coding	8.75	Yeast
01acb4b3-0c09-4a26-a55e-0805054f1d77	60	YCR031C	protein_coding	38.13	Yeast
01acc256-e25a-41c7-9584-0ec8f84959f5	60	YHR094C	protein_coding	48.4	Yeast
01ad0f2c-9751-4209-a4a4-a57cf5058864	60	YDL232W	protein_coding	21.45	Yeast
01ad44df-7c48-411e-8ce2-49696d804ba1	60	YJL145W	protein_coding	43.05	Yeast
01aec17d-65c1-4e1d-b686-061a06132151	60	YGL189C	protein_coding	29.87	Yeast
01aec5bc-cc90-4a25-b4cb-f12378c25835	60	YBL072C	protein_coding	48.9	Yeast
01af0ef4-c757-49f4-af70-92421cd37015	60	YEL017C-A	protein_coding	62.75	Yeast
01afb494-5b0e-4168-a095-193caabec42b	60	YLR166C	protein_coding	58.85	Yeast
01afe137-a581-4fdb-9f6b-08e1bb2f6312	60	YKL013C	protein_coding	14.66	Yeast
01afe331-ea0e-406e-813b-f357615dac7a	60	YGR046W	protein_coding	8.79	Yeast
01b01744-2d26-4844-aaaf-5c34bc35893b	60	YDL036C	protein_coding	80.04	Yeast
01b0ad0c-d1ce-43b3-83fb-943afe5770a2	60	YOL086C	protein_coding	37.05	Yeast
01b24430-180d-4457-bdd9-4989481b3928	60	YMR214W	protein_coding	20.59	Yeast
01b3420b-2245-4241-bd36-69c8f918dbd2	60	YBR010W	protein_coding	20.37	Yeast
01b34798-822f-4086-84ad-4a8e42adeee1	60	YER117W	protein_coding	15.36	Yeast
01b356ad-2782-43e0-955f-8f6e0f72e062	60	YGR192C	protein_coding	21.74	Yeast
01b35bfa-aec4-42d5-b28f-ab2024e96ca8	60	YDR527W	protein_coding	55.03	Yeast
01b38050-0cc0-4106-8ceb-4c2f4933a707	60	YPL079W	protein_coding	27.61	Yeast
01b3a5df-00eb-43c7-b640-3d4639cbee21	60	YGR027C	protein_coding	32.26	Yeast
01b3fd46-078b-41d6-80ba-807603d0311c	60	YHR107C	protein_coding	38.73	Yeast
01b40fdf-4036-4a68-b670-f5886548f38b	60	YJR105W	protein_coding	30.76	Yeast
01b4292a-529c-438b-a0b2-044ecd2e18ff	60	YKL054C	protein_coding	15.49	Yeast
01b4eebc-c323-4c71-add7-3adb2d51c920	60	YGR192C	protein_coding	11.24	Yeast
01b50e8d-f638-4bb3-a448-a64158d82ce4	60	YPL152W	protein_coding	50.84	Yeast
01b515ea-2579-4e11-b524-bec0529ed7c4	60	YNL209W	protein_coding	6.73	Yeast
01b55715-93dc-4f1e-a8ef-b59609970037	60	YBL003C	protein_coding	14.79	Yeast
01b569ec-1af2-493d-8290-266d32f17940	60	YNL069C	protein_coding	18.6	Yeast
01b5b201-6cd0-4d99-8e17-6a2fac24331d	60	YDR210W	protein_coding	22.83	Yeast
01b622c0-19f4-4bd2-bec5-6a027e8020c5	60	YGR192C	protein_coding	15.12	Yeast
01b7fc32-ccb9-4b06-8066-57d36acebdca	60	YDL229W	protein_coding	41.98	Yeast
01b82d6f-f7d2-4818-a549-fac64adf655d	60	YGL195W	protein_coding	9.14	Yeast
01b891df-2343-4f53-b2af-ff209d7d91b4	60	YBR011C	protein_coding	38.66	Yeast
01b8a22b-f5b6-46e4-bb9a-a23bb43d779e	60	YJR104C	protein_coding	42.57	Yeast
01b8ade2-1f8a-4011-9c3b-ace1414a0cd8	60	YNL135C	protein_coding	23.72	Yeast
01b9342f-6ae6-43d1-b802-6f156e5b1c5a	60	YKL152C	protein_coding	19.01	Yeast
01ba1492-93c4-410e-a12b-394c7eaf6314	60	YDL060W	protein_coding	21.58	Yeast
01ba95bd-bbae-4f32-baad-48ddbef9c11d	60	YLR065C	protein_coding	41.73	Yeast
01bacf7a-d941-4de6-b9e0-c89715830cef	60	YHL011C	protein_coding	26.61	Yeast
01bae7f2-96ad-42d5-bbbf-5c44a982e46d	60	YNL308C	protein_coding	43.99	Yeast
01baf93d-3517-439d-8d74-120bd66c5274	60	YGR148C	protein_coding	4.98	Yeast
01bbc54d-f64d-4187-aabf-741c8326daac	60	YIL067C	protein_coding	33.85	Yeast
01bc0537-d92a-4029-9b2b-d8c7d35bf467	60	YBL092W	protein_coding	8.94	Yeast
01bc36e4-55af-4a83-894f-1a67ab646b30	60	YKL181W	protein_coding	27.46	Yeast
01bc9023-831d-4432-8e0a-4204d8c4430b	60	YER052C	protein_coding	15.53	Yeast
01bc9a59-0d64-465f-9863-7738d404a708	60	YGR211W	protein_coding	35.25	Yeast
01bdf0e2-ecbb-432a-a6d0-e1ac7a083da2	60	YLR342W	protein_coding	14.97	Yeast
01be0a95-3cd0-412b-8b36-950a2e382789	60	YDR471W	protein_coding	12.22	Yeast
01bec2cd-4dc4-4eff-b765-1e0dd404c9b8	60	YML073C	protein_coding	19.38	Yeast
01bef8ae-9e9f-44a7-b732-a26f66bfd698	51	YER102W	protein_coding	37.89	Yeast
01bf4438-e0b4-41c3-9a6e-bbc25364b4f9	60	YOR063W	protein_coding	49.76	Yeast
01bfc936-e62b-4818-ac1a-adbaaa7e1d33	60	YLL040C	protein_coding	11.19	Yeast
01bff06e-b786-4f69-a04f-89362e35251d	60	YOL086C	protein_coding	23.02	Yeast
01c08283-323a-471b-b1c3-dc17f4f2ee04	60	YLR061W	protein_coding	22.91	Yeast
01c0f314-e609-43a0-b3b9-64d3b0d8b8af	60	YJL109C	protein_coding	19.43	Yeast
01c1321c-0917-44d6-a4a7-71eb7fba2070	60	YDL055C	protein_coding	6.88	Yeast
01c142b8-6e58-4a89-a222-5c76c9e96067	60	YBR189W	protein_coding	38.36	Yeast
01c19ac2-985c-478d-8bb9-d3f373e3c738	60	YMR116C	protein_coding	2.53	Yeast
01c1cfbd-5001-4750-8ade-3082c25228e6	60	YDR025W	protein_coding	16.98	Yeast
01c22b8a-3a0c-4930-9a58-8ec3225301c7	60	YGL012W	protein_coding	28.83	Yeast
01c27521-117a-46bb-a1b6-0bc75c966ef8	60	YMR120C	protein_coding	28.76	Yeast
01c2f3ac-af5f-4707-88d6-98974125ebe4	60	YDR064W	protein_coding	15.82	Yeast
01c34574-6f1f-443a-a788-4e89ebc2d901	60	YGR124W	protein_coding	18.82	Yeast
01c34b83-b4b5-4142-b89a-64242ffe62e2	60	YNL080C	protein_coding	36.73	Yeast
01c3fa92-693d-4e64-99cc-6fecfe455f06	60	YJL196C	protein_coding	74.22	Yeast
01c4a86a-4746-45f6-8a8d-15e17d444937	60	YHR174W	protein_coding	26.63	Yeast
01c506e3-ab3c-4ce8-aeb1-501adfd8c838	60	YPR080W	protein_coding	43.93	Yeast
01c55568-8698-40cb-9a2b-af19e885a1fb	60	YLR029C	protein_coding	21.62	Yeast
01c5b418-d726-40fc-a54b-48d4c4e0aa46	60	YHL033C	protein_coding	26.76	Yeast
01c5c59e-9f2c-4a64-9736-5058754b93fd	60	YMR143W	protein_coding	20.33	Yeast
01c606f7-f409-4cb1-b2f8-012054a95840	60	YPR080W	protein_coding	10.97	Yeast
01c61772-cfe8-41aa-9f0e-f74a4a8dbaf7	60	YOR234C	protein_coding	0	Yeast
01c68787-0542-4a7f-85c0-089ab041520f	60	YDL229W	protein_coding	7.72	Yeast
01c6ab54-1330-40b8-9cfa-d7fbe2768731	59	YJR145C	protein_coding	14.56	Yeast
01c6be63-70a1-48cb-939e-47086866d8c1	60	YDL014W	protein_coding	47.81	Yeast
01c725d8-ea7b-41d8-88e0-238c119506eb	60	YOL086C	protein_coding	53.85	Yeast
01c77acc-af0c-4b86-9133-dc5999ab9028	60	YBR191W	protein_coding	11.01	Yeast
01c79209-0533-4353-bf40-f0c12da64227	60	YKL060C	protein_coding	24.69	Yeast
01c7a436-a28a-42d2-aac1-2cb90fd3327b	60	YPL131W	protein_coding	30.99	Yeast
01c8a1e2-49db-4bd8-941b-3b037622dc42	60	YOL039W	protein_coding	44.52	Yeast
01c98483-86fd-404c-ac04-966bce0840b5	60	YLR179C	protein_coding	0	Yeast
01c9856b-efeb-44a4-8fb2-84ee2660e72e	60	YGR192C	protein_coding	7.9	Yeast
01c9e07c-af6d-4929-a0f0-2e4acf8670cd	60	YEL071W	protein_coding	7.86	Yeast
01ca43a3-63ec-403d-88f4-1a1c77d84d5c	60	YJL001W	protein_coding	71.8	Yeast
01ca6d80-c394-4431-aaea-14e72a69c28f	60	YLR448W	protein_coding	14.63	Yeast
01ca95d9-8947-4ea1-a5bc-44c5bfb23dc0	60	YNR051C	protein_coding	0	Yeast
01ca9da2-28a0-4f76-905c-1d205a4aed5c	60	YDR365C	protein_coding	0	Yeast
01caa98c-2285-4bfe-a988-0773db0fad0a	60	YJL029C	protein_coding	18.91	Yeast
01cacec9-46e8-4efd-ac80-01eaba0cd349	60	YDL095W	protein_coding	40.2	Yeast
01cb08f5-20c3-4d45-9596-22115ce62f29	60	YLL050C	protein_coding	14.96	Yeast
01cb5227-c288-4d3a-b219-ba09f7e6076e	60	YGL076C	protein_coding	18.21	Yeast
01cb759a-7ddf-49d7-9d78-3923f3ba0d40	60	YOL121C	protein_coding	19.87	Yeast
01cbafb7-9d5c-416f-9760-5287e9eb2a0c	60	YAL038W	protein_coding	25.89	Yeast
01cbb054-0a8e-434c-8f6f-f116ecf78a7c	60	YJR045C	protein_coding	6.28	Yeast
01cc1482-d8de-419a-9016-bc7719aec25d	60	YDR471W	protein_coding	17.77	Yeast
01cc89bd-2ea9-4c88-ac10-df3b6c585255	59	YHR174W	protein_coding	10	Yeast
01cca7eb-66db-4f4c-a812-5bf80a68fd91	60	YJL127C	protein_coding	38.45	Yeast
01cd6337-dad8-4615-af3b-2b2c3bff1249	60	YKL152C	protein_coding	14.56	Yeast
01ce2bf0-5946-4327-ae4d-5424e139cd66	60	YDL229W	protein_coding	5.81	Yeast
01ce323f-ddf3-43fd-8f3d-9d27ee033a21	60	YGR192C	protein_coding	25.55	Yeast
01ce39d3-5020-445b-a593-308124fde3f6	60	YDL102W	protein_coding	11.54	Yeast
01cf4fdf-bbc2-4031-ba7c-88fac222bceb	60	YNL069C	protein_coding	24.26	Yeast
01cf65ea-0dab-4de6-b20b-3bb8078c6150	60	YGR192C	protein_coding	27.75	Yeast
01cfabcf-eb95-4806-9722-2d4debe598e4	60	YIL128W	protein_coding	19.73	Yeast
01cfc262-a0b5-44a8-a2a2-b338e841e365	60	YHR007C	protein_coding	0	Yeast
01d04540-8a92-40ff-8f81-435262059343	60	YCR012W	protein_coding	18.75	Yeast
01d05f86-da05-4880-9736-fae5a4095ed0	60	YDL130W	protein_coding	13.28	Yeast
01d13b1b-a7b5-4994-b10c-b3689d95ff49	60	YMR116C	protein_coding	0	Yeast
01d13c64-ab16-4098-b79c-be2b10058277	60	YGR027C	protein_coding	4.27	Yeast
01d1fa75-c8ab-4a2a-900b-0b30cf20bb1b	60	YNL085W	protein_coding	4.58	Yeast
01d2f9f2-21a6-4d21-9b89-7d02ff5009c6	60	YLR100W	protein_coding	12.84	Yeast
01d30068-1c50-453b-bc36-5caaf9bd3860	60	YPL220W	protein_coding	19.88	Yeast
01d3142f-4a71-4d8e-a95d-001543248c4f	60	YGL245W	protein_coding	5.02	Yeast
01d36a68-117b-4a26-8945-b9384db86fc2	60	YLR354C	protein_coding	49.1	Yeast
01d37cd7-bad9-4ef1-9cd6-23188c115c23	60	YDR382W	protein_coding	54.92	Yeast
01d3a402-55c8-49e3-9e63-19d19ab36fbc	60	YML008C	protein_coding	40.05	Yeast
01d3f84f-cb42-4fdb-8c84-66e5ecf0b93b	60	YLR048W	protein_coding	62.21	Yeast
01d4a0f6-6cdc-4112-a109-86ab6a4a8866	60	YBR283C	protein_coding	28.03	Yeast
01d51883-0531-40f8-81b1-df34f6f9a61c	60	YER055C	protein_coding	30.78	Yeast
01d53b5e-3342-4c14-a456-ac3da946b4b5	60	YKL152C	protein_coding	56.32	Yeast
01d5b72a-9e43-4f5f-8305-26c82cd98a35	60	YDR382W	protein_coding	23.42	Yeast
01d5c59d-1da8-4c52-9f13-c778b89217f2	60	YKL084W	protein_coding	13.97	Yeast
01d686b7-e661-491d-9d1b-8a69464ac942	60	YJR094W-A	protein_coding	22.89	Yeast
01d6a67e-35cd-4f27-83d3-5465fabc55bd	60	YDR500C	protein_coding	14.04	Yeast
01d6bc7e-18db-461c-b1bc-af0a1077c578	60	YBL092W	protein_coding	23.05	Yeast
01d6dbd1-3ecc-4b96-aa95-4981bff4731b	60	YOR196C	protein_coding	45.06	Yeast
01d7cab0-f754-4a58-846f-9fa9750ee53e	60	YDR527W	protein_coding	32.62	Yeast
01d856e0-d74b-42ac-9960-5006b389613c	60	YNL084C	protein_coding	17.95	Yeast
01d8dd6a-7534-4ec2-8df0-e009668b50db	60	YLR330W	protein_coding	44.51	Yeast
01d8e38a-6d81-4779-85b0-897847dc75d3	60	YNL069C	protein_coding	0	Yeast
01d8f735-6cfc-4b13-88fe-ef3a79b0d82c	60	YJL008C	protein_coding	28.91	Yeast
01d952aa-7fa2-426c-baf8-f14508b2a0c7	60	YMR142C	protein_coding	8.84	Yeast
01d9bf8f-ed70-4538-8b48-43103744d946	60	YKL181W	protein_coding	0	Yeast
01d9c1b4-075b-4d60-83d0-fdb897d852d9	60	YDR050C	protein_coding	76.77	Yeast
01d9fbb9-a41d-4834-82ea-916a7569cb8c	60	YMR071C	protein_coding	34.65	Yeast
01da7b7f-7b58-4831-9923-0a5c7f047595	60	YLR044C	protein_coding	31.41	Yeast
01daafa2-0e17-421c-93e4-12fb294f1901	53	YPR080W	protein_coding	24.95	Yeast
01dab984-aef5-43db-a279-83ab811cfa49	60	YOL086C	protein_coding	14.15	Yeast
01dac70f-47f2-4041-90a6-083296fbf1e0	60	YGR147C	protein_coding	57.79	Yeast
01db0383-b42e-4be0-b047-45d14438e8d9	60	YOL086C	protein_coding	40.53	Yeast
01dba580-5de3-4084-bced-dd3101e52f48	60	YLR340W	protein_coding	32.94	Yeast
01dbedf1-729f-4f78-b137-9b0958dd26b1	35	YDL075W	protein_coding	23.15	Yeast
01dc5eff-0aff-4ae3-b5de-4e87b4096214	60	YLR189C	protein_coding	52.06	Yeast
01dcc123-583a-47b0-b45d-81e05dd06f9a	60	YPL084W	protein_coding	0	Yeast
01dd12e0-0a72-4849-a2a9-0dfaec550d40	60	YAL056W	protein_coding	12.54	Yeast
01dd4798-6089-4bb0-a3d1-87a57828f70e	60	YML028W	protein_coding	32.7	Yeast
01dec58c-ee33-4521-ac8e-2b4f4cb7b6c7	60	YOL086C	protein_coding	11.82	Yeast
01deccc1-ffb3-41c3-917c-67f0e2b83d21	60	YDR064W	protein_coding	6.52	Yeast
01dee262-6d7b-444a-9692-e0ab26c55d88	60	YNL178W	protein_coding	16.3	Yeast
01deeb6d-cd5e-42aa-8637-44d465ea83a5	60	YOL039W	protein_coding	26.11	Yeast
01df0ce5-a64d-46a0-9bd1-0bf949f3c544	60	YLR277C	protein_coding	11.93	Yeast
01df2e27-f894-417e-810a-9993bf30f3dd	60	YPL070W	protein_coding	29.05	Yeast
01dfb804-96fa-4878-ac78-54c35ba49968	60	YOL127W	protein_coding	0	Yeast
01dffd17-0133-4b1f-994c-ae117e225954	60	YOR095C	protein_coding	11.39	Yeast
01e04103-1245-4958-b1e1-80d5b55d500f	60	YBR118W	protein_coding	13.78	Yeast
01e0703f-6b8c-4bdc-9d76-4ffb7d5557f9	60	YDR050C	protein_coding	15.2	Yeast
01e10031-7e5c-4bbe-9b1d-1c16110eac2c	60	YOL109W	protein_coding	9.85	Yeast
01e139a2-18e5-4476-b761-4ad86e22eec7	60	YHR187W	protein_coding	50.25	Yeast
01e20ec9-d60c-408a-9944-dc86efd9bc03	60	YDR524C-B	protein_coding	31.13	Yeast
01e215dd-873b-4ace-9976-915acaf3e4a4	60	YGL008C	protein_coding	0	Yeast
01e227b6-e4b8-4096-a79d-fbcccbb35ed5	60	YCR031C	protein_coding	16.21	Yeast
01e279c1-20b7-4cad-a4f2-05981d774d8e	60	YNL079C	protein_coding	9.63	Yeast
01e3c235-f258-452d-a57c-62f79457d546	60	YIL148W	protein_coding	15.59	Yeast
01e3c586-b557-416c-904b-0d576f3a0966	60	YOR293W	protein_coding	27.56	Yeast
01e424fb-6963-46ab-a61d-99f8462640fd	60	YOR369C	protein_coding	18.14	Yeast
01e43af4-82ae-4f66-b192-974399efc3df	60	YPL220W	protein_coding	22.04	Yeast
01e489a8-2b31-47c2-931d-70bbbf36d0e4	60	YBR048W	protein_coding	65.73	Yeast
01e4c24d-9d8b-4ae9-b952-be0a2a711786	60	YKL002W	protein_coding	19.93	Yeast
01e5212c-946c-45da-87ea-3ebb03ddb3f1	60	YDR155C	protein_coding	7.55	Yeast
01e55ffd-76a4-491e-95d9-96473e9b788f	60	YDL147W	protein_coding	44.05	Yeast
01e58d98-3ff4-4938-b9ec-1843cef766d3	60	YPR102C	protein_coding	7.15	Yeast
01e59674-7df9-44b8-aeb3-1ed8c4f7e783	60	YDL229W	protein_coding	37.28	Yeast
01e6a830-a3d8-4f54-8132-c139f083d544	60	YPR080W	protein_coding	41.46	Yeast
01e70098-552a-479e-b860-cbf29d3cb057	60	YCR031C	protein_coding	18.96	Yeast
01e77b41-6b2c-4aa7-866f-87f0e67d4ffe	60	YPR080W	protein_coding	12.3	Yeast
01e7f95d-5d41-4bf6-927c-6b1ea9e3a7b7	60	YBR181C	protein_coding	17.64	Yeast
01e80f77-53b0-405f-9aea-f3829fc65f46	60	YDR321W	protein_coding	52.43	Yeast
01e89633-64f9-4178-8eab-47c2d42d8012	60	YER102W	protein_coding	51.95	Yeast
01e9868f-37d2-4c56-b1b9-fb2a9d4617a6	60	YLR287C-A	protein_coding	49.84	Yeast
01ea3da4-954b-4a2a-8058-0d9dc62cd5e6	60	YIL133C	protein_coding	32.34	Yeast
01ea81ca-c91e-461b-ab49-1320b14693af	60	YNL145W	protein_coding	14.43	Yeast
01eb4152-4e35-4c9b-8a63-1d979a047588	60	YGL253W	protein_coding	21.15	Yeast
01eb7e4b-e497-4307-8192-46e39203bad8	60	YNL062C	protein_coding	22.74	Yeast
01eb8c59-40f5-46d4-8ba8-ca1af513886e	60	YDL184C	protein_coding	28.14	Yeast
01ebbebb-1d17-438a-a1bf-65a7ef9f7447	60	YBR084C-A	protein_coding	16.12	Yeast
01ebccfa-c478-493b-833f-a61640264bd0	60	YMR229C	protein_coding	33.99	Yeast
01ebfd31-3aeb-4d2d-bd2d-9ec18ad08d2c	60	YGR192C	protein_coding	23.01	Yeast
01ecb53a-82a8-48fb-b7ec-9c897f5356d1	60	YIL069C	protein_coding	27.89	Yeast
01ed2a1c-16d2-4c4f-bc39-69df607226f9	60	YHR174W	protein_coding	32.95	Yeast
01edd1a1-feb7-463b-b678-76269a7bec90	60	YJR145C	protein_coding	23.38	Yeast
01ee9ad9-3153-48e1-ba27-1c8dbabd0630	60	YDL027C	protein_coding	55.24	Yeast
01eeaded-779f-4393-9aaf-42427f29c3d4	60	YLR175W	protein_coding	57.58	Yeast
01eee080-86b4-49bf-8611-f3c5b61761e6	60	YBL092W	protein_coding	4.91	Yeast
01eef156-1c37-4356-800f-7802436a5552	60	YDL075W	protein_coding	14.4	Yeast
01ef4a85-170d-4e55-b418-c4475ce245f9	60	YPR080W	protein_coding	69.68	Yeast
01f06731-92bb-45a3-8740-d027d67d7652	60	YDL014W	protein_coding	12.49	Yeast
01f14f6b-ce26-4818-b2a4-72a8f07e41c9	60	YBR084C-A	protein_coding	44.06	Yeast
01f16e9f-4383-4c77-a463-c78cb7cd6b7b	60	YDR050C	protein_coding	23.62	Yeast
01f17433-c4f4-4e67-bbac-73788bcd1b25	60	YAL038W	protein_coding	48.16	Yeast
01f18ec3-70eb-4ff0-8ea7-862985647c24	60	YLR249W	protein_coding	27.89	Yeast
01f22147-0fe8-466e-8c3d-39a1c860d9a7	60	YHR174W	protein_coding	6.64	Yeast
01f27e55-ddb2-469e-a554-4f87fc3afa83	60	YOL071W	protein_coding	21.45	Yeast
01f28747-f1b4-470f-b45f-edc26d6f9728	60	YHR005C-A	protein_coding	0	Yeast
01f2b047-1887-4ac8-815b-14d25077acc7	60	YLL008W	protein_coding	15.28	Yeast
01f3058c-fc38-4b0a-8c9d-b62218da0865	60	YKL120W	protein_coding	23.71	Yeast
01f33b04-439f-46ec-a48d-1a269900c9c4	60	YHR174W	protein_coding	6.75	Yeast
01f3443a-a3b0-443b-9eb8-cb63ed60d4d9	60	YNL145W	protein_coding	45.87	Yeast
01f40aac-13a3-44d2-ab41-8887d0706f0f	60	YBR168W	protein_coding	47.02	Yeast
01f532fa-56c5-419e-8353-18813d2ea27c	60	YGR192C	protein_coding	10.19	Yeast
01f5c13e-966b-4b3f-9a7b-70d81ea7aeb0	60	YPR169W	protein_coding	43.82	Yeast
01f5ce1d-5f69-48be-ab34-13546e778f16	60	YBR189W	protein_coding	54.05	Yeast
01f60891-5c28-45b9-9957-0a74dcdc1ddd	60	YOR312C	protein_coding	46.04	Yeast
01f6996b-7abe-4369-97d5-fd8cffeafa53	60	YGR192C	protein_coding	44.42	Yeast
01f70b7e-a5df-4421-9d43-75109e1f849d	60	YKR057W	protein_coding	15.96	Yeast
01f728bc-d95a-48a1-998e-a339537be359	60	YPL143W	protein_coding	0	Yeast
01f744f8-c4af-49f1-9da2-ec02fe86754f	60	YJL063C	protein_coding	10.25	Yeast
01f8054f-f5f8-46c2-9205-7e188fbd8daa	60	YFL034C-A	protein_coding	37.49	Yeast
01f84456-a4ff-401d-a99b-617222fb763e	60	YLR287C-A	protein_coding	53.8	Yeast
01f8b6f6-6c5a-4028-aede-771fd4238cc9	60	YGL189C	protein_coding	25.09	Yeast
01f8bc2e-ecb8-434f-adc9-7842827d13de	60	YKR056W	protein_coding	40.72	Yeast
01f8c270-57b3-49ef-b81a-5a9141bd52f8	60	YLR048W	protein_coding	5.51	Yeast
01f8ca75-f07c-4412-b9b4-edd48b473542	60	YGL076C	protein_coding	35.08	Yeast
01f8d046-e479-48e0-842e-2c9638f9c039	60	YGR027C	protein_coding	52.99	Yeast
01f996b6-f017-4ff7-9814-0e3611e1e60b	49	YPR080W	protein_coding	42.68	Yeast
01f99c11-c89e-47af-b38b-16c888a83e29	60	YMR183C	protein_coding	42.64	Yeast
01f9b195-dad2-4b91-9a6f-c55f06d6424a	60	YPR060C	protein_coding	50.65	Yeast
01f9c50d-ade4-49b5-9cfb-4ea4b56f15b7	60	YPL249C-A	protein_coding	29.96	Yeast
01fb0a9f-db0c-49c6-ad58-6544fec27d58	60	YFL001W	protein_coding	62.84	Yeast
01fb4de2-feeb-4260-9e54-596f9dfc1799	60	YPR165W	protein_coding	27.54	Yeast
01fb5ee0-c7aa-4515-a693-1e45930f4cce	59	YNL162W	protein_coding	28.95	Yeast
01fb7b3a-164b-485c-95ed-1f115caabcb8	60	YDR129C	protein_coding	41.6	Yeast
01fc1b2e-13b3-45bd-8dec-3692fe46654f	60	YLR110C	protein_coding	32.52	Yeast
01fc2f5e-efa9-43bc-8bcd-e2fc061dc92b	60	YBR261C	protein_coding	14.89	Yeast
01fc4607-d8ac-417a-b387-135b8db3e84a	60	YPL111W	protein_coding	17.08	Yeast
01fca041-4040-47c3-ad9c-4bf9775bf83c	60	YBR191W	protein_coding	16.27	Yeast
01fd20ef-e6dc-4a44-998f-11c9310f1f18	60	YLR029C	protein_coding	27.18	Yeast
01fd3e6c-5486-4af6-b2d1-2e85e36667eb	60	YGL022W	protein_coding	101.4	Yeast
01fd4cf2-495a-4b9f-9db2-aa1443175606	60	YLR264W	protein_coding	33.63	Yeast
01fd8411-a40d-4e9a-b816-9d3720bf3889	60	YOR312C	protein_coding	13.93	Yeast
01fe2b9e-d1af-4e16-8354-0e56a9c014ef	60	YDR524C-B	protein_coding	23.48	Yeast
01fe420e-1ea8-4829-b5e1-93d7bfb48a75	60	YOL086C	protein_coding	35.36	Yeast
01fe4bcc-c733-420b-b9be-b1f6f05e9291	60	YLR325C	protein_coding	23.98	Yeast
01fe7fac-a4b8-4d1a-b9ef-ef50a5f8274a	60	YMR260C	protein_coding	32.66	Yeast
01fef1a2-bb22-4ead-9302-edce9730e08e	60	YGL076C	protein_coding	1.47	Yeast
01ffe322-10f6-4dbe-b615-d7a10f53975e	60	YBR031W	protein_coding	26.14	Yeast
020054cf-ac29-4d41-ba41-edb574d62968	60	YBR088C	protein_coding	39.95	Yeast
020094bc-cf3c-4bf7-8420-9f3261951fec	60	YLR249W	protein_coding	10.77	Yeast
0200a1db-3e0e-4480-8039-00b54b74b925	60	YBR196C	protein_coding	20	Yeast
02010874-154b-40a0-ad5f-e0434fcfba7f	60	YLR167W	protein_coding	4.83	Yeast
02016945-a9c9-45ce-bd19-25a50c055b2d	60	YLR044C	protein_coding	0	Yeast
020198d8-f1e4-4822-a8a8-c9fe5f534a83	60	YBR151W	protein_coding	15.86	Yeast
0202382d-79b2-4757-9e47-a246f0b07e33	60	YLR061W	protein_coding	33.9	Yeast
0202f149-e838-4b80-af87-009245ff2651	60	YHR203C	protein_coding	30.75	Yeast
0202f160-edf8-4125-900e-936d2692505a	60	YKL060C	protein_coding	16.58	Yeast
0202f9cf-fa8d-4555-badf-1cea6ca30e9d	60	YLL045C	protein_coding	45.82	Yeast
0203898a-440d-4741-bfec-5068de04e781	60	YNL302C	protein_coding	33.6	Yeast
020442a0-e150-47cc-a425-8d6e71567724	60	YPR043W	protein_coding	46.83	Yeast
02045285-d68f-44a8-a1fa-dba952c3d9a9	60	YMR296C	protein_coding	22.41	Yeast
0204c5ee-e315-465f-a0a5-f455a275c6b1	60	YDL184C	protein_coding	47.71	Yeast
0204f173-daf1-4323-910b-649cdd04f1e6	60	YCR031C	protein_coding	21.28	Yeast
020547a4-7a5e-4569-925d-1a83a6510a3f	60	YKL006W	protein_coding	29.35	Yeast
02057e39-56e5-44c3-b935-ae8eaca18412	60	YPL249C-A	protein_coding	12.39	Yeast
0205f966-40bc-4935-8312-cb8132ce7b09	60	YGR192C	protein_coding	10.01	Yeast
020614ab-aca7-438a-a688-5b5db2a10b1a	60	YMR242C	protein_coding	48.9	Yeast
02064bdc-f0ec-4a1b-894d-31e71474c9d5	60	YPL079W	protein_coding	24.2	Yeast
02068853-806a-4b89-b5f9-fd95c3026bda	60	YGL072C	protein_coding	5.67	Yeast
02069041-a6ff-4ef2-bb22-44e32daafb01	60	YOL105C	protein_coding	13.28	Yeast
02069cbc-93f0-4125-9258-e6014930c509	60	YLR340W	protein_coding	11.07	Yeast
02072530-73c0-4437-b452-040f1bb9f974	60	YGR027C	protein_coding	59.06	Yeast
02074971-006f-4002-ba58-c7466baeecb4	60	YOR175C	protein_coding	54.22	Yeast
0207fd26-24e1-4eef-a208-3c738cf70d4b	60	YPR043W	protein_coding	20.51	Yeast
02082616-690c-4724-93e2-15b0d181e259	60	YHR143W	protein_coding	26.35	Yeast
0208882e-4698-404f-86f8-a095cd74e745	60	YLR110C	protein_coding	8.44	Yeast
0208c432-fd48-47f5-b196-70f5c9b09c25	60	YOL086C	protein_coding	11.32	Yeast
02090309-4364-495c-baca-20719e160c8c	60	YBR120C	protein_coding	80.95	Yeast
02090375-c60f-45c2-8093-0e90ecdc0ee2	60	YDR050C	protein_coding	49.75	Yeast
020959a1-845a-4ca3-884a-36fa95fa8589	60	YPL143W	protein_coding	32.92	Yeast
0209f001-706a-4718-bd87-a0fb913817b6	60	YPL131W	protein_coding	14.81	Yeast
0209f190-8504-4f91-aa46-bc7a3a0b764c	60	YOL120C	protein_coding	16.57	Yeast
020a2908-ae34-4f95-bc5d-6a2a79e64f3c	60	YGL123W	protein_coding	9.18	Yeast
020a4075-ff37-45b1-a66a-ed7941dad2ee	60	YLL008W	protein_coding	19.29	Yeast
020a6875-6524-4cd7-a9a2-90b493fbb03e	60	YDR064W	protein_coding	35.73	Yeast
020a8c25-9515-4e7c-ae0a-89a2309257ea	60	YJR123W	protein_coding	15.83	Yeast
020aa8c2-908c-4b53-a8c8-3eeb99e5787d	60	YDR385W	protein_coding	29.39	Yeast
020b0e26-7b98-4a22-9a80-be40cdb8c3f7	60	YPR074C	protein_coding	31.82	Yeast
020b1d8c-2376-4267-a041-4b0d17c6de4e	60	YLR201C	protein_coding	33.41	Yeast
020b7d64-cc7e-40d7-8492-eba2960f6c3b	60	YAL038W	protein_coding	86.37	Yeast
020bee7b-3e18-418d-8dda-6ce910d94079	60	YKL186C	protein_coding	22.41	Yeast
020c3fda-f1e1-482f-89c6-aeefca0fcc21	60	YMR304W	protein_coding	8.12	Yeast
020ce62f-94a9-495e-8c94-eecc1a54b5f1	60	YCL040W	protein_coding	12	Yeast
020d307d-5d0b-4de4-adcc-bae4ae32a40c	60	YGL123W	protein_coding	19.08	Yeast
020ddac6-8c89-4ba3-8c23-f7eb1cf344c8	60	YDR050C	protein_coding	24.31	Yeast
020e5b84-8e80-4932-aa5c-f57ba827744e	60	YIL133C	protein_coding	9.26	Yeast
020eb8b1-5e3d-4817-ade4-c0ed86805507	60	YGR192C	protein_coding	40.52	Yeast
020ee992-0d78-4ba7-9ada-c4e3470abe59	60	YHR174W	protein_coding	29.36	Yeast
020f3912-ce37-434d-a38a-543478b32589	60	YKL157W	protein_coding	33.42	Yeast
0210276a-3e5e-48b5-9916-0cd928a339d2	60	YGL008C	protein_coding	63.99	Yeast
02102fd7-ae1e-4159-bd17-cdb10714382c	60	YER056C-A	protein_coding	40.41	Yeast
02104a7a-53a9-4106-93c4-4eba35ab23b8	60	YER149C	protein_coding	40.4	Yeast
02114036-bc74-41c8-b14b-f9a6db26ab37	60	YDR385W	protein_coding	49.81	Yeast
02114a93-c24d-4f1c-84dd-ac307ac599a1	60	YOL039W	protein_coding	32.99	Yeast
02116b22-966a-4163-b704-f83671f202ac	60	YLR109W	protein_coding	6.27	Yeast
021193a4-5e52-4ea8-bc10-445849d3a74c	60	YOR063W	protein_coding	25.79	Yeast
0211df03-83ff-406e-994b-ea2fc7f1a941	60	YKL060C	protein_coding	58.68	Yeast
02125b84-c40f-4571-beb7-366998d5b156	60	YCR031C	protein_coding	19.91	Yeast
02125e84-0507-439e-8d31-50ad85134d76	60	YJL189W	protein_coding	36.01	Yeast
02127f71-094a-49fb-9656-1fba2f1be316	60	YML053C	protein_coding	24.73	Yeast
02129f2c-f515-438b-8983-f930a6efe373	60	YDR254W	protein_coding	0	Yeast
0212a7aa-4e9b-4f1e-a4c8-a7f666365b91	60	YLR340W	protein_coding	57.63	Yeast
0212eacb-c493-4779-bcc6-6160fe00c334	60	YBL035C	protein_coding	10.75	Yeast
02136c84-02ce-4c5e-8712-05b7c65dd0eb	60	YLR048W	protein_coding	23.94	Yeast
02139307-3360-46de-8946-d35d3cefd7f1	60	YFR031C-A	protein_coding	18.24	Yeast
0213a04e-b0f4-41c3-a170-b4d0462bd1c2	60	YDR418W	protein_coding	13.85	Yeast
0214ab65-0729-4919-b5e8-eaed1d45a18f	60	YJL190C	protein_coding	69.19	Yeast
0214b4f4-4f9c-4e79-b037-6aff65e264b8	60	YBL087C	protein_coding	61.62	Yeast
0214c646-95c7-45cc-9e45-8a8918d3eb96	60	YKR094C	protein_coding	28.3	Yeast
021526c5-e780-400a-aa68-613200b2c750	60	YBR031W	protein_coding	61.3	Yeast
02154806-022e-4c57-ac1e-c498e11fd343	60	YPL249C-A	protein_coding	31.14	Yeast
0215706c-b178-45b9-8def-3593a7ff0774	60	YBR039W	protein_coding	52.41	Yeast
0215fd33-5111-4691-b4ee-c5df3a970d9b	60	YNL287W	protein_coding	45.43	Yeast
021632a9-ae08-41dc-98c5-6b95decb017a	60	YEL046C	protein_coding	18.49	Yeast
0216a011-4739-46f1-9071-819663b1480b	60	YPL177C	protein_coding	21.61	Yeast
0216f652-ff32-4576-a39c-be70d7f6c484	60	YBR136W	protein_coding	22.08	Yeast
02173367-1731-4a59-9ac1-61eee6c30216	60	YML094W	protein_coding	9.82	Yeast
02173471-6bae-4827-a1b6-073f06c0790b	60	YDR226W	protein_coding	18.93	Yeast
02183116-9e84-4ee0-b8a1-42997994bcbc	60	YBL093C	protein_coding	13.8	Yeast
02184858-66d5-4613-8f35-77428362f20e	60	YBR222C	protein_coding	15.79	Yeast
02187621-ab27-4c6c-acb9-f38f58c68e30	60	YKL117W	protein_coding	28	Yeast
02189271-df02-40dc-9383-41e51b2301d7	60	YML073C	protein_coding	24.75	Yeast
02190d6e-bd02-41d8-b000-281d06f7bf35	60	YGR135W	protein_coding	49.3	Yeast
02196b14-739f-466c-a01f-0280f52e7b7a	60	YGL021W	protein_coding	124.23	Yeast
02198207-63b0-4fa9-a2a0-81a30a36fef0	60	YDR012W	protein_coding	20.06	Yeast
0219ffc5-a770-457d-ae6f-15ac0c013a5f	60	YEL040W	protein_coding	42.68	Yeast
021a3e73-9f5e-4972-adfd-ae3d6b8b9af6	60	YAL005C	protein_coding	53.35	Yeast
021a6073-0f50-4492-8bba-90d6d7711d4b	60	YLR110C	protein_coding	44.95	Yeast
021b4298-c20e-4632-a195-e63d82fede58	60	YDL130W	protein_coding	54.41	Yeast
021c20da-01e6-4cf8-a155-38469f86d529	60	YFL039C	protein_coding	38.74	Yeast
021c3f77-1636-410c-bda9-bdd014966c7d	60	YCL001W	protein_coding	0	Yeast
021c4e7d-1b15-452b-a306-a3f5ede412be	60	YIL041W	protein_coding	60.07	Yeast
021c632a-b2e3-4033-b6b0-3ba77e036ee8	60	YER178W	protein_coding	20.42	Yeast
021c75a7-ea0d-4a0b-aaae-4d34723a76ac	60	YDR037W	protein_coding	12.38	Yeast
021d65e5-017e-4cf9-b61b-f385730c37cb	60	YGR209C	protein_coding	25.72	Yeast
021de79e-3a23-4306-89d0-0cfb84974ed6	60	YER112W	protein_coding	35.46	Yeast
021e6d80-37ff-48e6-95c6-590a6d69f53b	60	YLR454W	protein_coding	30.7	Yeast
021e8710-07cf-4ad6-ba5a-012e23ffe090	60	YBR087W	protein_coding	56.84	Yeast
021eb7a9-51a0-44a8-946f-b56eb4f16362	60	YKR067W	protein_coding	7.34	Yeast
021edce4-b619-479b-a76e-bd80583381b0	60	YPL012W	protein_coding	18.75	Yeast
021f110d-6822-407d-a777-a1efe2d95064	60	YPL051W	protein_coding	56.38	Yeast
021f273a-9337-4d03-9df8-75e744c81e11	60	YKL180W	protein_coding	52	Yeast
021f590f-dab1-4a8e-8185-efc9e62245fa	60	YDL229W	protein_coding	15.91	Yeast
0220a80b-671f-4d39-b186-fb1bab360200	60	YGR214W	protein_coding	22.76	Yeast
0220c593-1db6-49bc-8df6-6e3e835b9f3b	60	YKL080W	protein_coding	35.56	Yeast
022122a3-0454-4799-a2e1-b2d453fe7621	60	YGL196W	protein_coding	2.11	Yeast
02218231-9c13-4720-8d54-aaafcf04223d	60	YMR142C	protein_coding	63.89	Yeast
0222706f-0dd8-4f7a-bb34-0fc671ecbc34	60	YHR174W	protein_coding	23.1	Yeast
0222e4d6-215a-4bb5-bef5-ee8acc5d520a	60	YNL201C	protein_coding	13.35	Yeast
022310c2-efa7-4e72-b5a9-9010ce020dd0	60	YKL096W-A	protein_coding	45.06	Yeast
02232ffd-ef1c-433b-ab4a-59952d1dfa80	60	YGR020C	protein_coding	22.82	Yeast
0224325d-f7e4-4f4d-b53b-9f0de77f1ce8	51	YDR050C	protein_coding	5.01	Yeast
022451a9-8ad1-4b19-afbf-b37c43d64549	60	YKL060C	protein_coding	17.06	Yeast
0224e5b1-1360-4f29-a2cd-d524a3f28896	60	YKL096W-A	protein_coding	31.4	Yeast
022556ed-714b-4e70-af95-86149f4abcef	60	YBR009C	protein_coding	31.42	Yeast
02269b83-680f-45e3-9be0-8e3d0e377b89	60	YOL086C	protein_coding	20.16	Yeast
0226d1cf-ec90-4ea3-9e15-3c83edbe7580	60	YGL194C	protein_coding	14.57	Yeast
0227c7f5-35a2-43a5-91fc-de65a7941d85	51	YBR118W	protein_coding	6.51	Yeast
0227caf5-1d5b-4a32-8672-12e6c60546f1	60	YER058W	protein_coding	11.01	Yeast
022831f8-57de-4462-aa45-46548325c34c	49	YHR174W	protein_coding	17.43	Yeast
0228623c-8e8a-47f5-9507-0c31dcd97e1e	60	YDR064W	protein_coding	7.56	Yeast
022afd2a-e4b1-42b7-9a1b-9d617e4f7dbb	60	YDL217C	protein_coding	49.39	Yeast
022affd4-24b1-4511-a8c1-5624ea75684a	60	YKL096W-A	protein_coding	20.95	Yeast
022bc2fa-c4b1-48f5-be8b-8df41747668d	60	YPR163C	protein_coding	23.58	Yeast
022c2713-5067-4e14-8d13-a06b26487475	60	YGR218W	protein_coding	61.84	Yeast
022cc65b-9b23-4215-838f-e91bc26e9134	60	YGL189C	protein_coding	12.48	Yeast
022d47c7-3fc3-4997-adab-3bf4696de63e	60	YER177W	protein_coding	44.93	Yeast
022d5e10-eca1-44b7-a69c-936018a01d0b	60	YPL131W	protein_coding	16.71	Yeast
022d5f4e-d95a-4bc4-b77e-daa60ac4b76d	60	YOL086C	protein_coding	9.66	Yeast
022dcf77-e7f2-4753-acae-932baa2cb666	60	YGR214W	protein_coding	21.36	Yeast
022e204a-1701-47e7-bac9-bc05eb5c5556	60	YDR245W	protein_coding	69.64	Yeast
022e32bc-5fc8-411e-a6df-132fa9e4dd37	60	YLR286C	protein_coding	24.94	Yeast
022e3a41-55b6-47f3-9267-33827854bbda	60	YLR075W	protein_coding	24.06	Yeast
022e801b-6fad-4488-b8f5-084f2177750f	60	YLR075W	protein_coding	42.87	Yeast
022e8acf-6f48-4876-b9c5-59201fc1084e	60	YML073C	protein_coding	33.15	Yeast
022f062d-6cfa-4394-b851-a4a08a25211a	60	YOL086C	protein_coding	5.49	Yeast
022f3b9f-a193-4ef6-b770-29201dfec750	60	YAL003W	protein_coding	22.3	Yeast
022f4478-50b0-459b-ac04-bc6c896f770d	60	YKL084W	protein_coding	25.71	Yeast
022f4bf3-b3d9-43ee-9af8-e8001b56288a	60	YOR296W	protein_coding	40.24	Yeast
02303bcc-2fef-4d5f-a109-4a7b243ad7ac	60	YDR055W	protein_coding	35.54	Yeast
023043b6-8e89-4867-a2cc-23d59bebc1ca	60	YDL220C	protein_coding	0	Yeast
0230b528-00de-4bda-b427-c203036e9ed2	60	YPR080W	protein_coding	20.25	Yeast
0230f119-c003-4982-a11f-d377f4f98b5c	60	YGL189C	protein_coding	30.82	Yeast
02312abc-cde0-4376-b0a4-7f93520b14bc	60	YLR075W	protein_coding	59.57	Yeast
023137dd-763b-4402-92fc-0b6168153e7f	60	YKL180W	protein_coding	34.93	Yeast
02314181-9373-42f6-95f0-aa7f46fd6916	60	YBR010W	protein_coding	45.47	Yeast
023179ac-95f7-4e5f-b9b1-1bc462a05fc8	60	YNL187W	protein_coding	61.56	Yeast
02317c1d-6643-4222-b8cb-c4843027c8c7	60	YDR050C	protein_coding	0	Yeast
0231a313-8167-4f3e-b1d2-2c24b7948111	60	YNL220W	protein_coding	52.94	Yeast
0232bbd6-c597-439a-b793-e440e69f4cb2	60	YHR174W	protein_coding	0	Yeast
0233802c-c221-4281-8cf2-494e098ab430	60	YNL209W	protein_coding	6.14	Yeast
0233a76e-3be2-4e20-853b-c090afcdb285	60	YCR012W	protein_coding	31.21	Yeast
0233b756-1ca2-4c23-bd46-6f7686afec33	60	YMR076C	protein_coding	18.86	Yeast
0233d2f2-f5a7-4785-83dd-b94b3704c552	60	YLR287C-A	protein_coding	36.59	Yeast
023406fe-cb67-4162-929a-07a0b4108696	60	YDR450W	protein_coding	34.59	Yeast
02340b3c-fe09-4d8d-9ef0-2f0866655b66	60	YML063W	protein_coding	19.09	Yeast
02347f9d-45e1-4ae3-88c9-fed239b0b9ef	60	YJR148W	protein_coding	36.2	Yeast
0234dfc7-d699-4219-9ad4-f9e4ee71a8ce	60	YNL104C	protein_coding	12.18	Yeast
0234e1df-664e-46d3-8c2a-1b74dd0e2815	60	YGL019W	protein_coding	39.76	Yeast
02356a89-c6b7-431e-9a16-49208f6a8c55	60	YBR048W	protein_coding	0	Yeast
0235701b-2c4f-4861-9565-09f14fa7ff15	60	YLR075W	protein_coding	53.83	Yeast
0235a719-aea3-4296-90f4-1ab77fd71a20	60	YNL067W	protein_coding	14.99	Yeast
02365951-292e-4b18-bbfb-706ddcc004bf	60	YBR118W	protein_coding	18.23	Yeast
0237754a-11f8-4ac4-b531-fa81524115b7	60	YOR063W	protein_coding	52.98	Yeast
023776e9-249d-416e-9509-65bd137a54c1	60	YIL018W	protein_coding	46.07	Yeast
0237ad64-da24-44d4-8da4-913b8d3e807d	60	YMR292W	protein_coding	7.23	Yeast
0237dc3f-b7de-4263-909e-668532518de1	60	YKL210W	protein_coding	21.76	Yeast
02380d21-8a09-4986-b003-bf4b4e70c0fb	60	YER117W	protein_coding	15.55	Yeast
0238cec4-8c87-4e01-9e91-699f5a70c0df	60	YGL220W	protein_coding	17.06	Yeast
0238e131-d590-469d-a9a5-e13dd25329eb	60	YLR347C	protein_coding	8.36	Yeast
0239682b-71bb-4458-a266-c8f5fc95fe8e	60	YBR084C-A	protein_coding	24.68	Yeast
02398431-2617-4d90-8858-cfe3c0de9c2c	60	YMR091C	protein_coding	45.1	Yeast
023b1b7e-5975-4cca-bc57-e803e620580c	60	YDR050C	protein_coding	54.06	Yeast
023b519a-8385-41a9-88a8-6dee55422ab9	60	YBR068C	protein_coding	20.96	Yeast
023b940e-035a-4069-8155-5d422b3a0e92	60	YBL092W	protein_coding	33.05	Yeast
023b9fa0-7031-4f9f-b5b3-37737faa92c2	60	YNL112W	protein_coding	62.85	Yeast
023c33a4-b328-487a-881b-7d8058d6e913	60	YLR075W	protein_coding	26.49	Yeast
023ccede-cf92-4381-a75f-cd4049135912	60	YMR047C	protein_coding	15.18	Yeast
023d0dbf-9e1e-47cd-90df-dd42b88fa7bc	60	YOL123W	protein_coding	44.65	Yeast
023da998-1a7a-44bd-b23a-430c09df9e8a	60	YDR481C	protein_coding	20.06	Yeast
023e3f48-ecdc-429d-b95c-ddb4c5bd613f	60	YDR479C	protein_coding	66.8	Yeast
023e6d0d-9ce2-45a9-ab56-23ba2ebd8d22	60	YOL016C	protein_coding	58.24	Yeast
023e776a-4d1a-4d0c-901a-7efcb2a3c9ce	47	YER102W	protein_coding	11.31	Yeast
023f3faf-1edc-44d6-878f-6db84d85beee	60	YDL229W	protein_coding	10.38	Yeast
023f55d2-9349-4a5d-962b-63cf370a4780	60	YDL136W	protein_coding	8.17	Yeast
023f8f0d-e6af-4450-8f04-fb96faa8ea03	50	YGR192C	protein_coding	51.05	Yeast
02405166-6e6f-42f6-9972-4c86f746c1ba	60	YOL109W	protein_coding	30.66	Yeast
02408436-9ade-4f54-ad94-f83dba3ac8cd	55	YGR192C	protein_coding	48.58	Yeast
0240bbe1-7853-4609-953d-4b8cdb5bcd87	60	YKL006W	protein_coding	28.34	Yeast
02413b67-8fad-4d0b-bc97-de6adb3a4c81	60	YLL045C	protein_coding	20.95	Yeast
024169e4-8a30-4031-b150-5eed48b24e0c	60	YLR110C	protein_coding	33.68	Yeast
02418009-8d6c-4f74-8ad4-04a3891ffa7d	60	YHR143W-A	protein_coding	22.6	Yeast
02418c03-604d-412a-80e5-f5deac7a943e	60	YKL096W-A	protein_coding	22.84	Yeast
0241d13c-3153-46e0-ae21-c67a5b173fa4	60	YER112W	protein_coding	47.79	Yeast
024277bc-7165-42c6-b94e-5ffe750af01d	60	YGR027C	protein_coding	29.65	Yeast
02427e19-85e6-453c-a6bd-11e76af248fc	60	YKL060C	protein_coding	40.76	Yeast
0242a4be-a514-4870-8886-631a63262501	60	YGR083C	protein_coding	25.93	Yeast
0242cca2-0120-4694-abe3-f77c3e8f3df1	60	YNL055C	protein_coding	47.76	Yeast
02436a3b-8f00-4dea-99e6-4a18a1668fcc	60	YBR189W	protein_coding	15.59	Yeast
02437e69-c974-403c-a659-f5a73cb28388	60	YOL030W	protein_coding	29.96	Yeast
0243fd13-c86d-4cc8-9ba0-01eef580c2ea	60	YOL127W	protein_coding	5.25	Yeast
02443fca-dd44-4104-8fc5-e2d24dd1b207	60	YIL018W	protein_coding	9.7	Yeast
0244730a-08a5-40e7-88da-f81159c06960	60	YOL127W	protein_coding	18.6	Yeast
02449873-24b8-4cd3-8cd7-6098be209caa	60	YEL054C	protein_coding	16.58	Yeast
0244b3d4-8e0c-4af9-8e43-eb9c64a3df59	60	YPR080W	protein_coding	39.72	Yeast
0244df47-18da-4851-97d9-bcc9c173b94f	60	YER177W	protein_coding	39.82	Yeast
0244f44b-6b35-447d-a60e-49581b95279e	60	YBL092W	protein_coding	26.93	Yeast
024560d6-7423-4a7c-8b8c-4a5176723f85	60	YDL192W	protein_coding	10.85	Yeast
0245a734-2fde-43a2-b997-054d1a25a1ec	60	YFL033C	protein_coding	26.63	Yeast
02460152-8fe1-4574-84ef-058744468317	60	YLR044C	protein_coding	0	Yeast
02460bb9-25ec-4a75-adc4-80af58e61f58	60	YPR163C	protein_coding	18.59	Yeast
0246f2d6-a6b3-4847-9b77-99fd44668ecc	60	YLR059C	protein_coding	15.98	Yeast
0246f56e-e4a3-4594-8171-f5707ba8d20e	60	YMR194C-B	protein_coding	68.9	Yeast
024704e7-7b41-4b03-9b91-09c40eb0563d	60	YDR172W	protein_coding	34.45	Yeast
02473002-dd4a-49ed-9c1e-72298d272f17	60	YDR064W	protein_coding	9.44	Yeast
02482eb1-e0ec-44d0-bbbe-c0fa35475002	60	YHR141C	protein_coding	38.09	Yeast
0248785d-afe3-47e7-9d8e-03c8ed508829	60	YPR163C	protein_coding	52.01	Yeast
024932a7-36df-49c3-9f33-9718e16b685e	60	YPR033C	protein_coding	23.11	Yeast
024934da-f2c9-480a-83b5-18ccbb9f00e8	60	YHR021C	protein_coding	28.07	Yeast
02497a1c-f2d3-498e-ba95-8d9ba930ebfa	60	YLR110C	protein_coding	13.48	Yeast
024b1413-070a-4be0-a90f-2e6406be0c41	60	YDR050C	protein_coding	17.92	Yeast
024b4122-ac2e-4cd1-8f26-3fa216dd6f51	60	YER177W	protein_coding	14.82	Yeast
024b7465-2086-479a-b347-c766ac798612	60	YGR148C	protein_coding	50.04	Yeast
024bb06c-c2a3-446c-8d61-66a50c9dc589	60	YOR036W	protein_coding	55.26	Yeast
024c3187-f78d-447c-8af4-0879bcefd7c2	60	YIL078W	protein_coding	33.55	Yeast
024c549b-0972-4dbc-941a-5c45312c0d7d	60	YDL184C	protein_coding	42.01	Yeast
024ce2f6-b119-4050-994f-423be27493b1	60	YDR155C	protein_coding	39.31	Yeast
024d25b0-0ca9-4430-b4bc-41b149092fcc	60	YMR263W	protein_coding	18.43	Yeast
024d52fb-56f4-4362-9364-778dd29ff77c	60	YOL086C	protein_coding	12.19	Yeast
024da34f-ea82-476c-94b9-8e34f75fb694	60	YEL011W	protein_coding	36.09	Yeast
024dbff9-ba23-43eb-96bc-073c7ef22b18	60	YHR174W	protein_coding	11.96	Yeast
024e1104-27f9-425c-8731-3dde95f25365	60	YGR192C	protein_coding	55.41	Yeast
024e18f6-22e1-405c-b7cf-fbdde5fbc1b3	47	YPR080W	protein_coding	15	Yeast
024e43c1-5d81-49a1-88dd-183a80c2595b	60	YOR317W	protein_coding	41.25	Yeast
024ef055-d250-4a70-b390-e38bd1a2577f	60	YBL087C	protein_coding	6.12	Yeast
024f0437-6a8f-4583-8a5b-2bcdee2ae89f	60	YPL181W	protein_coding	70.77	Yeast
024f1cd6-5b90-496f-986d-57f86e7bbb8e	60	YLR044C	protein_coding	35.21	Yeast
024f2e09-46e1-4077-918f-c7654ed46946	60	YIL018W	protein_coding	25.45	Yeast
024f5aa0-187d-4457-aed2-5a6a05e30962	60	YBL004W	protein_coding	9.67	Yeast
024f8090-0c9c-4483-9198-48aed97ace8f	60	YER090W	protein_coding	0	Yeast
024fbd57-dfbc-4080-82d3-7f581c35614c	60	YGL126W	protein_coding	36.59	Yeast
024fc7d1-eef0-4fa1-86d3-5a6959410a46	60	YNL301C	protein_coding	49.94	Yeast
02501c3b-7598-4cfc-883e-1ab7b81dc8be	60	YLR367W	protein_coding	38.18	Yeast
025049ce-5bdf-495a-bc65-ca82df7a7b1a	60	YER056C-A	protein_coding	48.03	Yeast
02504a8b-4f13-4436-9a3e-3a007be2d7eb	60	YML012W	protein_coding	51.04	Yeast
025051ca-0315-4f73-b17f-6d1c8cb28977	60	YGR192C	protein_coding	47.14	Yeast
0250e464-931b-45a4-8982-ba25d713e46b	60	YDL055C	protein_coding	31.91	Yeast
0251043e-f1f9-4e6c-a040-764b66dbd6a0	60	YLR443W	protein_coding	42.78	Yeast
0251192f-853a-418c-a4c2-b0020cebc8bb	60	YDL168W	protein_coding	23.76	Yeast
0251c578-a265-4e0e-99a2-417f6a4bbf75	60	YLL024C	protein_coding	24.4	Yeast
0251f10c-a53a-4760-beb4-f64641d02c0d	60	YLR029C	protein_coding	35.36	Yeast
02521bc3-65a0-4914-ad5c-531efce5e135	60	YKL060C	protein_coding	7.6	Yeast
0252f9c3-396f-461f-81aa-98ba7585a05d	60	YDR524C-B	protein_coding	11.98	Yeast
0253168f-6f7a-4280-894f-602a15236e90	60	YMR178W	protein_coding	2.52	Yeast
02533ba2-917a-4979-bef3-56ef720de395	60	YNL251C	protein_coding	35.65	Yeast
02536d8f-9350-4f68-93b1-c02698802b8b	60	YBR031W	protein_coding	51.78	Yeast
0254589e-1884-44ae-b584-0160e47b6c3f	60	YGL123W	protein_coding	12.28	Yeast
02547c2a-65f6-47e9-a5b6-032cd961fe7d	60	YDL004W	protein_coding	0	Yeast
0254a5bc-f6c2-49f5-b0d9-134750bb8d1b	60	YDR025W	protein_coding	21.1	Yeast
0254d083-c89f-49c4-80d9-4f9065f2abcf	60	YPL249C-A	protein_coding	31.58	Yeast
0254ebad-1e70-4c56-b089-8bc6ee13745c	48	YGL135W	protein_coding	16.09	Yeast
025591e1-fe9f-4a42-b7b5-3337f99a6eda	60	YFR037C	protein_coding	0	Yeast
0255aade-91d9-4bb1-b1f4-b3bbceaccc29	50	YPL090C	protein_coding	57.37	Yeast
025601f9-ddfe-44bb-80e2-ec27d0d6dfc1	60	YMR001C	protein_coding	11.74	Yeast
02569d80-9405-4751-ba30-1cd601ef8499	60	YKL060C	protein_coding	25.11	Yeast
0256be4b-bb27-4d0b-8715-667c0ff1f2e7	60	YBR084C-A	protein_coding	16.6	Yeast
02572f55-e77b-4d1f-89c6-a9d19573027d	60	YBR125C	protein_coding	10.06	Yeast
02576139-26f1-466c-9244-d2d20ccbaac3	60	YLR214W	protein_coding	24.6	Yeast
0257d437-e01d-41f1-b1b1-805087873516	60	YLR110C	protein_coding	31.54	Yeast
025825f1-fefc-445d-8bdc-3278b43366b3	60	YGR148C	protein_coding	23.18	Yeast
02582964-3148-4041-a946-27508fc7bda5	60	YPL131W	protein_coding	32.52	Yeast
02583e90-f8bf-485e-9b88-b2bdf5883812	60	YPR080W	protein_coding	29.42	Yeast
02583eea-798a-4d3b-bfd6-84b5dc5a00ef	60	YGR155W	protein_coding	28.49	Yeast
025859fa-0141-4fdf-93f8-03f0fb5e4844	60	YHR174W	protein_coding	22.45	Yeast
02593576-b08e-49f3-b576-380809c6e450	60	YDR447C	protein_coding	21.37	Yeast
025b574b-04eb-44e6-9eac-3780543613ca	60	YER012W	protein_coding	25.84	Yeast
025ba6d3-2093-4b60-b1e2-d3c7c482d43d	60	YNL031C	protein_coding	7.94	Yeast
025d1127-848f-4cb1-a1c4-5f076c521e18	60	YLR197W	protein_coding	13.66	Yeast
025d24aa-3322-46c5-9e66-91918755b8cf	60	YER124C	protein_coding	57.88	Yeast
025d8522-2001-421f-b78e-d6afad7560cd	60	YGR192C	protein_coding	18.3	Yeast
025dbb3b-1dcc-44b3-833a-203eb54d56a8	60	YBR118W	protein_coding	6.67	Yeast
025de970-ee17-4706-b40a-1836c206b61f	60	YMR143W	protein_coding	15.84	Yeast
025e0235-d3f5-4284-8f9b-faa3cda00667	60	YOR096W	protein_coding	27.86	Yeast
025e0d7d-e543-4211-995d-74aac59256a1	60	YJL158C	protein_coding	44.41	Yeast
025e2dd3-ecc9-4d92-a369-49c5b00ad3c2	60	YJL189W	protein_coding	27.91	Yeast
025e9d1c-1516-4b9e-a781-2c17486e3c4e	60	YHR128W	protein_coding	55.82	Yeast
025ed600-dd29-4276-a2ac-b63609f5d632	60	YER094C	protein_coding	21.28	Yeast
025f129d-831f-4cfa-80b4-3181818a4fdd	60	YBL009W	protein_coding	20.5	Yeast
025fa0d9-75c9-49fa-9d4d-b8c6ff7a6027	60	Q0160	protein_coding	0	Yeast
0260570d-5677-4661-b154-149b7b7692a8	60	YPL249C-A	protein_coding	12.41	Yeast
0260a23f-cd0a-4c94-ae90-ffd679a3e635	60	YOL040C	protein_coding	19.64	Yeast
0260b067-6240-41dc-92ee-94110bb1fbe3	60	YGR027C	protein_coding	25.18	Yeast
026119f4-685b-49db-8833-0fb6ae1bb8fd	60	YOL086C	protein_coding	26.27	Yeast
02613484-9350-42bf-ab3a-fdd02a811392	60	YDR202C	protein_coding	6.76	Yeast
02616075-bde9-4304-9dfa-78050bfffcb6	60	YEL027W	protein_coding	26.03	Yeast
02617c8a-9148-4095-9775-75b8730c2979	51	YHR203C	protein_coding	17.78	Yeast
0261d26b-f7f5-44cd-a7a1-eab0d69783ac	60	YGR118W	protein_coding	10.85	Yeast
0261d774-8a15-442d-b200-c89e83a4d561	60	YKL152C	protein_coding	0	Yeast
0261e433-4c9b-4b53-b639-fc65edee9be2	46	YLR287C-A	protein_coding	0	Yeast
026218ec-a0e2-4ee0-8c4d-ecec8b95bd43	60	YLR325C	protein_coding	39.66	Yeast
02627de3-b52f-424f-9e65-a8fa4bd2bc8d	60	YER056C-A	protein_coding	17.68	Yeast
0262acce-c020-4089-bf24-c7c234448c98	60	YGL076C	protein_coding	18.26	Yeast
0262cde7-c117-4c2d-ab62-fe6ab495bee1	60	YJR104C	protein_coding	9.9	Yeast
02630f50-9467-4f2e-972a-5bf860e893db	60	YGR192C	protein_coding	16.17	Yeast
026397fd-c6b2-4e6d-950b-081910aabe70	60	YFL021C-A	protein_coding	38.35	Yeast
02647f7f-c77a-477e-99aa-294e3a9710f4	60	YBR010W	protein_coding	11.12	Yeast
0264c021-cb80-4e1f-a535-311ce48fa74e	60	YHR193C	protein_coding	21.39	Yeast
0264c6d3-1c24-49af-8632-5f50b2b1b8c5	60	YPR008W	protein_coding	62.23	Yeast
0264dd74-0bfe-449e-b283-e5222ef4fcc3	60	YKL096W-A	protein_coding	32.87	Yeast
0264f997-494e-4889-9d24-bcb1016df700	60	YNL207W	protein_coding	10.74	Yeast
02654bd5-50ef-4fc0-a2b4-cc584c33eee7	60	YJL158C	protein_coding	31.72	Yeast
0265e118-02ba-41d6-a166-bfaa50341d50	60	YDL208W	protein_coding	45.74	Yeast
0265e8b2-3ab0-4f62-83f2-f50d5409e7da	60	YKL034W	protein_coding	23.69	Yeast
02668d9c-7417-4736-9d7b-1834f7afd765	60	YML126C	protein_coding	46.66	Yeast
0266e0e9-94d3-4425-be17-92caa2e70356	60	YKR094C	protein_coding	63.62	Yeast
0267254c-2ace-4c4b-ac34-b4283128f408	60	YOR050C	protein_coding	20.79	Yeast
0267984a-76eb-44fd-9faf-dbacab2c9cf3	60	YLR287C-A	protein_coding	63.09	Yeast
0267ce48-344d-4e8e-9acd-28fc0f12758c	58	YBR118W	protein_coding	24.62	Yeast
0267d405-937f-467f-b2aa-9a96935c6478	60	YOR182C	protein_coding	31.75	Yeast
0267ddf6-44c4-4612-aae5-0e02127635c2	60	YHR118C	protein_coding	7.12	Yeast
02680cd1-e2e7-4e0a-b319-2f97b5d2b1de	60	YOL086C	protein_coding	0	Yeast
0268af28-ebbf-471f-89fc-d7242c1403b0	60	YLR384C	protein_coding	61.43	Yeast
0268b07d-ebba-4b93-84e5-fc7fae02dd3e	60	YBL092W	protein_coding	22.28	Yeast
0268c786-e361-4f11-9625-c52ff41d3749	60	YML028W	protein_coding	17.27	Yeast
0268ebda-06a6-4e3e-96ab-7c10c9e8ee10	60	YKL152C	protein_coding	10.1	Yeast
02690431-2ca2-4d6f-b408-d092f39bd82b	60	YJL091C	protein_coding	14.13	Yeast
02694cee-1b6e-4108-9246-931f7b9be467	60	YLR323C	protein_coding	7.93	Yeast
02694dab-a908-4a47-bbce-01f094cd00c6	60	YGR210C	protein_coding	17.72	Yeast
0269ae0c-af5d-4f02-bb39-621ab19c751e	60	YGR027C	protein_coding	12.81	Yeast
0269dbf0-5a5b-4928-9e30-032f8f2a9904	60	YPL131W	protein_coding	16.92	Yeast
026a179c-88ca-43ba-9094-5d0b6ab4c831	60	YDR060W	protein_coding	16.12	Yeast
026aa7d9-d7fe-4cbd-8146-2e52101a5763	60	YCR031C	protein_coding	22.62	Yeast
026ab1e5-a6ef-4717-a680-43b63aa0eb34	60	YLL045C	protein_coding	18.7	Yeast
026afe56-eda5-44de-af8f-9ff6677c5cd0	60	YDR035W	protein_coding	15.74	Yeast
026b005b-391d-46f9-917a-a4bb3b331c21	60	YJL190C	protein_coding	33.64	Yeast
026b35f5-8c36-4d83-9da2-8f17bd812f89	60	YEL026W	protein_coding	18.88	Yeast
026b8044-1e61-48a1-a00b-53b5a7d9a640	60	YPL053C	protein_coding	13.69	Yeast
026c45bd-57c6-4141-aaea-d7dc14bec567	60	YCR024C-A	protein_coding	63.07	Yeast
026c498e-10bd-4f47-b801-8130a36c10ec	60	YKL060C	protein_coding	34.87	Yeast
026c6b96-f092-4fdd-8f70-92234c7880b3	60	YOL086C	protein_coding	31.81	Yeast
026d14b4-5f6e-42f1-a597-bbf8d75e7ae3	60	YOL086C	protein_coding	22.02	Yeast
026d60e2-9831-4a3f-9399-533508bef07f	60	YGR155W	protein_coding	11.74	Yeast
026d9c02-49c0-447a-8b8c-b45e53aff3c2	60	YKL060C	protein_coding	23.36	Yeast
026ded19-24f7-49fb-a9bc-db0b7c1ed353	60	YOR167C	protein_coding	42.08	Yeast
026ead43-5fd9-46aa-8882-3d8013739d38	60	YDR524C-B	protein_coding	32.79	Yeast
026ed150-a825-4b48-b3a7-7d061e8b495f	60	YKL010C	protein_coding	0	Yeast
026f3169-89a0-4d16-91df-e57e49c904a2	60	YCL064C	protein_coding	11.43	Yeast
026f5416-de0b-466a-8382-f56e2757968f	60	YGL076C	protein_coding	17.53	Yeast
026f9302-4e55-4c63-aa52-b9828a227ba7	60	YDR353W	protein_coding	10.21	Yeast
026f9e18-7d23-4fb7-b8d3-8b7448888862	60	YPL098C	protein_coding	18.66	Yeast
026fa150-7155-423b-9961-7caf0e925c35	60	YBL087C	protein_coding	13.03	Yeast
026fc36a-59d8-4040-a973-21c23161ba9f	60	YKL152C	protein_coding	10.26	Yeast
026fe72d-5bd0-4e26-bc86-121309d44b38	60	YGR192C	protein_coding	32.76	Yeast
02706c12-259e-45a5-ac22-848233c8f705	60	YKR095W	protein_coding	41.91	Yeast
0270d59b-d7ff-4fbc-8e80-2b495788cf31	60	YHR174W	protein_coding	22.36	Yeast
02713b40-51fc-4ed3-87f3-d8fa26f95fd6	60	YDL075W	protein_coding	88.98	Yeast
02722400-167e-46b1-a17b-639584a91932	60	YPR080W	protein_coding	49.41	Yeast
027256bf-0d5c-4750-9d2a-58d8350873df	60	YBR027C	protein_coding	4.86	Yeast
02728bad-ebc8-4fe1-a897-eda9e591c368	60	YLR355C	protein_coding	9.97	Yeast
0272b95d-03b7-4aa6-95f6-167f73d61d53	60	YBR154C	protein_coding	59.01	Yeast
0272c9be-4863-4196-b7c1-e03e8571a89e	60	YOR122C	protein_coding	15.05	Yeast
0273cd47-d14f-4562-981d-705c217bdbec	60	YGR141W	protein_coding	17.54	Yeast
02743434-bf69-4b6f-b952-ec9c6de0a1ca	60	YML058W	protein_coding	54.77	Yeast
0274431c-deed-43b4-b259-17cdebf86789	60	YGL008C	protein_coding	13.48	Yeast
02755516-31b8-4d2f-91c5-b925d7107cbe	60	YFL045C	protein_coding	29.04	Yeast
02757d00-4d9a-4855-bd2c-e0bfe86a68cc	60	YLR325C	protein_coding	7.38	Yeast
0275ef2d-681a-4fdf-869e-2ca9c2fe2454	60	YML020W	protein_coding	4.13	Yeast
02766e75-894e-467c-bffa-3fed33c47dcd	60	YGR192C	protein_coding	46.28	Yeast
0276d41c-4026-4fd3-9377-3431281b0059	60	YHR174W	protein_coding	31.32	Yeast
0276dee7-041b-47d0-9a2f-82429fb1b6aa	60	YDR450W	protein_coding	24.81	Yeast
027715da-220c-4596-bb53-b0d855b7b095	60	YNR037C	protein_coding	17.47	Yeast
02774741-f5aa-4797-ba4c-48d913ea4c26	60	YMR038C	protein_coding	41.66	Yeast
02778191-d80f-4534-b68c-357e1b82852e	60	YDL230W	protein_coding	21.25	Yeast
0278dd65-2c05-40fa-8ec6-ce1a67cb68ac	51	YGL135W	protein_coding	19.76	Yeast
02796da0-89ab-4a1d-a896-5d06626ff5bc	60	YKL117W	protein_coding	32.12	Yeast
0279bf47-20d0-48e1-8c76-08ecc680cbe5	60	YPL079W	protein_coding	19.98	Yeast
0279debc-4a70-4b8b-8342-3394b9f998ce	60	YHR174W	protein_coding	13.88	Yeast
027a03d1-1a44-4902-b6d1-ea6bde5b437b	43	YDL136W	protein_coding	34.59	Yeast
027a2504-dd78-44d1-8eb8-c71d9ec5ddf4	60	YHR174W	protein_coding	18.59	Yeast
027ad8c2-7835-47e4-8de1-1b950dcf72c1	60	YKL087C	protein_coding	34.46	Yeast
027ad8f8-c29e-481e-a88c-2638ffd02321	60	YGL103W	protein_coding	26.17	Yeast
027aee72-7253-42fb-ac21-0f9adfdc526f	60	YPR037C	protein_coding	22.32	Yeast
027ca1ed-7bbf-48f2-a7b4-e50a74d8b9cf	60	YOR063W	protein_coding	38.54	Yeast
027ca6ac-57b0-440f-88d8-6eada70d9161	43	YNL302C	protein_coding	0	Yeast
027d0997-c244-484a-be03-874c59571158	60	YPR124W	protein_coding	15.83	Yeast
027d5922-fc1e-4c8b-9f22-c7ca527413db	60	YEL001C	protein_coding	72.23	Yeast
027d674d-9de5-4da5-966b-6ee7b9a75ede	60	YOL120C	protein_coding	9.72	Yeast
027d681d-f323-4e87-9d3f-19eb8f66e212	58	YJR009C	protein_coding	39.67	Yeast
027db5be-9379-463f-b9f7-2a2d7b9f1069	60	YGR192C	protein_coding	29.91	Yeast
027e09a3-8aac-4522-b79e-ff704a0af779	60	YKL060C	protein_coding	10.24	Yeast
027e4f3e-b24c-4255-965c-282ef04e59e0	60	YOR369C	protein_coding	22.75	Yeast
027ea6d3-35c9-4d1c-af9d-38134891d538	60	YLL024C	protein_coding	41.56	Yeast
027eaef9-4dcb-4ce8-a83a-c831ea852869	60	YGL147C	protein_coding	16.83	Yeast
027f1330-1ac7-456e-9d1a-daa6aeadf7fc	60	YBR189W	protein_coding	40.62	Yeast
027f66d4-df76-4d10-8003-2ec2dd73b0a3	60	YML022W	protein_coding	63.57	Yeast
027f7f3c-3134-437b-859e-df114118d0a5	60	YML062C	protein_coding	26.23	Yeast
027fdfee-7fe2-4058-8520-1d1d84534997	60	YBR118W	protein_coding	22.59	Yeast
02800d59-685e-4de5-b29b-b6f2ccb81562	60	YGL253W	protein_coding	69.7	Yeast
02801ddf-dd12-4611-9c04-803838808a45	60	YJR009C	protein_coding	34.98	Yeast
02808245-fb1d-49b7-8fba-95fb8dafecae	60	YOL127W	protein_coding	29.23	Yeast
02808262-1607-4343-83d9-f79ddabf43c8	60	YMR314W	protein_coding	40.02	Yeast
0280c465-338d-423c-9dd5-2c7cd1f771a7	60	YHR143W	protein_coding	51.45	Yeast
0280cb22-2608-42ea-8979-d1b36e845e67	60	YIL133C	protein_coding	8.29	Yeast
0280d77d-f47d-4995-8715-cab3ffc7cb19	60	YDL120W	protein_coding	75.5	Yeast
0281655e-702f-4613-95a5-f4a93971b43c	60	YDR432W	protein_coding	12.32	Yeast
0281a23e-eb33-483c-a2e8-1ccbb364fc94	60	YBR118W	protein_coding	5.01	Yeast
02824e3e-cbe9-43b0-9ba5-63c08c9be641	60	YDR524C-B	protein_coding	47.48	Yeast
02825884-55e6-4619-b346-5cf9647dc480	60	YIL052C	protein_coding	30.1	Yeast
0282cb39-4888-4673-ae44-0d1e41f4b389	60	YHR174W	protein_coding	26.89	Yeast
0282ebe6-9a71-4d1a-96ba-d4190820fc60	60	YPL131W	protein_coding	19.24	Yeast
0282f482-d883-4af6-8976-ed34de74da84	60	YJR123W	protein_coding	23.65	Yeast
02831540-aa38-4d09-906f-704e426bd58f	60	YOR063W	protein_coding	35.26	Yeast
02833590-4251-461f-920d-44445af72f46	60	YMR292W	protein_coding	12.11	Yeast
0283abe7-dcad-458f-84aa-be669333b802	60	YBR078W	protein_coding	9.56	Yeast
0283bbc1-b480-4072-9021-c52f2ee967cc	60	YMR308C	protein_coding	16.13	Yeast
02846025-8083-4e7c-a1b7-83be8f2d982a	60	YOR293W	protein_coding	46.73	Yeast
02847acc-7ce4-4e4f-9661-39380a99018e	60	YDR385W	protein_coding	7.95	Yeast
0284e694-e50e-4ebb-8a39-2133c94d6f54	60	YDR246W	protein_coding	23.87	Yeast
0284fc3c-39f9-4ed2-9eee-a0253e79f0ea	60	YBR287W	protein_coding	51.89	Yeast
02852580-d470-424a-9c37-289f2804df14	60	YNL302C	protein_coding	21.96	Yeast
028565e8-47e3-4f87-be89-32a9bdf81b04	60	YAL038W	protein_coding	33.2	Yeast
0285d3fc-e353-4d93-9f04-bd6a3fc0e2e7	60	YFL027C	protein_coding	15.01	Yeast
0285ea05-93ed-41be-bbc7-43a6e8aa547d	60	YOL119C	protein_coding	5.3	Yeast
0285f49f-f16f-4ef6-8d7a-5f221b0d5219	60	YHL015W	protein_coding	17.6	Yeast
028615c9-f183-4d45-9f71-1506bcfec840	60	YNL055C	protein_coding	5.29	Yeast
02867cf7-46a7-44d6-b207-f76c6715e447	60	YLR340W	protein_coding	24.42	Yeast
02869073-49a2-479d-8365-30520a28daca	60	YLR110C	protein_coding	16.3	Yeast
02870a3d-07d9-4d97-8ae3-97428ed5fbc4	54	YDR382W	protein_coding	75.04	Yeast
028714db-2074-4afb-9b9c-1e4b19753083	60	YHR141C	protein_coding	33.49	Yeast
02875411-3c35-4624-ad6e-1b92a7b2bbf0	60	YKL152C	protein_coding	42.67	Yeast
0287e16b-1d43-4a21-b70e-a934a0df2590	60	YOL120C	protein_coding	22.66	Yeast
0287e410-2aac-4d9f-b918-c530341464f5	60	YNR006W	protein_coding	15.87	Yeast
02885890-88f3-45e3-aa2b-4ed6098fa191	60	YDL055C	protein_coding	17.55	Yeast
0288ab09-21a3-4416-a8df-564e2c23baac	60	YDL130W	protein_coding	54.15	Yeast
0288b656-5ca7-4dc2-89e7-46a9f5944d38	60	YGL226C-A	protein_coding	23.94	Yeast
02897408-59ad-42f5-8a11-149f1a33953f	60	YML028W	protein_coding	37.63	Yeast
0289de85-574c-47dd-b66e-ad82c1cf705a	60	YEL036C	protein_coding	25.6	Yeast
028a6ef1-be04-4f39-bd37-8cd5cd8629e4	60	YMR214W	protein_coding	0	Yeast
028b2fa8-3f44-4180-a9dd-5a486cbc125e	60	YDR091C	protein_coding	44.79	Yeast
028b4010-86b2-485f-82ba-e538d5c12b6c	60	YBR074W	protein_coding	14.77	Yeast
028b7aeb-9ecb-44c8-9322-21766554ecac	60	YLR083C	protein_coding	31.2	Yeast
028bfc70-07cd-4f25-b9a1-bea0504a23c2	60	YMR230W	protein_coding	16.6	Yeast
028c5e06-998d-4f4f-ab50-fdb870f31c69	60	YMR269W	protein_coding	15.93	Yeast
028cb0b9-e497-4197-8eb3-8bbb3fcf74f4	60	YHR174W	protein_coding	19.03	Yeast
028ccd50-d67c-4dd5-a13f-80065757896e	60	YGR254W	protein_coding	31.77	Yeast
028d3bc7-f6b8-40b3-b278-f17223bee3fd	60	YKL180W	protein_coding	17.56	Yeast
028f0937-c770-40c3-b7d1-0e172a712190	60	YMR012W	protein_coding	8.26	Yeast
028f3fc6-6fbd-496c-b0b2-a260dc8eca24	60	YLR043C	protein_coding	13.14	Yeast
028f848f-ff8e-449e-bd4f-a503164df877	60	YAL038W	protein_coding	32.46	Yeast
028f84e1-c219-41bc-973d-1aaf2a2fc5c6	60	YBL092W	protein_coding	26.55	Yeast
029025f4-9aec-49cf-81ac-65c3ed956fa7	60	YGR192C	protein_coding	24.16	Yeast
0291530f-eff1-465d-8c13-f62c7df994d6	60	YJL063C	protein_coding	20.16	Yeast
02919fea-689a-456f-a189-bfe7c09e8176	60	YJL111W	protein_coding	36.87	Yeast
0291e607-4691-4772-a14d-d6e3292351b2	60	YDR524C-B	protein_coding	32.56	Yeast
02926e10-df1a-447a-ab14-eafb0375db6b	60	YGL123W	protein_coding	38.66	Yeast
0292b63e-e97d-4e0d-8444-86f65b6a217a	60	YFR028C	protein_coding	14.3	Yeast
0292f721-8b4e-48f2-8bcc-9154d77389fd	60	YJR123W	protein_coding	17.16	Yeast
02935902-5fd2-472d-9036-e7e2e40ab29f	60	YDR399W	protein_coding	14.17	Yeast
029411e3-b14b-4539-b39c-6625fdcc5f73	60	YBL030C	protein_coding	51.89	Yeast
[truncated: 474,581+ more rows]

## Sheet: Fig3e
Source Data for Figure 3e
Read_ID	Gene_Name	Biotype	tail_length
00005ac4-1038-4270-a2b8-6f87e2da217c	28s	rRNA	3.97
00011c72-0f87-475e-b3a0-75c6884fc861	18s	rRNA	0
0003048f-31af-4c28-a95c-efb45db67ca3	28s	rRNA	0
0003f7c8-57a1-4f6d-99fd-5bf33b971997	28s	rRNA	0
0004866f-2c70-4424-a251-8c6e089d2bda	28s	rRNA	0
0004b510-a633-4e5e-beef-e9996f74a13d	28s	rRNA	0
0005c4a7-99e4-408c-8c90-4abe8bec08bb	Rnu2-10	snRNA	0
0007a365-d211-44e3-a873-119608bad813	Ppp3r1	protein_coding	77.64
0008bd7d-bd5a-43b1-a073-3b18f8e39bfe	Gm23971	snRNA	4.02
00091fda-96dc-4e48-b37f-ef544c62e014	Atp5a1	protein_coding	42.83
0009c27b-4300-4dc5-a8b3-c9275c7f7936	28s	rRNA	0
0009d152-539c-4723-aa9b-ae613b275612	28s	rRNA	0
000a097f-6024-4242-bd96-0ee87840a565	18s	rRNA	0
000ade62-ae1a-45d3-9cf4-8e98663db30e	28s	rRNA	0
000b1db6-0d1c-4fd5-ae84-63c447582518	Shb	protein_coding	7.17
000b44a8-bfa3-424b-8619-fcd938d06756	Kifbp	protein_coding	100.79
000b742b-3428-4e2a-961d-eeeaf933f963	Gm25939	snRNA	0
000b78df-ebea-4cc7-a059-9a291093af12	Rnf126	protein_coding	65.18
000b80b6-33a0-47ac-928a-38c78d3db2bc	18s	rRNA	0
000b8609-1697-4311-ae56-281d8a1322ab	28s	rRNA	0
000c05c2-c6a5-4d3a-8152-bcbe770ce194	Gm24950	snRNA	0
000c132e-5f4a-48ec-afbe-7ba48f0d2495	28s	rRNA	0
000d2e0d-6538-4348-ae5f-0b167ca250c6	Ptgds	protein_coding	62.34
000d820d-ad8c-422e-b3e9-21edf1e932a9	Gm24950	snRNA	0
000dbe20-70f4-4654-839f-e70e308ede56	Rn7sk	misc_RNA	0
000df92f-787e-401c-b693-8fc2cade33f3	18s	rRNA	0
000feea5-92c8-4e82-bf3f-094b6fcd1ed3	28s	rRNA	0
00105991-90b1-4ed7-801a-8d2f23070cc1	18s	rRNA	0
0010b5d7-412f-4065-99fe-bd56f61a6e2e	Gm23971	snRNA	0
00113979-5bd3-47ca-827d-bc14e0922f60	18s	rRNA	5.13
0011af4d-e971-497e-b720-97b2085ed5aa	28s	rRNA	0
001270be-9ebe-4d4c-9cbc-c29595b324cf	28s	rRNA	5.73
001270cf-d259-4560-82c2-329552bd1f01	18s	rRNA	0
0012831b-885c-46b3-a4e8-ef859406361f	5.8s	rRNA	0
001293ec-3a13-4563-af6c-b2ff57552e11	18s	rRNA	0
0012be15-56e5-4b74-8e9d-7bb26c389c40	18s	rRNA	0
001401df-b658-458e-802f-aa595c7b3fa2	28s	rRNA	0
00140d7b-c242-4060-8e0f-e5990c418b0b	Rn7sk	misc_RNA	0
00149236-be0a-4d2c-a0df-2f0c26bc8d5e	18s	rRNA	0
0015e1f0-f902-4b5b-b382-259c7f8c9b09	Gm25939	snRNA	0
001641aa-3a60-4165-a7b1-4128f96111e5	Gm25939	snRNA	0
00167177-d4fa-45ae-9d47-fb439393cb1e	18s	rRNA	0
00175e79-8e04-42e5-b948-627350c70c75	Scarna2	scaRNA	0
0017765c-12d6-4545-bfee-a35978c52dde	Rps24	protein_coding	55.47
0018a08b-812e-47f7-be8e-4c7ef84a75e0	Rpl8	protein_coding	140.29
0018a73e-481d-4f4d-a8ba-1d48b52baefb	Slc25a44	protein_coding	204.17
0018c617-ba37-4ab2-86f4-619c1767f7cf	18s	rRNA	0
0018f8cc-581a-477d-9f36-3d034475cd7f	Snora7a	snoRNA	0
00193e50-ec7d-4c11-b363-6d1a0c9b49fa	28s	rRNA	0
0019be28-011b-4df7-99cb-fbb7644445c9	Sf3b5	protein_coding	112.62
001ab16f-223b-4f6e-98a5-37c91c19bc67	28s	rRNA	0
001ae27d-7370-4926-8535-31588a88151d	28s	rRNA	0
001b2d7e-ca92-4377-8611-1bdf1a3be361	18s	rRNA	0
001bd22f-9218-47e2-b5bd-d655f178c6a4	Shisa9	protein_coding	9.29
001bd4c4-2353-4071-899d-af73c84eaf15	Stk32c	protein_coding	51.54
001c310d-21bb-47fb-8f2f-adb8c02683fe	Gm23849	snRNA	0
001ccee9-9c03-4a08-871a-0dcfd24f8d0a	28s	rRNA	0
001d269f-d8cb-4785-bec0-a57fa5d79f2a	18s	rRNA	0
001d8bee-aa12-439a-8dc1-a133f1a088c0	Hes3	protein_coding	24.24
001dd10a-6e56-4db0-be37-effbc585fe00	Gm23971	snRNA	5.66
001ea195-eb35-44bd-b518-1fc80a72cb47	Gm23849	snRNA	0
00205183-56dc-4c1e-841c-cad53a3a2f53	Gm23849	snRNA	0
0022acfe-4f2d-4609-a2d9-2d35c1b4b543	28s	rRNA	0
0022c2b4-b403-4fc8-a588-97d3047cb36f	28s	rRNA	0
00231833-426e-4adc-90f2-f3f333acf172	28s	rRNA	0
0024e03d-2e34-4ce7-8f0e-b766d541e13b	18s	rRNA	0
00252e17-2bfd-4322-929e-7dd6163bd832	Rnu2-10	snRNA	0
00253ed4-5d2d-41bc-872c-f16b09877f43	18s	rRNA	4.74
00255651-b741-45cd-abeb-4b66a4b6b23f	28s	rRNA	5.97
00265169-2077-4e65-99fb-ed4a22e97f08	28s	rRNA	0
0027125a-ad4c-42f5-96f9-acc0e58a0b99	28s	rRNA	0
0027d075-b2d9-414f-aa7d-8042df78ea95	Psap	protein_coding	62.97
00283bb8-5e6e-4a5c-aecc-26bf4bdfa6ea	28s	rRNA	0
002913db-fe69-4abb-bb21-f3cbfe73093a	Slc22a17	protein_coding	149.99
002aa8ba-d895-490a-b2f6-d18da4279240	Gm23849	snRNA	0
002b3875-a041-4c20-96c6-5d7888bac626	Gm23444	snRNA	2.69
002bb82d-1c22-45ec-9bf2-b72113f51e07	28s	rRNA	0
002c0a35-4635-4531-b184-95f00215b5de	Gm25939	snRNA	4.58
002cb549-2a8d-457b-bd7a-8e2dbfd4bc2a	Ndufa11	protein_coding	65.75
002ccf05-ce93-4ef7-b13d-f430ebb3f7f5	Gm23849	snRNA	0
002e1f06-4842-489c-83b7-04306b3100ee	28s	rRNA	0
002e3e5d-a806-4e88-8d7c-5b7b4baca612	Calm2	protein_coding	10.75
002e7bd9-f698-4349-8ddc-69a98267c26f	Anapc13	protein_coding	128.66
002eccc6-2df8-46c9-8050-199e6b9872b2	18s	rRNA	0
002f3e50-3ed2-46eb-a0e7-55c87a1a7ad9	Golga7	protein_coding	38.21
002fab7f-637c-4632-8aa4-a5ad825b688a	28s	rRNA	0
0030e243-6b08-4035-90d4-c843be4550e7	28s	rRNA	0
0031d637-8253-4f41-9347-2b8bd60f7119	18s	rRNA	0
00325c4b-64a9-477f-ba82-9e0a9dc7d39c	28s	rRNA	0
0033a226-aee8-4e4c-8420-5389b18516ad	28s	rRNA	0
0033a76d-5f94-48c8-afc1-bbd5cd7f428a	Gm24950	snRNA	0
0035b020-e29e-4e55-96ad-bdb32c7d854c	28s	rRNA	0
0035d9fd-d574-4d35-af5a-0971b8b47020	18s	rRNA	0
0035ff0e-7640-4e2d-9fe3-a7ae9cf9caf6	28s	rRNA	0
00365c90-958c-4c5e-a722-c52fe60a6290	28s	rRNA	0
003aba75-d3b6-47b0-a93b-17793e02414c	28s	rRNA	0
003cdc1f-b634-47d9-b943-5c58c04db8ef	28s	rRNA	0
003cfbe8-d61f-4eef-b6e4-bb9618f31b57	Gm23935	miRNA	0
003da68b-bbfc-42ad-b7f6-54fdef57da56	Gm23971	snRNA	0
003e4bca-f468-473d-986c-5ad8c925b3ab	Scarna2	scaRNA	0
003ecb84-a50a-4726-88dd-308578224bdd	Gm23849	snRNA	6.28
003f0736-622d-4456-9feb-ff894a151533	18s	rRNA	0
00400163-046b-4cbe-8854-f4c62f60bdd6	28s	rRNA	0
004005e3-827e-4c37-a3dc-8a68e647191b	Gm23971	snRNA	0
00406c1f-c211-499a-aad7-bad5f3159e54	Rnu2-10	snRNA	0
004164a1-d3e7-43cc-b613-ebf463f23a24	28s	rRNA	0
00419646-02fe-4282-bc22-1129caf285f5	Rab5b	protein_coding	165.74
0041edd6-214d-41d7-b395-30797c988fa2	28s	rRNA	0
0041f140-1a37-4c90-a070-a71f8fba4458	28s	rRNA	0
0042ff58-fa65-42d3-bf36-d776a7695bf5	28s	rRNA	0
0043aa80-4e15-4877-9f25-f4d93ff9e78b	28s	rRNA	4.19
0043f8ed-619d-4093-9a99-7fa18689c0bf	28s	rRNA	0
0044e575-dd11-4c30-86d0-5333d397ae24	Amdhd2	protein_coding	169.38
0044fcd1-6ca4-4d31-afa7-f3485805e012	28s	rRNA	0
004508f5-d2e0-4685-a542-41d929559bea	28s	rRNA	0
00469de2-8be2-44cd-8c23-8095da7967b9	28s	rRNA	0
0046ae50-715b-4253-bef2-6966527f9616	28s	rRNA	0
0046b4a5-c126-4a92-bfab-6fcc9cde7d9d	28s	rRNA	0
0046c40b-d46a-4d73-90b8-ed34588a11c4	Ythdf1	protein_coding	216.45
0046ffa9-8664-47e3-b52b-171f43b46ccb	28s	rRNA	0
00475194-1010-4142-96bb-d9c2826d6140	Lsm7	protein_coding	47.43
0047b636-b4a2-420a-b5ea-4175c72b7175	28s	rRNA	0
004926e0-c20e-400b-822e-b8635e17e8f2	Asxl3	protein_coding	267.65
004a6581-b784-4493-be46-6d61c1735903	28s	rRNA	1.14
004ab641-b605-4617-92c8-70a6505104a4	Gm23472	snRNA	0
004b658e-4d56-4718-880e-daf6c885ed4a	Kcnab1	protein_coding	193.73
004ba64d-a4f4-4b31-9f45-139ab4dd59bf	Wfs1	protein_coding	56.63
004be569-6963-4481-952d-534b0a3e789f	Tppp	protein_coding	100.18
004c70b6-0584-4239-82fc-fa38b206cc00	Rnu2-10	snRNA	0
004c86ce-b996-4472-b4e9-5b64dbe1cc68	28s	rRNA	8.92
004e73ad-6ca2-4bbe-b176-2dca4a9bf54e	18s	rRNA	0
004fbbb3-5512-4c6c-aab3-3ea2ff6e2b91	Rn7sk	misc_RNA	0
0050a22b-d3be-4faf-a4d1-dea91419d121	18s	rRNA	5.48
0050abad-e37c-4cfc-a93d-f106a7b44747	Gm23849	snRNA	0
0051d7a4-f317-4160-a32d-b8da0134404d	Gm23971	snRNA	0
00521364-edca-4c4e-8791-2d91513aa00c	28s	rRNA	0
00533e29-5886-422e-9675-7a28815e81ea	28s	rRNA	0
0053bf80-d9c7-42ed-9ba8-ce0351451bfb	28s	rRNA	0
0053f281-f689-4488-8629-26a7d2896b44	Fam49b	protein_coding	21.48
00556f2a-4629-4d90-b584-91a9998e61e5	18s	rRNA	0
00563e67-32be-40b3-a3c4-f586111dc7e1	18s	rRNA	0
00565200-8f9a-4429-b5b6-199bfea85ed8	28s	rRNA	0
00565864-27a0-46ae-8df0-cff6a47a9d3e	Pex5l	protein_coding	70.59
005720df-1607-4fb7-be12-92eab06432a8	mt-Rnr2	Mt_rRNA	86.55
0057c589-4d31-41f5-9d64-8fdc9a637944	18s	rRNA	0
0057ff73-f057-4e4f-ac4d-3acbbbec47c0	28s	rRNA	0
005865b2-d4ec-4e33-b474-4b829a52a6e8	28s	rRNA	0
0058b70f-0308-4542-8f0c-346b256ed185	28s	rRNA	0
00596326-d9a6-4e4b-b6b6-74adb2453ae8	Krtcap2	protein_coding	83.4
0059d448-e54e-4eae-aa69-88427787ee0b	28s	rRNA	0
005a52b2-885a-4715-b17a-0d9e865b74c1	28s	rRNA	0
005a6cc7-4aa2-456f-895b-5341af170fee	28s	rRNA	0
005aefb3-bf54-40fe-9c1d-3f20e5defb2d	28s	rRNA	4.95
005b6843-e263-46f5-888b-fea4f7463e03	28s	rRNA	0
005bbd99-73f7-4d3e-a039-d930acf0bb02	28s	rRNA	0
005c062f-0b1d-4a8f-bdd8-410fe0e4fb59	Rps21	protein_coding	72.24
005c8e16-9e25-49a3-9eb1-a9cf3851c87e	28s	rRNA	0
005ce134-cf7a-4dc6-813e-bdf1cd2c9f2e	Gm23849	snRNA	0
005e24a1-fe9e-4d0d-979c-025922be1fc0	Atg101	protein_coding	77.91
005eae6d-ef32-4cb0-b762-7abe3a409a74	Rnu2-10	snRNA	6.74
005eec14-9f41-4101-bd5d-ce54fcde9b5f	Esd	protein_coding	23.36
00603f80-1bb9-47fe-8366-14f9f9b9622b	Gm23849	snRNA	0
0060903b-be03-421e-a4e7-bc4d64f95d82	18s	rRNA	0
00614490-3a93-4c1f-9882-e29b7fe7c0ec	Gm23472	snRNA	0
0061e9ea-c54c-4802-8700-808eb91e312d	28s	rRNA	0
006230be-7b45-47e2-975e-870e39b4236e	Sult4a1	protein_coding	103.51
006364eb-a3e9-44c3-b71f-1dd7e6b18848	mt-Rnr2	Mt_rRNA	0
006368c5-f26c-4e8c-80d8-ad204ef4e072	Cfl1	protein_coding	190.05
00637356-273b-4548-9a3e-230d7d61db3d	28s	rRNA	0
0063f0e2-7fa7-4739-855e-d8efc3a512e2	28s	rRNA	0
0065c8c3-fd91-40a5-bbac-620fd379ae51	28s	rRNA	0
0067588a-e44d-4642-b201-2c02ea366ace	18s	rRNA	0
0067c71a-1e23-4370-8138-c663f1f376c6	28s	rRNA	0
00695ad4-05aa-46d3-b8e5-74a633666b1c	18s	rRNA	0
0069af82-1f8d-4d5d-a06d-3551cc3ea31b	28s	rRNA	7.83
0069e6dd-044e-49b8-ab44-4a3c0fea200d	18s	rRNA	0
006ab299-bfdb-436f-93e7-b5b67f055dc2	28s	rRNA	2.23
006b3ba4-2c3c-45f1-bdcd-dc6abb6526b1	Gm22009	scaRNA	0
006b852b-60fc-4bb2-81ca-5a7379547e75	18s	rRNA	7.54
006bbaf0-2161-4f02-a4ca-bc63b420aad5	28s	rRNA	0
006edcbe-42f8-452e-8125-9b82c71cf1cd	28s	rRNA	0
006f5dd6-d192-47d2-acee-d49d5f8f98fe	Gm23472	snRNA	5.22
0070aafe-8f46-4425-84e8-3334b092a328	28s	rRNA	0
00712487-f235-47fe-99ef-673e4a573509	18s	rRNA	0
0072eb56-7a1f-488f-b159-a5afce837adc	Gm20503	protein_coding	59.08
007594f0-757a-498f-bd75-ffb16d824d77	Rnu2-10	snRNA	3.23
0075ef51-446c-4db0-b6a2-c6d13b0084a8	28s	rRNA	0
0075fb72-f487-4a99-9f67-261288b9cc18	18s	rRNA	11.75
007635bc-383a-416f-a4ab-b557533152fe	28s	rRNA	0
007701ac-67a1-416f-959d-a878fefdbc6a	28s	rRNA	0
0077cf1d-577a-471b-8064-8705c4665c0d	18s	rRNA	0
0078411d-7b59-4408-9472-70f1ae4c6233	28s	rRNA	3.83
0078fc59-a4b2-4b0b-a382-8d7fd30c893d	Wsb2	protein_coding	113.29
007930f6-4f5e-481e-a153-4ef4021e3be4	18s	rRNA	0
007949b4-cc4f-404d-9eb9-6f9529c2d5d2	28s	rRNA	0
0079eaab-91bc-4162-97e1-36ce14ccbd36	Sptan1	protein_coding	84.34
007a3969-f901-44bb-8bc2-c4f097fa4643	28s	rRNA	0
007a6fe4-438d-4531-b148-6f042c7e7fac	H2-DMa	protein_coding	144.73
007ae412-442d-48f6-83b0-cca5e410eca6	28s	rRNA	0
007b26a8-5049-40e7-af7b-d4e10d15dcbd	Gm23849	snRNA	0
007c96c4-be33-4558-9efd-f7ae747c5186	Cldn11	protein_coding	75.02
007dd328-c524-4015-b312-d6dabcc138ff	28s	rRNA	0
007ea98d-5f6f-4cdf-95d7-5b4d9843e4df	28s	rRNA	4.26
007ed877-e7a3-4991-a236-3ba708f566e4	28s	rRNA	0
00803ad4-ab1f-4ec4-8d13-a717b0314df9	Maged1	protein_coding	76.63
00817474-3c9b-48b4-9fc6-22117b779b5d	Adora1	protein_coding	89.04
0082cf6d-b579-4c3d-ab0d-86f614b2c74a	Gm23935	miRNA	0
00841cd0-27e2-4c1a-a7f4-fbadd8cb95c6	Mbtps1	protein_coding	35.3
00842206-2949-412e-b2c2-7a511ca8c0fd	28s	rRNA	4.17
00844f4c-b2c1-4eef-bbe4-6299c144290e	18s	rRNA	0
0084c063-ec81-472b-8151-9c46cd649a50	28s	rRNA	0
00857b15-dae5-4dd8-92b1-5bc01bf11891	Cdk5r1	protein_coding	47.62
00858c91-4e8d-4fa3-87a5-c1c012c68000	Gm26316	snRNA	0
0085d6b9-e60f-4c22-be5c-5e25fb44ffc3	28s	rRNA	0
00867c73-91f3-44f1-acf9-99c41e9cb469	28s	rRNA	0
00871eac-e46e-44c6-b80d-d67d92f3251f	Gm24950	snRNA	0
0087ab6e-74bd-43f8-b2f2-28b04f70789d	18s	rRNA	0
00888e9b-65f2-459f-850a-010b95a3e95e	Vwf	protein_coding	201.5
0088d4d8-c417-4887-9660-b740b7a762c6	18s	rRNA	0
008a88b5-7510-48ad-ba0a-c9742272e70a	18s	rRNA	0
008c136e-f8bc-4738-b0f4-f07ed9f75bcb	18s	rRNA	0
008c22b9-a2f0-4723-9750-17a5e1db9961	Nae1	protein_coding	42.36
008dda83-cef1-4768-b5a0-07d2b9b73b8c	28s	rRNA	0
008efcc0-d1d5-4efd-a6d9-7b850eda26d1	Rn7sk	misc_RNA	0
00900dec-aedc-48df-981f-e2c68b7218d5	28s	rRNA	0
0090e9d9-65eb-40d1-a3db-0a4a2b79d0b8	28s	rRNA	0
0091209f-fd51-4ed6-be76-a6fedce5b822	Ppp1r9b	protein_coding	125.1
00915eff-29b9-4d11-a39b-e690d3c903de	Scoc	protein_coding	47.88
0091e170-5968-4c2c-9610-b2cf4790e4e8	Gm24950	snRNA	0
0092202f-2e46-4170-8765-d32054e0b8d0	18s	rRNA	0
00934fe9-0b44-4548-820b-3cb46a5221f6	28s	rRNA	0
0093aa2c-d2c5-419f-b39f-e91d6ad4b89c	18s	rRNA	0
0093c07a-48d7-47a5-8ffa-bc1268c774be	28s	rRNA	0
00940757-b00b-4eeb-b0ef-a78f1567a25e	28s	rRNA	0
00947dce-adc1-4459-a425-03ba8feca72c	Cox5a	protein_coding	128.76
0094b7b8-22d5-476d-b640-280aa1a4e226	Gm23849	snRNA	0
0094bd50-6976-4e08-b974-ebdbe9e8012d	Gm23849	snRNA	0
0094d3f3-b74b-46b1-985d-22fb759a050a	28s	rRNA	0
0096911e-fcb6-4d86-b1aa-93f0fbe0a83f	18s	rRNA	0
0096995a-4d47-49c1-b7e6-e9aceabc7e06	28s	rRNA	4.67
009745c0-0501-4aba-9b48-a02af5537bfc	28s	rRNA	5.99
0097c163-eb84-4c53-b78b-13af7525bfad	mt-Rnr2	Mt_rRNA	58.26
00991532-3952-430f-8343-a427d1b1d3c2	18s	rRNA	0
00996cad-fa87-4c83-84cc-832bb16a0704	Os9	protein_coding	205.07
0099d7ee-3486-4ba8-a47e-0214b89d4704	28s	rRNA	0
0099f7cf-b71e-4ca9-9e1a-0a2c28dc5f2b	28s	rRNA	0
009c8e28-8540-46c7-b400-0e19972b7b10	18s	rRNA	5.64
009cbe65-5be1-4224-a1c8-94059a19d4dd	28s	rRNA	0
009d392e-7b60-413e-8a3e-39a2c612ca39	28s	rRNA	0
009db497-226d-4145-80d2-b6989180f6f7	28s	rRNA	4.71
009e81bb-9898-4ebb-9cfd-785e7569c2a0	18s	rRNA	0
009fe3e0-db1c-4b25-8d18-e73c1c150ea8	28s	rRNA	0
00a2033a-a5c2-4e2d-8ddc-350a459848da	18s	rRNA	0
00a2fd2a-77fd-43f8-be89-b797063f464f	Rnu2-10	snRNA	0
00a303ed-a43c-43e8-ab96-5b3365d158f7	18s	rRNA	0
00a372e5-2688-4da8-b22a-fc0d906e00a3	28s	rRNA	0
00a3bcc1-4dc2-47a2-973d-1a1db00bffba	Gm23971	snRNA	3.92
00a3ce8a-4b5a-4aaa-bbf8-f5a6a089a351	Gm23971	snRNA	0
00a4901f-44e5-42d7-b92f-cb577c8c05c9	Nipsnap2	protein_coding	82.71
00a622a6-8c2f-49df-8edc-b3633bb8dce6	Bmyc	protein_coding	168.56
00a77195-0707-4f57-b12b-d65b3a2261e0	Atp1b1	protein_coding	128.8
00a7e72c-2b08-4485-8951-da670ea65026	Cxcl12	protein_coding	111.5
00a80ee5-3d9c-408b-82b6-0a20ea7d3132	28s	rRNA	0
00a813e2-b2fb-4024-858c-41110deb7589	28s	rRNA	3.63
00a83bed-c79d-4072-804d-7b24dd4f8da9	28s	rRNA	0
00a95d8d-111f-4118-98a0-8e58507386fe	5.8s	rRNA	0
00a9d34d-f25f-4b6b-a8ce-0806b9744bb2	28s	rRNA	0
00aa9269-99ed-439d-b4b3-ebc59809ebdb	28s	rRNA	0
00ab687a-df9d-4ead-9114-823cc9d8a101	18s	rRNA	0
00ab8d5e-3975-4ec6-922f-edd5535c2d3e	28s	rRNA	0
00abebc9-0228-4d03-bcc7-4bff75466d80	28s	rRNA	0
00ac625a-cecd-4fa1-b715-c36af17e3219	Cck	protein_coding	110.32
00acba4c-323c-403a-a82d-b340eb111244	28s	rRNA	0
00ad159c-f0c7-43e4-aef4-a45fe28c7ce9	Gm23444	snRNA	0
00ad38b1-851f-4cab-a509-8905303ca3bd	18s	rRNA	0
00ad5276-932a-41c7-b96e-2060c663587d	28s	rRNA	0
00ad87b1-8fb4-48ad-95a0-7a1c187619bf	St8sia3	protein_coding	110.31
00add4dd-048b-4bb9-9661-7eb6afc4ce6e	18s	rRNA	0
00ae3836-2168-4adf-848b-0a9e9132e4f0	18s	rRNA	0
00aeaf80-1bd2-4b1a-9820-fe600d2cc9bc	D5Ertd579e	protein_coding	36.35
00aff205-d029-489b-b452-4c9f09f889dd	Mrpl20	protein_coding	76.87
00b03e62-9559-4502-b7ca-7ad21d1d22df	28s	rRNA	0
00b05a08-4e93-4f5f-a1df-4b5189ade02c	Eng	protein_coding	92.06
00b190a3-59cc-4f95-9770-09a3f4653196	28s	rRNA	4.02
00b1bb9f-3b09-445d-a48c-fc12c56ff88c	Gm24950	snRNA	4.59
00b1c5d3-e00f-443e-ae49-f9610cf28500	28s	rRNA	0
00b6719f-5e8c-4754-8f53-245676623de2	28s	rRNA	0
00b6c970-214b-43d1-8585-feb8bb9c88af	28s	rRNA	0
00b7081e-a88d-461c-abe6-bfa124d182fd	Gm23849	snRNA	0
00b808ac-d983-42ab-b52a-9950e3556549	Gpr158	protein_coding	52.39
00b8b99d-d6d5-434f-b2f3-04b1510eb9bc	28s	rRNA	0
00b94912-c2f4-4b7d-987d-9d9f509037bc	28s	rRNA	0
00b9bb37-1401-4026-959e-4bbd9ea8355b	Atraid	protein_coding	212.68
00b9e705-e54c-45a4-9c33-fff6eabceee4	Adk	protein_coding	172.71
00bb5687-1e41-408c-a420-299b4bef74c1	Snora34	snoRNA	0
00bb9060-a56a-44b4-9c75-b80d70ccea10	28s	rRNA	0
00bbd13c-a570-4dc7-9386-5151f43e90b1	Gm23971	snRNA	0
00bca666-d87e-4ca7-9304-34210cb55dc2	28s	rRNA	0
00bce36b-386c-4bbc-b965-ba53cb5866b7	Gm26316	snRNA	0
00bdbbe9-7386-4e3a-93fe-df0ebc47ae36	28s	rRNA	0
00be56e4-e1b4-4545-9043-fd8a3e7b7a0e	Apbb1	protein_coding	93.39
00c01e2e-8ccb-4c66-bece-232deed9b07c	Clasp2	protein_coding	101.72
00c1319d-a975-4161-9350-1e5e37b04100	Psap	protein_coding	49.19
00c1e016-e8ea-476b-8714-2ca612adbdc3	Gm24950	snRNA	0
00c39283-5f82-4ef3-b948-f8d6b1133dda	Fndc4	protein_coding	51.81
00c4e2b5-2628-429f-a922-7f1bb598c23f	28s	rRNA	0
00c52d70-980a-405c-ac71-f05b31d774c7	28s	rRNA	0
00c559f0-4489-41c9-aa32-ddb6347c4524	28s	rRNA	0
00c71737-595f-4632-8cc5-8f47b7dd2098	Flii	protein_coding	21.12
00c72bea-d503-4901-bc1d-5837579d053f	28s	rRNA	0
00c72cf5-e076-44d9-8287-6fbad026655b	Add1	protein_coding	129.35
00c73f72-a038-4dce-b213-621981dad84b	28s	rRNA	0
00c90021-7456-402c-a8d6-0613c006b811	18s	rRNA	9.63
00ccb574-5c85-4611-9324-76cf378941eb	28s	rRNA	0
00ccc000-06bf-43fb-86f5-0cdb8f9a7265	Rnu2-10	snRNA	0
00cd19e4-6e76-4ac1-9ca1-26b6a218661c	Eef1a1	protein_coding	88.08
00cd5e5e-43a1-4173-bb2f-cff0d4eee6be	18s	rRNA	0
00ce5e28-6789-45fa-b119-560df1e26830	18s	rRNA	0
00ce6506-84a9-474b-b395-0bd1373b28f8	18s	rRNA	0
00cf7515-2d99-450d-b339-9327a37a8d08	18s	rRNA	0
00d004f3-29cd-4ff8-8a42-d55d7cb88e02	18s	rRNA	0
00d08f4b-fbee-4e7f-b248-03a98b8fb392	18s	rRNA	0
00d0d46c-60d9-47ea-96eb-c3dd936b4f34	28s	rRNA	0
00d11fe9-12b7-41e8-ba46-b5258a6c6c49	28s	rRNA	0
00d1d3a0-9eb7-4945-9fe8-043e02556539	18s	rRNA	0
00d21050-caae-4806-9ac7-6c0bd4feb86a	18s	rRNA	0
00d24c25-3101-434a-b6a6-2861d7ffc3da	Glul	protein_coding	87.07
00d25ee0-c29e-43cf-88de-0e1bab2aa2cb	28s	rRNA	0
00d2fb77-e0b0-4ab5-a144-7d12e7425273	28s	rRNA	0
00d39c9e-e3fc-4345-93a6-ec4750266aac	28s	rRNA	0
00d40d24-d09a-4cf4-97a3-65ab74250d29	18s	rRNA	0
00d4d1c0-a46c-4633-a206-87f30f59f0df	Gm25813	snRNA	0
00d52163-f8d7-46f9-b7e7-a3089027ff34	28s	rRNA	0
00d67a6e-59f6-4d8b-88c0-3331188fea63	28s	rRNA	0
00d70572-0ca8-4e54-b553-cbe34d4fc798	28s	rRNA	0
00d7bcbf-d5f4-404e-85ac-c76b2b451bcb	28s	rRNA	0
00d94a6f-e511-4e0f-9717-ad9ee89f4d07	Gm23971	snRNA	0
00da2a2f-ffae-4f87-bdfd-3c109e1910b5	28s	rRNA	0
00ddfb8f-091d-4dec-b20c-894506f68da3	18s	rRNA	0
00de1a58-0e72-4ff4-87b0-ab42f5935192	Sap130	protein_coding	190.09
00de4ba9-f2dd-4a35-849d-cce0dc140c72	mt-Co2	protein_coding	39.26
00de58e8-0142-4065-a58e-f64bd15e75a8	28s	rRNA	0
00de72c1-cd77-47c0-9c40-e2458ea98960	28s	rRNA	0
00dec1f3-6e88-49df-a751-5590e4ebaa97	28s	rRNA	0
00ded8ff-f620-4bc6-827b-7ed31b58b024	28s	rRNA	0
00e03089-0d73-4b1a-a931-65241afff8ce	28s	rRNA	0
00e08e40-960d-4d09-84ef-9c7b35454540	Gm24950	snRNA	0
00e3308b-f2d9-4d66-b4e3-2e0b3325131f	28s	rRNA	0
00e38a8b-2f78-4b48-8b75-1323621e65a6	Rev3l	protein_coding	105.96
00e3fc0e-fe22-4c25-b2d0-012d6feb2354	28s	rRNA	0
00e647f6-2ccc-4dd3-8bf7-049d5a320afb	18s	rRNA	0
00e71e3b-5789-4cd3-8c07-fcde7e6b47a9	18s	rRNA	0
00e747fd-9d81-4032-b20d-0259e03e12ee	mt-Rnr2	Mt_rRNA	0
00e771dc-3f27-47a7-a845-c08396b80501	18s	rRNA	0
00e83b48-1b7e-4880-923c-a937fc5f5344	28s	rRNA	0
00e8c3cf-e288-4312-8707-46f5b358c99a	28s	rRNA	0
00e9cfc3-ee89-407c-a2d4-9de0d5a6f106	28s	rRNA	8.91
00ebb76d-8e8c-413d-9c39-c3a208a1972a	28s	rRNA	0
00ec756a-e3b0-4a5c-92ff-dffd92ed7f5e	Gm24950	snRNA	4.41
00ec7a63-7e03-45e7-8feb-19dfeadc761a	28s	rRNA	0
00ecc5e5-6d11-41d0-b2ec-251a402309e1	18s	rRNA	0
00ecd3c5-2ed1-4606-a246-80db55b17f40	28s	rRNA	0
00ecfd09-4016-491c-98f8-ee925c9b586f	28s	rRNA	0
00ed57c1-99be-4a94-be2f-33ed643eb3aa	18s	rRNA	0
00ed64c1-b4ef-4d67-a15d-6fbb294bdf79	Dpysl2	protein_coding	61.54
00ee6faa-39b0-4e65-b6dd-4559e9da686d	28s	rRNA	0
00ef3764-bf40-49cd-ad9a-ff147875298d	Gm23971	snRNA	0
00f0844b-917e-42d2-a186-d87b973a3595	18s	rRNA	0
00f0d8c4-d752-4495-b4c5-3f3031fed00a	28s	rRNA	0
00f231ad-cc25-43fd-80c8-7432d3568417	Oat	protein_coding	108.5
00f25f03-038a-4d86-9b15-0dce699374df	Mir100hg	processed_transcript	70.2
00f44da4-7d46-466d-85ea-aaa483c17e8f	28s	rRNA	0
00f505f0-933c-4739-bde8-1012cdc87b84	Ina	protein_coding	135.4
00f5d12a-b515-459a-be98-fd5cce98aa33	Cotl1	protein_coding	68.62
00f6f2fc-65bb-47a1-9eba-bf7f3dbd8e8e	18s	rRNA	0
00f80b7f-93a0-41da-8ee0-5793b45d037d	28s	rRNA	0
00f83bd0-b3f9-4040-b857-791876b3cc5e	18s	rRNA	0
00f84a90-cf2f-4f9c-bd68-9df128d8d346	Itpka	protein_coding	147.23
00f97cac-5cbc-4fdc-8230-e3f750b4b2a6	28s	rRNA	0
00f9e231-56fb-4440-86a6-7b6c179a4fc3	28s	rRNA	0
00fa0a1c-9a6e-43a6-81da-357d65849bce	28s	rRNA	0
00fa239a-d8c2-4a78-bb04-a5db3d01c693	Sst	protein_coding	110.73
00fa4a04-0bba-4e19-b956-200a85154116	Prkar1b	protein_coding	130.57
00fc7ab1-3c81-41b3-8e0e-6bc6c5b552c6	28s	rRNA	0
00fd47b0-01a7-435c-a63d-89914ecda56b	18s	rRNA	0
010050b1-2fce-4039-95d9-854a7d10b703	Tomm34	protein_coding	16.82
0100de28-264c-440f-8904-a5aef3cdd561	28s	rRNA	0
0101e3d1-5426-4e3e-8394-b05a7c57eaea	Gm24950	snRNA	0
0102e750-b547-435a-aa07-07f6ea767621	Actr1b	protein_coding	99.65
01034a54-6e4a-44ef-bd2e-5df76decd324	28s	rRNA	0
0103ecbc-143a-4820-ac47-9b54514f0a16	18s	rRNA	0
01048217-d35b-4249-ba36-5bcff3354d64	D8Ertd738e	protein_coding	0
0104b658-2592-444b-ae82-ef37c6bc8ca2	Nptn	protein_coding	59.11
01053046-a64c-48cc-8fde-b8b224cfedb8	mt-Rnr1	Mt_rRNA	0
0105830d-e17e-490b-802e-05b739a6582d	28s	rRNA	0
01063e29-9740-4a05-8ec2-b7a63a970d58	28s	rRNA	0
010739d5-5a81-4a72-b627-d81d07ad0642	28s	rRNA	8.02
01079e62-cb89-47e7-8c10-3a479a934c27	B9d1	protein_coding	109.37
01097761-8867-4a33-803c-5d504df2d515	28s	rRNA	0
010aae33-ffd5-4ca9-af33-9fa30ede338c	18s	rRNA	0
010abd0a-e4e6-4c04-ad78-c7ac49e54d57	Gm23472	snRNA	4.38
010aee09-9dce-4f7b-a9a2-5049fc89d6a7	28s	rRNA	0
010b684c-a50f-46b2-af3f-0622cb660e0c	28s	rRNA	0
010bb8e4-36ad-4884-a5e0-dc0455fec43d	Gm24950	snRNA	4.38
010cf50a-799a-4753-93d8-6c40b09cb29f	App	protein_coding	245.42
010d1393-80d4-4139-b477-88af681f28e6	Gm26316	snRNA	0
010efd01-6114-475d-8684-08186562242f	18s	rRNA	0
010f0e82-faaf-47da-959d-4ffadfc061ef	18s	rRNA	0
010f6a4c-3fe7-44e1-be55-73bad614009c	28s	rRNA	0
0110a1fb-81ad-4e57-a8b1-ab2f0556a1e6	28s	rRNA	0
0111c0a5-8572-4b15-ba80-8a91d94e05b1	28s	rRNA	5.26
01121015-e7a2-4dc4-80da-eb61ff8193af	28s	rRNA	0
0112f195-e71a-40b3-b772-cad9fb924a01	18s	rRNA	0
01153823-9c74-4f7a-9d4d-d5eb4ff4d0b8	28s	rRNA	0
0115f29a-689b-42fd-ad0b-02d57d79a7a2	Atp2b2	protein_coding	81.83
0116a564-50b2-4669-b4f7-67c3406daa8a	Hbegf	protein_coding	113.83
0116f9c2-c317-4d74-90d1-63eb5e71ccd1	18s	rRNA	0
01172775-fa9c-4e88-9d9a-b70c188fb7a8	28s	rRNA	0
0117ae9d-97f2-4567-8669-52d21c28be80	Mtch2	protein_coding	91.94
0119d0f5-bccb-46cc-b9cf-d0241805bf0d	28s	rRNA	0
011a7180-7aa1-450c-aea9-7621ef68be2d	Sparc	protein_coding	0
011a7234-7645-4a08-a662-ed0fb8387423	18s	rRNA	0
011b477f-3cdb-4e76-bbae-e2fe02dab805	Gm22009	scaRNA	0
011b78e2-e978-4b32-b4e1-64b664319ac6	28s	rRNA	0
011ba649-d238-434c-961b-b43c9fb02289	18s	rRNA	0
011d8c1a-d292-458e-813c-b3cb2993c2ed	28s	rRNA	0
011fb5bd-bdad-421b-a7de-e043b761a0ce	28s	rRNA	0
0120bf77-9fb3-4a35-b1f3-b4d5f5f0265d	Fads2	protein_coding	44.64
01222194-4503-497d-aca5-cc5244aa8b8f	28s	rRNA	0
01237bd1-063a-4083-bd6a-3a17a391f94f	28s	rRNA	0
0123b9b8-4cfb-4f68-8f14-40de6baf2a47	Apc	protein_coding	26.74
0125b4b8-f598-4ce6-b984-6710bdfd5b07	28s	rRNA	0
0126c9d8-d8dc-482f-a872-d54057440da6	Gm23849	snRNA	0
0129d418-8417-4016-8d37-f9631dd5a69d	Gm23849	snRNA	0
012a783b-45ed-48fb-a617-58407cad5a87	18s	rRNA	0
012cba6b-2ddd-4e28-a2d2-513a9d54b256	Cdk5rap3	protein_coding	40.09
012d8bbf-47bd-4306-b947-b4d2dc4b2126	Eif3m	protein_coding	87.27
012db37f-070a-44f1-9def-9b2f4fc22e5e	18s	rRNA	0
012dd77c-f89b-4f32-a9c8-741fe4c4e480	Ipo4	protein_coding	51.13
012e732c-de24-4416-98f2-a84df9b84f4d	28s	rRNA	0
012ea790-5775-4da9-bfce-7ba59fdfb05a	Rbx1	protein_coding	63.82
012eaba4-5f9a-4720-92b2-eca4470215dc	Gm24950	snRNA	0
01300f72-1d9a-481c-9f3f-83ab81ed5b03	Rnu2-10	snRNA	0
0132496e-e44c-49bb-bf23-5c3943960084	28s	rRNA	0
0132a6a1-340b-4794-a180-5f4471fcbaa1	Cops3	protein_coding	95.36
01333b81-e1c2-4c1d-9a2e-f6c7e6f340bc	28s	rRNA	0
01336988-209d-416e-b07f-083c7fffe1f1	28s	rRNA	4.23
0133792f-440c-4702-98a7-90c3ee416220	28s	rRNA	0
01339184-ddd8-4c51-97d4-007be136d001	28s	rRNA	0
01339f5e-a622-4944-9dbd-dc97e9b6bcb5	Tcf25	protein_coding	106.98
013434fa-07f4-48a2-a01c-776df24812c6	Gm23444	snRNA	0
0134c50f-4a91-4630-b3aa-c2dd21926916	28s	rRNA	0
0134fb39-4c88-4324-88eb-ac161cfc1300	Odc1	protein_coding	163.57
013603b6-6822-4d40-9cd3-54477ed905cb	28s	rRNA	0
01374480-7fac-49ea-95d9-09ed657197e1	18s	rRNA	0
01379f86-053d-48fa-887d-b57bc990aeb5	Eef1d	protein_coding	51.84
0137c7d9-2dd3-4c0b-9f9f-f057622617f5	18s	rRNA	0
01381292-d5c3-494a-a8a5-0932a9579c13	28s	rRNA	0
01399a92-5706-4b32-97eb-ffe92521a8a8	Car2	protein_coding	52.74
013a5748-6845-4d3d-a2cc-8525b11df292	28s	rRNA	1.15
013b082e-f4d2-46cb-b9d7-3d313f26543c	28s	rRNA	0
013c7f46-a2a0-4093-9482-1385ec1b8a95	28s	rRNA	0
013eb1ac-c39e-4a88-a9ac-fd93e0390641	Rnu2-10	snRNA	0
013eb501-65e6-42d7-bd7d-e09b8d322bb1	28s	rRNA	0
013edfbf-5959-4705-a03b-abb63aed613d	Gatb	protein_coding	36.25
013f8a98-b3cd-4c4e-a718-f90cba4e7252	28s	rRNA	0
01403faf-3438-45f7-bde7-973adb198efb	Add1	protein_coding	257.25
01419be3-671a-4baf-8550-abd7c9c00dcf	28s	rRNA	0
0141a0a3-6d52-480c-9e3e-82f549fbc4e1	28s	rRNA	0
0142b153-366f-491b-a0a5-0c6983bb09c7	Kifbp	protein_coding	127.52
01438bb8-d56a-47ba-94f2-8bf2e5beb699	28s	rRNA	0
0144369d-0c8f-4292-be87-6239e94bc81b	Rapgef5	protein_coding	52.26
0144c8b7-0e2f-44db-9fd7-5d66561570c8	18s	rRNA	0
0146daff-74b5-4973-a3a8-432893e8663d	28s	rRNA	0
01493b61-f8cb-4b29-b769-f1a8ae3e4fce	Scarna13	scaRNA	0
0149fed2-bc45-41d8-a699-ccd06148c1f4	28s	rRNA	0
014aed71-bb5a-42e3-9675-86fe34a498d0	28s	rRNA	5.57
014b3619-2b25-4d2b-8634-ee44259e9924	18s	rRNA	0
014b98d5-bb72-4db2-8022-7c6e6ffa1f5a	Gm24950	snRNA	0
014c8132-a3d0-4f9a-931f-ee8ff7e2936a	Sdha	protein_coding	40.99
014cb2fd-4ac6-495c-b00e-23617fb25419	Rnu2-10	snRNA	0
014dac79-db30-49e9-9632-376dc46bfa8a	28s	rRNA	9.05
014f2e72-09ae-48a0-97c0-41b751f6a303	18s	rRNA	0
014f551f-24bf-4add-b3dc-8f0a3bc738c0	28s	rRNA	4.5
014fa406-8d03-4b1f-822f-7654d8072711	18s	rRNA	0
014fca7d-4b2f-4382-8a02-f4f1d2871892	18s	rRNA	0
014fce0f-b4f8-4c7a-b0e8-d4e2ae56df10	Ckb	protein_coding	81.38
015042a6-c3ce-45df-ae76-143cf80d1b11	28s	rRNA	0
01519061-a8d7-4fb9-9427-465af4130438	28s	rRNA	0
0152ddc2-eef5-413d-ac9c-987caba88e04	Gm23971	snRNA	0
01530e4c-2d40-4848-ade0-cf6c086b8315	18s	rRNA	0
01545a48-f153-4abf-b4d6-6b7927178caf	Dlg4	protein_coding	25.39
015567aa-5932-4613-9f82-8c96cb8b5c9e	28s	rRNA	0
0156798f-dc6a-4d29-8111-b229d5d4bd9d	Gm23444	snRNA	0
0156977e-f47b-48d3-bfb4-80375dc4ab63	28s	rRNA	4.24
015727bb-afb8-4967-bab7-cc0dc34e655b	28s	rRNA	0
0157e3aa-f5fb-4e17-8508-ccbe9f556765	Bcl9l	protein_coding	0
01595e3d-9394-43c8-bab3-243efe15f940	Gm23971	snRNA	4.44
01597725-e00f-403d-bd17-9d4965ee6f61	Irf2bpl	protein_coding	8.16
015b36d2-e6e2-41ab-a742-5e6649f776d8	28s	rRNA	0
015bc5e3-fba3-4b96-abb1-386903fdd544	28s	rRNA	0
015c52d9-89cd-4eab-a2c9-02bf1858fb0c	28s	rRNA	0
015c9c43-0e79-4bd7-b811-3d3712f11734	28s	rRNA	0
015cc476-7e4b-406f-8ece-5ac5767bd057	18s	rRNA	0
015d7a00-4fc4-4119-83da-a8add54cff61	mt-Rnr2	Mt_rRNA	59.96
015dd4cf-2cc1-47f4-9c06-db72a9f7e232	Rnu2-10	snRNA	0
015e7138-2ef7-4965-bd76-d4af7eea59a5	Cyb5r1	protein_coding	74.99
015f978d-c455-4035-aecf-b2c3e4b5858a	Gm24950	snRNA	0
01613cad-ecf9-44c7-83de-f50766aebed4	Nlk	protein_coding	61.88
01618072-a522-4e5b-b7ff-e4b7b8e35dd2	18s	rRNA	34.47
0161ac48-143b-4068-9fa9-f30b496e59d1	28s	rRNA	0
01622c1b-0a00-419d-a1af-3b278f6427bb	Rnu2-10	snRNA	0
016258b3-54df-4e73-9d80-4bfeaf9cede9	18s	rRNA	0
0164c040-7a50-45f1-a06f-020c1f047bb2	18s	rRNA	0
0164ffe7-eafd-43ae-bf85-8b22bc498b28	Got2	protein_coding	69.92
01656300-ae2f-40df-bfe9-9f73cde75056	28s	rRNA	0
0166cee0-6002-44fb-8b97-43394cca79c0	28s	rRNA	0
0166e7b8-4ef0-4af4-babd-f79cb4069021	28s	rRNA	0
0167525a-a219-4988-a7b7-b5ae780c208f	18s	rRNA	0
01687020-31db-44f6-9720-5c31c3ea0d01	18s	rRNA	0
0168f1c1-4d47-42a9-8e0e-c587e4ffff6d	28s	rRNA	0
016acebb-4e85-4bf7-90a0-9137d4da089a	28s	rRNA	0
016af488-e32c-4b2d-a1b1-5576c918d64d	Enoph1	protein_coding	0
016b071a-63d3-44b1-995c-a5095ac64bdb	18s	rRNA	8.84
016bbebe-164c-4042-b2cb-6455b5f03414	Rn7sk	misc_RNA	4.76
016c3b96-e8fe-4d1b-92a7-61d29773411d	28s	rRNA	0
016c5946-068f-4b59-bbe7-d0d4fba3e258	28s	rRNA	0
016dd1d6-9f60-4f5d-bc3e-bc1659ac485c	28s	rRNA	0
016f8207-d1d4-4c88-9ce2-d183c6dde462	Gm23849	snRNA	4.44
01725968-ba8e-4531-875d-7c05faa578e9	28s	rRNA	0
017286c4-b1d8-4f13-ab2f-8c229bb4db87	Grm4	protein_coding	213.49
01730cb3-8f62-410b-a108-0d6ca35b26c5	Pkig	protein_coding	94.16
017355ec-b21e-4b49-9b7f-a80e3fbe52e4	28s	rRNA	0
0173c4af-0f52-4504-b794-5cf15f08d1a6	18s	rRNA	0
01743f6f-1a5b-48a0-a86f-5300534a1b7d	Rn7sk	misc_RNA	0
01749f67-2c85-460c-9cb6-5e77a2811551	Rn7sk	misc_RNA	0
0176148d-3153-476c-b1a3-46181d9eef33	Gm24950	snRNA	0
01766d1c-b4f5-495e-8e0e-4d5190579b0e	18s	rRNA	0
01768dc6-55ae-43bd-b31a-e4cf43918a86	Psmf1	protein_coding	0
0177b893-68f0-49a0-bd09-1a2a6954b65b	28s	rRNA	0
01784895-9a98-4043-90c7-dfc12a0432c0	Gm23849	snRNA	0
01784a93-b6db-42a4-8ed9-e2cf6e3ba53b	Gm26316	snRNA	4.52
017c2aa2-8011-471b-bf3a-2110be7d9908	28s	rRNA	0
017d248b-9747-47f5-aeb0-641925efced0	18s	rRNA	0
017d6af2-3ff0-47e8-9c84-62bd9667ece0	Clint1	protein_coding	27.41
017e811a-1045-4733-aba3-076e15323905	18s	rRNA	0
017f1303-3b8d-4902-8a1c-cedeb670c931	Gm23849	snRNA	0
017f7355-cffa-49c3-b0b3-463c4ffd3202	28s	rRNA	0
017f8531-6014-46b2-8ea2-739eb4f08235	Scarna2	scaRNA	0
017f9306-65e5-41dc-80c3-f89ffcff9ace	28s	rRNA	0
017fe3a9-2699-4d3e-8bf8-33346b8165f0	28s	rRNA	0
01806a5c-01a6-4a17-b0db-adc55b6a5180	28s	rRNA	0
01818c4b-e087-45bc-8f9c-7d4d7267a580	Rnu2-10	snRNA	0
0181bc6c-ceaa-4c95-81f9-b36474b9064d	Ndufs6	protein_coding	49.11
01822792-cee8-4a4c-99f9-a6404ed980fb	28s	rRNA	0
01823ad2-f638-4ec9-a78d-24092f7bf14a	28s	rRNA	0
018246bc-2547-41e1-9525-9188e87a77ae	Rnu2-10	snRNA	0
0182f360-4163-48f0-a6ac-bcff9966a75f	28s	rRNA	0
018341e8-de4b-418f-9748-bbdee9436d66	Gm23444	snRNA	0
018370be-0887-4d0e-a78d-7a03261c364f	Enc1	protein_coding	121.08
0183d518-da90-412e-843f-21f567393ae1	28s	rRNA	0
0184025a-5df4-4bb5-854b-ce158368eec3	28s	rRNA	0
0185339a-4f45-4b05-b1af-f97e58fde7ac	Acsbg1	protein_coding	37.56
01868394-f405-4009-8f26-f3135a08285b	Gm23971	snRNA	0
0186a798-38ca-4dca-9da5-b0769ff2c92d	Dnajc28	protein_coding	73.68
01887a1f-8aaa-4437-b02e-98c10ec4a46e	28s	rRNA	0
018985ca-0892-4ce8-9d38-f37c0411601e	Aco2	protein_coding	95.6
0189c4b5-2131-447d-a3c2-47afd5a279ea	18s	rRNA	0
018c7956-f2f5-4ee0-8b76-63f5bd9cd936	Gm24950	snRNA	0
018dcefe-0b2d-4723-821a-baa0b6adf432	Gm23971	snRNA	0
01900df3-1baa-4f0a-b926-d3a25c41f48b	28s	rRNA	0
019266ca-7dd0-4118-8427-ee76b57cee8b	Gm23849	snRNA	0
0192da4e-89ec-4cb9-b8ac-92076d637793	28s	rRNA	0
01931503-8033-4745-b73e-ac5a629e1279	Gm26316	snRNA	0
01937978-0a18-43dc-b9e5-abfdaf6e502e	Gm23849	snRNA	4.28
0194a3c9-0fd7-489b-b97e-b5ed7e5ac41c	Rnu2-10	snRNA	4.61
019551a9-ea77-4ec9-a613-4d8037ab6fcf	28s	rRNA	0
0195e9c0-fb43-49aa-ace6-e16d1beaddd2	Gm24950	snRNA	0
01960687-07d2-4b0d-90f9-96ad8f8334a0	18s	rRNA	21.2
01962c3a-96a6-4628-939b-616c499d645a	28s	rRNA	0
01965eb8-2263-40d0-8beb-ee6e12fe8d85	Gm23849	snRNA	0
01975afb-3b3c-44bb-b399-731c7e49b812	Gm24950	snRNA	0
0197a870-abc1-4c1a-801a-0b8a26424187	28s	rRNA	0
01989d28-26b6-4950-b049-128268561abc	28s	rRNA	0
019943e2-dba0-499e-8e95-2b58d19c014f	18s	rRNA	0
01994a08-d2d5-47a2-a253-56bdcbd6eccb	18s	rRNA	0
0199629a-8ea5-4fcf-9801-458ed10fb9d7	18s	rRNA	0
0199ff5e-f880-4b80-82d7-d4a645404b87	28s	rRNA	0
019a3430-0f7c-4dc3-8af0-8146a4d339fa	28s	rRNA	0
019e4f2b-d55a-4806-870d-fb2b0c154363	28s	rRNA	4.22
019e8f82-89a7-4da7-84a4-41b02940f15f	28s	rRNA	0
019ec20e-0085-4a3f-9c37-3776f9b611c7	Kdm1a	protein_coding	49.44
019f4da5-026a-47ba-aef2-adf06a119176	28s	rRNA	5.69
01a02e8c-11db-4b90-885f-802e9bde384f	28s	rRNA	7.75
01a0a248-91d4-4ca8-a0f1-26011e740325	28s	rRNA	0
01a0aae6-583d-4f8c-80ea-14aa28c2e359	28s	rRNA	0
01a12851-6ddd-414f-965a-272757516a84	28s	rRNA	0
01a2ea32-af6b-4002-9edb-8138f6db777f	28s	rRNA	0
01a36bed-a46f-4221-8b8b-1c0c55858d0c	Rpa1	protein_coding	41.36
01a4621c-63b3-4e91-9e6e-4218b39fdf1b	Gm23971	snRNA	0
01a4b1a9-7550-4089-92e5-3a1294b2f5fd	18s	rRNA	0
01a5234a-a93b-4edc-8f6a-ee199d048136	Cdh10	protein_coding	75.92
01a5a6c9-65e8-4ded-ae32-ffa607ae1c0e	Ppme1	protein_coding	230.59
01a75e06-b354-4ca3-91c4-f37d78870715	28s	rRNA	0
01a8aabd-36eb-432e-8749-180ed92215d5	28s	rRNA	0
01a8ffe8-55f9-4430-82f8-f0d7ae2cd023	Rnu2-10	snRNA	0
01aadbdb-f07c-45fd-86d4-6a3fc79b81d1	28s	rRNA	0
01ab8c9b-f4bb-4e0b-882b-e980f6172c61	18s	rRNA	0
01ab9dda-8e6c-496a-8cec-34faefb96bc8	28s	rRNA	0
01ace164-02fe-46c1-8252-a03fb505f902	28s	rRNA	0
01ad03c9-4b78-4c4d-8df1-6d473d82be43	28s	rRNA	0
01ad3b65-bc8c-4e7f-9fca-76d91fd6a8c7	28s	rRNA	0
01ae5a72-7b35-41ed-aafb-b7a07fcbd50a	Gm23444	snRNA	0
01aefa4c-b044-42dd-919a-736d774746b1	18s	rRNA	0
01af378e-c9b2-432a-af44-687a090ec0d2	Arhgdia	protein_coding	81.17
01af6a13-7d8d-49e8-b784-4959d7330424	28s	rRNA	0
01b057a8-0bb6-47e8-8205-fc1d99a616cc	28s	rRNA	0
01b16ff9-0487-4b71-a667-6447d2eab09d	28s	rRNA	0
01b17357-e644-49b6-9aa9-4127f5949a13	28s	rRNA	0
01b1cb4f-9eac-44be-8860-9f2b51ffd1bd	mt-Cytb	protein_coding	0
01b22632-9341-4f34-b85f-e99b3eb01b4f	18s	rRNA	0
01b32aeb-b7d4-47c2-877a-f136d842a765	28s	rRNA	3.99
01b431b2-7792-4c0b-9f9f-3e7a297215b3	Actb	protein_coding	107.02
01b43878-a501-4949-803e-7ff6bf3729dd	18s	rRNA	0
01b4beed-4657-4ed7-a4cf-cb737a68c021	18s	rRNA	0
01b4fa27-69e3-4cc7-8791-7babb318ba29	28s	rRNA	0
01b5097a-2a70-4942-9261-a14862a95ce3	Phyhipl	protein_coding	25.45
01b60a86-31e6-4ef4-89ba-771446d2392c	Rnf208	protein_coding	95.67
01b6522e-f21c-4e55-bcf8-e2a3389a690a	Mien1	protein_coding	148.85
01b668ee-9b03-4cea-999d-47d9d49e6371	28s	rRNA	0
01b74d30-d6b2-4545-b5ec-f3fc72774a23	28s	rRNA	0
01b7831b-655c-4256-9a1c-1964e4d516a7	28s	rRNA	0
01b841fc-c239-47d8-a858-768836cea0d6	Ajap1	protein_coding	62.64
01b8f368-140b-4f5e-80a8-be7a18f4ce57	Apoe	protein_coding	89.66
01b9501a-c497-4c32-ac67-471b8be724e5	28s	rRNA	5.83
01ba0125-4a9c-4d90-8206-19774595bd3f	28s	rRNA	0
01ba9bf0-c841-4bc9-9412-db044a7edc1d	Gm24950	snRNA	0
01bb8bf2-fd84-4a51-8143-308edad84ac9	Gm24950	snRNA	0
01bc0d8c-d757-4bf7-a972-1246a1b6fb19	Nectin2	protein_coding	175.65
01bcfee1-7fa6-4932-99f9-0d16b495b956	Rnu2-10	snRNA	0
01bea071-0e7d-4665-8e57-8e5b9296d441	28s	rRNA	0
01c038ef-f441-42a2-9e6a-7354bab1d6e9	Aplp1	protein_coding	105.44
01c0470c-71c2-4b54-90f9-42e27e9d7305	18s	rRNA	0
01c0e08c-cbd2-4f8a-9e07-89c2ce1a769a	28s	rRNA	5.8
01c1cf4e-0dca-4840-896f-0b4d9d9f1bfa	28s	rRNA	0
01c287ed-fa38-49c9-b0f7-86f7717949ab	Gm23849	snRNA	0
01c5e010-36ab-42dc-a3a1-bca8df506bce	28s	rRNA	0
01c6ad8e-2250-4ec4-993d-65e7068257c4	28s	rRNA	0
01c6b690-55ed-4c6a-bea7-ccf3514f0287	28s	rRNA	0
01c74022-6e4a-4748-b97c-0c89beeda13d	Trim32	protein_coding	19.59
01c7932a-c989-4dd7-b5a4-0b3709900aad	Rnu2-10	snRNA	5.48
01c855d1-a41d-4403-be41-d23a96161bbb	28s	rRNA	5.01
01c898e9-6a1e-4a55-b40a-7b2311034fe5	18s	rRNA	0
01c98d16-1b88-4180-986c-b86151a01f2f	Gm24950	snRNA	0
01ca4541-c357-4917-835a-8b9b6adf0dee	mt-Rnr2	Mt_rRNA	0
01cc0eea-4121-41ba-bf70-afeb9da70f35	28s	rRNA	0
01cd75aa-4f46-45d7-803d-53732f393349	Mark2	protein_coding	183.54
01ce05ef-74ad-4e9e-9191-bf215edabb76	18s	rRNA	0
01ce2194-bc1c-4197-ae7b-33d909a2eaf2	18s	rRNA	0
01cf0f99-1710-4ffc-ae54-0d06fcbec554	28s	rRNA	0
01cf2d07-45fc-4c3d-8b28-0b61180a991d	Impact	protein_coding	16.37
01d0509c-efe3-46d9-9391-f27ca099b257	28s	rRNA	0
01d0789a-b3a2-41d2-bba6-76b02ee110a3	18s	rRNA	0
01d0a6f5-dc4c-4d19-9fde-34c6488abff9	18s	rRNA	0
01d14f6d-44eb-4f54-92c7-e578e1f5429d	18s	rRNA	0
01d1eacb-d951-4c01-8a01-5c7d4593ce26	28s	rRNA	0
01d22252-5493-47ff-886f-a68674a3b485	28s	rRNA	0
01d2506d-e6f1-4163-8bbb-1e71f84808cd	28s	rRNA	0
01d29597-5106-4712-acc5-0ec032e220a7	28s	rRNA	0
01d2e95e-3155-421e-ba80-6acdefaa9029	28s	rRNA	0
01d36fc7-abc4-4b0c-a335-488aefc6f1b8	Ints5	protein_coding	103.4
01d4fa4b-0a53-4f4f-88c5-e7e3a0ffc7c9	28s	rRNA	0
01d574a8-f9f1-4841-b3b6-2288d0eb4b9f	Gm23971	snRNA	0
01d67802-5dc2-45f6-8d30-fd6edf1ea5bf	28s	rRNA	0
01d7b300-81c9-4fdb-b124-5c99cdb30fa3	28s	rRNA	0
01d7eed0-5cb9-42d0-91ea-7db7a978cc32	28s	rRNA	0
01d86728-b7fa-4512-8c3f-8edb905e8b6b	Ndrg2	protein_coding	0
01d93c92-8ea5-4a3e-bba0-15d85c88e92c	Pfn1	protein_coding	119.44
01db7072-5929-4f55-8e63-a66535090f77	Rn7s1	misc_RNA	0
01dbc2bd-e9c2-442c-ba0f-3a21a8f48032	28s	rRNA	0
01dbfaf7-b055-4b0b-90c8-b2cfcaa97c01	Arl2	protein_coding	161.11
01dc81b7-0fe6-4d61-8e2d-6284d3adb22b	Gm23971	snRNA	0
01de2ec0-0c5b-4d6a-9a56-9f349b6741a0	Jag2	protein_coding	186.39
01de4322-dc1a-4eb8-bf0f-faca5fd9e587	mt-Rnr2	Mt_rRNA	0
01de903f-e814-4339-9343-b652c0f44974	Atxn1	protein_coding	29.62
01df8217-2e8f-44b8-a831-a30d1fd5d200	28s	rRNA	0
01e003e3-13b4-4c70-9a98-8d44867e2329	Prkcd	protein_coding	117.83
01e0970e-33cf-400a-9184-4dfb86d726aa	28s	rRNA	0
01e16e26-49c2-47d9-95fc-e67ee4effff5	Stk11	protein_coding	101.77
01e2e2df-9f93-4a07-a147-4b3cafb65b44	18s	rRNA	0
01e48e0d-80b4-4023-8158-b1961db02387	Rn7sk	misc_RNA	0
01e55873-fe88-42b4-8c7c-5300db13780f	28s	rRNA	0
01e642b1-c8e3-4084-8304-466b2ecb7917	Gm26316	snRNA	0
01e6743b-40af-4f8c-99b3-6e054f00d17e	Gm23849	snRNA	0
01e67dbc-4f4b-4eef-acb2-9de10bd8b1a6	18s	rRNA	0
01e69b3f-6913-4cf7-b0bd-faa6f41e4068	28s	rRNA	0
01e6b8bf-8b8d-4c05-adc8-5f8e5f42051a	28s	rRNA	0
01e84d84-cf84-42bb-a4a3-3e3044aaef93	Kif5c	protein_coding	111.69
01e94933-faec-470f-9ee8-e001ed648b02	18s	rRNA	0
01e9e93f-0708-44fa-af3a-f7d02bd2cf7f	Clip3	protein_coding	146.92
01eab242-135f-48ff-9fb0-a8130e1ad516	Bsg	protein_coding	78.88
01eb12e5-59f1-4acc-8da3-b6c2038ce6fc	Gm25939	snRNA	0
01eb25c3-6789-460a-9344-feff28a7664e	28s	rRNA	0
01eb4062-9927-4ee8-956a-7ed4d87043a4	Mgat5b	protein_coding	23.84
01eb5bc6-3ff3-48a5-9dc4-bcfd0f823de9	28s	rRNA	0
01eba7d5-8c4e-4334-bfc4-77349fe3540d	28s	rRNA	0
01ec73ef-0470-4ec2-940d-151035be32af	18s	rRNA	0
01ec822a-2c85-4f99-bf9f-cee483c4ca94	Ran	protein_coding	105.98
01ecaa99-fbf6-4e37-9e34-acd8595b84f7	28s	rRNA	0
01ed74d2-3131-46dc-b587-1f69b6f67d1c	Gm24950	snRNA	0
01eec3ad-7954-4db5-9eec-6debc72dc710	Gm25939	snRNA	0
01ef7dba-dce5-4bc7-907d-4b62a35760cc	Sdf4	protein_coding	64
01efb798-5b5e-4ee1-a232-99216472f648	18s	rRNA	0
01efd8ec-384f-4320-9d2d-750148e2f391	Rnu2-10	snRNA	0
01f03d05-c489-4844-8df1-a36a65e908ea	Anp32e	protein_coding	55.4
01f09d74-a367-4cb1-8b6d-ad20dfb119e6	28s	rRNA	0
01f0a767-8a8d-4e35-92a9-9cb5d5a1aa88	Rraga	protein_coding	81.83
01f0dd07-ed55-4952-93e5-1f2deecf513c	28s	rRNA	0
01f1735f-e428-40e0-885f-31fd2e183a66	Gm23971	snRNA	0
01f1986e-5382-496b-b71a-62e01fe833bb	28s	rRNA	0
01f1b999-e74c-446e-a2d3-4b68050f6de0	mt-Rnr1	Mt_rRNA	0
01f1c79e-efee-4f2b-bef2-7a3aa7c93d1e	28s	rRNA	0
01f1f62b-811a-466a-8e5b-4d4b9b6be64b	28s	rRNA	0
01f2c2d8-748c-48c8-b048-e56b61d8c5d0	28s	rRNA	8.14
01f30b8b-1714-482d-beba-19a62926cd03	18s	rRNA	0
01f7e884-217e-49d8-bd2f-82d2baab4503	28s	rRNA	0
01f96be3-9b9b-4b41-80b0-a12aa8d6c5ff	Plekhb1	protein_coding	115.43
01fb110f-4f54-4b10-a98f-1bba59ec8ef6	28s	rRNA	0
01fb1599-ca6e-4595-b551-051561147443	28s	rRNA	0
01fc1917-c448-4423-98bf-9f67e27603a6	28s	rRNA	0
01fc4427-4954-4387-8156-c074ea305b1f	Gm24950	snRNA	0
01fcf9a4-294e-4d48-ab34-43a4274a30fd	Scarna2	scaRNA	0
01fd4f90-1356-4839-bf7f-85e399283c4f	28s	rRNA	0
01fe037f-b06d-4a0f-8a17-513671bccdaa	Gm23849	snRNA	0
01fe430f-07de-40f3-bd2e-228a7f1f091a	28s	rRNA	0
01fe83b7-99e1-4c7d-ad97-caf0ed21fa2a	28s	rRNA	0
01ff0556-5ea5-4731-980b-3b4868e92aa6	18s	rRNA	0
01ff0af9-5bc9-4b7d-92fe-2d141446a5f8	Plpp3	protein_coding	142
01ff9eab-5ecf-4ddc-a3dc-222f74ed9a43	28s	rRNA	0
01ffc8dc-58a5-4f1a-ac22-b611edab888b	Gm23971	snRNA	0
0200b0c3-f32f-4cd9-848a-0f6476574af3	Gm23935	miRNA	0
02019c08-685c-4148-9ac6-1cd58abdf21b	18s	rRNA	0
0201a330-6a56-4592-9cc6-15ba742ae2ff	18s	rRNA	0
0201c1d7-23cb-4b06-8b8d-a268262affc0	28s	rRNA	0
0202402f-da0b-4506-86fa-a9d1499bfcc5	Gm26316	snRNA	0
0202a36a-a39c-4b90-a48f-1a84fe59ac59	28s	rRNA	0
0202b6d2-45e9-47b4-9f73-041507892bc8	18s	rRNA	0
0203ce28-3016-4dbb-8db5-43393d31935f	Gm24950	snRNA	4.77
02043d3a-f645-46fd-b964-eb09bca97361	Gm23849	snRNA	0
0204c6c1-c4f5-4141-9517-be5b641f5233	18s	rRNA	0
0205363b-e34f-46b4-8334-4342bcb5cc77	28s	rRNA	0
0205648c-5bf7-43eb-ad5a-e06ad29a7dee	28s	rRNA	0
020680f9-682c-49b3-82b4-b850cfa171cb	Gm23849	snRNA	4.11
0206978d-c8f7-479f-a895-6304f99029c4	18s	rRNA	0
0206b271-cac3-4755-9f1a-20a541e106dd	Ndufv1	protein_coding	103.25
02074eac-d1e0-47e5-8eb0-333ee152fc35	mt-Rnr2	Mt_rRNA	0
02079381-404f-41f2-b7a0-43d01c79e998	Ly6e	protein_coding	64.08
0207ee14-d652-42d5-b500-a2b74dc957f7	28s	rRNA	0
02082953-d216-417b-9380-fa306aac519a	Ndrg2	protein_coding	25.36
0208f20b-fdb9-46f2-9e4d-26515207891e	Atp1b2	protein_coding	125.99
020a7355-c3ae-4286-8497-06eff5be28ca	18s	rRNA	0
020a90d3-1a26-4326-b60c-69292fe2b8cd	Ascc2	protein_coding	109.78
020b4d7d-9aee-4ef4-affb-3a81459efec4	Gm25939	snRNA	0
020f1485-9b42-474a-80b0-403639b6c0c8	Slc1a2	protein_coding	189.82
0210a5c4-6739-4966-8e85-15c0bb1e50ea	28s	rRNA	0
0210ce31-e3de-432b-8b61-1c495cbf1ee4	28s	rRNA	0
0210cf57-a978-4ffb-af8a-d267803901fd	28s	rRNA	0
0211b90e-8a9b-4942-85c8-c54837f0e435	28s	rRNA	0
021272f6-902a-4fcc-a82a-8587063f55e3	Nbea	protein_coding	35.92
02147bf8-54e7-424d-a35c-8125d44c6bcf	28s	rRNA	0
0215ae1e-fbec-4e5c-96c9-c0b8fb41503b	28s	rRNA	0
0216bd89-8e4b-445d-9ad8-d52999d006ce	Gm24950	snRNA	0
02171356-4551-414e-bd05-4dabb6f2bf77	18s	rRNA	0
0217229b-e1f1-481c-babd-98bcda23cc9f	Scd2	protein_coding	92.87
0217d22e-8e25-4edf-b65b-4258740a71b5	28s	rRNA	0
02182184-b324-40b8-9a79-de380e592799	28s	rRNA	0
02184da3-ef4b-44be-bef9-1c42734cca7b	Gm23849	snRNA	0
02188e58-00d5-4ae4-9c09-163286d88231	28s	rRNA	4.89
0218963e-f5c7-48a4-a25f-5a51311c0a61	18s	rRNA	0
02189ccb-17db-4a85-8c3a-4c02a02db8bc	28s	rRNA	0
0219af3d-1e09-4636-a719-c0af495b933c	28s	rRNA	0
021a1cbf-e517-4956-a73d-e50d3d19d96d	Tesk1	protein_coding	39.51
021ad698-6167-44fb-ac0d-ff939fdefe51	28s	rRNA	3.58
021c74b5-9d44-4885-bb58-d1b6a4ea9774	18s	rRNA	0
021ddfdb-d738-4e42-9450-ebc93561389e	28s	rRNA	0
021e15e7-cf26-483d-9c81-8c2627cfb4e2	Copb2	protein_coding	136.08
021ed397-ae75-44b8-b951-8586f3f62ea8	18s	rRNA	0
021ef0a7-9fec-48af-bb7c-686a9bf2cafe	28s	rRNA	0
021fb145-e414-416c-8487-7383d5525d77	Hook1	protein_coding	47.9
02201b8f-b9fb-4ae9-8b6e-4e8311f65c0c	28s	rRNA	0
022101bb-5533-46e4-b765-c189ea8a7686	18s	rRNA	0
0221234c-be68-44f1-b1bf-f98087527a29	18s	rRNA	0
02217ea4-0d55-4647-a757-c002c7255751	Bnip3l	protein_coding	128.12
0221d168-ba01-4e1a-9220-98bdaa7e7b8a	Gm23472	snRNA	0
0221dab9-f5d1-4d48-b549-f23d3b76957d	28s	rRNA	0
0221ffb9-5a75-4f1b-8649-9a290295debf	Rn7sk	misc_RNA	5.42
02222d24-c28d-429c-8180-e24a310fc312	18s	rRNA	0
02230e13-bf17-4cd6-b48e-66b0b2fb66e8	18s	rRNA	0
02235d7d-6be8-4398-8dd1-a3a457a08500	28s	rRNA	0
02236d8b-eb3a-4625-b4c4-504392df2683	mt-Co3	protein_coding	53.03
0223ce4a-d96b-48da-949d-96bf822ef667	18s	rRNA	0
02245721-1202-4f91-9800-cd2414ab5596	28s	rRNA	0
0224de8f-ad4f-4242-b3be-1121c7ba6d7d	28s	rRNA	0
02251628-276d-43fd-affd-a13b02a9b487	28s	rRNA	0
0225da5c-7e9c-45dd-988d-d86ff5caa83a	28s	rRNA	0
022631a9-bb1c-41ea-82be-0b733d8e4d00	Jtb	protein_coding	212.34
022691a5-0dee-420d-9346-0c217f0d0b36	18s	rRNA	0
02275c44-c83f-44e5-942e-9a32d7ee21af	28s	rRNA	5.75
0227ba62-5906-4dc5-bac2-db96972c2949	Snora73b	snoRNA	0
0228663b-0085-47e7-8d28-5207b19d8f46	28s	rRNA	6.81
0228f8f7-74d7-4ecb-ae93-64deb68bd633	28s	rRNA	0
022932e0-a755-4f74-a1e8-d96daf4663de	28s	rRNA	0
022af515-ade3-411a-aac3-572d3becb706	28s	rRNA	0
022ba1ff-eb60-479d-a2ed-6d36bc04550f	Gm23849	snRNA	0
022c4255-07ee-4592-8a34-2fe96f47f6f1	28s	rRNA	6.56
022c8964-0160-443d-b337-5b9ef24aa552	mt-Rnr2	Mt_rRNA	0
022ca418-8b8f-450c-a7d4-e167d2f0dfa2	28s	rRNA	0
022e3e13-a4cb-410b-84d4-99f59177638e	18s	rRNA	0
022e95cd-88c6-434d-9280-2a00a13b7614	18s	rRNA	4.42
02307287-a33b-4372-819a-e4dfb552b0f0	Gm23971	snRNA	5.12
02311a74-abfa-4ec6-8118-7cde95c3fc59	28s	rRNA	4.12
0231d20a-128d-4699-aae4-3ca99fb1c4b4	18s	rRNA	0
0231e40a-c512-4812-86ca-f2c529aa16ae	Gm23971	snRNA	0
023298c9-d42c-46bd-91cb-b77c10a8f4d9	Gm23849	snRNA	0
0232b8b0-bf9a-4378-a83a-ddc665957eb9	Atxn10	protein_coding	271.58
023327b9-27fe-4051-a906-c9ff4e07dd25	28s	rRNA	0
0233ba1f-c202-4c03-afa4-1cecfcdcd3f3	18s	rRNA	0
0233e323-1bf7-49d9-bd8e-8c1e8bfa7e49	Tmem250-ps	protein_coding	206.66
02342d34-fd17-4b69-8023-90445ade454b	28s	rRNA	7.13
023555f5-a3db-4a7a-8573-485d44795949	Gm23849	snRNA	0
0235bdd3-cd0d-43be-9584-9d4198cb0194	Atp5g3	protein_coding	103.04
0236d7e9-5f9a-440e-be29-b8dcd9f417d2	18s	rRNA	0
02375934-48c2-450c-8f50-d907c20cb532	Rnu3b1	snoRNA	0
02381717-3bc0-4d38-802b-528d068856a6	18s	rRNA	0
023869af-f0eb-4319-971f-945d9c08225e	18s	rRNA	0
023917cb-530e-4ff3-8019-066b313aca89	Gm25813	snRNA	0
023973af-346b-4055-9392-8ee9233aab7b	Gm23849	snRNA	0
023975ef-6a08-4e90-9374-f26e3bcd6aa6	mt-Rnr1	Mt_rRNA	0
023a447d-f40c-445e-aa64-321ee55badb7	Ctnnbl1	protein_coding	220.03
023ad12d-867a-46e6-b18d-1bee6b23b52d	18s	rRNA	0
023b2237-6617-4482-aef1-bbb02d5caa67	28s	rRNA	0
023bc851-0481-4d72-a70e-97102cc60994	Ckb	protein_coding	219.03
023c20b5-86aa-45b6-9eb1-74f69db3208b	28s	rRNA	0
023c3996-d741-4377-8530-86441d0f31a4	Gm23971	snRNA	0
023d0f21-cc92-4b25-a390-87609818ff24	Zfpm1	protein_coding	97.94
023d122f-2fe5-4d7b-b979-636397e801da	28s	rRNA	0
023d1355-234c-486d-b961-f2234cc8775a	28s	rRNA	0
023e23de-6fe4-497c-b67f-cb1ab72254da	28s	rRNA	0
023e9511-2c96-4faa-bcf2-878258ecc89b	18s	rRNA	0
023f3765-4f29-4048-aa4c-0ceb8bc6d78e	28s	rRNA	0
023f587e-717b-4b1b-8ac5-e8cafea8c610	Gm49804	protein_coding	61.92
023f5f40-becb-4bbd-881f-21b994bf789d	Gm23971	snRNA	0
0240121d-2535-4544-95e2-3f1a2ea86847	Rnu2-10	snRNA	0
0240300e-ea68-4e0f-911b-31e9ea609379	28s	rRNA	0
024203ee-85f9-4e15-999c-60a2f9df10a8	Hba-a2	protein_coding	51.58
02428f24-4ae7-45bf-bc97-a5b101b97f26	Ak4	protein_coding	46.91
0242c090-b80d-49f2-b9fd-6b1659153f5d	28s	rRNA	0
02432f4d-f5d5-4106-9b8e-2cf7a2f09efb	18s	rRNA	0
024343a1-dda6-496a-b118-f8d635eed5ad	Gm23849	snRNA	0
02434da9-ce87-443e-9e8d-01756f16697b	Trappc1	protein_coding	148.61
02436ede-5fb6-482b-b6fd-d1d8bf805f82	18s	rRNA	0
02439782-afc1-4ad2-81d6-fb0c1c920d74	CT010467.1	rRNA	0
0243fde8-e5e8-4bae-81b8-a7087403d81e	18s	rRNA	0
02463efb-5aac-48ae-8a4c-5fda94349891	28s	rRNA	0
02467b52-7072-4ef6-a4ee-aecd5ce4845e	Mdm4	protein_coding	259.45
0247de01-0177-4890-8be0-7584e2d9575a	28s	rRNA	0
024936e4-da7c-4973-b7b7-6342887fec42	Tmcc1	protein_coding	191.49
02493b31-4ddc-4357-8020-448a8358c3b4	18s	rRNA	0
024b1734-c6da-4d75-9876-a8f57e030728	28s	rRNA	0
024c857b-7822-446a-9960-a557fa1d6938	18s	rRNA	0
024c8f5e-25c6-4743-932e-ade08b9b0088	18s	rRNA	0
024ca7fb-1706-41d1-ae75-1c9467c2f29d	Klhl12	protein_coding	103.98
024e669c-00de-4743-b0a4-cf63a8893841	28s	rRNA	4.53
024e95a0-b192-4cde-ab59-33d96a4da7ba	28s	rRNA	0
0250cce0-4485-49d5-b451-cadc83018055	Farp1	protein_coding	83.07
0250e969-e178-4922-8de9-14ad526f6c49	28s	rRNA	8.05
02524eaa-a6a0-42de-9136-f4cb71b110e7	18s	rRNA	0
0253f993-4e16-4b5d-830d-fcc3991d8d85	28s	rRNA	0
025429d9-a1e5-472f-973e-ce8b739a4d40	Rnu2-10	snRNA	0
0255ce91-94ef-4a10-91d0-9e0eca75ae4f	Actb	protein_coding	96.25
0255d983-515c-4a65-b06b-ca8d1dcbcc6b	28s	rRNA	0
02561ea4-c4fd-4bf9-80c0-5142482898ed	28s	rRNA	0
0256af1c-c7c1-486d-9cfb-73bfea463a63	18s	rRNA	0
02585fd7-4862-40fe-9c60-60264640bf03	Scarna2	scaRNA	0
02596a7b-18fe-4161-a2ac-925779415491	Ints9	protein_coding	180.62
0259c05c-7522-40d5-a410-a2b80dfab596	Gm23849	snRNA	0
025a2b63-6f33-425d-befe-3cfdfa884606	Slc35a1	protein_coding	54.99
025a2fcc-f397-4b26-be5f-5a8e626db674	28s	rRNA	0
025a3d0a-d194-4232-bcb6-ba4873064913	Xiap	protein_coding	52.75
025be526-d20f-4cbe-9172-aaa1303feb8e	Gp1bb	protein_coding	134.38
025bee09-5915-4a8b-a0ad-79dcb1ce017b	18s	rRNA	0
025c3c30-4123-497a-af4b-a101280c2a11	28s	rRNA	0
025c740f-9bda-4e10-957b-835ba6a45adf	28s	rRNA	0
025c9423-f5e8-4d16-9723-0f5f5a49a910	28s	rRNA	0
025fee50-097f-4304-8b94-b852a96e1ca1	Rnu2-10	snRNA	0
026046a4-ecbb-4b6a-9c41-2f38e6ca7bc2	28s	rRNA	0
0260b311-419b-4d7d-b618-36875214eb11	Ywhah	protein_coding	74.03
02613cb9-de0f-4f62-99fe-72d02ae954f5	Hnrnpa2b1	protein_coding	41.65
0261ae31-91c8-4109-a117-58738fd8c2b1	18s	rRNA	0
0261b261-0d4f-41e2-b054-cf4d7b7acc73	18s	rRNA	0
02621062-0d88-4bbf-b5a9-80a3dd8af42c	Dstn	protein_coding	31.25
02629bb6-708e-4ef1-9c32-db43a58d1c9c	28s	rRNA	0
0265c18d-f71e-4a45-a722-eaf968644c5c	Ccdc25	protein_coding	0
02666073-6e64-4a54-b273-e5c25f647c7a	28s	rRNA	0
0266b2b2-2bcd-4566-8977-61c6cd02386b	28s	rRNA	3.94
02679267-818f-422a-bad9-b3ef4a098ecf	28s	rRNA	0
026793ce-b5df-4fa1-a86f-cd82139ec868	28s	rRNA	7
02691376-dc2d-4ee9-baf7-5df6196b5642	28s	rRNA	0
02697ba0-498a-43e6-b50a-862c84adaf17	28s	rRNA	0
02698086-3709-49b2-bf43-e24bfba57a18	28s	rRNA	0
02699563-b812-4147-8eee-17f363190635	28s	rRNA	0
026a955a-8428-4db5-a60a-a97a1f93eaa8	mt-Nd5	protein_coding	60.05
026ab927-2278-4e44-a1ca-1b2055bb0dec	Gm24950	snRNA	0
026b54f1-ba47-47b6-ab84-8e1686ea8b76	28s	rRNA	0
026bc121-bb7a-434c-a132-61e69026e496	28s	rRNA	0
026c5c87-b037-4650-a03d-c1b1b1a76521	28s	rRNA	0
026cd658-8782-4b33-a143-6ce907f24824	28s	rRNA	0
026d5dea-6b94-40dd-8948-7047fabc30f2	Cst3	protein_coding	57.42
026daac8-2d21-4079-a48c-c6e3402bfd89	28s	rRNA	0
026e2f3c-16f3-4932-ba81-98e8e875d80d	Mbp	protein_coding	53.16
026fa137-b165-4b35-bdbf-1d89ee9278a4	28s	rRNA	0
027063b8-3c1f-440e-8208-a9f30e2b5aa6	28s	rRNA	0
027166b2-1ae2-4666-a1e0-3761ed640a16	28s	rRNA	0
0272bdfe-40ac-484d-81cd-75df0f4e135c	28s	rRNA	0
02731397-d4ad-4f2e-b3c9-02a887e4dcf9	28s	rRNA	0
02741804-2b0e-4765-888d-be0d9fdae09a	28s	rRNA	0
0274a7c6-b607-4383-94f9-a509050017b5	28s	rRNA	0
0274deb0-e2db-4865-85ce-e2938f506573	28s	rRNA	0
0276a847-d599-4f5b-a6b7-d3bf7e0dbcae	18s	rRNA	0
0276aa52-7739-41ad-9508-d2adf08a43ef	Dnm2	protein_coding	47.91
02774def-ef01-45f6-8e66-a46d61d0a735	18s	rRNA	0
0277f9d3-5403-4146-b7be-414f2ebb4dc2	28s	rRNA	0
027869a9-2456-47de-aef2-906e4bc2a9cc	Jund	protein_coding	163.35
027a33cb-9ae9-4a5d-96e6-be11f4551cdb	28s	rRNA	0
027c2290-ec96-44f5-95f7-40d2ae8b6984	Gm24950	snRNA	0
027c42b5-3a2d-4883-a487-b42c6490f6ed	mt-Co2	protein_coding	56.25
027c8978-880a-40dd-a6fe-0a8aad0c5fce	28s	rRNA	0
027cdb5a-263e-48e6-8929-18a19a653477	28s	rRNA	0
027d0cd1-31df-4089-a509-8ba78269d513	18s	rRNA	0
027ecdc0-a1cf-47fe-afc7-d6bd8ff42de9	Selenop	protein_coding	160.88
027ef946-c0a1-42ce-ad9f-af49ee8cf8c5	28s	rRNA	0
027f1dec-c284-492f-ad87-4e1f789dedc3	28s	rRNA	0
027f5a6e-2625-41ca-885e-42378d117dc2	28s	rRNA	0
0280045a-89ce-44b0-a290-8c9f8705484e	28s	rRNA	4.71
02801ee3-1bdc-4a6c-b2dc-22fa4b385790	mt-Rnr2	Mt_rRNA	0
02804e07-7fb6-4181-881f-f4bb466111a5	Camkv	protein_coding	227.94
02807880-0115-4ce2-8fdf-35ca906b39f7	28s	rRNA	0
0280f44d-4c8d-4875-8adb-5165ee0a8622	28s	rRNA	0
02814565-d9c2-4929-848c-4509f72ff15b	28s	rRNA	0
0281ca7b-eb9a-40cb-9865-1226581290a2	Gm23849	snRNA	0
0281e095-4e9f-4d00-a097-3eaa6041261e	28s	rRNA	0
02826a4c-4dfa-4f08-b2a2-46669b506a76	18s	rRNA	0
0282c6c7-7383-4ed2-b966-9fb8dfcfb712	28s	rRNA	0
0282ff2f-9359-4e20-8b42-2ce0fd254c7f	6430548M08Rik	protein_coding	113.01
028494ac-fbca-46b3-ba7b-d1300db726b6	Rnu2-10	snRNA	0
0284ba55-abc9-4145-9440-2b1d55c16e84	18s	rRNA	0
02850ed0-ade1-4cbe-81f4-2c12ad1aba7f	Sh3pxd2a	protein_coding	0
028511c2-4feb-422e-9ad9-8e7553df6376	Gm23849	snRNA	4.15
02864437-6bb9-4084-8bd7-a28084dc0ef5	Gm23849	snRNA	4.64
028727b6-c5ed-4c5c-a9f4-81a15ecb27b1	Snord17	snoRNA	0
0287b7d6-30ce-40f6-b7cf-4c8f021c5f8c	Gm24950	snRNA	0
028831bb-a303-478f-bf33-44e3788b1a4a	18s	rRNA	0
02888783-80b3-4a6f-adc1-20f277fd1ad7	28s	rRNA	0
0288b913-788d-4751-807b-714058dcb870	Gm23849	snRNA	0
0288c91f-737f-4e80-861b-e18cc1e646ce	Cox4i1	protein_coding	89.5
0289279e-7345-4abc-a9d7-a0f8f8da035a	28s	rRNA	0
0289e417-135b-40ff-8423-86f08b5799f5	28s	rRNA	0
028a1456-f71c-46f1-bb45-c9ec80f9d0d7	28s	rRNA	0
028a37e0-fb62-4a7f-958b-4178a01e000a	18s	rRNA	0
028b8e78-9a60-41ed-8f1b-578076a43714	Egln2	protein_coding	0
028be586-e1e6-4d3c-86e1-14d2a09cda89	Gm23472	snRNA	5.41
028c10a6-90eb-44d4-8a53-7520b84876bd	Bsg	protein_coding	93.83
028d415b-8694-431c-b23b-0afa8c365994	28s	rRNA	0
028d9fb2-722d-46ad-94b2-9272e440452c	18s	rRNA	1.2
028e1964-e7e0-4f4f-ab9b-46c8dea40ae8	Mt1	protein_coding	71.37
028e7f59-b483-4558-b9af-881a7963da2e	28s	rRNA	4.67
028fca38-5d48-4e2d-93e6-f04dc20758b5	Gm23472	snRNA	0
029116a5-a023-4884-a24d-2ef06fff59f3	28s	rRNA	0
029195e3-eb2a-45cb-9ea5-5e3dedf58fe2	Sqstm1	protein_coding	27.48
02923602-02f9-4d10-aad8-a58bcbe8c8fb	28s	rRNA	0
0292cb85-93b3-409a-a325-184e4c2bffbb	28s	rRNA	0
02939075-16dc-40a5-bbee-d36b78a59666	28s	rRNA	0
02942894-9c92-44d1-ba7d-0cc9e8120d62	28s	rRNA	0
02953825-e130-44b7-ab7c-2ba81d9ebc82	Fam171b	protein_coding	46.74
0296d0d7-e04c-4752-898e-64fb0a4808bb	28s	rRNA	0
02976201-37dd-4008-b9fd-5ab4b8fb9787	18s	rRNA	0
02979b67-f325-437e-9418-dbc1a648fc27	18s	rRNA	0
0297bdaf-e323-434f-9ecb-8ef5973fdaf1	Gm24616	snoRNA	0
029aa3e7-2fe8-48c9-953d-2603c6d851af	18s	rRNA	0
029ad7f5-3249-46b2-9c5c-b26d53f7fcd1	28s	rRNA	0
029b24ec-e0b5-4cc3-a75c-52fb620a1b46	28s	rRNA	0
029b9ab1-25b7-4813-8f66-d98d5a7a910a	Uqcrb	protein_coding	43.09
029be9ce-bea4-4f56-b6fd-730676c76fde	Rcl1	protein_coding	137.36
029cd5f2-527b-48c4-a482-c8de2edaba6b	Tsnax	protein_coding	96.34
029d4def-c1b8-43c5-9a42-2225d40b4c2b	Sirpa	protein_coding	33.7
029d9504-6a02-454a-97aa-e65d50990fc8	Dtx3	protein_coding	52.04
029ee0d6-decf-46dc-be12-c514b6d0e0f4	28s	rRNA	0
029fc939-88b0-45d1-b82a-cf92d346d262	Tspan13	protein_coding	30.23
029fe626-6212-44ae-a530-84174b411a33	28s	rRNA	0
029ffbaa-792d-4f44-851b-b85bb37a73c8	Arhgef17	protein_coding	245.2
02a02161-9bad-474c-a7b9-d760fad22260	18s	rRNA	8.72
02a03756-726b-448f-85dd-a1451bb1edbf	Gm49356	protein_coding	124.27
02a040d0-e478-4f95-8761-80c74ae775ed	28s	rRNA	0
02a0490a-0fe1-453c-9e1c-338543650d1a	Psma4	protein_coding	68.04
02a0b9a8-5dd9-4eaf-99ba-e8f0d01b787b	Fam53c	protein_coding	47.78
02a15c76-6e67-4e45-9c17-2d83cda8370b	18s	rRNA	0
02a2270a-9bc3-449d-be90-561800c07a2a	28s	rRNA	0
02a2862a-45cd-4895-b417-f1274239accc	Rn7sk	misc_RNA	1.13
02a2af19-48b9-4588-9e39-5cfd440a1d3b	Bap1	protein_coding	27.34
02a34185-2443-4a9e-873b-d590c125efdb	Smarcc2	protein_coding	121.77
02a7ef60-166c-4d60-b01f-96391f4deb03	Setd5	protein_coding	88.47
02a970e8-e25b-474c-b4ae-cdc6d7aeb26e	28s	rRNA	4.09
02a9cd71-20de-4a35-977d-e60abba29775	28s	rRNA	0
02aae3db-4715-461c-ae23-47643ae13800	Serbp1	protein_coding	52.76
02ab6e32-57e6-498b-b426-82a148a18ec3	28s	rRNA	0
02abdf63-383d-4c98-87d2-f03798cda6d4	Gm24950	snRNA	0
02ac706b-55af-490a-9cad-a9f1498acb92	28s	rRNA	0
02acef54-4d59-436c-94a6-10fa4aa13d73	mt-Rnr2	Mt_rRNA	0
02afb062-3e1f-4fae-8106-e90cdba99bde	Atp13a2	protein_coding	224.39
02afb8aa-2332-4645-b523-7766fc579c66	18s	rRNA	0
02aff088-0f6c-4973-ad35-1ba373c08171	Scarna2	scaRNA	0
02b0205f-1b67-479e-9f50-33023979c730	28s	rRNA	0
02b07e39-2061-45f1-a244-c04d65b353e6	28s	rRNA	0
02b0c7db-f663-41b3-bb8e-360ae517cd61	18s	rRNA	0
02b3ab6f-fa43-481a-aa9d-6daa78a4c332	28s	rRNA	4.5
02b3d92a-4405-4a2a-b3a3-ee1562a6ba65	Gm23971	snRNA	0
02b4a7d5-aa64-4f1e-b430-200ee82e34f5	Mknk2	protein_coding	23.38
02b4d0e5-534b-428d-8066-9038259d0adb	Rnu2-10	snRNA	0
02b59508-f865-4fe2-b914-bf004fadd774	28s	rRNA	0
02b6068f-6863-4529-bc5e-ff366252db35	28s	rRNA	0
02b6380d-e2ed-4191-b6ad-fc56dd559bb3	28s	rRNA	0
02b898dd-97e5-4efc-aa0f-7c0f4e35e99b	18s	rRNA	0
02b8f234-adf5-427e-819e-1f5011a6b873	28s	rRNA	0
02bbfef7-ed3f-4be4-bf54-ceaebbcd0e99	28s	rRNA	0
02bc53f2-b457-40c4-8f6a-2ed71c1e4f62	28s	rRNA	0
02bd1df8-1a2e-42f1-9096-2eb8b37a3950	28s	rRNA	0
02bd217e-bbbc-4fca-a5c1-985662da0af3	Snx17	protein_coding	255.89
02bd4f99-8361-4a84-bbe5-d088c97f6a9d	28s	rRNA	0
02bda938-6843-493d-93d3-2cc76659c079	28s	rRNA	0
02bdcc13-0a9a-4b05-8628-ed9968e0b18e	28s	rRNA	0
02beaab5-8b9e-4b93-adb8-11f267607472	Gm23849	snRNA	0
02bf83a6-c8b3-475c-8381-a2d22336b2b5	Pag1	protein_coding	49.54
02bfddcf-cf54-49e0-8ebe-8eceb38853da	Ndufa13	protein_coding	33.53
02c166e8-3fdd-47a6-ae21-0b0c081d9b71	18s	rRNA	0
02c1a0b6-e901-42f9-b32e-59771d2ba200	Rnu2-10	snRNA	0
02c24359-9b79-4905-b8f1-159c622706d3	28s	rRNA	0
02c4b905-dc5d-457b-85c6-93338aaaff66	mt-Rnr2	Mt_rRNA	5.76
02c4d988-336a-4b82-94a7-f9ae754061fb	28s	rRNA	0
02c56267-9d8e-47a7-8925-b8b095512425	18s	rRNA	0
02c5c4f9-cf8d-4b14-8b0e-40f02979a05d	18s	rRNA	0
02c98d40-4ed3-4ad9-9b1c-d2a0d24643ef	18s	rRNA	0
02ca2a97-6d76-41bb-9f8c-5cafbf22ae04	28s	rRNA	0
02ca3473-f07f-47fc-b245-4de78a20d8dd	18s	rRNA	0
02cac908-d3f2-4eb8-85ab-8522c3223c97	Gm24950	snRNA	4.19
02cbd25c-935a-4361-84a3-c367dcb4da1e	28s	rRNA	0
02cca054-9524-45ef-ad61-f98e1c08b851	28s	rRNA	0
02ce3496-a0a1-4f00-b798-f4e6b96833d5	28s	rRNA	0
02d284df-8caa-4ae3-85d9-c058499e0ee2	18s	rRNA	0
02d4b007-a8ea-452d-8b23-de90c27d57ff	Cxcl12	protein_coding	142.95
02d79654-2241-4894-bab0-830eafd657f8	28s	rRNA	0
02d7b8bf-6867-447b-8bed-a873cef2e618	mt-Rnr2	Mt_rRNA	0
02d98c4e-fd8b-4abb-b078-fff496e1beca	28s	rRNA	0
02da3348-15e1-4e5b-882c-ae89bd2a8b9e	18s	rRNA	0
02dae89d-4ab1-4292-b4d7-2454bf524c6c	Gm23971	snRNA	0
02daf5ed-9f84-4da6-887c-0d9935870c55	28s	rRNA	0
02dce199-2d76-4318-88d8-c782673a666d	Tst	protein_coding	57.37
02de8412-25ae-4cd9-b598-2ce8530bc05b	28s	rRNA	0
02deefd4-fcfc-4fe0-bf1d-7fec4a5c228f	Thap3	protein_coding	159.65
02df080a-8eea-46a4-a812-64a2015a4ee3	18s	rRNA	30.24
02df5059-cca8-4c38-8d07-a1a5d3e7c46d	Carmil3	protein_coding	201.54
02e17ff3-ccfc-41c2-bd49-3df8eb5cdd99	28s	rRNA	0
02e229b9-9db9-4451-9864-e5ef0858fd03	28s	rRNA	0
02e25ad5-fe7e-4daa-8c84-7b29ad2888a0	Gm23849	snRNA	0
02e2f7fe-6838-4202-8d21-e70ed510b98a	28s	rRNA	0
02e3fc58-ac5a-4974-8fd8-1c21a4d44aac	18s	rRNA	0
02e48449-cb60-4d7c-90ea-6c799d356aa4	28s	rRNA	0
02e66a8c-b3dc-4252-868b-4b813f5a03e6	18s	rRNA	0
02e68e38-9341-4a58-8aa3-b3fb92f7ea36	Mccc1	protein_coding	17.31
02e73761-005d-4750-8672-bcaac07dddf6	18s	rRNA	0
02e81093-891e-4f11-b0c3-c9e07c90e53f	Gm23472	snRNA	0
02e8a3a0-53d4-4bfe-a8e1-5b72bb9176f8	28s	rRNA	0
02e938db-7956-4a9a-8b98-8fddd598b7a3	28s	rRNA	0
02e9a181-898f-466c-82d0-d0dd3200b733	mt-Nd1	protein_coding	50.48
02ead2e7-2e08-4975-a315-88ffdda8ef53	28s	rRNA	0
02eae40a-0e18-4597-9504-7e1c08a2ca09	Ndrg4	protein_coding	86.41
02ebb05f-09af-49c3-98a4-a48e67d86a45	28s	rRNA	3.86
02ebc00c-0dd3-461a-a656-016872d26a9d	28s	rRNA	0
02ec1bef-0556-4d49-98ec-8f149893f730	28s	rRNA	0
02ec38fb-9d7e-492c-89a0-c9bd9d325b55	18s	rRNA	0
02ec9fd5-577d-44ff-b4ed-84293fa05aac	28s	rRNA	0
02edbc80-b543-44d2-a722-d55b427f6d12	Actb	protein_coding	134.9
02eeafaa-aa8e-43c6-afa4-54e2ea44ef9b	28s	rRNA	0
02eeead9-1f5d-4be0-ac4d-307e683f5061	Rn7s1	misc_RNA	0
02eeeb37-997a-44dd-b2f3-e78a52b829f9	28s	rRNA	0
02ef72f1-a521-453d-91fb-8073f8cf6e9e	Rn7s1	misc_RNA	0
02efdaca-bdde-4c20-b5c3-7b2d34439283	28s	rRNA	0
02f0d8cc-0b2d-4eca-abd1-c516a5a068eb	18s	rRNA	0
02f139b8-ff28-4599-a183-6cf298432743	Ppm1g	protein_coding	20.97
02f19d88-c40d-42dc-b0d0-16b4b8019f7c	Vat1l	protein_coding	49.65
02f1beb9-9e15-4c33-a18a-b134a1f4ea91	Id1	protein_coding	136.18
02f437dc-ab09-4736-af61-af749d9ac8f0	28s	rRNA	0
02f5511d-41ff-4906-9759-19fc9b5d08fb	28s	rRNA	0
02f59c86-604f-4a73-a5e0-393d834471c3	28s	rRNA	0
02f62781-8e6c-4e1a-9c0f-517510b97d29	28s	rRNA	4.83
02f63809-1d45-4e3d-859e-c2589578e0c2	18s	rRNA	0
02f68579-126d-40e4-abe5-27752fe7847e	28s	rRNA	0
02f722d2-6390-40d5-aeaf-02f74996a47e	Gm23971	snRNA	0
02fa5920-d0d7-43ed-baf0-ba081ad5beb4	Ncdn	protein_coding	299.89
02fb87ea-6504-4bff-91fe-47a0f1577c15	28s	rRNA	0
02fc60ef-92d8-4254-aace-f0f7a40dd770	28s	rRNA	0
02fdba4d-a8fc-49f4-86f9-22cc83475398	28s	rRNA	0
02feae9d-29d3-47e1-bc09-9da64a8109c2	18s	rRNA	0
0300cf21-7829-4f5d-84c5-f89b329bca11	28s	rRNA	0
03021489-52d2-4fd9-9e35-4951e59cd154	28s	rRNA	0
0302963d-3bb4-40ca-9663-5330e28bb610	28s	rRNA	0
0302eb3e-70af-49ec-adc0-5a5a9c930abe	Rhbdd3	protein_coding	74.98
0303d08d-ba56-4682-97b9-17328d7ee8f9	18s	rRNA	0
030547fa-969d-4f46-8563-bc6ab66fdbb9	28s	rRNA	0
0305956c-954d-4baf-9ef0-ec0d67291544	28s	rRNA	0
03063302-feb1-48b5-86ea-7e30d3731d3c	18s	rRNA	0
030644d8-e264-4163-9b3f-61839426ea70	28s	rRNA	0
0306ad4a-c5c9-4ed9-810d-48b381fcd7ed	Slc9a3r1	protein_coding	88.03
03085934-26c1-44a9-9c4e-ea91466f5de7	18s	rRNA	0
030888aa-b550-42ac-9ab0-6220c9773ad0	28s	rRNA	0
03091dbc-b0a5-4ef0-a497-64cd77c44e16	28s	rRNA	0
030a210b-3a29-4cc3-b01e-6e5f64c0119b	Snap91	protein_coding	37.58
030a2580-e4ea-40a6-9949-41c8f67fe2a9	28s	rRNA	4.49
030bc16d-47e8-452c-b05d-147a5d00a3b1	28s	rRNA	0
030d292a-48de-4b6f-a673-742b0eb1ebb5	Ccdc28a	protein_coding	75.67
030e3598-49bc-474e-bec1-628d2e9281e8	18s	rRNA	0
030f58e6-b317-4b57-ac06-fb5af4dfdb44	28s	rRNA	0
030f8f42-23c2-437a-9963-c3ee8424b8af	28s	rRNA	0
030fc7df-75d3-47e1-8e19-f803a8ad1026	28s	rRNA	0
0310882e-5340-4f19-870e-1727fae42402	18s	rRNA	0
0311a20b-8244-43d9-ac5a-58d865ddf36b	18s	rRNA	0
03128a00-e788-4e49-9a07-fc77e1a11edc	28s	rRNA	0
03140da5-9cdd-411d-9aa5-41e83ab81c85	18s	rRNA	0
03151c77-b04c-4318-a663-f7eb8ededfe0	Mcrip1	protein_coding	142.3
0315ae46-5ccb-46de-ae8a-3125498438ab	28s	rRNA	0
0315c71c-e7be-4343-93a4-21c0d07b629c	28s	rRNA	0
03185a30-cc23-4ddf-8e04-020c1b116ff6	mt-Rnr1	Mt_rRNA	4.49
0319803f-71ee-4c9d-9a47-d99947f674d4	Gm24950	snRNA	0
0319d8f9-098d-48d6-9ea6-61848ebdcbc9	28s	rRNA	0
031a0794-b7ac-4102-9ef3-aa81b9000ac1	28s	rRNA	0
031a2634-3984-4c2d-8136-624da6a1b147	Scn4b	protein_coding	56.4
031af91c-bca1-4fbc-a37f-b11d08ccce05	18s	rRNA	12.55
031b0a76-799b-4bef-a92a-2da5743808a7	28s	rRNA	0
031c2fa7-3fb5-4309-985f-c20b63095d6b	28s	rRNA	0
031d6f0b-43eb-49d6-bb1e-43072509f206	28s	rRNA	0
031e1a33-9a7a-4d7b-96bc-3302310c8104	28s	rRNA	0
031ee27f-7d1b-4955-92e9-6ae10a6a1788	28s	rRNA	0
031f03d6-30c1-4ce2-a7d3-3392e3626442	28s	rRNA	0
031f072b-5a7b-4bd8-9a43-5d42de4d7e20	5.8s	rRNA	8.57
031f3666-f9aa-4b82-9a4d-74460dec3571	28s	rRNA	0
031f7d69-fb94-4313-9d40-842f82877309	28s	rRNA	0
031f92c4-f9a3-4b18-849d-5e4486e3e93c	Pkia	protein_coding	0
03201205-da25-4122-8839-e136c1144f0a	28s	rRNA	0
03202a88-e311-4ef8-860b-37f3e7cd4340	Nedd4	protein_coding	32.69
0320b445-eb8b-49fb-a711-f39376bfffcd	Snap25	protein_coding	107
03220c67-de3c-40d8-b8dd-b4baf82a4322	28s	rRNA	0
03227539-9c76-4299-829f-494c2df7abe1	Crip2	protein_coding	57.01
0322db94-cd4e-44c6-99cf-413d9848dc83	Gm23849	snRNA	0
03238c71-c74f-4b7d-a734-5bc45296c375	18s	rRNA	0
0324cd49-7be0-4f1d-a07e-6eaa751e952d	18s	rRNA	0
0324d8ee-c9c1-4415-95c4-dc38a6376ba7	Rn7sk	misc_RNA	0
03258764-f37d-4049-bb9e-c8ad74c0fb71	18s	rRNA	0
03268e10-03ed-432b-b402-e6cf87cfe382	Dlgap4	protein_coding	36.72
0326f67d-cf91-4481-9760-39c2fe1149e7	28s	rRNA	0
032726ae-803f-4d79-abe8-7cf59f670d1d	Pum2	protein_coding	196.99
03273132-a43a-443b-9675-18f27c185cde	18s	rRNA	0
032849c5-2a18-4db4-9aa7-98f606984430	28s	rRNA	0
0328cede-5ddb-4472-be56-7af65c00e349	28s	rRNA	0
032a2035-7c7c-4ca8-9b3d-1c5cd014b714	Rnu2-10	snRNA	0
032a3d30-9f7e-4bec-95f7-eb5713a73733	18s	rRNA	0
032a5631-35c5-492d-8efd-8620cef723fe	28s	rRNA	0
032a9307-41e1-469d-a729-0e1f0ab53522	Gm23849	snRNA	0
032ae15a-dd09-464d-8ef4-b9d0e77baf73	Prkar1b	protein_coding	145.2
032b9f5d-86bc-416d-8a27-feb014c67003	28s	rRNA	0
032cf7c7-f684-4267-a253-964d69f8fb14	Gm23849	snRNA	0
032d14a9-8e2e-4de1-bb93-e2323fefe8cb	28s	rRNA	5.56
032d8196-c0ee-4b6f-9272-3478b07f6153	28s	rRNA	0
032d81b0-8e52-4a6d-b53f-484297b151ec	18s	rRNA	4.49
032e3f7a-42d0-4c1a-bb79-06755d43a83c	28s	rRNA	0
032ea444-5bb0-4070-a8ce-dc54cd02996d	Otub1	protein_coding	182.06
032ebfd8-1ec2-425f-a952-c8db01b80e4d	Hnrnpa2b1	protein_coding	132.56
032f04be-7ab8-499d-835f-e71bf59fd3aa	28s	rRNA	0
032f4a94-66da-4199-b7b8-4aa5d8883da0	28s	rRNA	0
032f6bb7-7547-4975-b58e-3e6d701e4ee5	Gm23971	snRNA	0
03301044-6e77-4d36-aafd-b9481735ed28	28s	rRNA	0
0330318f-162b-42c1-9099-d4e8e75bf265	28s	rRNA	4.36
0330c2cb-3fde-46d7-84eb-950dbb0c607f	Dpysl2	protein_coding	225.26
03312aa4-ad19-40e6-b171-5b873b836c39	Anks1b	protein_coding	52.2
03312b2e-76b3-432b-a05f-e1dab2cea010	28s	rRNA	0
03313dbf-471f-486b-a0dc-74fbd1561337	28s	rRNA	0
03317566-9cb4-4a22-912c-897b4099da6c	18s	rRNA	0
03321f03-7fbb-4d7e-8098-95a434de0b68	28s	rRNA	0
033282de-164f-4c53-a864-5712410da63c	28s	rRNA	0
0332d402-c399-4cbd-ba69-016db412d525	28s	rRNA	0
03337d2e-e864-4d6a-87b4-c332278b387d	28s	rRNA	0
03338586-fae1-43dd-9e6a-8c5a2a2d35c6	Rn7sk	misc_RNA	0
0336b5c5-960c-42ef-8192-25764e87406f	18s	rRNA	4.71
03381538-174e-4be7-b0ba-a42ade1443b0	18s	rRNA	0
03385035-7786-4673-8884-75e8cc5d53ed	28s	rRNA	0
03385471-37a1-447f-8c67-1c1cb126d591	28s	rRNA	0
0338f265-c0f0-486d-af26-3b72f34dfafc	18s	rRNA	0
0339aa06-0457-4059-857c-a79ae9e80040	Mup13	protein_coding	54.93
033cc8ce-5d47-46fd-a3f1-b7b83b26a18b	Gm23971	snRNA	0
033d6f97-f245-488e-8542-bd3e4d1e0aed	28s	rRNA	0
033deb22-4ae1-4677-8beb-b3928e05826b	Gm23849	snRNA	0
033e0ec9-4928-42eb-a754-8ca5aaf0d23c	28s	rRNA	0
033ea33c-6d96-483e-9f63-f0a0153b371d	Gm23971	snRNA	4.33
033f3b9b-0690-4b48-b904-6e030585c8c3	28s	rRNA	0
033fcd22-203a-41ba-9025-a508728a2d0e	28s	rRNA	0
03411963-1243-403b-a1a6-4416de2ab93f	18s	rRNA	0
03411ca8-151c-4120-beee-de7d06ea332f	mt-Rnr1	Mt_rRNA	0
03411ce7-6835-44b6-a557-178c0d6e9d07	18s	rRNA	0
03422b93-730d-4e6d-b350-1904e17df119	28s	rRNA	0
03436b20-c0ab-4ae7-a7b1-d305b0b0f221	18s	rRNA	0
034571e7-edb4-4fe1-ae84-94dd82c21ed1	Rnu2-10	snRNA	3.99
034589c3-5301-4474-939e-dba8416de1c9	28s	rRNA	0
0345bee6-ab1d-4f30-9b77-bf7efa8bfcff	Gfer	protein_coding	32.12
03469440-73ab-4809-bca4-de5a85cd9ffc	Gm23639	snoRNA	0
0346f19a-e149-4503-9534-a7d8b0b9aa07	28s	rRNA	0
03482804-a16b-47af-9aa8-24ae0aaed2d4	Ppp1r15b	protein_coding	97.09
0349bb40-03c9-4a85-b315-d50a25a0d92a	28s	rRNA	0
0349ddde-8296-4232-bcf8-acb929bb9874	Rpl9-ps6	protein_coding	62.48
034a8994-4468-4d9e-9246-dc4970304567	Ppp2r2c	protein_coding	102.4
034ab744-c3b2-4800-9d0a-8235269c1eee	28s	rRNA	0
034b7312-237f-4c1f-a257-b4bd8ecc6ec0	Scarna2	scaRNA	0
034b7b6c-799e-4091-8a85-6b3ea022da0c	Fhl1	protein_coding	124
034cd1bb-98ff-4fac-a8c5-e7f051cb0307	28s	rRNA	0
034cf871-e9e0-41ad-b74e-1385d7319d68	28s	rRNA	0
034d8232-06e0-4344-a898-135ea9475776	18s	rRNA	0
034df388-caa0-4606-998b-cbd1ef1beee0	28s	rRNA	0
034e1dcc-a0ce-4cff-9fd5-95d15f264403	Eno1b	protein_coding	53.47
034e7f0a-0f8d-4644-9312-b970c3733bd2	28s	rRNA	0
034f31ed-0b68-4447-861b-c5197dfe82ce	28s	rRNA	6.21
034f3710-be14-47d5-9a62-f550841e8499	Xab2	protein_coding	219.75
03508878-1d81-4701-b31d-1221050e0964	Gm23849	snRNA	4.28
03531389-f640-438d-9748-1f3657a10402	18s	rRNA	0
03544391-1c2b-4eb0-bb7c-1859ee4070a6	28s	rRNA	0
0355d9c1-0377-4001-b2e3-98cb5abfbb22	28s	rRNA	0
0356c87b-572a-4f22-ae06-e171e3c538de	28s	rRNA	0
0357b5e4-9cdd-467d-ab83-752d1a1056f8	28s	rRNA	0
035800b6-7f24-4867-8d22-d21cf77dea58	Slc20a1	protein_coding	145.08
0358514e-93f7-496a-bb31-1ec471b8f867	Ubb	protein_coding	90.45
0358bd2a-9284-42b9-9d72-515f7836d7fc	28s	rRNA	4.41
03591b0a-cfe6-4de6-9f8f-893dc4adfab5	Ap2s1	protein_coding	150.17
0359852b-80c9-4f9f-a8e3-4b19de58b37a	Alg11	protein_coding	91.66
0359f439-0f16-4409-a7e3-ac342aec2d82	Otub1	protein_coding	91.67
035a78b8-9967-424e-a941-e55c4ce8a190	Gm24950	snRNA	0
035bcb77-f7b5-4ea6-9508-c5ddf84958df	Rnu2-10	snRNA	4.57
035c152a-71ff-4a61-9aad-16e986747f42	18s	rRNA	0
035c80a8-62d2-4582-bddc-a194ee0ff0bc	Prkcsh	protein_coding	0
035f901e-97e4-431d-9b08-e9115a8c1a37	Rn7sk	misc_RNA	0
03605627-d444-4d58-8c29-074ed3c8b478	18s	rRNA	0
0360ad05-b294-466d-9695-f3f3b72cdd15	mt-Rnr2	Mt_rRNA	0
036128a1-62e4-4523-9b01-2276e1e530f8	Gm24950	snRNA	0
0361b849-98e4-4819-b3c7-80573050630a	Rnu2-10	snRNA	0
036317bc-1500-424d-b5a7-0d06170ba249	Gm24950	snRNA	0
03634210-f3d2-4f3a-a24e-b04be162c188	28s	rRNA	0
03635053-116e-4465-83b3-579773400ad0	28s	rRNA	0
0363d861-3f4b-49e1-956a-e73711dc838b	18s	rRNA	0
03641c71-f65d-46c1-9ba3-386ca279c9f3	28s	rRNA	0
0365dccf-e934-433f-9fe3-1ff0c1517af6	Rps21	protein_coding	45.72
03665b8a-1649-4f98-9819-7f2a890c8bb4	Borcs7	protein_coding	303.01
03667c1a-4ea2-4c34-b8af-195ea59da0bf	18s	rRNA	0
036681de-2052-4b7f-9165-366ef77ca825	18s	rRNA	4.32
0367bc03-8118-4626-bd5e-38fd734edab5	Gm26316	snRNA	0
036a006f-4d13-4c13-940c-8a83e8ac719a	18s	rRNA	0
036a01c4-4a63-4191-aee2-40dc29d5e1e2	Ndufv2	protein_coding	98.39
036a1525-855e-4e4e-9476-04689a315c44	28s	rRNA	0
036ad9fa-da81-4ae1-a30e-bba98fa9bca3	Gm24950	snRNA	0
036b6b5b-2c8a-48a7-a14e-6073ecb7137a	28s	rRNA	0
036da748-3d72-4fdb-ba78-1336f66718e3	Rn7s2	misc_RNA	0
036deda1-e766-4c0e-866a-983e8dc18a3e	28s	rRNA	0
036e192e-93c1-445f-90e9-799febf11d83	Atp9a	protein_coding	74.27
036ed022-1fe3-4339-af03-e4fd9df52421	Gm23971	snRNA	0
036f14f7-23e6-4a21-b5b3-64cee432f9ea	18s	rRNA	0
036fc3f4-42de-42dc-b8d3-76ff19132c60	Clu	protein_coding	110.48
03701d2c-822a-414c-a16d-857e9a8859ba	28s	rRNA	0
0370ab75-0f82-429e-b3df-e856d7cd64e9	28s	rRNA	0
0370d5cd-c338-49d9-870b-c3cfd4b396fb	mt-Nd1	protein_coding	77.2
03712696-3634-4e41-9e97-ff45ef93fcbb	18s	rRNA	0
0371cef1-ba8a-4e33-8100-b91aedde7bd0	Gm23971	snRNA	0
0371e745-6c36-4775-8ea2-52965c28b238	18s	rRNA	0
037324fa-d106-4fa0-bf61-825db8fe4ad0	28s	rRNA	0
037343dc-5d00-4c2d-8f32-67dcaae56ced	28s	rRNA	0
03746aa9-897a-4b33-84d6-a0f5879ebde2	28s	rRNA	0
0374b1d0-2005-47eb-bb7e-f9c2b2c3e7a8	28s	rRNA	0
0374b523-1bf8-4d57-96b5-dc9ab1f236b5	28s	rRNA	0
0377b7af-b8cc-4d46-9cf1-b2a36718ebef	28s	rRNA	0
03783a98-b670-4e73-8156-5819533d6a94	28s	rRNA	6.11
0378b21c-fd8a-4b5c-a2cd-41a4e49fe7f9	28s	rRNA	0
037b0363-784a-4898-8e06-906cae2ad470	28s	rRNA	0
037b21e2-42e3-4735-92a7-bf12a40aaad4	28s	rRNA	0
037b42aa-036b-4ce3-98bc-e38497874a29	Gm23971	snRNA	0
037cb977-cc96-403e-9570-0dfc597d80e0	28s	rRNA	0
037e8e49-9353-4246-b44a-863abb35fa88	Fkbp1a	protein_coding	142.47
037ec805-7709-43ae-94ae-261b2f19eb2e	18s	rRNA	0
03820cdf-3d82-4932-8f02-928340103d99	28s	rRNA	0
0382d6e0-e2d7-4cf8-a768-54e72af5015f	18s	rRNA	0
0383109d-77e0-4688-80be-52f82cd56def	28s	rRNA	4.79
0383ae07-04fc-4e13-8543-4640d3c61f55	28s	rRNA	0
0383c127-4969-4bd2-ab76-c6f4ec8a00ff	28s	rRNA	0
03841083-d588-498c-aba8-f51fba1a53b1	28s	rRNA	0
03851da6-847e-441d-bac0-9e54ee99df3d	Gm23849	snRNA	0
03854100-debb-403e-8384-462c3562b743	18s	rRNA	0
0385818d-7537-45d2-953e-b684d991d967	Polr3e	protein_coding	232.89
03874f24-10b4-4f7d-b7ec-f91feddb75e3	Zwint	protein_coding	304.23
03878034-25ca-416b-81f6-bea82d16e7bc	Adamts10	protein_coding	330.62
038878a3-6ed4-4ed8-9c08-ac2d3d8dd3b8	18s	rRNA	0
0388d28c-9b2c-441e-8c96-0f4450d55eed	28s	rRNA	0
038a6abb-9b86-4be8-8100-b81d13e3058b	18s	rRNA	0
038c9d51-3aba-4fa2-9edd-09ae07f244e9	Trafd1	protein_coding	131.94
038dfc43-eb9e-4c2d-8264-6b8a9b479609	Prmt8	protein_coding	57.55
038e8a71-2cf3-49ab-90a5-ea5c5a53fbfd	Tet2	protein_coding	234.58
038eaf53-507f-4171-b42f-021cdee7f0c8	18s	rRNA	0
038ed692-84b4-4938-b1e7-f62613017d50	28s	rRNA	0
038f9993-e245-4cdc-af7f-f954faabf8df	Ckb	protein_coding	38.98
039012a8-2002-448c-84e9-63abc42ac444	18s	rRNA	0
03927408-413a-4e28-ae16-d775dad02e03	28s	rRNA	0
039297f4-6be4-4f2a-80dd-18b06e922b9b	28s	rRNA	0
0392b733-0fb0-4452-be87-5da72535c9d0	28s	rRNA	0
0392fc3b-8a57-4fd8-95ad-ef3e93ac48d3	Letm1	protein_coding	86.13
0394047c-1f7f-4ad9-8e80-fdd2588918fd	28s	rRNA	4.23
0394f3fb-8234-473f-bf47-73b071eaa491	28s	rRNA	0
0397e3b9-a668-4e36-9cb3-789bf16c5b7b	Gm23849	snRNA	0
0398959b-6eb6-4ef7-9bdd-069ed7923390	28s	rRNA	0
039a85a9-b743-4a2c-a003-b8007caef2c4	18s	rRNA	0
039ab787-18ff-4545-b6ac-ab0387926a9a	28s	rRNA	0
039ac579-dd6c-468c-805d-e7bfd76747c0	Gm23971	snRNA	0
039b3f50-680f-46b8-a1bd-5700a9286f9a	28s	rRNA	0
039b5165-e627-45e0-96e3-2f2d275137d1	18s	rRNA	0
039c34b7-3a63-43c1-818d-336d5657fa17	18s	rRNA	0
039c577c-e8f6-4f3a-95b0-977ff767df6f	18s	rRNA	0
039dbb1d-abfe-41ab-bd15-4e5c26186b8d	28s	rRNA	0
039e22a8-06f9-4410-9495-6780ce1ef45b	28s	rRNA	0
039ed879-7cad-4281-ad9c-1759edceac3d	28s	rRNA	0
039f96db-4912-4e73-949a-25c9082b7cdd	Psmb2	protein_coding	179.12
03a0b27b-6124-4ff2-ae09-ec8983a3d0bf	18s	rRNA	17.12
03a1ea10-ed71-4d0f-ac3d-100810ac49ab	28s	rRNA	0
03a2b6a6-06ba-4d47-8316-b006cd14f5ba	Cept1	protein_coding	122.78
03a30e2b-ca3e-4f29-a85d-6efabbc1707f	28s	rRNA	0
03a39e51-6498-44bd-aba5-3b85a74d5b5f	28s	rRNA	0
03a3cb42-c998-485b-94cc-c633cb160256	Rtl8a	protein_coding	234.61
03a3ecbc-cbde-422c-aa15-f8dd40b690b8	28s	rRNA	0
03a43b2c-df22-4ba0-b5ab-ee7e48937126	28s	rRNA	0
03a72f1b-7bfd-4d4f-9d15-618ffe732cdc	28s	rRNA	0
03a7ec6b-25e6-4d81-afbc-9c2af3a15156	28s	rRNA	0
03a84af8-5add-439f-8fbe-7e6855674d8e	28s	rRNA	0
03a942d4-355c-4107-b913-4ca7a408e790	Alg13	protein_coding	54.74
03a9aa8a-0331-4199-83b7-15bf4b7ced4d	28s	rRNA	0
03aa96b6-25d7-4357-89f3-2b37a5e20d04	28s	rRNA	0
03abcba7-89fb-4e1d-a1dc-686c5197d3f8	18s	rRNA	0
03ae5f81-bdd9-4902-9fe7-f0318da2f2cf	28s	rRNA	0
03ae9b69-cfc4-4383-9f1a-b08a1c4a5736	28s	rRNA	0
03af17c3-b17d-4452-b44b-d122a7a09f5c	Elob	protein_coding	227.08
03af8332-33a6-4afc-82ae-81bf5e51f5f3	28s	rRNA	0
03afb4ac-6a3a-44b5-86a8-c79470bf843b	Bhlhb9	protein_coding	80.11
03b136dc-79cf-4f06-a4af-1dc8a21470b4	28s	rRNA	0
03b19bb4-e170-409e-a6fd-7dc37ecb0269	Dazap1	protein_coding	120.65
03b2ded1-1171-4773-88eb-930a4db0b267	Gm23971	snRNA	0
03b40570-b52c-462c-8d48-f2dcf131005a	28s	rRNA	0
03b49f11-6a2b-4bca-9b6b-25bd94948149	28s	rRNA	0
03b4ff28-c814-4a0e-9716-382a41ba2a87	Gm25939	snRNA	0
03b617d8-b4ee-4a08-b549-af0344dcb560	28s	rRNA	0
03b687e6-9ee6-4397-ad3c-b5cb0c5d11d6	28s	rRNA	0
03b69470-3ab9-4791-83af-0b45756c2244	Gm26316	snRNA	0
03b70c34-fc2c-4cbe-ba11-81e0a1010e49	Ube2j1	protein_coding	188.38
03b78a31-8250-4bf9-82ed-4079f7a9d843	Gm23472	snRNA	0
03b8ddeb-67af-45e8-ad34-42525dd0eb47	28s	rRNA	0
03bad6d2-b0ef-4e7c-9121-3a480c5a001a	18s	rRNA	0
03bb40c4-7a7a-40b4-b8e2-c14e61359df1	28s	rRNA	0
03bc0266-1447-4f86-9305-082b56c94cdc	18s	rRNA	0
03bc795f-732d-43e8-b4e1-6e0600754c83	28s	rRNA	0
03bc8096-58c1-4c09-951b-dd013fe80595	28s	rRNA	0
03bc8a81-c8b4-4d19-b38b-326923cb5f92	28s	rRNA	6.87
03bf72af-8364-43d0-a011-d0c323320fe1	Ip6k2	protein_coding	145.84
03bfc782-5a90-43e8-b602-2d5f4694ca99	18s	rRNA	0
03c075bb-7267-4b14-91f0-cb7d41fcaf54	Rn7sk	misc_RNA	0
03c0bbd4-37db-4f21-8462-a8129019eed7	28s	rRNA	0
03c0d67f-6e63-4d34-a54e-65d95a32dc48	28s	rRNA	0
03c125bf-d73d-4694-b460-ef0942fb2843	Cdc42	protein_coding	104.46
03c1b0bf-5d38-4d96-987b-104d69747e6d	28s	rRNA	0
03c21c12-b101-4bbd-a7b2-5b3cb1b687db	18s	rRNA	0
03c54804-b043-47ae-864f-4adea36c9e96	Vhl	protein_coding	252.2
03c56844-0b87-4e63-bd99-9ee932790692	Ndufs3	protein_coding	10.11
03c60505-df44-4d98-a0e8-43a6c1096a2c	28s	rRNA	0
03c68caf-6cd8-41ea-aaae-bc2547896447	28s	rRNA	0
03c69eaa-a202-4838-980a-b1c09239dfe4	28s	rRNA	0
03c6b5a4-4550-476a-8135-2097b02054c0	Rnu2-10	snRNA	0
03c7ae08-1370-41cd-b9e5-4978fe7449c2	Romo1	protein_coding	16.14
03c8fd04-3bc0-4d48-83dc-9c97e6e2b1a8	18s	rRNA	0
03c991b8-fc19-444d-8d53-a019d283edad	Sphk2	protein_coding	163.65
03cc110a-5830-44de-912d-f3dcdfbe9b25	Cacna1i	protein_coding	128.72
03cc2c27-e9d9-4f8f-a98e-01817ba3c6ff	Mrpl17	protein_coding	150.13
03cc2d5c-539b-4232-b1ce-b90fee80f40a	Cotl1	protein_coding	124.24
03cc532b-04d4-47b3-a916-e9b3a966b2af	Gm25813	snRNA	0
03ccbf68-1c9f-4610-9a6d-ea0af3d4370b	Arl3	protein_coding	149.83
03cd6c3f-36d5-46fe-9bcd-6266c9949802	28s	rRNA	0
03ce1ad8-68b9-4d28-851a-edbc7383fcc4	Txnip	protein_coding	153.32
03ce3205-f8c7-4ea5-9c63-727d56969cc2	28s	rRNA	0
03ce5190-139a-4eca-941a-dae724e296b8	18s	rRNA	2.09
03ce84df-511d-4ed9-a2a2-7292e1b2c368	28s	rRNA	0
03cf8bfe-23f5-49c1-a50d-9d73262a2e05	18s	rRNA	0
03cffd31-bb33-4c1d-8113-5181fa936121	18s	rRNA	0
03d17a64-ae4c-464d-8aeb-6bad7574a686	28s	rRNA	0
03d1e7b7-c6a7-404c-a8c7-73c8f76ad84b	28s	rRNA	0
03d476e1-ceba-4bf4-afb8-b897b43b7c01	28s	rRNA	0
03d4e2d9-eae6-480f-9557-c96f00d26121	Gm24950	snRNA	0
03d50ddc-e1ed-4666-b879-9a071fa2b2cd	Lancl1	protein_coding	326.64
03d542b1-7840-4104-aafc-3bf53d213f81	Rnu2-10	snRNA	0
03d5883e-59bc-4054-9db6-fa3c5f4c61e3	mt-Rnr1	Mt_rRNA	0
03d60361-9c42-4f53-9c15-c89df15277bc	28s	rRNA	0
03d73ee4-7ec4-40db-8b96-d87a0103dc35	1810058I24Rik	protein_coding	46
03d948d4-07f7-4d61-b6c8-bbbc42ba5d86	18s	rRNA	0
03d94a06-dd16-4df0-8cb6-9b44fafd5aeb	28s	rRNA	0
03da517e-d7ea-4893-8208-42130f3a16fa	28s	rRNA	0
03da69c5-b03f-4251-8019-7872e6de5ac4	28s	rRNA	0
03da9e06-42b2-4ce1-b2a7-2b09645f2a63	28s	rRNA	0
03db928f-83ea-40d3-a2b2-bc8375ab660a	Kdm6b	protein_coding	78.59
03dc2a99-01be-4bfb-a2f6-f6118b42e709	28s	rRNA	0
03dc4bce-9071-410d-992b-7438763ea7a8	28s	rRNA	4.62
03ddc260-35cf-45ba-91ae-50c0ab2a7456	Ndufb10	protein_coding	36.62
03de7d1a-d766-4292-a7ff-0a73ccb88276	28s	rRNA	0
03e271a1-dbc3-4870-a5cd-9325403eff7f	28s	rRNA	0
03e27b10-9036-466e-a5c2-55833e6153b6	Josd1	protein_coding	124.84
03e30c33-bd75-485b-be33-6e52f7f8325b	28s	rRNA	4.43
03e44b18-509c-400f-b2ef-8b861904da5a	28s	rRNA	0
03e48a66-6b87-42b0-8a3e-307aed48a7ce	28s	rRNA	5.82
03e78364-f515-4f2e-a372-cd084fb0553d	18s	rRNA	0
03e8cebe-7342-4313-bcf1-fac1cd37b308	Vps35	protein_coding	128.9
03ea0523-855b-425c-8bc2-26fdd836dc17	28s	rRNA	0
03ea7d60-fcea-4400-8830-3da5bc3a22b5	Arhgef25	protein_coding	92.15
03eaaaf7-e432-4fea-a19a-1073a692a744	28s	rRNA	4.98
03eb5b18-1191-406e-b285-d7f7acdff20e	18s	rRNA	0
03eba3eb-5fb4-41d0-80c7-828057b74cc0	Rn7s2	misc_RNA	0
03ebb285-ef42-4f98-925c-e0d795298407	Rn7sk	misc_RNA	0
03ecc72e-34f0-42f2-a90d-7a74919d8ce1	28s	rRNA	0
03edb058-99d5-4898-90f0-e983f49bba12	mt-Rnr1	Mt_rRNA	0
03ee0c83-8f92-468e-a18e-a2bafa229655	28s	rRNA	0
03f04e5e-3f60-4a5d-adf1-dc17fd774b00	18s	rRNA	0
03f0dd71-1ffc-4658-bb2b-ce1181ba9a30	28s	rRNA	0
03f1d42b-b414-412e-b911-1ca0eb25917e	Syt1	protein_coding	243.66
03f26312-0faf-456b-aa93-5bde56f7d38d	Acsbg1	protein_coding	260.67
03f2c803-2ba5-4e62-b2a7-ce7994968716	28s	rRNA	0
03f3b76f-79fd-4cf2-b450-d78906ebe458	Prex2	protein_coding	258.16
03f3d544-b3df-48bd-90de-4839c532b08e	18s	rRNA	0
03f41950-c5d1-4ab1-8122-ce0b666317ac	28s	rRNA	0
03f419dc-f295-4c35-a448-25357fc208d7	28s	rRNA	0
03f49bc1-1295-4b60-a98a-35ecb21a5b2a	28s	rRNA	0
03f4b26d-a330-423a-9131-be6f7cec3485	Gm23419	miRNA	120.54
03f4b26d-a330-423a-9131-be6f7cec3485	Actg1	protein_coding	120.54
03f5032d-957e-4f2e-b6f8-365181c81967	28s	rRNA	0
03f558cf-963d-482f-ad80-c72052b78e02	28s	rRNA	40.43
03f6ebc8-6337-48a2-bac8-074399f6d4ec	Gm24950	snRNA	0
03f8f20d-1957-42a0-bb19-784a6bb6a30a	Pla2g7	protein_coding	98.53
03f9efdf-c73e-4751-b229-f50d2f28804d	28s	rRNA	0
03faa773-a7a3-4beb-99d9-e6ddcabe5c09	28s	rRNA	0
03faf178-5b2a-46c2-8d0d-75d431224862	28s	rRNA	0
03fbd2bf-eed6-488f-85a0-0ffef0dec5e0	28s	rRNA	0
03fbea09-7a67-4a13-be16-a889f02accc9	28s	rRNA	0
03fc0d31-bd0b-40b4-a237-5613d9ab6370	28s	rRNA	0
03fcd3aa-4709-407e-b857-b6cddd2fef7b	28s	rRNA	0
03fdc4da-63db-4eeb-a027-496a363f0298	28s	rRNA	0
03fe1ce4-baa5-46a9-9e39-e9929c7fe2d3	Ankrd26	protein_coding	64.71
03ff95a8-4cc9-4a8d-add8-873faa3dfb40	Gm24950	snRNA	0
0400693a-8e95-45e8-9b79-0425759f8932	18s	rRNA	0
04018d49-d7fb-4b17-a947-38466bc923db	Gm23472	snRNA	0
0402df7d-74cc-47dc-9634-41ec229079bd	Kifbp	protein_coding	48.03
040302cc-8ec0-4c99-8e90-b5f5a6875c79	18s	rRNA	28.94
04035345-6fa5-4d48-8a11-712bc992f9b3	18s	rRNA	5.54
0404303b-ac68-42e3-acca-79696664ec7b	28s	rRNA	0
04045510-618b-4567-8194-a43634e86a6c	Rnu2-10	snRNA	0
040472d1-93ff-4e99-b8d8-9ed1395704bf	Gm23849	snRNA	0
04054a00-f459-42ba-ab5e-5184ae4684d3	Gm25939	snRNA	0
04058ae5-7115-4daa-8ecd-147c651f0144	18s	rRNA	0
04064e5f-1eeb-4cb3-9679-30db1d2fd8be	18s	rRNA	0
04071744-32dd-4099-bd9d-e4f1049290bc	Acvrl1	protein_coding	40.46
0407aefe-5d0a-416d-900d-7f8d43715836	28s	rRNA	0
0407b842-9903-4afa-ba7e-110ec6efd39b	18s	rRNA	0
04086e29-9d05-445b-82a2-7e915c373fe4	Ndufb1-ps	protein_coding	31.47
04089574-9ec1-4541-9d9a-a30814e60b02	Scarna2	scaRNA	0
0408a90a-6218-4bca-b1fd-1815a203e58c	Ndrg4	protein_coding	159.05
0408ab76-3f7f-463d-a84e-1e211ccd0624	Aamp	protein_coding	42.7
040b6c9b-2061-4205-840b-74fcfe42ba53	28s	rRNA	0
040b70de-1dad-4b69-b696-af1a051a5ef7	Gm24950	snRNA	0
040b7fcc-d4eb-4fbd-b70f-03cd6d16c9d0	28s	rRNA	0
040c9277-1e31-421a-a36a-53f90d0837d4	Agl	protein_coding	101.9
040d3872-f8ec-443f-9f94-a2ace451804b	Eef1a1	protein_coding	154.58
040d62b5-6d1c-471b-87dd-2243159110bf	Gm24950	snRNA	0
040f88d0-90fe-4535-9ef9-2cb099dbbebd	18s	rRNA	4.01
040ff84f-4d9e-4d40-b855-fc72be0a5d71	28s	rRNA	0
0410a65f-f9fa-4b62-b20b-cc04f8f22221	28s	rRNA	4.3
04115d7e-9c8d-4438-b59c-662671aa0316	Klhl22	protein_coding	36.33
0411dfbb-d60e-4cf6-95eb-b5e4c31e8a89	28s	rRNA	0
04123378-470f-4070-8e1b-92e1a8cbdbb1	18s	rRNA	0
0412fb03-68af-42ce-af85-1d7c9a7aa679	28s	rRNA	0
041370d9-01ee-4953-92ce-ca3cedd9888b	18s	rRNA	0
04155155-7eb8-4b12-a25f-224cd3c282d7	18s	rRNA	0
04155f06-7d12-4ab3-b823-325157b4dd3c	28s	rRNA	0
0415912b-da2e-49c3-a6f7-d393e89502b6	18s	rRNA	0
0415cc5f-6563-42cc-b8fe-863b12479226	28s	rRNA	0
041649f7-621e-4851-a602-8ccbde0d3cab	Psd2	protein_coding	122.08
041667dc-7008-4bb7-b2c8-f323f81441b3	28s	rRNA	0
0416b8a2-1b41-4ff9-aa77-3ca4441e8fe1	28s	rRNA	0
041769c8-70b5-4679-94d6-6b96c6243a70	28s	rRNA	0
0419c4fb-071e-437b-9c71-30e5f05121fb	28s	rRNA	0
0419ff3c-b36d-4647-9f09-743b5a48ae02	Polr2f	protein_coding	131.25
041a1389-28eb-4b90-90d6-4a2a034906a2	28s	rRNA	0
041a30ba-8808-42d6-8a1e-b2950e673ad1	Rn7sk	misc_RNA	0
041aaebb-9195-4a1d-9cf7-16a54861bb2e	28s	rRNA	0
041c53a1-1920-42e0-84db-29ec2a2bf944	Cox6c	protein_coding	39.92
041c73cb-94f9-490b-911b-bb17cb99e234	28s	rRNA	0
041ca39f-c95d-4d4d-897b-d81927bfcd57	28s	rRNA	0
041cef01-4c1f-4502-a829-dc4d9b0dda0d	Gm24950	snRNA	4.32
041eb11a-6d87-41d8-8639-801024a2ed84	28s	rRNA	0
041f9ccd-fd95-4d16-ae33-7261ca84740d	28s	rRNA	0
041fcf94-08ce-4053-8b37-7f64c0448cd2	28s	rRNA	0
0420b2a7-2272-4379-9d0c-7d6fdb3fc843	28s	rRNA	0
04220d94-7753-447b-858b-ad4c11575a71	Hspa12a	protein_coding	29.07
04224e84-076f-4104-a206-b6e1a8665552	Gm23849	snRNA	0
0422a5bd-476e-4dc8-8718-c3d0d8761451	28s	rRNA	0
0422d0a5-843c-4038-8dfc-0b0d5c64848d	18s	rRNA	0
04251852-d725-4731-8710-9e1e68f03a84	18s	rRNA	0
04258bd5-53dc-46ec-a251-7a06f0650e00	28s	rRNA	0
0425d55e-edde-4129-8d35-ac99002e2dcf	Cap2	protein_coding	245.64
0426c78c-1682-4206-b921-9554e7a5e60a	28s	rRNA	0
0426f3e1-4028-4049-8a89-ed88cc8dcbf7	28s	rRNA	0
042805c5-2664-4474-9732-2cafa6f8fdfd	28s	rRNA	0
04283796-6d06-4c9b-b5b5-7f732952706b	28s	rRNA	0
04285a58-d010-4333-9d10-ded8a56337df	18s	rRNA	0
0429c971-0fc6-4b9f-a39a-387e7790d1e0	Rn7sk	misc_RNA	0
042ca8f2-6070-474d-b281-9d359dbfe09f	18s	rRNA	4.29
042d3fb7-11a8-40cd-a0ac-7c08625d76cb	28s	rRNA	0
042e50ef-7a31-42b3-b310-32ceb8e53746	18s	rRNA	0
042ef6f4-eeb3-4553-9219-49f88ab30cf4	Gm6169	protein_coding	119.51
04304a15-d64f-48ae-adee-9247826610b1	Prickle2	protein_coding	12.98
04313838-19f0-49ba-9112-86841d32e8cd	Baalc	protein_coding	132.09
043181c2-36db-4de1-948a-2ecd58b4c5dd	28s	rRNA	0
0431ea1b-5435-45c1-9351-9ce62af1a83b	Kdm1a	protein_coding	107.66
04330ab9-1950-4ff0-8399-a55e47cdc3df	28s	rRNA	0
043331ae-128b-41c2-a133-7f7e83a67d95	28s	rRNA	0
04334dc6-9c60-4ba8-8841-96c9ce02f6c2	28s	rRNA	0
04341f32-1e43-4aaf-8bf9-7d40993d4417	28s	rRNA	0
04353567-e876-4299-ba36-e502f60e043d	Exd2	protein_coding	130.86
04354315-d499-457b-ab9f-7d8fccd0d09b	28s	rRNA	0
04354e7e-3438-4168-a809-81bedcd36eb9	18s	rRNA	0
043563c7-ac51-4004-8f82-ce1b2826a757	28s	rRNA	0
0436a36e-86b4-4de6-8f87-55eb39a610b4	Gm24950	snRNA	3.43
0436ca2c-05bf-470d-b650-383f79086bff	mt-Rnr2	Mt_rRNA	0
0437b62e-1aab-4cb7-89ae-8fce5ff447a4	28s	rRNA	0
04391784-3697-4dc4-a1cc-3926f63964d9	Gm23444	snRNA	0
0439ed7d-9ae3-4b54-a886-b8c03570ad27	18s	rRNA	0
043a5ee7-81ba-4c26-a10c-1c288487275f	18s	rRNA	0
043ad7f7-54ea-4b74-ae4b-8023f391f611	28s	rRNA	4.32
043b2033-9250-4ec5-b56d-c9370cb588ef	Gm24950	snRNA	0
043b3754-a888-485a-909b-ac88997e8ddc	28s	rRNA	0
043c1bcc-ac03-447f-b853-c347551aba0d	18s	rRNA	0
043cb6a9-66d2-46be-b58b-2e06a61887db	18s	rRNA	0
043cffc0-78fd-4cfc-82a5-d61635f0c347	Uso1	protein_coding	87.59
043d6de4-71b8-47c8-afdd-46ce22460e0a	18s	rRNA	5.33
043e7c5b-237b-4604-a8e8-c626a737bf39	28s	rRNA	0
043fb33e-0729-41f8-bc15-32d5ec9c716f	28s	rRNA	0
04403d3a-fea6-4325-8ea4-6b5f010cc903	mt-Rnr1	Mt_rRNA	0
0442d60d-9a61-4e3f-8e7a-f0914cf6d799	Gm23971	snRNA	0
0443e74c-ed35-4b05-85aa-eabe8a712aea	28s	rRNA	0
04441c44-f9f5-4684-9398-651a6ba97fc4	28s	rRNA	0
0445136e-8578-4612-9929-972de5798663	28s	rRNA	4.62
0445706e-819d-462e-ac84-fb142bf72c59	28s	rRNA	0
0445dfbf-78d0-4c64-ab38-e138a4abb471	28s	rRNA	0
044607ee-714a-4217-911d-6f65485b33d3	18s	rRNA	0
04490b02-0da7-4f95-a383-64322fabf071	Rn7sk	misc_RNA	0
04494484-d14b-459e-bb6b-4e0a694bd50f	Gm23444	snRNA	4.32
044994ad-a5c9-4f16-bf6d-3a5950218274	28s	rRNA	0
044cbfe2-f47a-4f28-a305-7197fa6196ae	28s	rRNA	0
044f0d7d-e557-4a7a-9cd4-81cdfa7ed32d	28s	rRNA	0
044ffc4a-5a76-4214-bae5-a949b704fed6	Gm24950	snRNA	0
04505d4d-87b3-49f8-84d6-8d5f0dfd152c	Rnu2-10	snRNA	0
0450d4cb-2206-4d10-9ceb-a8db3c6ea63b	Gm25939	snRNA	0
0450d967-7521-42cf-97bd-b0259404399a	Fam162a	protein_coding	115.31
0450e8ad-1fea-48b1-83f2-8354693ec563	28s	rRNA	0
04512744-9ae5-4ed4-ad4c-d5a9a525703d	28s	rRNA	0
0451fc67-1713-44f4-a259-b172cf738597	28s	rRNA	4.4
045212da-2856-4a38-8b03-9d797d14ce44	Atp5j	protein_coding	9.03
0452724a-c6c6-437b-ac7f-cec50490e35a	28s	rRNA	0
0452c53f-dd22-4044-85b6-61bc0c828bbe	Cox6b1	protein_coding	97.98
045344a3-5003-4271-8bda-b436d3f63f7e	28s	rRNA	0
0453e4cc-fd8d-44c9-8c1a-0b3a28022183	28s	rRNA	0
04544ef4-f535-41e7-b345-e1c465a1be61	18s	rRNA	0
04555ec2-f6d6-4b85-a7e7-65ea46144e31	28s	rRNA	0
0455d759-2957-428e-87c2-6715febcdf61	Gphn	protein_coding	144
0455ffef-169b-4b6d-8421-ce9836eef273	Fam49b	protein_coding	39.76
04562469-7b90-498d-98d1-0348deda1eed	Lmtk3	protein_coding	0
04567625-a15a-432f-b416-b24b0aeb520f	28s	rRNA	0
045695b1-1858-4bc9-8228-a9d603e63a12	28s	rRNA	0
0457b733-22d5-4be1-9597-443662519c57	28s	rRNA	0
0458a819-c2b5-4539-a29a-210f699682ea	28s	rRNA	0
0458f78c-c674-4faa-a5e2-3e5f4f861f24	28s	rRNA	0
0459e897-d59a-4ff0-a63b-f5b4bd7b6b45	28s	rRNA	0
045a78c3-602b-4ca4-8e27-cb04dd510789	Fkbp1a	protein_coding	83.89
045b5fc0-4474-40d2-90b9-c5f948a8ec47	18s	rRNA	0
045c963f-1d1c-4544-b384-e7ebcb33fdfe	Gm24950	snRNA	0
045cfb35-0fca-4804-855f-6fd9b347cf45	Stmn3	protein_coding	177.07
045d2550-e187-4fc4-8311-42d20c209de6	28s	rRNA	0
045d5b7e-d5b3-4683-b757-9defc48ec950	28s	rRNA	0
045dc57e-adbe-4534-a1fe-a68d674672a3	18s	rRNA	0
045e0e81-33cf-4856-82f8-4e21a6039e53	Ndufa11	protein_coding	168.52
045e45d9-523f-4338-8246-8c81eb901913	18s	rRNA	0
04605266-a48c-46a9-b066-113e6d1c57f1	Gm23849	snRNA	0
04609840-77ff-45b1-8a04-6715e81f4d7e	18s	rRNA	0
04616229-e7ba-4b4b-82d5-67e57c2bec58	Rn7sk	misc_RNA	0
04634810-cd0c-47d5-8e41-e9611bc23ce6	Gm24497	snRNA	0
0463b654-54f2-4f00-ba69-b9258c210b24	28s	rRNA	0
0463bc5b-28c9-4594-9c3e-74e46d9fbaed	18s	rRNA	0
0463d7c5-5fd4-46fa-b78f-6fae303792e5	18s	rRNA	0
0464361a-87fd-4193-97bb-fa19aae99552	28s	rRNA	0
04644155-7a41-4a00-8aa1-83598bf0cb8f	28s	rRNA	0
04652444-25e0-45fa-90c9-4d53d4827b4a	28s	rRNA	4.83
04654bcd-dda0-46c6-837e-a094c99472f9	Susd3	protein_coding	94.92
0466e871-d488-4159-94c0-8ad9aadd6baa	28s	rRNA	0
04684a7f-7079-495f-aa58-4fc9feac284e	5.8s	rRNA	10.29
046860c4-a58f-4301-9edb-7567defd08e2	28s	rRNA	0
04688d91-a893-419e-9b00-5ea9a3130a4b	28s	rRNA	0
04689e0e-23f8-4aa0-b33f-c88b19c92eeb	28s	rRNA	14.59
046a634a-8c5c-460a-9007-5a42a6a38f03	Rn7sk	misc_RNA	5.87
046a8385-b9a2-4052-b7b8-f5fbdab53e82	Rn7sk	misc_RNA	0
046a8833-e58f-4762-a27f-03581341106c	Micu1	protein_coding	322.57
046b4355-98cb-4cda-8984-eddf1c4a92cf	Rnu2-10	snRNA	0
046ba7a6-ab0c-4001-bfd8-3a1e08f99c41	Srsf5	protein_coding	23.95
046c0e99-3b7d-4478-bfd7-40a1dc3ab33a	18s	rRNA	0
046c81aa-db5e-4eff-9fe8-c281f9a03006	18s	rRNA	5.38
046cb7bc-b0bd-4985-b6e7-f194c2d7d9f1	28s	rRNA	0
046d1c29-0070-4265-bfb6-0eaa032b917e	Aqp4	protein_coding	120.07
046dcbcf-1602-4a2c-ad80-9126f1579830	Gm23639	snoRNA	0
046e8871-d079-4438-a523-593dc00171ea	Thra	protein_coding	266.95
046ff9a8-5572-4b97-b51e-b47865adc6d3	28s	rRNA	0
0470e24e-b842-4fcc-87c3-a86ca2bbde50	Rnf146	protein_coding	64.57
0471063a-5cd9-4951-90f0-fe1a2cf375bd	28s	rRNA	0
04713f22-f8a0-4b77-8155-74ab78d6b125	Ubb	protein_coding	63.21
0471cd47-76b3-492f-9d4e-cc88f00c961d	28s	rRNA	0
04726d17-bf4f-4a87-bc11-4e541bdef3a2	28s	rRNA	0
04729e0a-6e07-45c0-8676-44b58824c270	28s	rRNA	0
047395bd-ac32-480c-8b29-969451055ce9	Rnf7	protein_coding	28.47
04742ed8-fe9e-42b0-99d6-218869a71167	28s	rRNA	0
0474c1c3-9386-4a30-a1f5-f5a55dc7ba34	Iqgap1	protein_coding	140.32
04758819-d14d-4672-aa2f-24fd7a629509	Mir486	miRNA	0
0475eed1-7bd2-4d07-a78c-28c3b9d84947	28s	rRNA	0
0476ed2d-9b98-4ff8-b88b-5065cd6f40ef	18s	rRNA	0
04795fa5-145e-4498-8512-745cf8564c63	Sulf2	protein_coding	20.14
047ba2ba-8c3f-4687-93d4-165c2fecbe97	28s	rRNA	0
047cb9b7-f5c3-401b-b1f1-8daf5344eaad	28s	rRNA	0
047efb4c-82b1-49ed-8bc6-3a9f282e7e5b	Gm26316	snRNA	0
0480763f-d54e-4f05-b326-5b713f67b751	18s	rRNA	0
0481ade0-e187-4231-ba30-38f694188d0b	28s	rRNA	0
0482b4e8-e620-491b-a82a-528ad6257a10	28s	rRNA	0
048329c6-0be0-4c61-a334-dc9dfad71ab1	28s	rRNA	0
048338a1-3a18-44f1-8f57-e7c15703aae7	Rn7s1	misc_RNA	0
04835d16-9b5e-49b0-ba6d-35b6acd38280	Ralgps2	protein_coding	124.67
0485d43e-d87f-4697-b581-c8c0189cf881	18s	rRNA	0
0485e2f8-ba43-45bc-92eb-92348d691e21	28s	rRNA	8.97
0486bd2d-6480-4510-95eb-ca93aac0514f	28s	rRNA	0
04871d6b-50ce-4e6b-82de-73860da93942	18s	rRNA	0
04887161-476a-46d2-aa06-791c8dcd9f83	18s	rRNA	0
048942a0-896d-4376-918c-a92a0ee473d4	Gm23849	snRNA	0
048957ad-9bde-401c-a336-7afac2e08abd	18s	rRNA	0
04899ee8-bba9-4bf4-8416-d85a118d9b62	28s	rRNA	0
0489b3d9-780b-4dcb-960f-ed3181adba1a	Gm23971	snRNA	0
048be915-f495-4d54-bab7-178038bcc6fa	28s	rRNA	0
048c88e1-046e-4596-95ca-157a5ae9fcbd	28s	rRNA	0
048e6df9-c935-45dd-b5ad-c2f16d1309ca	28s	rRNA	0
048efe97-fcd3-4e25-9670-ce8bab490fd4	18s	rRNA	0
048f20a5-342e-4cbe-a3ef-b5b05da808fb	28s	rRNA	5.06
048f2c48-683a-4b1d-82c3-4bfc0678fc87	18s	rRNA	0
04904060-fc76-4c3a-8ec8-05dbf97e2005	28s	rRNA	0
0492b346-79b6-4065-ba60-05ff20fafca9	mt-Co3	protein_coding	27.85
0492da66-3207-4d96-b3a1-56819ee9c05c	Cacnb3	protein_coding	35.86
04941e1b-92ec-4902-8a27-8c2a4e06eff2	28s	rRNA	0
04946b0a-30ef-4887-8108-12f693fbbb17	Gm24950	snRNA	0
0494fb02-38a6-4c0a-839a-e2d1a23a2b4f	28s	rRNA	0
0496828d-bb65-4abd-b013-ce925827f1d3	28s	rRNA	0
04970086-b3be-4c86-b9e2-d0ba526e63d0	Pold3	protein_coding	45.38
04974d1d-7ab7-415e-8327-1e2ef89c917a	Bcas1	protein_coding	37.74
04978613-ac91-4983-a79d-1f78672ccd76	mt-Co2	protein_coding	60.95
049a0776-a929-4190-95f9-156b0b0a0c10	28s	rRNA	0
049ac3c2-9547-43c9-a02e-8ca7fac117da	28s	rRNA	0
049b1326-9bee-43dd-9fbc-2f0ec85f9191	28s	rRNA	0
049b85de-530e-43e5-80cf-7b4e98d19775	Dtx1	protein_coding	174.81
049beaac-1a73-4071-aebd-4410e3c80b3f	28s	rRNA	4.76
049cb2fe-6e1b-4b9b-9118-1bfad3c5df48	28s	rRNA	0
049cb7cc-f048-4e31-84ce-25032fbb03ff	Rnu2-10	snRNA	0
04a02f27-5970-4665-89a9-b917feb23ab1	Gm23849	snRNA	0
04a069e2-793f-44ac-afb4-332eed1acef2	18s	rRNA	1.19
04a143ab-090b-42eb-9594-8d5a9d0e46a6	Gm24950	snRNA	0
04a2d392-e98c-417a-aa40-9552511eefcc	28s	rRNA	0
04a2fe6e-2299-4840-92de-daf5937e828d	Mcur1	protein_coding	204.87
04a3f3c0-0da9-4da4-b9de-705078bf9d3f	28s	rRNA	0
04a4d7dd-27d2-4173-ab5b-9f1f326c5eba	Gm23849	snRNA	0
04a5247d-5bb9-41d3-a49a-9492f92a0b78	Ei24	protein_coding	218.59
04a5bb6a-8d46-428d-b291-57d02bb23ba1	Gm24950	snRNA	0
04a80278-26ed-4faa-82d2-fda268d6c7b1	Snora73b	snoRNA	0
04a8b1c8-e00b-48ae-b965-59d83ab5e441	28s	rRNA	0
04a9222b-a1c5-461e-a7ec-3e349a30f3d8	Gm26316	snRNA	0
04ab2466-6d5e-418d-b9c4-f4b55d2584ff	28s	rRNA	4.12
04adb780-da94-4c79-81d6-a98c4bb59b8e	28s	rRNA	0
04adcdf6-dd3b-4c0b-9522-c21e66a5d1ed	28s	rRNA	0
04ae085e-1a5f-422c-b2db-9780ba6d0d32	Cdk5r1	protein_coding	163.07
04ae6b99-4584-427f-950f-97e0e7489c42	Prkacb	protein_coding	119.25
04af485c-c87e-41a2-a342-54f373cd4177	Gm23849	snRNA	0
04af6eca-7ad9-4354-8273-7f301e63f030	mt-Rnr1	Mt_rRNA	0
04afa1a3-bf93-4c12-a72a-7702dcf140fa	Gm23971	snRNA	0
04b1380c-166d-48d6-a178-e56fc9e7bab4	Paqr7	protein_coding	117.03
04b13891-1a4a-4513-b95f-b8aa5520270f	Prr14	protein_coding	167.6
04b15a41-b241-43c3-aeb2-f991fc7fc193	28s	rRNA	0
04b17d56-89fe-46c2-bce0-c8d2cf563c4a	Gm24187	miRNA	0
04b1d64f-358b-427a-b1e2-ba86ebc47901	28s	rRNA	0
04b4e19c-f7e6-43d3-9a5c-6f141501b4e8	Gm23971	snRNA	0
04b54bfe-9956-4b06-8ec9-b18b75bddfc7	Aco2	protein_coding	114.63
04b69e09-d43c-4876-b9e1-d2452617e5d4	28s	rRNA	0
04b6ea4b-eda4-44d7-a27d-834385ffc7f9	Wscd1	protein_coding	168.23
04b6fd76-3265-4ed8-87f2-c82779dc1a51	Gm24950	snRNA	10.57
04b72d7a-910f-4b8b-9853-d4589f94c03c	18s	rRNA	0
04b82518-f8f5-4f9b-975b-1b5498fad861	Cst3	protein_coding	85.79
04b8c9c7-e9c2-49e2-9578-246f89668f0f	28s	rRNA	0
04b91c9a-104c-4ba4-86e0-b23364f1b176	Uchl1	protein_coding	49.18
04ba07bb-3861-4766-99f3-127a3e746d9c	28s	rRNA	0
04ba668c-71f4-47e4-a772-9d873535b9c1	Bola2	protein_coding	156.17
04ba70f4-fcc3-4ce5-9f26-08a253993ad9	28s	rRNA	0
04bac7c5-c49f-466c-911c-c776c4123ac4	18s	rRNA	4.6
04baeab8-d519-43ac-87ed-f6fc3b88283b	28s	rRNA	0
04bb1934-41ef-4696-a8b0-cb8239d448fa	28s	rRNA	0
04bc3d20-b1e4-413c-bc1d-87b27b980d9d	28s	rRNA	4.74
04bc946b-35eb-4c7b-83fb-893bbc4bf74c	mt-Rnr1	Mt_rRNA	4.78
04be0889-3671-4e31-9d5e-c82cac8bfac7	28s	rRNA	0
04beeac5-0986-403a-bc70-30455db017ca	Grina	protein_coding	118.68
04bef238-82d8-4e2e-98bc-3a26d21c6216	18s	rRNA	0
04bf1927-4162-4d16-8e7a-446924895c1b	2900026A02Rik	protein_coding	167.61
04c1ecce-287f-4cba-bb21-33fab6241330	28s	rRNA	0
04c4dd5b-6e97-4e84-a030-9d10184157d5	Gm26316	snRNA	0
04c5714d-3ccf-4abb-99d8-7da4c62df54a	Gm24950	snRNA	6.25
04c5b9bb-3ed6-4f87-92da-70b92dd54e63	Gm23971	snRNA	0
04c6311c-0904-4387-81e9-b1f69616bc52	Atp1b2	protein_coding	107.95
04c67aaa-52dc-4aeb-9344-6851baaf38b8	28s	rRNA	0
04c69b2b-2a60-4c51-9de2-77bd821efa3e	Rn7sk	misc_RNA	0
04c95e0a-1c49-4c4d-9a13-1b8387a4aba4	Rn7sk	misc_RNA	0
04c96905-e1ad-406e-b4a6-99fe84dd9579	28s	rRNA	0
04c9eeb8-721b-4ddb-9d7c-1f8f7f6b4b9c	28s	rRNA	0
04ca164a-b50d-4614-8c73-654313452e6a	Fat2	protein_coding	93.45
04ca4de8-20e7-447b-9fad-059ff3959c77	Gm23849	snRNA	0
04ca7af0-6cec-42b4-beb3-0226bb87bec8	28s	rRNA	0
04ca8ab9-3ea5-4bce-986c-172ef490902e	28s	rRNA	0
04cbc967-3015-4887-a683-c15304f90b18	28s	rRNA	0
04cc473b-9dbe-4502-93ef-8257fa808d86	Usp22	protein_coding	103.34
04ccf43c-0e81-4b0b-a1f0-317fef666b6c	28s	rRNA	0
04cdfb3e-260a-4d98-97e5-2d9271dcac32	28s	rRNA	0
04ce6b19-8f81-43c0-a688-bfb8552536e6	Rn7sk	misc_RNA	0
04cf1e16-c88a-4164-94ca-61e660f3b857	Gm22009	scaRNA	0
04cf42b8-eb73-4d13-af7a-30b60cefcaa6	28s	rRNA	0
04cfdbe0-b03d-4781-8fc0-b2470afe4008	28s	rRNA	0
04cfee3c-9cbc-4483-b288-c11dfeb12bba	18s	rRNA	0
04d02a86-244c-4b08-8002-a60b2585a197	Ogt	protein_coding	78.91
04d0357b-ff3b-482b-a0e1-69e74bfa1173	Ric8b	protein_coding	226.58
04d155e9-9e3f-40b7-bc14-1adcdf5703a8	28s	rRNA	0
04d39f38-a15e-472f-9488-22101f383f0e	Scarna13	scaRNA	0
04d407be-8d67-49ae-8537-05633a3a8b31	28s	rRNA	0
04d44f25-bfbb-4a9c-ae23-1a611edf3e92	28s	rRNA	0
04d45590-6576-4244-bf9d-42e4c0af8c26	28s	rRNA	0
04d4ec03-a07a-4c0e-9d14-cfa7b71f9336	Igsf1	protein_coding	124.11
04d4fc98-375b-43ba-9f37-b757aff2bec2	28s	rRNA	0
04d678c9-94c3-4418-881b-5cec03d59b5a	Tpm3	protein_coding	87.5
04d68763-700a-4749-a44a-0770416b7094	Fam120a	protein_coding	22.71
04d7477f-42a4-4d46-b03d-d2613a1d88a1	Hbb-bs	protein_coding	52.79
04d7e363-d97c-401d-a6bb-005fe32da963	28s	rRNA	1.19
04d7f61b-30ad-4e66-9f48-1fb5110d5b1c	Gm24950	snRNA	0
04d8093c-1e0c-4cf4-a05b-83bb831ce075	Gm23444	snRNA	0
04d84e72-328b-4e33-b52b-88b3b7a62e9b	Rnu2-10	snRNA	0
04d88ec0-928a-4835-bbe7-6ee6656e4a09	mt-Cytb	protein_coding	59.4
04d9d131-6d4f-46f7-ac84-fee01f9b3d29	28s	rRNA	0
04da8651-df6e-4edc-8836-934d36a4f19a	Gm24950	snRNA	0
04db2ee3-ff1a-48e5-857d-21be77d0ca23	28s	rRNA	0
04db47ac-e78c-4a32-a10d-3239518b0609	18s	rRNA	0
04db8f45-6bc8-4868-82ec-5105901fef1a	Lgmn	protein_coding	46.62
04dbd895-d939-4a09-9e2a-27a444ffe8a9	Pak6	protein_coding	80.89
04dc4473-950c-4884-943f-6f610f2a26a1	Gm23971	snRNA	0
04dce495-9bd8-4f17-9bfd-0bd2c6075ed0	Rn7sk	misc_RNA	0
04dd3d96-2fd2-426f-b7dd-7570911ed4af	28s	rRNA	0
04dda86f-3ce3-4852-ba12-75ab29c9a3f3	28s	rRNA	0
04de23ff-ef53-4bb6-a9f7-8316aa54dae9	Gm24950	snRNA	0
04deaa1e-122e-44ba-aeab-6ee1b7a1b959	28s	rRNA	0
04e02efa-5a28-442a-a836-f5422f9dacec	Mt2	protein_coding	99.6
04e0fe20-b87d-4219-ab7b-727d5cf48a27	28s	rRNA	0
04e15f48-83e8-471e-a691-bfe31e46adf6	Gm23935	miRNA	0
04e27aa9-8ae6-4b67-8634-99b90e3f79dc	Nrbp1	protein_coding	228.29
04e2a8bb-91c2-4ec2-beb4-af88be71ee01	Fn1	protein_coding	39.04
04e35f2e-186e-4b91-b62e-03a9b2db0b41	Cab39	protein_coding	65.36
04e3f19a-9838-4ee2-ab37-3247213af003	18s	rRNA	0
04e4bb26-6000-407a-a9f8-d1ec3cf244db	Gm26316	snRNA	0
04e5589b-6f34-4392-87f3-6439d7d548fc	18s	rRNA	4.71
04e64225-7e18-433b-9b78-2ae5b06cd917	28s	rRNA	0
04e7cb2d-4fd8-47d8-862b-a52463dfca70	18s	rRNA	0
04e7e28d-2007-4abc-a96b-67002131443d	28s	rRNA	0
04e80761-890e-4422-841c-9ea991547ca5	28s	rRNA	0
04e81f5f-378c-4f2a-b5e2-d252ee1c182c	18s	rRNA	0
04e95f59-c82c-458e-9921-8151d1d3dce8	28s	rRNA	0
04e9affa-6403-4c4f-8046-8465963d0aec	Gm26316	snRNA	0
04ea1afe-00b7-4ecb-9470-d37d5fa296be	28s	rRNA	0
04ea47ca-6730-41b8-8741-fc6786d51d79	Gm23444	snRNA	0
04ea9f60-f654-4d85-8816-cbd8a113350a	18s	rRNA	0
04eb23f6-6b8d-447b-ac6e-80d977a7fbf0	18s	rRNA	0
04eb4122-77f7-4be2-b508-522a7475d8a8	Polr2j	protein_coding	120.66
04ebca53-728a-4afc-8d22-e3550c977e6a	28s	rRNA	0
04ec51cf-6ad5-435c-9b08-7ebe634a7f5a	28s	rRNA	0
04edb568-c1a3-4566-b36c-2c2df108c3dd	28s	rRNA	0
04edca39-5502-45db-b6a1-dd0b87a4fdbf	28s	rRNA	0
04ef805f-6757-4232-8557-20ca9b1ce7f5	28s	rRNA	0
04f2c946-b816-4ba0-8cee-70d093d1aa02	Ak6	protein_coding	60.7
04f416ab-af7a-41a4-bd86-10594b2850dc	18s	rRNA	0
04f52f5f-2d09-49ee-bf87-e1767c1458cb	18s	rRNA	0
04f779cb-847d-4419-995d-e6a63df2dbd5	Rnu2-10	snRNA	4.36
04f7aae2-dc07-42d7-89f5-3de5dffae6af	28s	rRNA	0
04f7e19d-04f0-46ce-aad5-d198717f8205	28s	rRNA	0
04f7fa47-ddd8-4e40-aa73-7477258a1412	28s	rRNA	0
04f86faf-6512-4da8-aeda-f033d13e319c	Gm9844	protein_coding	56.19
04f8dcf2-fea9-4f49-b88d-4dc3192f698a	Gm25939	snRNA	0
04f93f23-4d7c-4e62-9862-6240c69d7877	28s	rRNA	0
04fab0fb-fd5d-4d95-acdc-54325135be59	28s	rRNA	0
04facb50-33bb-43a3-a023-7739d6545f46	28s	rRNA	5.69
04fc767a-d99e-429b-a980-6f93be9eaf4e	28s	rRNA	0
04fcf992-ef62-471b-ab28-b844b757e4ce	Pom121	protein_coding	87.65
04fd33c8-33ed-4ac5-bf7e-5af8021a4049	Pitpna	protein_coding	217.38
04ff5f61-02fe-4c78-9c65-4a3f2d4ec791	28s	rRNA	5.49
04ff8bfd-a298-40f4-9d5a-4f7672b6edad	Gm24950	snRNA	0
04ffb462-8bb1-452e-acbd-10b28a594fd2	28s	rRNA	0
04ffc45d-9037-4943-8148-234f48bf454b	Eme2	protein_coding	71.14
0500a27b-d1f9-418b-974b-d8990e363d41	28s	rRNA	0
0500fd93-86d9-46ff-a46e-0c3b699fca2c	Ergic3	protein_coding	48.31
0501199f-2ff0-4dc7-9fa5-a1bad81b506b	Sparcl1	protein_coding	128.61
050121cc-530a-4f2f-8477-6c1b150b9d0f	28s	rRNA	0
05021f41-d067-4c96-a9b6-2f0688ee3544	28s	rRNA	0
05023331-6fff-456a-9f0d-3302f7973fd5	28s	rRNA	0
0503431a-e3d1-49c2-9fef-e9b731798550	Gm24950	snRNA	0
05045ec4-8fc9-4d9c-a401-3689208204b7	28s	rRNA	0
0509a570-6dcc-4414-96af-f1f0e6ab80f5	Rn7sk	misc_RNA	0
0509d367-4263-4417-ae83-53ddf7cb51b4	Kdr	protein_coding	40.49
050a2e69-6713-4e0a-a5b7-92fce587fd1d	Apoe	protein_coding	185.94
050a46c1-f3b5-41e7-9c71-8ff4c4cb16f4	28s	rRNA	4.45
050b632b-50ab-429c-aa2c-3888ba216fd3	28s	rRNA	0
050b8ccf-ca15-4668-bd35-1edad05824a6	28s	rRNA	0
050be467-d16e-42a5-b6e9-7623d80e718d	28s	rRNA	5.27
050bfc39-a68b-45f3-acee-fb152ac0f135	28s	rRNA	0
050dce28-8efc-44cf-81d1-8314e380b1ea	18s	rRNA	0
050ed7ec-6b12-48a0-b7e7-af9245232f98	Smarcc2	protein_coding	116.47
050fa896-d517-492c-89bb-39803858a494	mt-Rnr2	Mt_rRNA	0
0510d1af-be5b-425d-b3c8-06318ca11d7b	Sez6l2	protein_coding	153.61
0510f4c8-43c6-4940-8c5e-ec7699f6356d	Gm23849	snRNA	0
0511190f-4cb2-42e9-8b2c-2c061a871a79	28s	rRNA	0
051134b4-51b3-4d41-9b06-91bd227781ed	28s	rRNA	0
05113677-1cec-4546-9abb-66aabcdb830f	Gm23849	snRNA	0
05115411-2aed-4184-97e4-d1e4dff136bd	1500011B03Rik	protein_coding	190.88
05116b95-1e5c-4140-a090-02a55cea8147	Rn7sk	misc_RNA	0
0511edf5-beb2-48f5-ae03-806a4e42c209	Gm23849	snRNA	0
05138539-8b3e-4b86-8ca7-ec202d875193	Gm23971	snRNA	4.67
0513b9bf-2089-4ff7-a892-5e874b327977	Gm26316	snRNA	0
0513e796-382e-4de4-a256-55dc95cf48d4	28s	rRNA	0
0514567b-f718-4636-920c-257d74a65e80	18s	rRNA	0
05159e7b-f6aa-48dd-ac73-c84afd076799	28s	rRNA	0
051605da-2f5e-46f9-af56-c11264af217d	Gm25813	snRNA	0
0516e6b4-b136-4ae3-9d47-99b022112453	Gm23971	snRNA	0
0517c871-5ecb-4975-87e3-300ed456eecc	Gm23472	snRNA	0
051994fb-82c5-432d-b7ca-85e9b792c4c8	Rnu2-10	snRNA	0
051beaa7-74a9-4c67-8c29-38947f415a79	Gm24950	snRNA	0
051c2032-7c30-41b9-b31e-9450902b3154	Btf3	protein_coding	106.42
051db355-e7ef-40e6-845a-b69ba8548773	Klhl2	protein_coding	299.22
051dcb4a-1c56-4505-8685-afcd596af2a6	28s	rRNA	0
051e0f64-3cf3-40a4-a72b-10d95a786ec9	18s	rRNA	0
051ecdc2-12ed-4466-952e-3a2083502036	Gm25939	snRNA	0
051f00eb-2b94-41f5-af48-542af636dc90	Fbxl5	protein_coding	93.46
051f6710-44b5-4b13-a9c2-da996b3d6e11	Gm23971	snRNA	0
051f9f5a-e294-4f69-9781-2a965d1ca526	Gm24950	snRNA	0
05209707-9085-4000-80b9-b4e22d17fc86	Map1lc3a	protein_coding	63.14
0520c715-d209-4486-9991-5ff69a330c3d	18s	rRNA	0
05248d49-6725-4fe3-9b45-2cd6466f2be5	Csrnp2	protein_coding	0
05263dda-092e-4904-8c67-b22c8754209d	18s	rRNA	0
052656a8-cada-4e28-96ae-a9a3a7495149	28s	rRNA	5.68
0527c1b8-060e-497f-ab38-eecb56bacf02	Rnu2-10	snRNA	0
052852d2-b2c4-40e8-806a-a46fb2b3254b	28s	rRNA	0
05286dd2-930f-4117-8c2c-f44408c1ac41	28s	rRNA	3.73
0529861d-8990-494b-a438-b0cea332a854	28s	rRNA	0
052aab52-b9fc-40e6-af6b-6be2b196f9c0	Ptprg	protein_coding	245.62
052aae94-80cd-49b9-a30d-1770311fe646	Adipor2	protein_coding	152.32
052c52ac-a436-466e-b519-9c5fc86ea22b	28s	rRNA	0
052d4c40-1f33-48c3-ae5f-fe4da6eaf043	28s	rRNA	0
052dfb66-e047-4f85-a427-c7eb3e5b5137	28s	rRNA	0
052f2a52-54a0-4d4c-83fa-c9711737f068	28s	rRNA	0
052fe048-1290-4536-98f6-d1ea7ef67df8	Plk2	protein_coding	179.94
05300ceb-97b3-481b-852b-ac523ffa487d	28s	rRNA	22.22
05305dd0-9aa5-4d3c-9b9e-988eb3032151	28s	rRNA	8.17
053155b4-42ff-4eb5-9844-23c843971ee5	Gm23971	snRNA	17.83
05322252-460a-4e04-ac26-ef171444ad4e	Fth1	protein_coding	100.39
0533f4e7-e66f-4a24-8bfb-08db8c6a861b	28s	rRNA	0
05348c34-a96a-4202-83cc-f369c2dc749a	Gm23971	snRNA	0
0534c6cc-6e01-4bed-b1ae-cd2b75f9ced6	Ckb	protein_coding	62.84
0535919a-14fe-44f7-b91f-82173d0f1b25	28s	rRNA	0
053595fa-8da9-44e7-afac-34bc665b594a	28s	rRNA	0
0535b0de-d525-446f-8173-0301dd850ee5	Kcnk1	protein_coding	40.64
05362c25-bef6-409f-9772-4d4b61446abe	Gm23849	snRNA	0
0536d0c7-a157-4f5c-90f1-3aee7fb0d4f6	Gm25939	snRNA	0
0537ae6a-07c9-456c-a25a-e710a229d979	28s	rRNA	0
0537c195-dd2e-49c0-b2be-3fe085cc97f4	Hsp90ab1	protein_coding	212.75
0537f4d8-9150-4d80-ae86-d86496630ad9	18s	rRNA	0
0538596b-49b8-4237-8dc0-fd91c67bfa31	28s	rRNA	0
053a65fa-2e4b-415a-9d6f-1dc19aedffae	Gm23849	snRNA	0
053b160e-ec44-4059-943c-5cb6a110963b	28s	rRNA	0
053b6c49-f974-4328-945c-4b590a8d77fa	28s	rRNA	0
053bb0db-8664-421e-bf51-c32d17b4e6fd	28s	rRNA	0
053c3eaf-2244-4270-9210-4f9c99b2f00f	18s	rRNA	0
053d802e-7501-4e0b-9356-0d58682c253a	28s	rRNA	0
053fedb4-f6ba-484d-afe4-6b217f61af87	18s	rRNA	0
054054b1-3424-4cd2-be8a-5c406767300a	Rnu2-10	snRNA	0
0540b17c-de1a-48bd-b1d9-341beaa1a778	28s	rRNA	0
0543154c-ebc1-415f-8b0d-c074527bfc4b	28s	rRNA	0
0543761f-a207-4628-a7b3-2755dcd946ee	18s	rRNA	0
05438fe9-1303-45bd-aa4a-2682509cd168	Ndufb1-ps	protein_coding	32.62
05440d8e-45e7-44be-8fad-3d93413945e6	Syngr3	protein_coding	31.34
0544d6ca-bcd0-4443-bfc5-a69ab73b3ab3	28s	rRNA	0
0545d745-aab9-443b-8c69-8959f6e8569b	Gm24950	snRNA	0
05464acc-465f-4c71-95bf-86ddf4764d92	18s	rRNA	48.13
054702af-5532-4f89-8544-42fabe262ee8	18s	rRNA	0
05478f25-57ed-406f-8681-244986fc4b93	28s	rRNA	0
054845e4-5b0a-4466-aa54-4983fb0558c2	Gm23849	snRNA	0
0548bffc-4789-44fa-968d-208ec0bb041c	Rnu2-10	snRNA	0
05491d4f-ff98-488c-8e5a-df9cff1ff409	Gm23971	snRNA	4.74
05491e04-535d-494f-b638-815fd046b048	28s	rRNA	0
054a29e7-0cff-43ad-9a6b-dae2ab12a3ac	18s	rRNA	0
054a33ce-bb34-420d-8a9a-80de91ad8834	18s	rRNA	5.64
054ad6db-72f9-4e28-935d-3c2db34f118c	Gm26316	snRNA	0
054c0d19-dd7c-43ce-9729-3caf044f19b5	28s	rRNA	0
054c19b4-1ae8-46fc-865d-9571e99367eb	28s	rRNA	0
054ce10a-471c-462f-bd44-eb62b9edb3c8	28s	rRNA	0
054e4a23-9f03-46ae-ba1e-c6047234c6a3	28s	rRNA	0
054e57db-fb30-46aa-b87b-3b58ba4827a3	Usp47	protein_coding	210.14
0550e68a-4cef-47df-b388-1d3be3967c34	Rnu2-10	snRNA	0
0551b9e3-68d3-43b5-8260-62392a08390b	18s	rRNA	0
0551f1f7-d33d-4df4-ba7a-54cec26e5143	Srsf6	protein_coding	64.86
05522651-708c-4d82-9c87-641afea3586a	Fam171a2	protein_coding	123.99
055240f3-2a95-4052-86a8-78291696d6df	28s	rRNA	0
05524fc7-386e-48d8-aced-49715712fa32	28s	rRNA	0
0553c149-9caa-443e-be5b-d58200120d82	28s	rRNA	0
05540e90-eb14-4d6c-999c-c4f8affd87ac	18s	rRNA	0
0554fb47-2ed7-4b28-af58-efd8e39da40b	Gm23971	snRNA	4.63
05555bb6-95f9-4521-b91c-a94dd8e45460	28s	rRNA	0
05559ed1-781e-449e-b78e-c0e9de31f12b	28s	rRNA	0
0555a4a8-bc3e-4707-ac7e-186203e6c417	Hsp90ab1	protein_coding	35.12
0555da91-905a-4552-a1f6-f43cf5e3a232	18s	rRNA	0
05575abe-f808-4c2b-90db-5d1aeb295de4	Gm23849	snRNA	0
0558eaae-2e03-494e-b48d-6686cb3f4f14	Gm23849	snRNA	0
05596123-bf1a-4741-b84c-8883c3fef1e3	28s	rRNA	0
05596894-43f3-4d15-94fd-b2a2cc1904ac	Rnu2-10	snRNA	0
055a8a79-4199-471d-bf7f-5c92b28ebfeb	28s	rRNA	0
055b15c2-4a92-417a-9a8b-f1ecce99c612	Rnu2-10	snRNA	0
055ce197-4872-4376-8cf5-5c3e695b6793	28s	rRNA	5.08
055d261d-900c-432c-9a2e-e6d8e7a4a26d	18s	rRNA	0
055ddd85-5031-4a2f-b2e5-9e402a3fd1ac	Gm25813	snRNA	0
055e496c-f756-480e-860a-c62621486390	18s	rRNA	0
055e8a35-74e0-41bd-a776-e56504ab4e22	Rnu2-10	snRNA	0
055fcf8f-bce1-4eab-993c-16b1ff0f96c4	18s	rRNA	0
05604054-caf7-4ac1-9964-6e058c5d6940	28s	rRNA	0
0560dd8b-819e-4fa0-acc0-bad14c0bacfd	18s	rRNA	0
05624b76-580f-404a-a189-8f8b3282fa77	Gm23849	snRNA	0
05627bec-3f92-4b5b-ad06-ef0ecd951792	28s	rRNA	0
0563bd14-c473-49ff-9907-4f9753237779	Gm24950	snRNA	0
05648147-0278-4d6b-af18-fbed4f3185a7	28s	rRNA	7.96
0564f85e-0d77-4ccf-9c57-8a8a231ed067	18s	rRNA	0
05652cd6-565f-4963-bb11-0a044cdc1118	mt-Rnr2	Mt_rRNA	0
05661901-30d1-4f5b-9983-14a3147b6700	28s	rRNA	0
05662dc0-ab72-4e46-a30a-21170bb8b383	28s	rRNA	0
05663f6d-1995-493b-aa05-21b69360217a	Rhobtb2	protein_coding	87.88
0567cdb0-c6bc-4344-9cdc-aec24d85b738	Adgrb2	protein_coding	26.39
05681045-e40c-45b8-953b-bf6725ba47ba	Atp5b	protein_coding	33.61
0568db77-4b4a-477f-bdb3-217649bc1811	28s	rRNA	0
056a159f-a2a0-4ae4-986d-948dac0ebedd	Gnao1	protein_coding	80.65
056b5e1c-75b2-4c35-bb57-a011df9a0dee	28s	rRNA	0
056c40a5-6bec-4e12-8fdd-fd4dee6436ff	18s	rRNA	0
056c6cd6-a686-40c7-80bb-ebf7e4667641	Gm24950	snRNA	0
056c9a5b-2eef-45d9-81a7-1562c22cb8fa	18s	rRNA	0
056d25c6-adba-44ce-8ffb-2f4b32df1cf5	18s	rRNA	73.46
056f6cce-7ea7-461b-b493-15dcb7182238	18s	rRNA	0
056f83f3-7e2f-436b-9468-64a0cd6194cf	18s	rRNA	0
056f87c4-d59b-4085-b441-32300e52d701	28s	rRNA	0
056fe6d3-d3e0-4213-9e91-de5911b6ecb7	28s	rRNA	0
057067b1-9502-473d-8385-106b5ad2a51d	28s	rRNA	0
0571461d-6a04-4eba-a8ac-048e9b5d830b	Gm25360	snRNA	0
057183eb-ca28-432d-b434-5b24acc18227	Ctnnbip1	protein_coding	156.33
0571ba6b-0b38-4a9e-a5ac-aa3b05893012	Gm22009	scaRNA	0
0571cab6-5381-4a6b-acbd-c67e01f10b6d	28s	rRNA	0
05735459-ba08-4e51-b97c-cc82c54876bd	Gnl2	protein_coding	242.85
0573ea7c-1490-40c0-931d-f4038843cbd4	18s	rRNA	15.44
[truncated: 87,187 more rows]

## Sheet: Fig3f
Source Data for Figure 3f
Gene_Name	Symbol	Biotype	Gene_count.Rep1	Median_Length.Rep1	Gene_count.Rep2	Median_Length.Rep2	Timepoint
ENSDARG00000095224	si:ch73-54n14.2	protein_coding	8	53.965	1	44.11	2hpf
ENSDARG00000096097	LOC100301575	protein_coding	8	4.745	1	4.82	2hpf
ENSDARG00000087048	si:dkey-165n16.1	protein_coding	7	27.495	1	18.46	2hpf
ENSDARG00000018334	rpl35	protein_coding	6	41.19	1	70.67	2hpf
ENSDARG00000078571	wdr6	protein_coding	6	10.37	1	14	2hpf
ENSDARG00000090309	ubxn1	protein_coding	6	0	1	0	2hpf
ENSDARG00000020405	napab	protein_coding	5	49.75	1	36.24	2hpf
ENSDARG00000044625	pcf11	protein_coding	5	49.6	1	136.8	2hpf
ENSDARG00000070617	vhl	protein_coding	5	0	1	0	2hpf
ENSDARG00000077215	eif4g3a	protein_coding	5	43.31	1	159.37	2hpf
ENSDARG00000005547	rint1	protein_coding	4	8.395	1	19.76	2hpf
ENSDARG00000007867	dazap2	protein_coding	4	94.91	1	37.61	2hpf
ENSDARG00000016074	cryz	protein_coding	4	40.255	1	42.34	2hpf
ENSDARG00000017220	otud7b	protein_coding	4	23.69	1	23.01	2hpf
ENSDARG00000037070	tmem242	protein_coding	4	39.29	1	21.97	2hpf
ENSDARG00000058502	olah	protein_coding	4	28.51	1	40.18	2hpf
ENSDARG00000062237	nfs1	protein_coding	4	23.065	1	5.33	2hpf
ENSDARG00000063341	czib	protein_coding	4	4.41	1	12.86	2hpf
ENSDARG00000075892	bag6	protein_coding	4	38.85	1	47.69	2hpf
ENSDARG00000077760	ascc1	protein_coding	4	26	1	31.29	2hpf
ENSDARG00000090366	znf1065	protein_coding	4	71.98	1	107.76	2hpf
ENSDARG00000091433	abhd17aa	protein_coding	4	37.45	1	93.48	2hpf
ENSDARG00000093403	ENSDARG00000093403	protein_coding	4	35.93	1	94.28	2hpf
ENSDARG00000114405	zgc:194989	protein_coding	4	0	1	0	2hpf
ENSDARG00000116052	il4r.2	protein_coding	4	72.625	1	32.07	2hpf
ENSDARG00000006546	ak4	protein_coding	3	7.005	1	122.81	2hpf
ENSDARG00000010738	zgc:101716	protein_coding	3	11.805	1	0	2hpf
ENSDARG00000013236	dhcr24	protein_coding	3	11.21	1	5.51	2hpf
ENSDARG00000014761	mfsd6l	protein_coding	3	18.47	1	15.09	2hpf
ENSDARG00000018283	cyba	protein_coding	3	12.2	1	11.79	2hpf
ENSDARG00000020794	neurod6b	protein_coding	3	17.05	1	77.9	2hpf
ENSDARG00000022560	clcnk	protein_coding	3	39.545	1	76.66	2hpf
ENSDARG00000027183	nampt2	protein_coding	3	20.08	1	60.47	2hpf
ENSDARG00000031657	fahd1	protein_coding	3	34.86	1	38.94	2hpf
ENSDARG00000036773	s100s	protein_coding	3	117.28	1	93.71	2hpf
ENSDARG00000038865	acox3	protein_coding	3	7.4	1	0	2hpf
ENSDARG00000039346	ndufa5	protein_coding	3	0	1	0	2hpf
ENSDARG00000040198	fstl5	protein_coding	3	54.29	1	60.88	2hpf
ENSDARG00000052148	ptgs1	protein_coding	3	34.9	1	12.9	2hpf
ENSDARG00000054950	eef2kmt	protein_coding	3	15.435	1	5.02	2hpf
ENSDARG00000056012	eve1	protein_coding	3	93.83	1	31.2	2hpf
ENSDARG00000056510	gstk1	protein_coding	3	37.2	1	95.8	2hpf
ENSDARG00000058696	tbl1xr1a	protein_coding	3	51.53	1	0	2hpf
ENSDARG00000059857	blvra	protein_coding	3	23.895	1	0	2hpf
ENSDARG00000060004	fzd7a	protein_coding	3	63.55	1	46.25	2hpf
ENSDARG00000061773	neurl1ab	protein_coding	3	83.345	1	96.48	2hpf
ENSDARG00000062081	tbc1d1	protein_coding	3	60.92	1	112.69	2hpf
ENSDARG00000062489	39508	protein_coding	3	81.605	1	84.48	2hpf
ENSDARG00000068193	tmem44	protein_coding	3	85.02	1	6.22	2hpf
ENSDARG00000070461	cdin1	protein_coding	3	0	1	9.47	2hpf
ENSDARG00000071727	si:dkey-37o8.1	protein_coding	3	55.7	1	15.83	2hpf
ENSDARG00000074031	fastkd2	protein_coding	3	5.15	1	0	2hpf
ENSDARG00000074146	zgc:113452	protein_coding	3	59.4	1	19.88	2hpf
ENSDARG00000075245	wdr11	protein_coding	3	9.75	1	23.33	2hpf
ENSDARG00000077227	fbxl6	protein_coding	3	15.95	1	57.66	2hpf
ENSDARG00000077314	mblac1	protein_coding	3	76.33	1	96.74	2hpf
ENSDARG00000078105	depdc5	protein_coding	3	26.865	1	5.6	2hpf
ENSDARG00000078894	hemk1	protein_coding	3	0	1	0	2hpf
ENSDARG00000092112	tomm40	protein_coding	3	110.04	1	47.07	2hpf
ENSDARG00000092124	cox14	protein_coding	3	5.425	1	0	2hpf
ENSDARG00000092483	iqcc	protein_coding	3	33.3	1	78.69	2hpf
ENSDARG00000094154	hist2h3c	protein_coding	3	0	1	0	2hpf
ENSDARG00000095328	si:ch211-191i18.4	protein_coding	3	66.26	1	0	2hpf
ENSDARG00000099973	ctage5	protein_coding	3	26.895	1	53.32	2hpf
ENSDARG00000104149	rraga	protein_coding	3	44.83	1	39.2	2hpf
ENSDARG00000003307	stx16	protein_coding	2	138.07	1	60.4	2hpf
ENSDARG00000004771	ankrd10b	protein_coding	2	26.21	1	7.41	2hpf
ENSDARG00000007135	cnot3a	protein_coding	2	23.89	1	43.62	2hpf
ENSDARG00000008542	yod1	protein_coding	2	88.79	1	132.39	2hpf
ENSDARG00000009313	napsa	protein_coding	2	33.31	1	30.61	2hpf
ENSDARG00000009837	agk	protein_coding	2	44.07	1	99.7	2hpf
ENSDARG00000013837	spo11	protein_coding	2	6.71	1	42.09	2hpf
ENSDARG00000014941	tprkb	protein_coding	2	26.405	1	22.59	2hpf
ENSDARG00000015222	cbll1	protein_coding	2	54.43	1	45.71	2hpf
ENSDARG00000019335	hes6	protein_coding	2	57.18	1	0	2hpf
ENSDARG00000020041	vps35l	protein_coding	2	12.315	1	25.82	2hpf
ENSDARG00000024479	pigk	protein_coding	2	40.965	1	21.94	2hpf
ENSDARG00000026726	anxa1a	protein_coding	2	111.58	1	0	2hpf
ENSDARG00000026811	extl3	protein_coding	2	101.69	1	67.59	2hpf
ENSDARG00000027316	tcp11l2	protein_coding	2	10.14	1	13.91	2hpf
ENSDARG00000027461	mettl26	protein_coding	2	89.2	1	110.84	2hpf
ENSDARG00000027552	mapk1	protein_coding	2	19.425	1	11.67	2hpf
ENSDARG00000031886	ift140	protein_coding	2	10.39	1	20.79	2hpf
ENSDARG00000033901	msi2a	protein_coding	2	51.22	1	23.1	2hpf
ENSDARG00000033967	trmt2b	protein_coding	2	25.01	1	18.04	2hpf
ENSDARG00000035751	ipo7	protein_coding	2	55.6	1	21.7	2hpf
ENSDARG00000035819	sirt3	protein_coding	2	14.94	1	5.84	2hpf
ENSDARG00000037154	LOC568037	protein_coding	2	15.99	1	15.58	2hpf
ENSDARG00000040027	osbpl10b	protein_coding	2	56.535	1	74.04	2hpf
ENSDARG00000040300	gtpbp10	protein_coding	2	59.91	1	9.81	2hpf
ENSDARG00000040649	prickle1a	protein_coding	2	38.575	1	50.53	2hpf
ENSDARG00000040966	zgc:113149	protein_coding	2	70.815	1	43.42	2hpf
ENSDARG00000041350	ankrd39	protein_coding	2	6.2	1	4.94	2hpf
ENSDARG00000044513	tpst1l	protein_coding	2	33.63	1	63.13	2hpf
ENSDARG00000044925	cdk5rap1	protein_coding	2	4.195	1	0	2hpf
ENSDARG00000045011	tapbp.2	protein_coding	2	88.03	1	118.01	2hpf
ENSDARG00000045420	epdr1	protein_coding	2	40.26	1	81.5	2hpf
ENSDARG00000045555	sco2	protein_coding	2	66.13	1	52.37	2hpf
ENSDARG00000053269	slc2a15b	protein_coding	2	7.685	1	0	2hpf
ENSDARG00000054128	im:7136021	protein_coding	2	13.625	1	0	2hpf
ENSDARG00000054162	nfatc4	protein_coding	2	36.225	1	37.03	2hpf
ENSDARG00000055395	foxq1b	protein_coding	2	32.225	1	19.04	2hpf
ENSDARG00000057074	rpgrb	protein_coding	2	5.08	1	13.69	2hpf
ENSDARG00000058730	rdh10a	protein_coding	2	86.34	1	71.73	2hpf
ENSDARG00000060481	atl1	protein_coding	2	26.1	1	35.11	2hpf
ENSDARG00000061095	stk36	protein_coding	2	7.77	1	0	2hpf
ENSDARG00000061684	slc25a17	protein_coding	2	40.845	1	32.2	2hpf
ENSDARG00000070029	ehhadh	protein_coding	2	6.54	1	44.42	2hpf
ENSDARG00000073718	apol	protein_coding	2	30	1	40.62	2hpf
ENSDARG00000075123	trafd1	protein_coding	2	40.28	1	46.58	2hpf
ENSDARG00000075297	trnt1	protein_coding	2	22.52	1	43.37	2hpf
ENSDARG00000075346	tmem129	protein_coding	2	50.145	1	52.2	2hpf
ENSDARG00000075509	phf12b	protein_coding	2	48.55	1	0	2hpf
[truncated: 16,345 more rows]

## Sheet: Fig3g
Source Data for Figure 3g
[truncated: 530,483+ more rows]

[truncated: 2 more sheets: Fig3h, Fig3i]
