# Supplementary material for: Nano3P-seq: transcriptome-wide analysis of gene expression and tail dynamics using end-capture nanopore cDNA sequencing
Source: Nat Methods. 2022 Dec 19;20(1):75–85. doi: 10.1038/s41592-022-01714-w (PMC9834059; doi:10.1038/s41592-022-01714-w)
Supplement: Supplementary file 8 — Statistical source data. [file 41592_2022_1714_MOESM8_ESM.xlsx]

## Sheet: Fig4a-c
Source Data for Figure 4a-c
							Significance of comparison between tail length distributions of an isoform in different timepoints during MZT							Significance of comparison between tail length distributions of two isoforms
							P-values have been computed using the Kruskal–Wallis test and corrected for multiple testing using the Benjamini–Hochberg method.							P-values have been computed using the Kruskal–Wallis test and corrected for multiple testing using the Benjamini–Hochberg method.
Read_ID	gene_id	isoform_id	tail_length	median_length_isoform	Timepoint		Gene ID	Transcript ID	Timepoint 1	Timepoint 2	p.adj	p.adj.signif		Gene ID	Isoform 1	Isoform 2	Timepoint	Isoform 1 sample number	Isoform 2 sample number	p.adj	p.adj.signif
00025ea2-33f4-44ac-bd91-ca404d0adf0d	ENSDARG00000004757	ENSDART00000110512	8.12	69.02	2HPF		ENSDARG00000052856	ENSDART00000125633	2HPF	6HPF	1e-52	****		ENSDARG00000013351	ENSDART00000105404	ENSDART00000105405	6HPF	213	702	3.54e-21	****
0117dd97-c4a0-4671-8d1f-8029d471b10d	ENSDARG00000004757	ENSDART00000110512	31.05	69.02	2HPF		ENSDARG00000052856	ENSDART00000125633	4HPF	6HPF	1.4e-44	****		ENSDARG00000052856	ENSDART00000074787	ENSDART00000125633	2HPF	44	198	1.602e-20	****
034ff09a-b4fb-4799-840f-9ad99f3561eb	ENSDARG00000004757	ENSDART00000110512	79.06	69.02	2HPF		ENSDARG00000100558	ENSDART00000158291	2HPF	6HPF	2.63e-29	****		ENSDARG00000039347	ENSDART00000100813	ENSDART00000147729	2HPF	57	38	8.64e-12	****
03aef846-bc27-45bb-b007-a127953b7266	ENSDARG00000004757	ENSDART00000110512	85.62	69.02	2HPF		ENSDARG00000055996	ENSDART00000078412	4HPF	6HPF	4.72e-29	****		ENSDARG00000058734	ENSDART00000081663	ENSDART00000134921	2HPF	25	76	1.54e-08	****
079999af-c77d-4166-8628-a430452b7fc7	ENSDARG00000004757	ENSDART00000110512	20.57	69.02	2HPF		ENSDARG00000029445	ENSDART00000143781	4HPF	6HPF	1.78e-26	****		ENSDARG00000052856	ENSDART00000074787	ENSDART00000125633	4HPF	89	317	4.94e-08	****
09104f08-a0bf-4d4e-829d-72dc1554438e	ENSDARG00000004757	ENSDART00000110512	62.07	69.02	2HPF		ENSDARG00000009212	ENSDART00000025620	2HPF	6HPF	3.67e-24	****		ENSDARG00000040184	ENSDART00000058779	ENSDART00000152269	2HPF	124	11	1.32e-07	****
0a611ec1-8f13-465b-a35f-26f322fae82e	ENSDARG00000004757	ENSDART00000110512	88.52	69.02	2HPF		ENSDARG00000009212	ENSDART00000025620	2HPF	4HPF	1.25e-23	****		ENSDARG00000090768	ENSDART00000065821	ENSDART00000074181	2HPF	92	53	9.18e-07	****
0aa39880-0e6a-43c8-928d-6a3c47a387db	ENSDARG00000004757	ENSDART00000024320	48.87	105.615	2HPF		ENSDARG00000006316	ENSDART00000003001	2HPF	6HPF	1.05e-21	****		ENSDARG00000042063	ENSDART00000102739	ENSDART00000139867	2HPF	28	19	3.2e-06	****
0edcfa23-9e50-4a5d-a83f-951b9892a488	ENSDARG00000004757	ENSDART00000110512	13.25	69.02	2HPF		ENSDARG00000040184	ENSDART00000058779	2HPF	6HPF	7.18e-20	****		ENSDARG00000096095	ENSDART00000150330	ENSDART00000175159	2HPF	265	13	4.66e-05	****
0f2bf611-f930-4617-8cba-e31c168d68bc	ENSDARG00000004757	ENSDART00000110512	96.68	69.02	2HPF		ENSDARG00000068992	ENSDART00000099994	2HPF	6HPF	8.68e-19	****		ENSDARG00000038695	ENSDART00000040427	ENSDART00000146123	2HPF	43	25	5.04e-05	****
11afeec7-19f1-42c9-a7ba-689a92d6e780	ENSDARG00000004757	ENSDART00000110512	94.35	69.02	2HPF		ENSDARG00000010160	ENSDART00000172555	2HPF	6HPF	2.42e-18	****		ENSDARG00000038068	ENSDART00000055492	ENSDART00000145420	4HPF	62	138	7.011e-05	****
1760e531-5f15-481f-9843-be5bae94d646	ENSDARG00000004757	ENSDART00000110512	88.22	69.02	2HPF		ENSDARG00000044093	ENSDART00000064739	2HPF	6HPF	3.45e-18	****		ENSDARG00000004757	ENSDART00000024320	ENSDART00000110512	6HPF	180	91	7.71e-05	****
18742387-8074-4739-b5f9-56738d3ae448	ENSDARG00000004757	ENSDART00000110512	47.29	69.02	2HPF		ENSDARG00000020504	ENSDART00000146211	4HPF	6HPF	9.34e-18	****		ENSDARG00000090386	ENSDART00000122536	ENSDART00000153825	2HPF	10	17	0.000169	***
19d23c20-9e16-4646-b670-8369b85b345e	ENSDARG00000004757	ENSDART00000024320	103.5	105.615	2HPF		ENSDARG00000035676	ENSDART00000051745	2HPF	6HPF	2.58e-17	****		ENSDARG00000033539	ENSDART00000048164	ENSDART00000136475	6HPF	16	35	0.000211	***
1db3c020-5e74-414e-a7a6-06b717d7fdf5	ENSDARG00000004757	ENSDART00000110512	68.15	69.02	2HPF		ENSDARG00000037350	ENSDART00000147800	2HPF	6HPF	1.19e-16	****		ENSDARG00000035679	ENSDART00000051750	ENSDART00000155525	2HPF	23	40	0.000226	***
203c74d7-7de6-43a6-afb3-d3d2a6d7273b	ENSDARG00000004757	ENSDART00000110512	0	69.02	2HPF		ENSDARG00000029445	ENSDART00000143781	2HPF	4HPF	1.43e-15	****		ENSDARG00000004757	ENSDART00000024320	ENSDART00000110512	2HPF	36	67	0.000542	***
21bdb859-cc17-4f6f-a19a-a4ce63b88d9c	ENSDARG00000004757	ENSDART00000024320	101.47	105.615	2HPF		ENSDARG00000035400	ENSDART00000051295	2HPF	6HPF	3.26e-15	****		ENSDARG00000004757	ENSDART00000024320	ENSDART00000110512	4HPF	30	44	0.000818	***
225a798a-70f8-4080-bc18-66bd1f294e78	ENSDARG00000004757	ENSDART00000110512	23.07	69.02	2HPF		ENSDARG00000038068	ENSDART00000055492	4HPF	6HPF	3.77e-15	****		ENSDARG00000009447	ENSDART00000005903	ENSDART00000135065	2HPF	71	22	0.001758	**
249952b1-9d12-4c25-a3a2-4110fd06ef48	ENSDARG00000004757	ENSDART00000024320	144.09	105.615	2HPF		ENSDARG00000038068	ENSDART00000145420	4HPF	6HPF	1.46e-14	****		ENSDARG00000043740	ENSDART00000064233	ENSDART00000136078	4HPF	10	23	0.001822	**
271315f6-3f49-4ba3-ac97-46bf79638528	ENSDARG00000004757	ENSDART00000024320	166.72	105.615	2HPF		ENSDARG00000068992	ENSDART00000099994	2HPF	4HPF	3.23e-14	****		ENSDARG00000094673	ENSDART00000024009	ENSDART00000124300	6HPF	42	17	0.002844	**
2add3cdf-c414-41f1-b161-474a44e0c32e	ENSDARG00000004757	ENSDART00000024320	75.35	105.615	2HPF		ENSDARG00000010160	ENSDART00000172555	4HPF	6HPF	4.7e-14	****		ENSDARG00000057772	ENSDART00000126243	ENSDART00000150989	2HPF	31	12	0.0033	**
2cccdd59-66b6-4109-b2fd-05a25148dd7e	ENSDARG00000004757	ENSDART00000110512	45.72	69.02	2HPF		ENSDARG00000099148	ENSDART00000172515	2HPF	4HPF	6.72e-14	****		ENSDARG00000038068	ENSDART00000055492	ENSDART00000163782	4HPF	62	25	0.003368	**
2d3cc73b-31d0-4860-889d-f908e315f4c8	ENSDARG00000004757	ENSDART00000110512	147.41	69.02	2HPF		ENSDARG00000034291	ENSDART00000045284	2HPF	6HPF	1.02e-13	****		ENSDARG00000013351	ENSDART00000105404	ENSDART00000105405	2HPF	40	62	0.00338	**
3304ec0c-1066-4b24-ad52-412f7d362970	ENSDARG00000004757	ENSDART00000110512	112.05	69.02	2HPF		ENSDARG00000045618	ENSDART00000144920	2HPF	6HPF	3.92e-13	****		ENSDARG00000041921	ENSDART00000061435	ENSDART00000135703	6HPF	25	10	0.00342	**
3416da96-ae2c-47d8-bb4c-0fb63bb93186	ENSDARG00000004757	ENSDART00000110512	49.96	69.02	2HPF		ENSDARG00000000887	ENSDART00000000992	4HPF	6HPF	5.18e-12	****		ENSDARG00000005462	ENSDART00000026178	ENSDART00000188534	2HPF	57	13	0.00346	**
342ec2cc-f390-4ed0-a26d-2ea2c16fb948	ENSDARG00000004757	ENSDART00000024320	115.65	105.615	2HPF		ENSDARG00000031929	ENSDART00000048130	2HPF	4HPF	1.6e-11	****		ENSDARG00000021864	ENSDART00000029646	ENSDART00000148062	6HPF	223	19	0.00534	**
347d61ed-643b-48a8-bb1e-f286a7e5fca1	ENSDARG00000004757	ENSDART00000110512	102.18	69.02	2HPF		ENSDARG00000009447	ENSDART00000005903	2HPF	6HPF	2.06e-11	****		ENSDARG00000014244	ENSDART00000128730	ENSDART00000138084	6HPF	161	11	0.00546	**
3d44a798-59d8-4917-a56c-90a22f9a8de4	ENSDARG00000004757	ENSDART00000024320	84.04	105.615	2HPF		ENSDARG00000034291	ENSDART00000145554	2HPF	6HPF	3.2e-11	****		ENSDARG00000090768	ENSDART00000065821	ENSDART00000074181	4HPF	50	23	0.00608	**
451889f5-ec83-44cc-86aa-74b564d79cab	ENSDARG00000004757	ENSDART00000110512	55.69	69.02	2HPF		ENSDARG00000044093	ENSDART00000064739	4HPF	6HPF	7e-11	****		ENSDARG00000104702	ENSDART00000165005	ENSDART00000166496	2HPF	55	61	0.00612	**
456246b1-eb42-446c-8241-6db167c2fcca	ENSDARG00000004757	ENSDART00000110512	150.39	69.02	2HPF		ENSDARG00000068992	ENSDART00000180242	2HPF	4HPF	7.93e-11	****		ENSDARG00000038695	ENSDART00000040427	ENSDART00000146123	4HPF	51	25	0.00714	**
469fd651-c0a0-4cb6-80af-1a085f3d23ea	ENSDARG00000004757	ENSDART00000024320	103.49	105.615	2HPF		ENSDARG00000052856	ENSDART00000074787	2HPF	6HPF	8.75e-11	****		ENSDARG00000059303	ENSDART00000142334	ENSDART00000171528	6HPF	24	44	0.00739	**
471db37e-a1c9-48d0-9318-0effd33e0d92	ENSDARG00000004757	ENSDART00000024320	0	105.615	2HPF		ENSDARG00000100392	ENSDART00000162034	2HPF	6HPF	1.21e-10	****		ENSDARG00000022599	ENSDART00000009382	ENSDART00000122487	2HPF	14	10	0.00765	**
4946df6e-05e0-44b3-a461-ff0c29c29a66	ENSDARG00000004757	ENSDART00000024320	155.81	105.615	2HPF		ENSDARG00000100392	ENSDART00000168004	2HPF	6HPF	1.21e-10	****		ENSDARG00000060312	ENSDART00000114410	ENSDART00000176446	4HPF	20	13	0.0086	**
4aef2099-2808-43f0-95ba-521d81ada3e2	ENSDARG00000004757	ENSDART00000024320	92.21	105.615	2HPF		ENSDARG00000034897	ENSDART00000045901	2HPF	6HPF	2.15e-10	****		ENSDARG00000099761	ENSDART00000167949	ENSDART00000184181	6HPF	169	17	0.00939	**
4b321d2b-7f3b-477e-9798-21d501aa60b6	ENSDARG00000004757	ENSDART00000024320	75.96	105.615	2HPF		ENSDARG00000068992	ENSDART00000180242	2HPF	6HPF	3.68e-10	****		ENSDARG00000075421	ENSDART00000075170	ENSDART00000142051	4HPF	257	51	0.0099	**
4c21a8b9-b126-4a3b-92ec-b40542e4dc78	ENSDARG00000004757	ENSDART00000024320	104.81	105.615	2HPF		ENSDARG00000044093	ENSDART00000145980	2HPF	6HPF	3.91e-10	****		ENSDARG00000044093	ENSDART00000064739	ENSDART00000145980	2HPF	77	34	0.01011	*
4c8b7766-88fe-49ad-a801-b8ca03a6b701	ENSDARG00000004757	ENSDART00000024320	83.48	105.615	2HPF		ENSDARG00000099148	ENSDART00000172515	2HPF	6HPF	6.25e-10	****		ENSDARG00000012274	ENSDART00000036718	ENSDART00000145506	4HPF	15	17	0.011	*
4dfa2e4e-55d4-4a5d-b3e2-e096a7aebc77	ENSDARG00000004757	ENSDART00000110512	0	69.02	2HPF		ENSDARG00000032997	ENSDART00000046781	4HPF	6HPF	7.14e-10	****		ENSDARG00000014943	ENSDART00000012241	ENSDART00000132993	4HPF	67	27	0.01106	*
50a35d8a-aff9-4609-a8b1-0f1daf1b79b3	ENSDARG00000004757	ENSDART00000110512	19.38	69.02	2HPF		ENSDARG00000077291	ENSDART00000138107	2HPF	6HPF	7.2e-10	****		ENSDARG00000012274	ENSDART00000036718	ENSDART00000145506	2HPF	23	22	0.0121	*
50f81e2b-61e4-430f-b847-b27d054e3ae3	ENSDARG00000004757	ENSDART00000110512	53.38	69.02	2HPF		ENSDARG00000039347	ENSDART00000100813	2HPF	6HPF	9.72e-10	****		ENSDARG00000035676	ENSDART00000051745	ENSDART00000177052	2HPF	100	10	0.01484	*
534e626e-99d8-4fa8-b044-c2f594d4a388	ENSDARG00000004757	ENSDART00000110512	160.43	69.02	2HPF		ENSDARG00000037350	ENSDART00000147800	4HPF	6HPF	1.3e-09	****		ENSDARG00000009212	ENSDART00000025620	ENSDART00000179658	4HPF	405	11	0.018	*
549a437b-9dff-4d42-9168-553b612350c8	ENSDARG00000004757	ENSDART00000024320	63.88	105.615	2HPF		ENSDARG00000038068	ENSDART00000145420	2HPF	6HPF	1.39e-09	****		ENSDARG00000062139	ENSDART00000089501	ENSDART00000142997	2HPF	50	12	0.0182	*
5c881127-65a7-4e23-89cf-4814e22a3340	ENSDARG00000004757	ENSDART00000024320	73.21	105.615	2HPF		ENSDARG00000006691	ENSDART00000008807	2HPF	6HPF	1.87e-09	****		ENSDARG00000042045	ENSDART00000061617	ENSDART00000169055	4HPF	20	10	0.019	*
5da90665-e85b-495b-94f8-47a1f0536adb	ENSDARG00000004757	ENSDART00000110512	16.16	69.02	2HPF		ENSDARG00000061187	ENSDART00000086985	2HPF	6HPF	1.89e-09	****		ENSDARG00000002909	ENSDART00000012336	ENSDART00000147070	2HPF	11	20	0.0216	*
607de49c-f7e5-424b-be1b-0f8c6c990bf3	ENSDARG00000004757	ENSDART00000110512	64.1	69.02	2HPF		ENSDARG00000024844	ENSDART00000046035	2HPF	4HPF	2.24e-09	****		ENSDARG00000032373	ENSDART00000047515	ENSDART00000138575	4HPF	17	27	0.02235	*
631bcd43-4a18-4ca4-98b2-b19665011eba	ENSDARG00000004757	ENSDART00000110512	103.32	69.02	2HPF		ENSDARG00000013351	ENSDART00000105405	4HPF	6HPF	2.58e-09	****		ENSDARG00000093022	ENSDART00000140874	ENSDART00000181048	4HPF	39	25	0.02268	*
64890a39-4a71-4994-886b-b9d24db95ecd	ENSDARG00000004757	ENSDART00000024320	226.67	105.615	2HPF		ENSDARG00000100558	ENSDART00000158291	4HPF	6HPF	2.88e-09	****		ENSDARG00000093022	ENSDART00000140874	ENSDART00000181048	2HPF	58	36	0.0244	*
682b43ad-6c7a-4997-886a-da3bceafa9dc	ENSDARG00000004757	ENSDART00000110512	39.12	69.02	2HPF		ENSDARG00000034291	ENSDART00000045284	4HPF	6HPF	3.69e-09	****		ENSDARG00000011506	ENSDART00000103855	ENSDART00000163382	2HPF	30	11	0.0253	*
697af02d-a66a-4fe8-a521-388b4e53239f	ENSDARG00000004757	ENSDART00000110512	74.91	69.02	2HPF		ENSDARG00000034291	ENSDART00000145554	4HPF	6HPF	3.69e-09	****		ENSDARG00000036875	ENSDART00000053542	ENSDART00000138350	6HPF	12	22	0.0292	*
69a1832e-82c8-4b10-9e47-2a7092839d5f	ENSDARG00000004757	ENSDART00000110512	78.28	69.02	2HPF		ENSDARG00000045618	ENSDART00000144920	2HPF	4HPF	1.06e-08	****		ENSDARG00000061187	ENSDART00000086985	ENSDART00000143340	2HPF	50	21	0.02994	*
69dda398-d21d-4f69-a3f0-f803fc52cd39	ENSDARG00000004757	ENSDART00000110512	69.21	69.02	2HPF		ENSDARG00000039347	ENSDART00000100813	4HPF	6HPF	2.07e-08	****		ENSDARG00000099148	ENSDART00000162580	ENSDART00000172515	4HPF	14	130	0.0306	*
6c83c3be-29d0-4710-a927-4f79cfac3cab	ENSDARG00000004757	ENSDART00000110512	106.45	69.02	2HPF		ENSDARG00000058451	ENSDART00000171559	2HPF	6HPF	2.14e-08	****		ENSDARG00000102362	ENSDART00000167753	ENSDART00000171944	2HPF	10	12	0.032	*
6c91509d-5d23-476e-867d-bc3822c131b2	ENSDARG00000004757	ENSDART00000024320	59.6	105.615	2HPF		ENSDARG00000044093	ENSDART00000145980	4HPF	6HPF	2.43e-08	****		ENSDARG00000005274	ENSDART00000017488	ENSDART00000079012	2HPF	15	13	0.035	*
741a4421-2460-458e-b9ee-4488a3582ca6	ENSDARG00000004757	ENSDART00000110512	105.75	69.02	2HPF		ENSDARG00000074242	ENSDART00000131610	2HPF	6HPF	2.77e-08	****		ENSDARG00000099241	ENSDART00000162617	ENSDART00000171744	2HPF	50	10	0.036	*
79b99ae7-516c-4d17-b798-0f47bffdffd3	ENSDARG00000004757	ENSDART00000110512	51.17	69.02	2HPF		ENSDARG00000007836	ENSDART00000122288	4HPF	6HPF	3.01e-08	****		ENSDARG00000014943	ENSDART00000012241	ENSDART00000132993	2HPF	73	33	0.0368	*
79beea3c-74ed-4adb-bcbf-3394180718f1	ENSDARG00000004757	ENSDART00000024320	42.32	105.615	2HPF		ENSDARG00000039424	ENSDART00000057601	2HPF	4HPF	6.12e-08	****		ENSDARG00000010160	ENSDART00000128613	ENSDART00000172555	2HPF	36	81	0.0422	*
7bf0e965-08fb-42ce-9d09-8a3d93ef4f4d	ENSDARG00000004757	ENSDART00000024320	125.34	105.615	2HPF		ENSDARG00000052856	ENSDART00000074787	2HPF	4HPF	7.24e-08	****		ENSDARG00000010160	ENSDART00000128613	ENSDART00000172555	6HPF	40	166	0.0422	*
7f8b398b-1c60-4948-b3ba-2e3768466e06	ENSDARG00000004757	ENSDART00000024320	122.13	105.615	2HPF		ENSDARG00000010160	ENSDART00000128613	2HPF	6HPF	1.01e-07	****		ENSDARG00000055996	ENSDART00000078412	ENSDART00000146173	6HPF	401	13	0.0456	*
80f23d81-06ff-48f3-adca-bdb1bc796e36	ENSDARG00000004757	ENSDART00000110512	9.13	69.02	2HPF		ENSDARG00000029445	ENSDART00000048968	4HPF	6HPF	1.24e-07	****		ENSDARG00000097264	ENSDART00000154858	ENSDART00000155892	2HPF	20	21	0.0514	ns
83aea64d-d475-4ba9-b2f4-e408b7a27f89	ENSDARG00000004757	ENSDART00000110512	46.33	69.02	2HPF		ENSDARG00000042458	ENSDART00000172986	2HPF	4HPF	1.44e-07	****		ENSDARG00000046071	ENSDART00000067733	ENSDART00000140859	2HPF	21	18	0.053	ns
8f3a14b6-9a84-488c-856d-7d205863431e	ENSDARG00000004757	ENSDART00000110512	130.22	69.02	2HPF		ENSDARG00000100392	ENSDART00000162034	4HPF	6HPF	1.58e-07	****		ENSDARG00000099148	ENSDART00000162580	ENSDART00000172515	2HPF	13	227	0.0536	ns
8fdac285-1a8f-4e83-870e-0dd6d959c00b	ENSDARG00000004757	ENSDART00000110512	99	69.02	2HPF		ENSDARG00000100392	ENSDART00000168004	4HPF	6HPF	2.11e-07	****		ENSDARG00000101362	ENSDART00000168371	ENSDART00000170222	6HPF	12	37	0.0551	ns
90cda672-6690-4ab9-8add-48de50c889d8	ENSDARG00000004757	ENSDART00000110512	135.29	69.02	2HPF		ENSDARG00000061235	ENSDART00000131279	2HPF	4HPF	3.32e-07	****		ENSDARG00000060312	ENSDART00000114410	ENSDART00000176446	2HPF	22	12	0.0628	ns
9af759c4-a64a-4cf1-91e4-694f737f1898	ENSDARG00000004757	ENSDART00000024320	110.42	105.615	2HPF		ENSDARG00000006691	ENSDART00000008807	2HPF	4HPF	3.46e-07	****		ENSDARG00000093022	ENSDART00000140874	ENSDART00000181048	6HPF	28	29	0.0673	ns
9f93d511-ced3-4f0c-9ea5-920a9b99a646	ENSDARG00000004757	ENSDART00000110512	54.96	69.02	2HPF		ENSDARG00000039424	ENSDART00000057601	4HPF	6HPF	4.46e-07	****		ENSDARG00000053474	ENSDART00000009794	ENSDART00000142329	2HPF	13	15	0.0688	ns
a14c1ab2-2ec8-494d-bf4e-82d3cf412bbd	ENSDARG00000004757	ENSDART00000110512	0	69.02	2HPF		ENSDARG00000088091	ENSDART00000140696	2HPF	6HPF	4.48e-07	****		ENSDARG00000011613	ENSDART00000017973	ENSDART00000139298	6HPF	19	16	0.069	ns
a5a59f54-1ec6-433d-8524-25d1be4525aa	ENSDARG00000004757	ENSDART00000024320	122.79	105.615	2HPF		ENSDARG00000042458	ENSDART00000172767	2HPF	4HPF	5.06e-07	****		ENSDARG00000002710	ENSDART00000017188	ENSDART00000130171	6HPF	130	24	0.07	ns
a6034197-d7a1-48c2-bb05-017091dc174b	ENSDARG00000004757	ENSDART00000110512	73.95	69.02	2HPF		ENSDARG00000052856	ENSDART00000125633	2HPF	4HPF	5.7e-07	****		ENSDARG00000057853	ENSDART00000023859	ENSDART00000123621	2HPF	19	15	0.0709	ns
a8e14c60-4cc6-4f17-a4f7-a98855b8ff15	ENSDARG00000004757	ENSDART00000110512	94.55	69.02	2HPF		ENSDARG00000074242	ENSDART00000186689	2HPF	6HPF	6.05e-07	****		ENSDARG00000068992	ENSDART00000141549	ENSDART00000180242	6HPF	92	468	0.072	ns
a9664dec-e32a-4e01-9a66-0a60156b035f	ENSDARG00000004757	ENSDART00000110512	91.84	69.02	2HPF		ENSDARG00000099104	ENSDART00000164359	2HPF	6HPF	6.5e-07	****		ENSDARG00000009285	ENSDART00000133626	ENSDART00000143913	6HPF	12	33	0.0723	ns
aa768ea7-3bc8-4358-88c9-e5550fb18655	ENSDARG00000004757	ENSDART00000110512	74.76	69.02	2HPF		ENSDARG00000099104	ENSDART00000167898	2HPF	6HPF	6.5e-07	****		ENSDARG00000036868	ENSDART00000053534	ENSDART00000160748	2HPF	56	11	0.0742	ns
adbb126d-a242-40f7-972d-acf24fa6e22e	ENSDARG00000004757	ENSDART00000110512	28.03	69.02	2HPF		ENSDARG00000056099	ENSDART00000151874	2HPF	4HPF	6.66e-07	****		ENSDARG00000000887	ENSDART00000000992	ENSDART00000138849	6HPF	188	26	0.0768	ns
adcac4d5-a6fe-4b61-8d3d-dcd78ae40a38	ENSDARG00000004757	ENSDART00000110512	183.35	69.02	2HPF		ENSDARG00000093022	ENSDART00000140874	2HPF	6HPF	8.94e-07	****		ENSDARG00000040295	ENSDART00000058965	ENSDART00000192754	6HPF	387	14	0.0787	ns
b1b16c14-9f3a-41de-9011-b147261f2912	ENSDARG00000004757	ENSDART00000024320	150.79	105.615	2HPF		ENSDARG00000056099	ENSDART00000151874	2HPF	6HPF	1.08e-06	****		ENSDARG00000069105	ENSDART00000100286	ENSDART00000175126	6HPF	27	11	0.0836	ns
b2793579-efb7-404b-ab41-8169c3001a7e	ENSDARG00000004757	ENSDART00000024320	149.85	105.615	2HPF		ENSDARG00000099104	ENSDART00000167898	4HPF	6HPF	2.04e-06	****		ENSDARG00000068992	ENSDART00000141549	ENSDART00000180242	4HPF	69	248	0.085	ns
b5001900-83df-4db8-931c-b5132ab27d0f	ENSDARG00000004757	ENSDART00000024320	245.64	105.615	2HPF		ENSDARG00000102366	ENSDART00000165708	2HPF	4HPF	3.44e-06	****		ENSDARG00000068992	ENSDART00000099994	ENSDART00000141549	4HPF	498	69	0.09	ns
b623208c-2fa5-498d-a294-586eb521b607	ENSDARG00000004757	ENSDART00000110512	82.02	69.02	2HPF		ENSDARG00000009447	ENSDART00000135065	2HPF	6HPF	4.38e-06	****		ENSDARG00000011613	ENSDART00000135435	ENSDART00000139298	6HPF	10	16	0.09	ns
b8b0fd10-514a-4a32-8e56-4a4b6e168113	ENSDARG00000004757	ENSDART00000110512	0	69.02	2HPF		ENSDARG00000034897	ENSDART00000164283	2HPF	6HPF	4.38e-06	****		ENSDARG00000068992	ENSDART00000141549	ENSDART00000168898	4HPF	69	102	0.09	ns
bb87a4ff-8af6-4e72-ba94-5609b34c1128	ENSDARG00000004757	ENSDART00000024320	127.65	105.615	2HPF		ENSDARG00000010745	ENSDART00000018735	2HPF	4HPF	4.66e-06	****		ENSDARG00000014966	ENSDART00000017709	ENSDART00000143594	4HPF	21	16	0.095	ns
bbb943f7-1ad0-4b2d-afa9-a1d9a6455f08	ENSDARG00000004757	ENSDART00000110512	84.39	69.02	2HPF		ENSDARG00000031929	ENSDART00000048130	2HPF	6HPF	4.73e-06	****		ENSDARG00000013351	ENSDART00000105404	ENSDART00000105405	4HPF	46	115	0.0955	ns
c3752738-ba22-4c03-a924-e0ec01b09891	ENSDARG00000004757	ENSDART00000110512	69.02	69.02	2HPF		ENSDARG00000013351	ENSDART00000105404	4HPF	6HPF	5.86e-06	****		ENSDARG00000100558	ENSDART00000158291	ENSDART00000170831	2HPF	210	19	0.096	ns
c9448675-8cb7-4836-99e5-a8153e7117be	ENSDARG00000004757	ENSDART00000024320	118.94	105.615	2HPF		ENSDARG00000000887	ENSDART00000000992	2HPF	6HPF	6.25e-06	****		ENSDARG00000060112	ENSDART00000084381	ENSDART00000122081	2HPF	30	23	0.101	ns
cb9a5a5b-8377-46f8-97d6-d36c16ac80a3	ENSDARG00000004757	ENSDART00000110512	74.01	69.02	2HPF		ENSDARG00000061187	ENSDART00000086985	4HPF	6HPF	7.4e-06	****		ENSDARG00000094673	ENSDART00000024009	ENSDART00000127618	6HPF	42	10	0.104	ns
d13c273c-40aa-4f23-98e8-5fcbb108e15b	ENSDARG00000004757	ENSDART00000110512	133.54	69.02	2HPF		ENSDARG00000038695	ENSDART00000040427	2HPF	6HPF	9.9e-06	****		ENSDARG00000022129	ENSDART00000135207	ENSDART00000184407	6HPF	10	90	0.104	ns
d1a5c0ce-287a-4672-827c-6ca6cc8bce26	ENSDARG00000004757	ENSDART00000110512	109.06	69.02	2HPF		ENSDARG00000038695	ENSDART00000040427	4HPF	6HPF	9.9e-06	****		ENSDARG00000025403	ENSDART00000098246	ENSDART00000186992	6HPF	62	29	0.107	ns
d99b1171-ce8a-420d-9719-4cb6db7da2f5	ENSDARG00000004757	ENSDART00000024320	13.61	105.615	2HPF		ENSDARG00000035400	ENSDART00000134516	2HPF	6HPF	1.2e-05	****		ENSDARG00000006010	ENSDART00000066765	ENSDART00000129554	2HPF	10	62	0.109	ns
dfe7692b-d5c2-4fbd-a0df-d891e46c2209	ENSDARG00000004757	ENSDART00000110512	61.49	69.02	2HPF		ENSDARG00000056099	ENSDART00000078535	2HPF	4HPF	1.5e-05	****		ENSDARG00000043287	ENSDART00000063544	ENSDART00000141013	4HPF	12	28	0.1178	ns
e084170c-cd67-46ec-8717-44afde8f6619	ENSDARG00000004757	ENSDART00000110512	45.89	69.02	2HPF		ENSDARG00000099104	ENSDART00000164359	4HPF	6HPF	2.17e-05	****		ENSDARG00000040513	ENSDART00000059298	ENSDART00000131275	2HPF	159	26	0.12	ns
e0afb1a6-9026-4ecc-b6c4-16e0fc6247b2	ENSDARG00000004757	ENSDART00000024320	114.05	105.615	2HPF		ENSDARG00000100741	ENSDART00000160060	2HPF	4HPF	2.42e-05	****		ENSDARG00000021550	ENSDART00000124615	ENSDART00000190785	6HPF	59	15	0.125	ns
e1f4bd6e-bf8e-46f1-99e0-ae1f2c1b18d6	ENSDARG00000004757	ENSDART00000110512	106.45	69.02	2HPF		ENSDARG00000014943	ENSDART00000132993	2HPF	4HPF	3.06e-05	****		ENSDARG00000087193	ENSDART00000154267	ENSDART00000186094	2HPF	26	81	0.1288	ns
e2ef5965-a635-4489-9851-2d70825d827b	ENSDARG00000004757	ENSDART00000110512	39.16	69.02	2HPF		ENSDARG00000078754	ENSDART00000108965	2HPF	4HPF	3.23e-05	****		ENSDARG00000087193	ENSDART00000154267	ENSDART00000186094	6HPF	20	12	0.1288	ns
ee86e955-6ecf-4f34-b445-28e3714aa86b	ENSDARG00000004757	ENSDART00000110512	94.46	69.02	2HPF		ENSDARG00000009447	ENSDART00000005903	4HPF	6HPF	3.33e-05	****		ENSDARG00000063295	ENSDART00000105232	ENSDART00000149823	2HPF	15	17	0.1299	ns
eed26588-1fa7-401b-97b2-3d06ec187196	ENSDARG00000004757	ENSDART00000110512	18.26	69.02	2HPF		ENSDARG00000034897	ENSDART00000045901	2HPF	4HPF	4.08e-05	****		ENSDARG00000044491	ENSDART00000065337	ENSDART00000192740	2HPF	27	13	0.141	ns
efbf10f8-96ba-48d9-afdc-dc9575669df5	ENSDARG00000004757	ENSDART00000024320	47.22	105.615	2HPF		ENSDARG00000090768	ENSDART00000074181	2HPF	6HPF	4.24e-05	****		ENSDARG00000095504	ENSDART00000133135	ENSDART00000140691	2HPF	60	11	0.142	ns
f2aab773-f8eb-4469-bf2c-a8f3701c17d3	ENSDARG00000004757	ENSDART00000110512	8.11	69.02	2HPF		ENSDARG00000000887	ENSDART00000138849	4HPF	6HPF	5.64e-05	****		ENSDARG00000040707	ENSDART00000059636	ENSDART00000156385	2HPF	21	10	0.147	ns
f3780fa1-30d9-48bd-b45a-c72982d4911e	ENSDARG00000004757	ENSDART00000110512	47.15	69.02	2HPF		ENSDARG00000030602	ENSDART00000048599	2HPF	6HPF	5.81e-05	****		ENSDARG00000038290	ENSDART00000055845	ENSDART00000180601	6HPF	29	27	0.1473	ns
f5f85d21-2e52-4edf-92d5-7e5951c86d7a	ENSDARG00000004757	ENSDART00000024320	106.42	105.615	2HPF		ENSDARG00000035400	ENSDART00000051295	4HPF	6HPF	7.56e-05	****		ENSDARG00000104996	ENSDART00000160446	ENSDART00000163968	2HPF	14	87	0.148	ns
f6060426-985b-4ca2-9b6d-664535cb136f	ENSDARG00000004757	ENSDART00000110512	48.37	69.02	2HPF		ENSDARG00000009447	ENSDART00000005903	2HPF	4HPF	9.36e-05	****		ENSDARG00000010745	ENSDART00000018735	ENSDART00000187516	2HPF	29	12	0.1485	ns
f6c3def0-7697-4faa-b31a-8c13866583c9	ENSDARG00000004757	ENSDART00000110512	19.02	69.02	2HPF		ENSDARG00000009447	ENSDART00000135065	2HPF	4HPF	9.36e-05	****		ENSDARG00000086336	ENSDART00000153702	ENSDART00000157113	2HPF	19	11	0.168	ns
f775c7b3-e808-46f2-8eca-0f63987afed4	ENSDARG00000004757	ENSDART00000110512	73.59	69.02	2HPF		ENSDARG00000010721	ENSDART00000137997	2HPF	6HPF	0.000108	***		ENSDARG00000052124	ENSDART00000073914	ENSDART00000128591	2HPF	10	11	0.169	ns
f8ae8ed3-a9ea-41c6-a7ff-6828ee31eb02	ENSDARG00000004757	ENSDART00000024320	17.18	105.615	2HPF		ENSDARG00000039208	ENSDART00000138488	2HPF	4HPF	0.0001108	***		ENSDARG00000022378	ENSDART00000029599	ENSDART00000170070	2HPF	27	15	0.172	ns
fbf4ab78-008c-4fe3-880b-820ba926d08b	ENSDARG00000004757	ENSDART00000024320	157.49	105.615	2HPF		ENSDARG00000024844	ENSDART00000046035	2HPF	6HPF	0.0001295	***		ENSDARG00000071573	ENSDART00000105903	ENSDART00000134356	6HPF	38	39	0.1755	ns
ff8cbd44-0ef8-4be8-abbc-b2b644e39d50	ENSDARG00000004757	ENSDART00000024320	169.52	105.615	2HPF		ENSDARG00000071573	ENSDART00000105903	2HPF	6HPF	0.0001435	***		ENSDARG00000054978	ENSDART00000145288	ENSDART00000191309	2HPF	23	14	0.1814	ns
093878c6-9bec-4378-b0f1-9950bdd38f79	ENSDARG00000004757	ENSDART00000024320	116.97	139.35	4HPF		ENSDARG00000007836	ENSDART00000122288	2HPF	6HPF	0.0001475	***		ENSDARG00000040184	ENSDART00000058779	ENSDART00000152269	6HPF	105	10	0.182	ns
0a30ba19-a34a-492b-bdad-d51e2fbf917b	ENSDARG00000004757	ENSDART00000024320	196.15	139.35	4HPF		ENSDARG00000087961	ENSDART00000189789	2HPF	4HPF	0.0001506	***		ENSDARG00000019195	ENSDART00000133834	ENSDART00000147351	4HPF	19	13	0.1824	ns
0c9edf61-0c2c-4097-8fef-e4390a322fcc	ENSDARG00000004757	ENSDART00000024320	77.37	139.35	4HPF		ENSDARG00000025375	ENSDART00000007789	2HPF	6HPF	0.00016	***		ENSDARG00000043740	ENSDART00000064233	ENSDART00000136078	2HPF	28	35	0.183	ns
0d2b131c-eb2b-4259-8adf-2779088e5a02	ENSDARG00000004757	ENSDART00000110512	11.02	98.385	4HPF		ENSDARG00000025375	ENSDART00000101338	2HPF	6HPF	0.00016	***		ENSDARG00000090447	ENSDART00000129251	ENSDART00000164351	2HPF	17	37	0.183	ns
0d5f2fa7-23eb-4d8a-8e80-eab0aaf9cd4c	ENSDARG00000004757	ENSDART00000110512	171.66	98.385	4HPF		ENSDARG00000100558	ENSDART00000170831	2HPF	6HPF	0.0001672	***		ENSDARG00000037618	ENSDART00000054788	ENSDART00000152899	4HPF	22	106	0.1833	ns
1379b1fd-0e08-4d26-9fea-3e04aa8d9341	ENSDARG00000004757	ENSDART00000110512	186.09	98.385	4HPF		ENSDARG00000070959	ENSDART00000186419	2HPF	4HPF	0.0001686	***		ENSDARG00000014966	ENSDART00000017709	ENSDART00000143594	2HPF	34	20	0.187	ns
17d6f17a-840b-4af0-8d3e-837173a13a82	ENSDARG00000004757	ENSDART00000024320	149.56	139.35	4HPF		ENSDARG00000038068	ENSDART00000055492	2HPF	4HPF	0.0001776	***		ENSDARG00000089478	ENSDART00000130767	ENSDART00000183562	2HPF	16	10	0.187	ns
1aca1e50-defe-4bb7-b8f5-cb4711273072	ENSDARG00000004757	ENSDART00000110512	67.18	98.385	4HPF		ENSDARG00000077291	ENSDART00000138107	4HPF	6HPF	0.000192	***		ENSDARG00000078326	ENSDART00000109314	ENSDART00000148640	2HPF	22	16	0.193	ns
1bf37ee9-f9d7-4fc1-b4d9-627beeac92d6	ENSDARG00000004757	ENSDART00000110512	39.32	98.385	4HPF		ENSDARG00000010745	ENSDART00000018735	4HPF	6HPF	0.000221	***		ENSDARG00000104702	ENSDART00000165005	ENSDART00000166496	4HPF	29	39	0.201	ns
1fb18fa4-1e46-4bbe-9d41-b981abb5d456	ENSDARG00000004757	ENSDART00000024320	0	139.35	4HPF		ENSDARG00000068992	ENSDART00000141549	2HPF	6HPF	0.0002392	***		ENSDARG00000104702	ENSDART00000165005	ENSDART00000166496	6HPF	11	13	0.201	ns
243295b6-1eab-4974-9b97-c8bb4013fb60	ENSDARG00000004757	ENSDART00000110512	116.35	98.385	4HPF		ENSDARG00000029445	ENSDART00000048968	2HPF	4HPF	0.000261	***		ENSDARG00000032373	ENSDART00000047515	ENSDART00000138575	6HPF	26	26	0.202	ns
25e5e02e-a224-41fb-8322-28c526d53a79	ENSDARG00000004757	ENSDART00000110512	93.21	98.385	4HPF		ENSDARG00000088091	ENSDART00000140696	4HPF	6HPF	0.0002705	***		ENSDARG00000100588	ENSDART00000161212	ENSDART00000163327	6HPF	39	70	0.205	ns
267aaf46-a9e4-4ee4-acc2-eb08a46e58df	ENSDARG00000004757	ENSDART00000024320	163.42	139.35	4HPF		ENSDARG00000044093	ENSDART00000064739	2HPF	4HPF	0.000322	***		ENSDARG00000058451	ENSDART00000125124	ENSDART00000171559	2HPF	12	61	0.21	ns
272a237f-ae98-4f47-bbaa-86e681f2a867	ENSDARG00000004757	ENSDART00000024320	143.32	139.35	4HPF		ENSDARG00000100558	ENSDART00000158291	2HPF	4HPF	0.000342	***		ENSDARG00000069708	ENSDART00000149304	ENSDART00000183840	4HPF	18	56	0.21	ns
29067a83-69b0-44c3-a78a-54c1cd2b66ed	ENSDARG00000004757	ENSDART00000110512	122.44	98.385	4HPF		ENSDARG00000068992	ENSDART00000141549	2HPF	4HPF	0.0003549	***		ENSDARG00000017985	ENSDART00000008127	ENSDART00000138622	4HPF	16	33	0.2142	ns
2ac7b0a1-7135-4448-8b19-7a16b2e749ff	ENSDARG00000004757	ENSDART00000110512	106.98	98.385	4HPF		ENSDARG00000017985	ENSDART00000138622	4HPF	6HPF	0.000408	***		ENSDARG00000075421	ENSDART00000075170	ENSDART00000142051	6HPF	144	14	0.216	ns
2f008a88-0346-4419-9932-76dace3690a5	ENSDARG00000004757	ENSDART00000110512	125.83	98.385	4HPF		ENSDARG00000042876	ENSDART00000147466	2HPF	6HPF	0.0004596	***		ENSDARG00000009212	ENSDART00000123878	ENSDART00000179658	4HPF	46	11	0.216	ns
3c64cbb2-0503-4847-ac1a-9bba476bc87a	ENSDARG00000004757	ENSDART00000024320	55.11	139.35	4HPF		ENSDARG00000045618	ENSDART00000067082	2HPF	4HPF	0.000532	***		ENSDARG00000071413	ENSDART00000105550	ENSDART00000136374	2HPF	14	11	0.218	ns
44b0c997-3703-4af9-93f2-4234a4e1043f	ENSDARG00000004757	ENSDART00000110512	96.33	98.385	4HPF		ENSDARG00000017985	ENSDART00000008127	2HPF	4HPF	0.000628	***		ENSDARG00000042688	ENSDART00000062628	ENSDART00000177900	2HPF	83	14	0.22	ns
478bcb0e-51ad-4e33-a918-56ad0b8b34f8	ENSDARG00000004757	ENSDART00000110512	143.09	98.385	4HPF		ENSDARG00000017985	ENSDART00000138622	2HPF	4HPF	0.000628	***		ENSDARG00000005513	ENSDART00000014723	ENSDART00000144800	6HPF	209	15	0.221	ns
4b15fca0-77f1-43c2-afee-4a557d59f649	ENSDARG00000004757	ENSDART00000024320	155.33	139.35	4HPF		ENSDARG00000068992	ENSDART00000168898	2HPF	6HPF	0.000672	***		ENSDARG00000036675	ENSDART00000053267	ENSDART00000127174	2HPF	64	18	0.2301	ns
4d130fe1-60f5-4c9c-a53c-c12d52462536	ENSDARG00000004757	ENSDART00000110512	135.55	98.385	4HPF		ENSDARG00000055475	ENSDART00000077834	2HPF	6HPF	0.000822	***		ENSDARG00000088091	ENSDART00000125198	ENSDART00000140696	6HPF	105	154	0.2397	ns
4d8d11f7-6c8b-4dd0-b4db-31ae2e9f55da	ENSDARG00000004757	ENSDART00000110512	115.99	98.385	4HPF		ENSDARG00000034897	ENSDART00000164283	4HPF	6HPF	0.00084	***		ENSDARG00000029445	ENSDART00000048968	ENSDART00000143781	2HPF	110	314	0.24	ns
536f163a-de53-4776-ab2b-bc65b8ebda3a	ENSDARG00000004757	ENSDART00000110512	156.45	98.385	4HPF		ENSDARG00000037238	ENSDART00000183347	4HPF	6HPF	0.000954	***		ENSDARG00000029445	ENSDART00000048968	ENSDART00000143781	4HPF	110	242	0.24	ns
54bfe43e-86dc-4117-8f95-d97a532e716a	ENSDARG00000004757	ENSDART00000110512	99.81	98.385	4HPF		ENSDARG00000008808	ENSDART00000017268	2HPF	4HPF	0.000969	***		ENSDARG00000029445	ENSDART00000048968	ENSDART00000143781	6HPF	171	434	0.24	ns
58bfa1fa-c299-4611-acdf-8d0598159310	ENSDARG00000004757	ENSDART00000110512	13.09	98.385	4HPF		ENSDARG00000008808	ENSDART00000155154	2HPF	4HPF	0.000969	***		ENSDARG00000090993	ENSDART00000123145	ENSDART00000168959	2HPF	50	14	0.249	ns
597cdaaa-fcd4-4922-976b-34ad9f6d68c5	ENSDARG00000004757	ENSDART00000110512	128.48	98.385	4HPF		ENSDARG00000013351	ENSDART00000105405	2HPF	6HPF	0.001	***		ENSDARG00000035823	ENSDART00000140926	ENSDART00000151365	2HPF	13	22	0.252	ns
5ad942f0-af1c-4550-809e-ac3884806850	ENSDARG00000004757	ENSDART00000024320	195.27	139.35	4HPF		ENSDARG00000010160	ENSDART00000172555	2HPF	4HPF	0.001047	**		ENSDARG00000035823	ENSDART00000140926	ENSDART00000191109	2HPF	13	20	0.252	ns
5d619983-070c-4172-ba2c-0649c7b26187	ENSDARG00000004757	ENSDART00000110512	85.12	98.385	4HPF		ENSDARG00000030602	ENSDART00000181520	2HPF	6HPF	0.001135	**		ENSDARG00000017454	ENSDART00000004739	ENSDART00000148575	2HPF	12	14	0.2547	ns
5feacc03-0184-4acf-bd30-cbc9de7a89dd	ENSDARG00000004757	ENSDART00000024320	109.18	139.35	4HPF		ENSDARG00000054978	ENSDART00000145288	2HPF	4HPF	0.001192	**		ENSDARG00000069129	ENSDART00000136393	ENSDART00000192925	2HPF	19	21	0.255	ns
601c3e94-fd1b-48e9-95c5-94b5ffb3696d	ENSDARG00000004757	ENSDART00000024320	156.48	139.35	4HPF		ENSDARG00000035400	ENSDART00000051295	2HPF	4HPF	0.001281	**		ENSDARG00000069129	ENSDART00000136393	ENSDART00000192925	4HPF	10	11	0.255	ns
68be840d-ce8e-420b-9f23-f7429ebf5bcd	ENSDARG00000004757	ENSDART00000024320	141.39	139.35	4HPF		ENSDARG00000037618	ENSDART00000152899	2HPF	4HPF	0.001386	**		ENSDARG00000013804	ENSDART00000016112	ENSDART00000153609	6HPF	31	10	0.259	ns
699c2a89-7106-4615-9778-f680f965130d	ENSDARG00000004757	ENSDART00000110512	108.95	98.385	4HPF		ENSDARG00000010160	ENSDART00000128613	4HPF	6HPF	0.001424	**		ENSDARG00000042905	ENSDART00000062983	ENSDART00000136547	6HPF	125	10	0.26	ns
6c4d1ea3-58bb-4464-960c-60d6efb99fc9	ENSDARG00000004757	ENSDART00000110512	63.84	98.385	4HPF		ENSDARG00000070959	ENSDART00000186419	2HPF	6HPF	0.00143	**		ENSDARG00000098622	ENSDART00000163991	ENSDART00000170294	4HPF	71	16	0.261	ns
6e071d0d-ce89-4ab5-840d-4763239bd5ba	ENSDARG00000004757	ENSDART00000110512	122.82	98.385	4HPF		ENSDARG00000093022	ENSDART00000181048	2HPF	4HPF	0.001445	**		ENSDARG00000037618	ENSDART00000054788	ENSDART00000152899	2HPF	12	52	0.27	ns
73c715a1-241d-4e05-a172-49c6ffb3c968	ENSDARG00000004757	ENSDART00000024320	143.6	139.35	4HPF		ENSDARG00000024844	ENSDART00000129858	2HPF	4HPF	0.001496	**		ENSDARG00000024844	ENSDART00000046035	ENSDART00000129858	6HPF	56	23	0.2736	ns
783d540a-b19e-4122-a689-1844d8fa48e2	ENSDARG00000004757	ENSDART00000110512	139.6	98.385	4HPF		ENSDARG00000038290	ENSDART00000055845	2HPF	4HPF	0.001656	**		ENSDARG00000037870	ENSDART00000055194	ENSDART00000141737	6HPF	13	119	0.283	ns
7a4fd026-d0bb-43e9-9d85-839267f3d1a3	ENSDARG00000004757	ENSDART00000024320	139.18	139.35	4HPF		ENSDARG00000074242	ENSDART00000186689	2HPF	4HPF	0.001664	**		ENSDARG00000003429	ENSDART00000148277	ENSDART00000189017	2HPF	10	24	0.287	ns
80ec9225-76b8-4052-9260-6b5ee2a65e14	ENSDARG00000004757	ENSDART00000024320	109.06	139.35	4HPF		ENSDARG00000071478	ENSDART00000105721	2HPF	4HPF	0.001692	**		ENSDARG00000078754	ENSDART00000108965	ENSDART00000165790	2HPF	55	19	0.288	ns
84948684-54f3-46ff-8e81-253768068248	ENSDARG00000004757	ENSDART00000110512	48.23	98.385	4HPF		ENSDARG00000006691	ENSDART00000141676	2HPF	6HPF	0.001716	**		ENSDARG00000078754	ENSDART00000108965	ENSDART00000165790	6HPF	15	10	0.288	ns
95878aa0-f5b9-45c7-b211-2d068bf5312b	ENSDARG00000004757	ENSDART00000024320	181.32	139.35	4HPF		ENSDARG00000088091	ENSDART00000125198	2HPF	6HPF	0.001744	**		ENSDARG00000037618	ENSDART00000054788	ENSDART00000152899	6HPF	19	81	0.289	ns
96f775bb-3364-490f-a888-c68d63879115	ENSDARG00000004757	ENSDART00000110512	21.99	98.385	4HPF		ENSDARG00000088091	ENSDART00000125198	4HPF	6HPF	0.001821	**		ENSDARG00000094673	ENSDART00000124300	ENSDART00000127618	6HPF	17	10	0.291	ns
a113330b-d62e-4d76-989a-480b0e54377c	ENSDARG00000004757	ENSDART00000024320	136.3	139.35	4HPF		ENSDARG00000006316	ENSDART00000193273	2HPF	6HPF	0.0019	**		ENSDARG00000068992	ENSDART00000099994	ENSDART00000141549	6HPF	911	92	0.294	ns
a6b47b77-35ef-4282-bc4c-037f55111cae	ENSDARG00000004757	ENSDART00000110512	96.96	98.385	4HPF		ENSDARG00000071573	ENSDART00000105903	2HPF	4HPF	0.002	**		ENSDARG00000078654	ENSDART00000111877	ENSDART00000143121	6HPF	18	12	0.2958	ns
a99eeec9-e468-4b8e-9fab-1fc4a28031d1	ENSDARG00000004757	ENSDART00000024320	159.47	139.35	4HPF		ENSDARG00000071573	ENSDART00000134356	2HPF	6HPF	0.002	**		ENSDARG00000022684	ENSDART00000036157	ENSDART00000134269	6HPF	11	14	0.298	ns
accf08b0-6290-4170-9680-f8630da7ad7f	ENSDARG00000004757	ENSDART00000110512	126.38	98.385	4HPF		ENSDARG00000090768	ENSDART00000065821	2HPF	4HPF	0.00201	**		ENSDARG00000017772	ENSDART00000012842	ENSDART00000022290	2HPF	10	36	0.299	ns
b1fe214e-f22d-43ff-a8df-d1ad0f54d3e6	ENSDARG00000004757	ENSDART00000024320	123.33	139.35	4HPF		ENSDARG00000012553	ENSDART00000131580	4HPF	6HPF	0.00206	**		ENSDARG00000014208	ENSDART00000099642	ENSDART00000154565	6HPF	74	28	0.303	ns
b5ac93b3-6e38-4135-a688-42a73be50131	ENSDARG00000004757	ENSDART00000110512	57.01	98.385	4HPF		ENSDARG00000077291	ENSDART00000110842	2HPF	6HPF	0.00212	**		ENSDARG00000077717	ENSDART00000111140	ENSDART00000173029	4HPF	76	10	0.303	ns
b8ad1413-9889-4896-bfc5-28b4fa39e7af	ENSDARG00000004757	ENSDART00000110512	89.94	98.385	4HPF		ENSDARG00000014208	ENSDART00000099642	4HPF	6HPF	0.002154	**		ENSDARG00000101161	ENSDART00000167928	ENSDART00000171313	2HPF	11	10	0.304	ns
bbf2c7f9-301d-462c-8399-0118a793322c	ENSDARG00000004757	ENSDART00000024320	154.62	139.35	4HPF		ENSDARG00000042876	ENSDART00000062931	2HPF	4HPF	0.002245	**		ENSDARG00000094616	ENSDART00000142233	ENSDART00000144851	2HPF	15	14	0.305	ns
bda9c0a6-66b9-4110-b328-4047c2dedb6f	ENSDARG00000004757	ENSDART00000024320	116.31	139.35	4HPF		ENSDARG00000038290	ENSDART00000055845	4HPF	6HPF	0.002255	**		ENSDARG00000057299	ENSDART00000138120	ENSDART00000184502	6HPF	23	26	0.312	ns
c406f548-b137-4129-adf7-c826f4c2a558	ENSDARG00000004757	ENSDART00000110512	67.73	98.385	4HPF		ENSDARG00000076486	ENSDART00000082647	2HPF	4HPF	0.00244	**		ENSDARG00000038068	ENSDART00000145420	ENSDART00000163782	2HPF	142	17	0.315	ns
c4c1b44f-5b36-4e63-8884-84af1cd96d2d	ENSDARG00000004757	ENSDART00000110512	123.58	98.385	4HPF		ENSDARG00000076486	ENSDART00000159218	2HPF	4HPF	0.00245	**		ENSDARG00000102634	ENSDART00000160658	ENSDART00000161872	4HPF	12	94	0.316	ns
cfa4952d-0158-4cdb-97ec-d9f02abe18b3	ENSDARG00000004757	ENSDART00000110512	64.15	98.385	4HPF		ENSDARG00000007836	ENSDART00000184237	4HPF	6HPF	0.002452	**		ENSDARG00000077950	ENSDART00000111699	ENSDART00000139813	2HPF	34	12	0.317	ns
cfe239c0-a88f-4bfe-9323-7005b4eccec8	ENSDARG00000004757	ENSDART00000024320	130	139.35	4HPF		ENSDARG00000032997	ENSDART00000046781	2HPF	6HPF	0.0027	**		ENSDARG00000077950	ENSDART00000111699	ENSDART00000139813	6HPF	16	14	0.317	ns
d4ac9c28-45ac-4c72-9a13-9a16ca738477	ENSDARG00000004757	ENSDART00000110512	151.06	98.385	4HPF		ENSDARG00000035676	ENSDART00000177052	2HPF	6HPF	0.00277	**		ENSDARG00000039347	ENSDART00000100813	ENSDART00000141945	6HPF	126	24	0.33	ns
d58cddf5-899c-4b23-b00c-7c9678201830	ENSDARG00000004757	ENSDART00000110512	22.13	98.385	4HPF		ENSDARG00000070959	ENSDART00000139385	2HPF	6HPF	0.002908	**		ENSDARG00000097630	ENSDART00000156638	ENSDART00000188256	2HPF	25	10	0.333	ns
d61bbf50-37d0-4ac3-9f5e-f571078ad5fe	ENSDARG00000004757	ENSDART00000024320	264.02	139.35	4HPF		ENSDARG00000060312	ENSDART00000176446	2HPF	4HPF	0.00292	**		ENSDARG00000097630	ENSDART00000156638	ENSDART00000188256	6HPF	20	10	0.333	ns
d6afe142-4708-4d38-bb0e-21305ae17357	ENSDARG00000004757	ENSDART00000110512	20.64	98.385	4HPF		ENSDARG00000021086	ENSDART00000016800	2HPF	4HPF	0.003	**		ENSDARG00000009212	ENSDART00000025620	ENSDART00000123878	4HPF	405	46	0.336	ns
d991fd9e-2af4-40a8-8d61-a68ba121e634	ENSDARG00000004757	ENSDART00000024320	139.52	139.35	4HPF		ENSDARG00000021086	ENSDART00000016800	2HPF	6HPF	0.003	**		ENSDARG00000042214	ENSDART00000061904	ENSDART00000147467	2HPF	10	41	0.337	ns
dbcbce18-c114-437f-9660-92340f18cf5b	ENSDARG00000004757	ENSDART00000110512	145.33	98.385	4HPF		ENSDARG00000042876	ENSDART00000062931	2HPF	6HPF	0.003	**		ENSDARG00000069910	ENSDART00000077744	ENSDART00000102118	2HPF	22	12	0.339	ns
e387b972-77d0-4e27-b39d-0ac238df04dd	ENSDARG00000004757	ENSDART00000110512	91.7	98.385	4HPF		ENSDARG00000074242	ENSDART00000131610	2HPF	4HPF	0.003	**		ENSDARG00000069910	ENSDART00000077744	ENSDART00000102118	4HPF	11	20	0.339	ns
e5367d3c-7a0c-445c-b6cc-c8bc82cc70f5	ENSDARG00000004757	ENSDART00000024320	118.85	139.35	4HPF		ENSDARG00000042876	ENSDART00000147466	2HPF	4HPF	0.003	**		ENSDARG00000052856	ENSDART00000074787	ENSDART00000125633	6HPF	553	484	0.344	ns
e79c2207-00db-4fb4-a6d1-8e8927e79140	ENSDARG00000004757	ENSDART00000024320	121.47	139.35	4HPF		ENSDARG00000021086	ENSDART00000149969	2HPF	4HPF	0.003	**		ENSDARG00000024844	ENSDART00000046035	ENSDART00000129858	2HPF	106	20	0.349	ns
e88843e7-04de-48c2-bd54-6fcb62abddfc	ENSDARG00000004757	ENSDART00000110512	76.06	98.385	4HPF		ENSDARG00000021086	ENSDART00000149969	2HPF	6HPF	0.003	**		ENSDARG00000024844	ENSDART00000046035	ENSDART00000129858	4HPF	85	12	0.349	ns
ef002216-8ebd-4979-bb7b-e2363018a92f	ENSDARG00000004757	ENSDART00000024320	101.57	139.35	4HPF		ENSDARG00000004757	ENSDART00000110512	2HPF	6HPF	0.003059	**		ENSDARG00000088130	ENSDART00000052803	ENSDART00000193213	2HPF	25	16	0.35	ns
ef58f371-3a6a-442b-886e-f0997274c406	ENSDARG00000004757	ENSDART00000110512	39.05	98.385	4HPF		ENSDARG00000019195	ENSDART00000133834	2HPF	4HPF	0.00336	**		ENSDARG00000010160	ENSDART00000128613	ENSDART00000172555	4HPF	21	96	0.35	ns
f2e71b14-1538-4860-88ba-f1a8d5ec68e4	ENSDARG00000004757	ENSDART00000110512	82.99	98.385	4HPF		ENSDARG00000061187	ENSDART00000086985	2HPF	4HPF	0.00348	**		ENSDARG00000035676	ENSDART00000051745	ENSDART00000177052	6HPF	141	16	0.352	ns
f8bab8f5-9639-470d-bd7d-69d543c68264	ENSDARG00000004757	ENSDART00000024320	102.59	139.35	4HPF		ENSDARG00000102366	ENSDART00000162096	2HPF	4HPF	0.00367	**		ENSDARG00000034313	ENSDART00000129380	ENSDART00000153853	2HPF	10	21	0.352	ns
f8f028e6-9e92-4e70-992c-1ccc92ed31ca	ENSDARG00000004757	ENSDART00000024320	197.61	139.35	4HPF		ENSDARG00000032997	ENSDART00000046781	2HPF	4HPF	0.00376	**		ENSDARG00000100558	ENSDART00000158291	ENSDART00000170831	6HPF	192	25	0.362	ns
fa22ced6-5148-4b11-8985-03535d175f04	ENSDARG00000004757	ENSDART00000110512	115.62	98.385	4HPF		ENSDARG00000071573	ENSDART00000134356	2HPF	4HPF	0.00388	**		ENSDARG00000077323	ENSDART00000115025	ENSDART00000174742	2HPF	45	10	0.365	ns
fd3d01d6-24b5-4f78-b126-faf029c5747c	ENSDARG00000004757	ENSDART00000110512	198.2	98.385	4HPF		ENSDARG00000104702	ENSDART00000166496	2HPF	4HPF	0.0039	**		ENSDARG00000035324	ENSDART00000051184	ENSDART00000183533	6HPF	81	27	0.366	ns
fdeb9b56-408b-49f5-9507-66f06271638f	ENSDARG00000004757	ENSDART00000110512	81.19	98.385	4HPF		ENSDARG00000032373	ENSDART00000138575	2HPF	4HPF	0.00398	**		ENSDARG00000055996	ENSDART00000078412	ENSDART00000146173	4HPF	271	12	0.368	ns
fdebc68e-b30a-49c7-89cc-6fe89234ac2f	ENSDARG00000004757	ENSDART00000110512	164.43	98.385	4HPF		ENSDARG00000032373	ENSDART00000138575	4HPF	6HPF	0.00398	**		ENSDARG00000075883	ENSDART00000153244	ENSDART00000182290	2HPF	31	18	0.368	ns
0050fa25-d9b6-454c-b083-b2d07e0e683d	ENSDARG00000004757	ENSDART00000024320	153.22	117.32	6HPF		ENSDARG00000030602	ENSDART00000181520	4HPF	6HPF	0.004	**		ENSDARG00000038801	ENSDART00000056666	ENSDART00000146624	2HPF	14	41	0.369	ns
008b8bb1-e450-4f44-b9b0-c9bba77a17e7	ENSDARG00000004757	ENSDART00000110512	89.55	93.2	6HPF		ENSDARG00000068992	ENSDART00000168898	2HPF	4HPF	0.004045	**		ENSDARG00000032175	ENSDART00000144613	ENSDART00000191410	6HPF	33	16	0.372	ns
0331f5db-9196-4698-9ad2-d8e0ec8dd5a5	ENSDARG00000004757	ENSDART00000110512	112.95	93.2	6HPF		ENSDARG00000058451	ENSDART00000125124	2HPF	6HPF	0.00408	**		ENSDARG00000054290	ENSDART00000128043	ENSDART00000136082	4HPF	10	12	0.373	ns
060d7b91-1154-47f0-b4ce-45664ae582ef	ENSDARG00000004757	ENSDART00000110512	104.37	93.2	6HPF		ENSDARG00000004757	ENSDART00000110512	2HPF	4HPF	0.004176	**		ENSDARG00000036144	ENSDART00000075263	ENSDART00000135237	4HPF	45	10	0.374	ns
06e6dc68-a78d-4f72-9d75-1d0a6d6dddb4	ENSDARG00000004757	ENSDART00000110512	86.16	93.2	6HPF		ENSDARG00000056318	ENSDART00000078796	2HPF	4HPF	0.00441	**		ENSDARG00000068992	ENSDART00000141549	ENSDART00000168898	6HPF	92	235	0.377	ns
08c7a1db-6ad3-40d1-8e5d-f1496bf15dd0	ENSDARG00000004757	ENSDART00000024320	99.56	117.32	6HPF		ENSDARG00000056318	ENSDART00000126510	2HPF	4HPF	0.00441	**		ENSDARG00000004529	ENSDART00000006628	ENSDART00000186558	4HPF	24	19	0.386	ns
08d69343-5f66-43b5-b6d7-aad2aa0d3b66	ENSDARG00000004757	ENSDART00000024320	93.72	117.32	6HPF		ENSDARG00000027590	ENSDART00000130603	4HPF	6HPF	0.00452	**		ENSDARG00000076486	ENSDART00000082647	ENSDART00000159218	2HPF	50	11	0.39	ns
0ba48c19-e22b-40f3-9b3b-c27760ddaf79	ENSDARG00000004757	ENSDART00000110512	57.16	93.2	6HPF		ENSDARG00000012274	ENSDART00000145506	2HPF	4HPF	0.00476	**		ENSDARG00000028335	ENSDART00000028885	ENSDART00000189382	6HPF	43	27	0.392	ns
0bce6eee-1d53-4a02-b8b9-49b9f10987fa	ENSDARG00000004757	ENSDART00000024320	110.58	117.32	6HPF		ENSDARG00000100363	ENSDART00000170260	2HPF	6HPF	0.004782	**		ENSDARG00000017985	ENSDART00000008127	ENSDART00000138622	2HPF	22	37	0.393	ns
0cf603b2-e5f1-42e8-a9bd-dc11bb7f1199	ENSDARG00000004757	ENSDART00000024320	203.78	117.32	6HPF		ENSDARG00000040184	ENSDART00000152269	2HPF	6HPF	0.00479	**		ENSDARG00000017985	ENSDART00000008127	ENSDART00000138622	6HPF	10	35	0.393	ns
0d035d5a-f642-4a25-9536-1d641178f1b0	ENSDARG00000004757	ENSDART00000024320	122.43	117.32	6HPF		ENSDARG00000027590	ENSDART00000126891	4HPF	6HPF	0.00482	**		ENSDARG00000063295	ENSDART00000105232	ENSDART00000149823	6HPF	14	14	0.396	ns
0d3a875b-b6f9-4743-8784-d98dd25aecfb	ENSDARG00000004757	ENSDART00000024320	125.34	117.32	6HPF		ENSDARG00000037618	ENSDART00000152899	2HPF	6HPF	0.005	**		ENSDARG00000034897	ENSDART00000045901	ENSDART00000164283	2HPF	68	44	0.398	ns
0d8eb17a-a9e0-4422-82cc-7424be809b29	ENSDARG00000004757	ENSDART00000024320	145.12	117.32	6HPF		ENSDARG00000034897	ENSDART00000045901	4HPF	6HPF	0.006	**		ENSDARG00000034897	ENSDART00000045901	ENSDART00000164283	6HPF	84	57	0.398	ns
0e0ccaa7-94fc-45b7-8ef0-2fc70f7fd19c	ENSDARG00000004757	ENSDART00000110512	118.63	93.2	6HPF		ENSDARG00000043484	ENSDART00000063837	2HPF	4HPF	0.006	**		ENSDARG00000055566	ENSDART00000077941	ENSDART00000140683	2HPF	27	10	0.402	ns
0f0892e0-79c1-466c-a6d0-f46e501bff72	ENSDARG00000004757	ENSDART00000110512	160.47	93.2	6HPF		ENSDARG00000077291	ENSDART00000110842	4HPF	6HPF	0.006	**		ENSDARG00000039208	ENSDART00000138488	ENSDART00000146373	2HPF	479	29	0.402	ns
110a23fc-ba5d-4480-aac3-147632df93ba	ENSDARG00000004757	ENSDART00000024320	120.36	117.32	6HPF		ENSDARG00000010160	ENSDART00000128613	2HPF	4HPF	0.006	**		ENSDARG00000028106	ENSDART00000031786	ENSDART00000134469	2HPF	35	16	0.403	ns
116dfca1-beb2-4929-96f2-5a3f3cd89f58	ENSDARG00000004757	ENSDART00000110512	132	93.2	6HPF		ENSDARG00000024844	ENSDART00000129858	2HPF	6HPF	0.006	**		ENSDARG00000070656	ENSDART00000103948	ENSDART00000183237	4HPF	21	28	0.405	ns
12788f25-7035-4ee0-a551-f3cbea216a09	ENSDARG00000004757	ENSDART00000024320	128.89	117.32	6HPF		ENSDARG00000035400	ENSDART00000134516	2HPF	4HPF	0.006	**		ENSDARG00000087193	ENSDART00000154267	ENSDART00000186094	4HPF	18	37	0.414	ns
12b67ae3-cee1-4a29-bdd2-f722cf28b2e9	ENSDARG00000004757	ENSDART00000110512	155.97	93.2	6HPF		ENSDARG00000070959	ENSDART00000139385	2HPF	4HPF	0.006	**		ENSDARG00000099148	ENSDART00000162580	ENSDART00000172515	6HPF	12	231	0.417	ns
134830ca-40da-4e8b-b527-5b05e58561cf	ENSDARG00000004757	ENSDART00000024320	93.08	117.32	6HPF		ENSDARG00000032997	ENSDART00000163101	4HPF	6HPF	0.006	**		ENSDARG00000102245	ENSDART00000159204	ENSDART00000177585	2HPF	10	32	0.418	ns
13adfc92-35ef-4e1d-ad94-7e4ee5bb8bc8	ENSDARG00000004757	ENSDART00000110512	126.79	93.2	6HPF		ENSDARG00000018914	ENSDART00000097919	4HPF	6HPF	0.00654	**		ENSDARG00000038290	ENSDART00000055845	ENSDART00000180601	4HPF	16	14	0.424	ns
14704053-b44d-412d-899b-deb1833eafbf	ENSDARG00000004757	ENSDART00000024320	90.92	117.32	6HPF		ENSDARG00000037238	ENSDART00000054175	4HPF	6HPF	0.00713	**		ENSDARG00000056307	ENSDART00000078781	ENSDART00000151599	4HPF	24	15	0.427	ns
158baac3-b428-4c88-a7a7-4bec7c47fb8d	ENSDARG00000004757	ENSDART00000024320	90.34	117.32	6HPF		ENSDARG00000039490	ENSDART00000132028	2HPF	4HPF	0.00716	**		ENSDARG00000005454	ENSDART00000002750	ENSDART00000162399	2HPF	94	10	0.429	ns
15c4038c-3637-480c-afc7-33b08fdf0ccb	ENSDARG00000004757	ENSDART00000024320	124.47	117.32	6HPF		ENSDARG00000014943	ENSDART00000012241	2HPF	4HPF	0.00722	**		ENSDARG00000068503	ENSDART00000099084	ENSDART00000134184	6HPF	14	16	0.429	ns
18b84c28-e9b4-4aa9-a9f6-b7a5644716be	ENSDARG00000004757	ENSDART00000110512	112.47	93.2	6HPF		ENSDARG00000090768	ENSDART00000065821	2HPF	6HPF	0.008	**		ENSDARG00000101300	ENSDART00000158069	ENSDART00000158865	4HPF	12	12	0.434	ns
19dd74e9-714a-48d7-83e1-e2637ced17ed	ENSDARG00000004757	ENSDART00000024320	133.28	117.32	6HPF		ENSDARG00000037350	ENSDART00000130277	2HPF	6HPF	0.008	**		ENSDARG00000006413	ENSDART00000021069	ENSDART00000145377	6HPF	10	97	0.435	ns
1c416129-a065-4d9e-ab5b-a54895d5a0a0	ENSDARG00000004757	ENSDART00000024320	92.05	117.32	6HPF		ENSDARG00000037350	ENSDART00000130277	4HPF	6HPF	0.008	**		ENSDARG00000100558	ENSDART00000158291	ENSDART00000170831	4HPF	127	12	0.438	ns
1e6c002b-d70a-49e9-9d10-6bbc33ea69b5	ENSDARG00000004757	ENSDART00000024320	125.2	117.32	6HPF		ENSDARG00000037350	ENSDART00000147800	2HPF	4HPF	0.008	**		ENSDARG00000032175	ENSDART00000056645	ENSDART00000144613	6HPF	13	33	0.44	ns
2065824b-e9f2-4c3b-a23f-a5859cd8f49a	ENSDARG00000004757	ENSDART00000110512	124.73	93.2	6HPF		ENSDARG00000053404	ENSDART00000151106	2HPF	4HPF	0.008	**		ENSDARG00000076486	ENSDART00000082647	ENSDART00000159218	4HPF	32	11	0.444	ns
22848d99-8092-4524-b6dc-c4490c90a9ae	ENSDARG00000004757	ENSDART00000024320	174.68	117.32	6HPF		ENSDARG00000053404	ENSDART00000151106	4HPF	6HPF	0.008	**		ENSDARG00000018914	ENSDART00000097919	ENSDART00000147309	4HPF	35	10	0.448	ns
22913766-626d-4504-8773-7c40a201ab6d	ENSDARG00000004757	ENSDART00000110512	113.22	93.2	6HPF		ENSDARG00000038290	ENSDART00000180601	4HPF	6HPF	0.008	**		ENSDARG00000032725	ENSDART00000129530	ENSDART00000156859	6HPF	205	19	0.451	ns
23830507-a901-4041-82eb-31af9138d970	ENSDARG00000004757	ENSDART00000024320	134.82	117.32	6HPF		ENSDARG00000000887	ENSDART00000000992	2HPF	4HPF	0.009	**		ENSDARG00000099339	ENSDART00000158518	ENSDART00000165201	4HPF	20	10	0.454	ns
23ad5d22-7391-449f-8a2a-7b0572cf991a	ENSDARG00000004757	ENSDART00000110512	126.65	93.2	6HPF		ENSDARG00000056099	ENSDART00000078535	2HPF	6HPF	0.009	**		ENSDARG00000056840	ENSDART00000121478	ENSDART00000190877	2HPF	17	15	0.455	ns
23cba606-f0d6-4c46-8189-de58a97b808a	ENSDARG00000004757	ENSDART00000110512	58.75	93.2	6HPF		ENSDARG00000010745	ENSDART00000187516	2HPF	4HPF	0.009	**		ENSDARG00000041072	ENSDART00000060169	ENSDART00000169605	4HPF	30	12	0.456	ns
2425073d-b201-4c8f-8e51-0ecc4b4eb83c	ENSDARG00000004757	ENSDART00000110512	145.42	93.2	6HPF		ENSDARG00000010745	ENSDART00000187516	4HPF	6HPF	0.009	**		ENSDARG00000077291	ENSDART00000110842	ENSDART00000138107	2HPF	15	28	0.456	ns
24dcdd3d-587d-4c5f-89c5-38d4ed0348a1	ENSDARG00000004757	ENSDART00000024320	83.63	117.32	6HPF		ENSDARG00000097264	ENSDART00000155892	2HPF	4HPF	0.00944	**		ENSDARG00000077291	ENSDART00000110842	ENSDART00000138107	6HPF	25	64	0.456	ns
24e393da-90cd-43df-8943-b0388c772de9	ENSDARG00000004757	ENSDART00000110512	31.59	93.2	6HPF		ENSDARG00000078754	ENSDART00000165790	4HPF	6HPF	0.01	**		ENSDARG00000102366	ENSDART00000162096	ENSDART00000165708	2HPF	18	48	0.456	ns
253dccc4-091d-4a69-8ae7-a4d19599bd31	ENSDARG00000004757	ENSDART00000024320	111.72	117.32	6HPF		ENSDARG00000074163	ENSDART00000103046	2HPF	4HPF	0.01184	*		ENSDARG00000102366	ENSDART00000162096	ENSDART00000165708	4HPF	13	26	0.456	ns
2618ad15-0f4c-49a3-8647-8b95edd01d3e	ENSDARG00000004757	ENSDART00000024320	136.93	117.32	6HPF		ENSDARG00000053404	ENSDART00000075443	4HPF	6HPF	0.012	*		ENSDARG00000071009	ENSDART00000104718	ENSDART00000154716	2HPF	16	23	0.466	ns
2a736f3f-d458-4a43-adb7-506f7f3e2485	ENSDARG00000004757	ENSDART00000110512	50.88	93.2	6HPF		ENSDARG00000078654	ENSDART00000111877	4HPF	6HPF	0.012	*		ENSDARG00000027590	ENSDART00000126891	ENSDART00000130603	6HPF	22	23	0.466	ns
2b8285b2-f49e-4502-8709-9d033a6728dc	ENSDARG00000004757	ENSDART00000024320	90.38	117.32	6HPF		ENSDARG00000000887	ENSDART00000138849	2HPF	6HPF	0.012	*		ENSDARG00000070959	ENSDART00000139385	ENSDART00000186419	6HPF	51	33	0.468	ns
2bff3c8f-ad08-4af6-8a68-b220e4eff467	ENSDARG00000004757	ENSDART00000024320	111.34	117.32	6HPF		ENSDARG00000093022	ENSDART00000140874	4HPF	6HPF	0.012	*		ENSDARG00000044811	ENSDART00000065859	ENSDART00000166287	6HPF	48	17	0.474	ns
2e0a441f-dbcd-446e-a4f6-668659f55193	ENSDARG00000004757	ENSDART00000110512	87.55	93.2	6HPF		ENSDARG00000100741	ENSDART00000160060	2HPF	6HPF	0.012	*		ENSDARG00000099104	ENSDART00000164359	ENSDART00000167898	2HPF	54	71	0.483	ns
316899b7-54cc-49fa-83e7-ff09364b9692	ENSDARG00000004757	ENSDART00000024320	207.6	117.32	6HPF		ENSDARG00000053404	ENSDART00000182078	4HPF	6HPF	0.012	*		ENSDARG00000056012	ENSDART00000078425	ENSDART00000140264	6HPF	42	53	0.486	ns
32d91bf1-1adf-41e8-9789-b83d7f4b40f4	ENSDARG00000004757	ENSDART00000024320	152.54	117.32	6HPF		ENSDARG00000061235	ENSDART00000193306	2HPF	4HPF	0.0129	*		ENSDARG00000043287	ENSDART00000063544	ENSDART00000141013	2HPF	17	24	0.487	ns
33ba5a58-e52d-4ab5-a380-e86a7e875f48	ENSDARG00000004757	ENSDART00000024320	107.12	117.32	6HPF		ENSDARG00000004529	ENSDART00000186558	2HPF	4HPF	0.01296	*		ENSDARG00000019230	ENSDART00000004238	ENSDART00000184426	6HPF	206	10	0.488	ns
33feec8b-7780-4d43-afb4-783e6bbe7443	ENSDARG00000004757	ENSDART00000110512	27.42	93.2	6HPF		ENSDARG00000040513	ENSDART00000059298	2HPF	4HPF	0.01316	*		ENSDARG00000044820	ENSDART00000121847	ENSDART00000130800	6HPF	53	17	0.493	ns
34337220-c6cd-4f97-8456-0db3506f5713	ENSDARG00000004757	ENSDART00000024320	113.1	117.32	6HPF		ENSDARG00000012274	ENSDART00000036718	2HPF	4HPF	0.0143	*		ENSDARG00000074163	ENSDART00000103046	ENSDART00000131358	2HPF	156	29	0.494	ns
343dd4a0-1d7a-4899-aebc-bc83c6c18d00	ENSDARG00000004757	ENSDART00000024320	152.67	117.32	6HPF		ENSDARG00000071478	ENSDART00000187705	2HPF	4HPF	0.0144	*		ENSDARG00000074163	ENSDART00000103046	ENSDART00000131358	4HPF	49	12	0.494	ns
34506349-3fa9-40be-a90d-6fa3137e4e93	ENSDARG00000004757	ENSDART00000024320	128.42	117.32	6HPF		ENSDARG00000071573	ENSDART00000139786	2HPF	6HPF	0.015	*		ENSDARG00000039347	ENSDART00000100813	ENSDART00000141945	4HPF	83	10	0.499	ns
346e49e6-4295-438b-ae4b-77bb0f42cf7f	ENSDARG00000004757	ENSDART00000110512	135.85	93.2	6HPF		ENSDARG00000104702	ENSDART00000166496	2HPF	6HPF	0.015	*		ENSDARG00000078654	ENSDART00000111877	ENSDART00000143121	4HPF	11	34	0.5	ns
3602b50a-2091-4356-9ea8-941367e2e629	ENSDARG00000004757	ENSDART00000110512	130.59	93.2	6HPF		ENSDARG00000010745	ENSDART00000018735	2HPF	6HPF	0.016	*		ENSDARG00000104186	ENSDART00000157641	ENSDART00000159540	2HPF	79	18	0.501	ns
36e52a84-5932-4ea4-a556-2d2525a71bdd	ENSDARG00000004757	ENSDART00000024320	152.1	117.32	6HPF		ENSDARG00000053404	ENSDART00000075443	2HPF	4HPF	0.016	*		ENSDARG00000045680	ENSDART00000067161	ENSDART00000138201	2HPF	12	19	0.503	ns
38f08a4e-c036-4c37-bab8-e655d8725e08	ENSDARG00000004757	ENSDART00000024320	111.88	117.32	6HPF		ENSDARG00000099148	ENSDART00000172515	4HPF	6HPF	0.016	*		ENSDARG00000045680	ENSDART00000067161	ENSDART00000138201	6HPF	14	14	0.503	ns
3a48c09b-eb35-4f21-a3cb-d064f3ae6d27	ENSDARG00000004757	ENSDART00000024320	68.21	117.32	6HPF		ENSDARG00000053404	ENSDART00000182078	2HPF	4HPF	0.016	*		ENSDARG00000053684	ENSDART00000075744	ENSDART00000132363	6HPF	117	20	0.504	ns
3a959505-598e-4a8a-b94b-e480dcbcb97d	ENSDARG00000004757	ENSDART00000024320	152.15	117.32	6HPF		ENSDARG00000036675	ENSDART00000053267	4HPF	6HPF	0.018	*		ENSDARG00000014208	ENSDART00000099642	ENSDART00000154565	2HPF	332	85	0.505	ns
3b9b5b7c-cda6-400e-903f-ffe42aaaa7a3	ENSDARG00000004757	ENSDART00000024320	86.8	117.32	6HPF		ENSDARG00000098669	ENSDART00000171082	2HPF	6HPF	0.018	*		ENSDARG00000014208	ENSDART00000099642	ENSDART00000154565	4HPF	281	54	0.505	ns
3e74fd74-579b-49d4-9731-d1d342d4d524	ENSDARG00000004757	ENSDART00000024320	66.7	117.32	6HPF		ENSDARG00000036675	ENSDART00000127174	2HPF	6HPF	0.02	*		ENSDARG00000070166	ENSDART00000142796	ENSDART00000144373	4HPF	12	25	0.506	ns
3ed26c57-eb4b-4a1c-aef6-8a74cafb7605	ENSDARG00000004757	ENSDART00000024320	132.04	117.32	6HPF		ENSDARG00000000887	ENSDART00000138849	2HPF	4HPF	0.02	*		ENSDARG00000023394	ENSDART00000038602	ENSDART00000127958	6HPF	43	16	0.514	ns
3f16998a-7342-4246-bb24-9ddab8b6a707	ENSDARG00000004757	ENSDART00000110512	127.51	93.2	6HPF		ENSDARG00000045680	ENSDART00000138201	2HPF	6HPF	0.0222	*		ENSDARG00000078654	ENSDART00000111877	ENSDART00000143121	2HPF	11	71	0.518	ns
428cbad8-fa96-4013-b337-0d9a1482d8aa	ENSDARG00000004757	ENSDART00000024320	101.92	117.32	6HPF		ENSDARG00000070150	ENSDART00000131574	2HPF	4HPF	0.0225	*		ENSDARG00000054978	ENSDART00000145288	ENSDART00000191309	4HPF	20	13	0.519	ns
448171a7-5b52-440f-bcd6-4ac81e9088f0	ENSDARG00000004757	ENSDART00000024320	159.34	117.32	6HPF		ENSDARG00000070150	ENSDART00000135436	2HPF	4HPF	0.0225	*		ENSDARG00000029944	ENSDART00000134467	ENSDART00000189019	2HPF	10	15	0.523	ns
449c9e50-676b-4050-97a4-cf6aacc7379e	ENSDARG00000004757	ENSDART00000024320	93.86	117.32	6HPF		ENSDARG00000030602	ENSDART00000048599	4HPF	6HPF	0.024	*		ENSDARG00000027590	ENSDART00000126891	ENSDART00000130603	4HPF	17	11	0.525	ns
44b49fe2-6748-4e7b-82b6-cb1702cae8e5	ENSDARG00000004757	ENSDART00000024320	140.11	117.32	6HPF		ENSDARG00000039365	ENSDART00000123482	2HPF	4HPF	0.024	*		ENSDARG00000039997	ENSDART00000035538	ENSDART00000175266	2HPF	26	27	0.528	ns
457e81fd-1ce4-4e95-9834-80c5d48df9d7	ENSDARG00000004757	ENSDART00000024320	141.85	117.32	6HPF		ENSDARG00000023394	ENSDART00000127958	2HPF	6HPF	0.0254	*		ENSDARG00000039997	ENSDART00000035538	ENSDART00000175266	4HPF	29	15	0.528	ns
45f9a3aa-af07-448a-ad21-6710456941eb	ENSDARG00000004757	ENSDART00000110512	34.28	93.2	6HPF		ENSDARG00000055996	ENSDART00000146173	4HPF	6HPF	0.0257	*		ENSDARG00000006691	ENSDART00000008807	ENSDART00000141676	6HPF	689	113	0.531	ns
46e78bb8-effc-45c4-987d-6f780e5b77ba	ENSDARG00000004757	ENSDART00000110512	91.22	93.2	6HPF		ENSDARG00000004757	ENSDART00000024320	2HPF	4HPF	0.027	*		ENSDARG00000036038	ENSDART00000052323	ENSDART00000190979	2HPF	13	10	0.535	ns
4703841a-fd05-4022-8a42-54335a091384	ENSDARG00000004757	ENSDART00000110512	22.47	93.2	6HPF		ENSDARG00000004757	ENSDART00000024320	4HPF	6HPF	0.027	*		ENSDARG00000041072	ENSDART00000060169	ENSDART00000169605	2HPF	16	12	0.537	ns
49f8aff4-b744-410c-8591-8bd5eb659f6f	ENSDARG00000004757	ENSDART00000024320	116.02	117.32	6HPF		ENSDARG00000004757	ENSDART00000163922	4HPF	6HPF	0.027	*		ENSDARG00000041072	ENSDART00000060169	ENSDART00000169605	6HPF	17	15	0.537	ns
4ba4cfb2-9feb-4383-83cf-8f938453a006	ENSDARG00000004757	ENSDART00000110512	7.64	93.2	6HPF		ENSDARG00000093022	ENSDART00000181048	2HPF	6HPF	0.027	*		ENSDARG00000034897	ENSDART00000045901	ENSDART00000164283	4HPF	53	39	0.538	ns
4dd25bf4-32d9-4fab-89f8-b32913939cff	ENSDARG00000004757	ENSDART00000024320	104.66	117.32	6HPF		ENSDARG00000031929	ENSDART00000048130	4HPF	6HPF	0.028	*		ENSDARG00000098114	ENSDART00000158929	ENSDART00000168367	4HPF	15	11	0.54	ns
4e972300-700f-46e2-b9e4-515b58cbaba3	ENSDARG00000004757	ENSDART00000024320	143.97	117.32	6HPF		ENSDARG00000031929	ENSDART00000132850	2HPF	4HPF	0.028	*		ENSDARG00000043484	ENSDART00000063837	ENSDART00000159593	2HPF	28	31	0.546	ns
4ea409e5-ab6b-46bd-98b2-c92febde04bd	ENSDARG00000004757	ENSDART00000024320	137.86	117.32	6HPF		ENSDARG00000031929	ENSDART00000132850	2HPF	6HPF	0.028	*		ENSDARG00000043484	ENSDART00000063837	ENSDART00000159593	4HPF	28	39	0.546	ns
50ef9ca8-5e11-4b37-a6df-4c875894c79c	ENSDARG00000004757	ENSDART00000024320	145.31	117.32	6HPF		ENSDARG00000077291	ENSDART00000138107	2HPF	4HPF	0.028	*		ENSDARG00000043484	ENSDART00000063837	ENSDART00000159593	6HPF	31	27	0.546	ns
51271f9c-5b0d-4f96-920a-b1adf11c7ec3	ENSDARG00000004757	ENSDART00000024320	92.21	117.32	6HPF		ENSDARG00000069910	ENSDART00000077744	2HPF	4HPF	0.0281	*		ENSDARG00000088639	ENSDART00000152930	ENSDART00000153254	2HPF	10	72	0.546	ns
515ed442-05fc-4bab-ace6-79f84983cc99	ENSDARG00000004757	ENSDART00000110512	160.82	93.2	6HPF		ENSDARG00000069910	ENSDART00000102118	2HPF	4HPF	0.0281	*		ENSDARG00000056318	ENSDART00000078796	ENSDART00000126510	2HPF	34	24	0.548	ns
52db88b7-c89e-4319-a37c-0f0b4aafe717	ENSDARG00000004757	ENSDART00000024320	113.83	117.32	6HPF		ENSDARG00000069129	ENSDART00000136393	2HPF	4HPF	0.0282	*		ENSDARG00000056318	ENSDART00000078796	ENSDART00000126510	4HPF	20	13	0.548	ns
5353f495-a266-4818-9635-0f998945e016	ENSDARG00000004757	ENSDART00000110512	141.62	93.2	6HPF		ENSDARG00000012682	ENSDART00000053426	2HPF	4HPF	0.03	*		ENSDARG00000045618	ENSDART00000067082	ENSDART00000144920	2HPF	24	112	0.551	ns
553fc45d-37a8-40d7-80a6-ecc900f96e59	ENSDARG00000004757	ENSDART00000024320	4.28	117.32	6HPF		ENSDARG00000041072	ENSDART00000060169	4HPF	6HPF	0.03	*		ENSDARG00000045618	ENSDART00000067082	ENSDART00000144920	4HPF	23	56	0.551	ns
554a4baf-1d68-4a32-b6c2-21f2a0e7c679	ENSDARG00000004757	ENSDART00000110512	82.47	93.2	6HPF		ENSDARG00000078654	ENSDART00000111877	2HPF	6HPF	0.03	*		ENSDARG00000045618	ENSDART00000067082	ENSDART00000144920	6HPF	11	67	0.551	ns
5a910411-9494-48fb-85a3-ef81d73b38a2	ENSDARG00000004757	ENSDART00000024320	122	117.32	6HPF		ENSDARG00000100363	ENSDART00000161197	2HPF	6HPF	0.03	*		ENSDARG00000101900	ENSDART00000162720	ENSDART00000163071	6HPF	26	39	0.555	ns
5b7e1a72-8c6c-4af4-be8a-a5f9c7032866	ENSDARG00000004757	ENSDART00000110512	99.88	93.2	6HPF		ENSDARG00000104702	ENSDART00000165005	2HPF	6HPF	0.03	*		ENSDARG00000029818	ENSDART00000043312	ENSDART00000148384	6HPF	298	14	0.557	ns
5bda6534-c2e9-4890-9655-8f5dfffc4cbb	ENSDARG00000004757	ENSDART00000024320	74.35	117.32	6HPF		ENSDARG00000104702	ENSDART00000165005	4HPF	6HPF	0.03	*		ENSDARG00000088639	ENSDART00000153254	ENSDART00000159864	2HPF	72	14	0.562	ns
5caa61a9-4a46-49a2-befd-c969ac84992c	ENSDARG00000004757	ENSDART00000110512	130.44	93.2	6HPF		ENSDARG00000070656	ENSDART00000183237	4HPF	6HPF	0.03	*		ENSDARG00000073737	ENSDART00000111646	ENSDART00000114446	2HPF	16	21	0.566	ns
5d3761b3-cd45-436c-a62f-80d423f89c81	ENSDARG00000004757	ENSDART00000024320	141.13	117.32	6HPF		ENSDARG00000002909	ENSDART00000147070	2HPF	4HPF	0.0358	*		ENSDARG00000023394	ENSDART00000038602	ENSDART00000127958	2HPF	28	11	0.569	ns
5e285d26-db1e-4500-b68b-623f086eb069	ENSDARG00000004757	ENSDART00000110512	113.92	93.2	6HPF		ENSDARG00000036675	ENSDART00000053267	2HPF	6HPF	0.036	*		ENSDARG00000057983	ENSDART00000080744	ENSDART00000150664	6HPF	22	17	0.571	ns
5f00d905-3bcb-4e47-9139-55299b4abd6d	ENSDARG00000004757	ENSDART00000024320	122.74	117.32	6HPF		ENSDARG00000011553	ENSDART00000009682	2HPF	6HPF	0.039	*		ENSDARG00000036144	ENSDART00000075263	ENSDART00000135237	2HPF	92	21	0.572	ns
6472c0d1-27cc-490c-8675-7902b50e28a2	ENSDARG00000004757	ENSDART00000110512	108.76	93.2	6HPF		ENSDARG00000011553	ENSDART00000009682	4HPF	6HPF	0.039	*		ENSDARG00000078754	ENSDART00000108965	ENSDART00000165790	4HPF	27	16	0.572	ns
651c5f73-c864-451f-b403-c8ef99fe81d4	ENSDARG00000004757	ENSDART00000024320	153.43	117.32	6HPF		ENSDARG00000011553	ENSDART00000131616	2HPF	6HPF	0.039	*		ENSDARG00000030602	ENSDART00000048599	ENSDART00000181520	2HPF	39	22	0.575	ns
65bb1a50-6fd2-4e85-b43e-9047e47b36d2	ENSDARG00000004757	ENSDART00000024320	149.75	117.32	6HPF		ENSDARG00000011553	ENSDART00000131616	4HPF	6HPF	0.039	*		ENSDARG00000030602	ENSDART00000048599	ENSDART00000181520	4HPF	36	30	0.575	ns
66056607-f3fd-434d-9666-5717e60640f4	ENSDARG00000004757	ENSDART00000110512	57.23	93.2	6HPF		ENSDARG00000071573	ENSDART00000134356	4HPF	6HPF	0.044	*		ENSDARG00000030602	ENSDART00000048599	ENSDART00000181520	6HPF	77	64	0.575	ns
6674a50c-3c2f-40e8-83dc-58b2a4ceead8	ENSDARG00000004757	ENSDART00000024320	136.36	117.32	6HPF		ENSDARG00000100558	ENSDART00000170831	4HPF	6HPF	0.046	*		ENSDARG00000098669	ENSDART00000171082	ENSDART00000193895	2HPF	11	33	0.58	ns
67fad2ae-687c-4917-bf37-ede5f9f96fed	ENSDARG00000004757	ENSDART00000110512	0	93.2	6HPF		ENSDARG00000009212	ENSDART00000123878	2HPF	6HPF	0.049	*		ENSDARG00000098669	ENSDART00000171082	ENSDART00000193895	6HPF	12	10	0.58	ns
69ef0210-afb3-4697-8505-b48c9bdd6a6d	ENSDARG00000004757	ENSDART00000024320	98.41	117.32	6HPF		ENSDARG00000036675	ENSDART00000127174	4HPF	6HPF	0.051	ns		ENSDARG00000030155	ENSDART00000039887	ENSDART00000121984	6HPF	24	10	0.584	ns
6a2368ad-0ee4-416d-9400-d3f7bdd6d11d	ENSDARG00000004757	ENSDART00000024320	107.57	117.32	6HPF		ENSDARG00000045618	ENSDART00000067082	2HPF	6HPF	0.057	ns		ENSDARG00000043963	ENSDART00000064546	ENSDART00000123860	2HPF	16	13	0.585	ns
6b3dc41e-d00e-415a-8130-2b7d640d0369	ENSDARG00000004757	ENSDART00000024320	143.04	117.32	6HPF		ENSDARG00000032175	ENSDART00000191410	2HPF	6HPF	0.0594	ns		ENSDARG00000018914	ENSDART00000097919	ENSDART00000147309	6HPF	59	20	0.588	ns
6b5d525c-0b8e-4928-a0c9-d75437c776ad	ENSDARG00000004757	ENSDART00000024320	107.18	117.32	6HPF		ENSDARG00000070656	ENSDART00000183237	2HPF	4HPF	0.06	ns		ENSDARG00000045355	ENSDART00000145214	ENSDART00000146911	2HPF	42	19	0.592	ns
6c4882a6-a540-4212-9aca-3d3902799dbd	ENSDARG00000004757	ENSDART00000024320	108.09	117.32	6HPF		ENSDARG00000032175	ENSDART00000056645	2HPF	6HPF	0.0606	ns		ENSDARG00000045373	ENSDART00000066722	ENSDART00000109088	6HPF	11	10	0.597	ns
6c63a58d-26d2-4ab5-8cf4-6b280fab0636	ENSDARG00000004757	ENSDART00000024320	158.51	117.32	6HPF		ENSDARG00000093022	ENSDART00000140874	2HPF	4HPF	0.062	ns		ENSDARG00000037238	ENSDART00000054175	ENSDART00000183347	6HPF	13	15	0.6	ns
6cbf12f4-2a84-4455-aed8-1c20b73c6a35	ENSDARG00000004757	ENSDART00000024320	183.69	117.32	6HPF		ENSDARG00000042458	ENSDART00000172767	2HPF	6HPF	0.064	ns		ENSDARG00000075421	ENSDART00000075170	ENSDART00000142051	2HPF	245	34	0.604	ns
6d74b3bd-53df-47fe-8d43-cb6a0b216c48	ENSDARG00000004757	ENSDART00000024320	113.55	117.32	6HPF		ENSDARG00000042458	ENSDART00000172767	4HPF	6HPF	0.064	ns		ENSDARG00000040287	ENSDART00000058956	ENSDART00000189335	6HPF	10	22	0.611	ns
6d7561f8-a82d-4149-8857-6356ad9b426a	ENSDARG00000004757	ENSDART00000024320	139.49	117.32	6HPF		ENSDARG00000042458	ENSDART00000172986	2HPF	6HPF	0.064	ns		ENSDARG00000099256	ENSDART00000168263	ENSDART00000184771	6HPF	15	37	0.614	ns
6d971d76-3c63-4ab0-a7d9-791bc27c75f7	ENSDARG00000004757	ENSDART00000024320	83.4	117.32	6HPF		ENSDARG00000042458	ENSDART00000172986	4HPF	6HPF	0.064	ns		ENSDARG00000014324	ENSDART00000003211	ENSDART00000131782	2HPF	16	10	0.616	ns
6e2b58fd-7c5a-4abf-8c66-6af3e195305a	ENSDARG00000004757	ENSDART00000024320	109.17	117.32	6HPF		ENSDARG00000070959	ENSDART00000139385	4HPF	6HPF	0.065	ns		ENSDARG00000088639	ENSDART00000152930	ENSDART00000159864	2HPF	10	14	0.618	ns
6eb57cef-5266-4274-b64f-c874c0fa3e11	ENSDARG00000004757	ENSDART00000110512	67.14	93.2	6HPF		ENSDARG00000070959	ENSDART00000186419	4HPF	6HPF	0.065	ns		ENSDARG00000035400	ENSDART00000051295	ENSDART00000134516	2HPF	103	17	0.627	ns
71ae1547-c14c-43a6-91f8-40b79588a9ce	ENSDARG00000004757	ENSDART00000024320	103.71	117.32	6HPF		ENSDARG00000017454	ENSDART00000148575	2HPF	6HPF	0.066	ns		ENSDARG00000006691	ENSDART00000008807	ENSDART00000141676	4HPF	621	99	0.636	ns
71ee7910-6032-4c53-9754-e39eb04c213a	ENSDARG00000004757	ENSDART00000110512	79.75	93.2	6HPF		ENSDARG00000100363	ENSDART00000161197	4HPF	6HPF	0.066	ns		ENSDARG00000035913	ENSDART00000052126	ENSDART00000183224	6HPF	13	10	0.642	ns
722f3f91-9aa4-42d1-ba3d-6edf844ed0c0	ENSDARG00000004757	ENSDART00000110512	132.57	93.2	6HPF		ENSDARG00000100363	ENSDART00000170260	4HPF	6HPF	0.066	ns		ENSDARG00000077291	ENSDART00000110842	ENSDART00000138107	4HPF	16	20	0.644	ns
7388c207-b51c-422d-bd4e-d044af78daf7	ENSDARG00000004757	ENSDART00000024320	144.54	117.32	6HPF		ENSDARG00000043287	ENSDART00000063544	2HPF	4HPF	0.0678	ns		ENSDARG00000079823	ENSDART00000135042	ENSDART00000143920	4HPF	13	13	0.644	ns
750f0184-3408-4a4f-bc6e-f1e85fb0d5d8	ENSDARG00000004757	ENSDART00000024320	147.21	117.32	6HPF		ENSDARG00000078654	ENSDART00000143121	2HPF	4HPF	0.068	ns		ENSDARG00000004925	ENSDART00000010706	ENSDART00000141481	2HPF	14	24	0.665	ns
760b7beb-b560-4282-b0e8-dc4b542bf05c	ENSDARG00000004757	ENSDART00000024320	84.64	117.32	6HPF		ENSDARG00000004529	ENSDART00000006628	2HPF	4HPF	0.07	ns		ENSDARG00000039365	ENSDART00000057528	ENSDART00000123482	2HPF	29	20	0.666	ns
76eb94d7-8025-4dc9-b56d-bb070a2858aa	ENSDARG00000004757	ENSDART00000024320	112.34	117.32	6HPF		ENSDARG00000075421	ENSDART00000142051	2HPF	4HPF	0.072	ns		ENSDARG00000038290	ENSDART00000055845	ENSDART00000180601	2HPF	26	20	0.669	ns
7a02f503-ff97-49a4-a550-0c37685f9d0d	ENSDARG00000004757	ENSDART00000110512	162.04	93.2	6HPF		ENSDARG00000098669	ENSDART00000193895	2HPF	6HPF	0.075	ns		ENSDARG00000032997	ENSDART00000046781	ENSDART00000163101	2HPF	75	21	0.671	ns
7a0fb4f9-7103-4318-94a0-c54196f8e5ea	ENSDARG00000004757	ENSDART00000110512	14.24	93.2	6HPF		ENSDARG00000034291	ENSDART00000045284	2HPF	4HPF	0.078	ns		ENSDARG00000032997	ENSDART00000046781	ENSDART00000163101	4HPF	70	16	0.671	ns
7b93ab51-979e-46da-aacb-4d1da0539847	ENSDARG00000004757	ENSDART00000110512	125.17	93.2	6HPF		ENSDARG00000070618	ENSDART00000103879	2HPF	4HPF	0.0798	ns		ENSDARG00000032997	ENSDART00000046781	ENSDART00000163101	6HPF	70	12	0.671	ns
7d79c97f-1ba4-43d9-994f-4b554fb1a1fa	ENSDARG00000004757	ENSDART00000024320	113.36	117.32	6HPF		ENSDARG00000100392	ENSDART00000162034	2HPF	4HPF	0.083	ns		ENSDARG00000099104	ENSDART00000164359	ENSDART00000167898	4HPF	45	73	0.676	ns
7f50a83e-c983-4cb3-adb8-003b20e0051f	ENSDARG00000004757	ENSDART00000024320	120.79	117.32	6HPF		ENSDARG00000100392	ENSDART00000168004	2HPF	4HPF	0.083	ns		ENSDARG00000099104	ENSDART00000164359	ENSDART00000167898	6HPF	54	83	0.676	ns
801ccae0-f9df-4325-abd9-8a260e680c2d	ENSDARG00000004757	ENSDART00000024320	164.91	117.32	6HPF		ENSDARG00000078754	ENSDART00000108965	4HPF	6HPF	0.087	ns		ENSDARG00000056099	ENSDART00000078535	ENSDART00000151874	2HPF	22	38	0.682	ns
80f3dffe-d177-4179-81b4-1f94d8b3dd16	ENSDARG00000004757	ENSDART00000024320	125.4	117.32	6HPF		ENSDARG00000099148	ENSDART00000162580	2HPF	4HPF	0.087	ns		ENSDARG00000056099	ENSDART00000078535	ENSDART00000151874	4HPF	15	18	0.682	ns
8215c3fd-0724-4d62-ae25-bd9d34fb5f7c	ENSDARG00000004757	ENSDART00000024320	136.95	117.32	6HPF		ENSDARG00000078754	ENSDART00000165790	2HPF	4HPF	0.087	ns		ENSDARG00000056099	ENSDART00000078535	ENSDART00000151874	6HPF	16	21	0.682	ns
830490ab-b1c5-4870-82f4-28d74ad74936	ENSDARG00000004757	ENSDART00000024320	74.62	117.32	6HPF		ENSDARG00000014208	ENSDART00000099642	2HPF	6HPF	0.09	ns		ENSDARG00000101300	ENSDART00000158069	ENSDART00000158865	2HPF	39	23	0.682	ns
84de6b10-7b75-4167-8d61-92db0cc351bf	ENSDARG00000004757	ENSDART00000110512	70.37	93.2	6HPF		ENSDARG00000038290	ENSDART00000180601	2HPF	4HPF	0.094	ns		ENSDARG00000099593	ENSDART00000160803	ENSDART00000166867	2HPF	10	15	0.683	ns
87345d46-3844-455d-a36f-cf0c040065b6	ENSDARG00000004757	ENSDART00000024320	183.11	117.32	6HPF		ENSDARG00000038290	ENSDART00000180601	2HPF	6HPF	0.094	ns		ENSDARG00000008068	ENSDART00000005733	ENSDART00000137496	2HPF	27	12	0.685	ns
87e5134a-fc77-44e6-b9c3-a3664692c6ac	ENSDARG00000004757	ENSDART00000024320	91.43	117.32	6HPF		ENSDARG00000087961	ENSDART00000189789	4HPF	6HPF	0.095	ns		ENSDARG00000038695	ENSDART00000040427	ENSDART00000146123	6HPF	170	48	0.691	ns
8a192986-732e-4fd5-ad0f-dd3e07ba7b16	ENSDARG00000004757	ENSDART00000110512	74.07	93.2	6HPF		ENSDARG00000101900	ENSDART00000163071	4HPF	6HPF	0.096	ns		ENSDARG00000073737	ENSDART00000111646	ENSDART00000114446	4HPF	15	18	0.691	ns
8a46804d-9284-4c18-b86b-89579d447492	ENSDARG00000004757	ENSDART00000110512	62.23	93.2	6HPF		ENSDARG00000014966	ENSDART00000143594	2HPF	4HPF	0.0994	ns		ENSDARG00000035400	ENSDART00000051295	ENSDART00000134516	4HPF	63	10	0.695	ns
8cc97bfa-6b68-4502-ba23-14ab6501b407	ENSDARG00000004757	ENSDART00000110512	159.48	93.2	6HPF		ENSDARG00000087961	ENSDART00000125167	2HPF	4HPF	0.1	ns		ENSDARG00000035400	ENSDART00000051295	ENSDART00000134516	6HPF	135	39	0.695	ns
8fc83955-5dd6-475c-80a8-314db2fb1b63	ENSDARG00000004757	ENSDART00000024320	125.22	117.32	6HPF		ENSDARG00000030602	ENSDART00000048599	2HPF	4HPF	0.102	ns		ENSDARG00000090768	ENSDART00000065821	ENSDART00000074181	6HPF	44	18	0.695	ns
9091d2d1-3524-4835-a46e-61489df39835	ENSDARG00000004757	ENSDART00000024320	208.87	117.32	6HPF		ENSDARG00000102634	ENSDART00000161872	2HPF	4HPF	0.102	ns		ENSDARG00000008447	ENSDART00000024576	ENSDART00000149350	4HPF	19	14	0.706	ns
91249f35-54f3-43ff-845b-c05bd6f25186	ENSDARG00000004757	ENSDART00000024320	137.1	117.32	6HPF		ENSDARG00000030602	ENSDART00000181520	2HPF	4HPF	0.102	ns		ENSDARG00000039365	ENSDART00000057528	ENSDART00000123482	4HPF	26	11	0.707	ns
913ad708-fb17-4702-95a2-73fbe024074b	ENSDARG00000004757	ENSDART00000024320	143.09	117.32	6HPF		ENSDARG00000098669	ENSDART00000171082	4HPF	6HPF	0.108	ns		ENSDARG00000039365	ENSDART00000057528	ENSDART00000123482	6HPF	11	11	0.707	ns
913b8eeb-f1ff-401c-b22f-6379e43a5292	ENSDARG00000004757	ENSDART00000110512	98.7	93.2	6HPF		ENSDARG00000102634	ENSDART00000160658	2HPF	4HPF	0.111	ns		ENSDARG00000000853	ENSDART00000067637	ENSDART00000106645	4HPF	10	18	0.712	ns
91e313b2-1e2f-4a04-8449-996ab34abaf9	ENSDARG00000004757	ENSDART00000024320	198.13	117.32	6HPF		ENSDARG00000098669	ENSDART00000193895	2HPF	4HPF	0.114	ns		ENSDARG00000070150	ENSDART00000131574	ENSDART00000135436	2HPF	23	23	0.713	ns
9310fac8-26a1-4a1c-ac18-06712f05fdfe	ENSDARG00000004757	ENSDART00000110512	65.7	93.2	6HPF		ENSDARG00000041072	ENSDART00000060169	2HPF	6HPF	0.12	ns		ENSDARG00000070150	ENSDART00000131574	ENSDART00000135436	4HPF	22	17	0.713	ns
94348e67-51bb-4d4f-a79b-758b4440aa8a	ENSDARG00000004757	ENSDART00000024320	125.88	117.32	6HPF		ENSDARG00000006691	ENSDART00000141676	4HPF	6HPF	0.12	ns		ENSDARG00000054980	ENSDART00000077259	ENSDART00000189485	6HPF	45	10	0.719	ns
945abec1-a631-41ab-b016-dcc7cfb48c17	ENSDARG00000004757	ENSDART00000024320	101.28	117.32	6HPF		ENSDARG00000035400	ENSDART00000134516	4HPF	6HPF	0.121	ns		ENSDARG00000009212	ENSDART00000025620	ENSDART00000123878	2HPF	390	36	0.722	ns
95093f90-95a3-48bf-ad31-027f092ae37c	ENSDARG00000004757	ENSDART00000024320	165.1	117.32	6HPF		ENSDARG00000042458	ENSDART00000163923	2HPF	4HPF	0.122	ns		ENSDARG00000009212	ENSDART00000025620	ENSDART00000179658	2HPF	390	11	0.722	ns
95224fb2-4558-40f0-9c55-4d9c184f5eab	ENSDARG00000004757	ENSDART00000024320	112.98	117.32	6HPF		ENSDARG00000039347	ENSDART00000100813	2HPF	4HPF	0.124	ns		ENSDARG00000009212	ENSDART00000025620	ENSDART00000123878	6HPF	543	61	0.722	ns
95c6f266-98de-4765-a3ba-c14fcd30f5ae	ENSDARG00000004757	ENSDART00000024320	128.72	117.32	6HPF		ENSDARG00000069619	ENSDART00000135089	2HPF	6HPF	0.129	ns		ENSDARG00000009212	ENSDART00000025620	ENSDART00000179658	6HPF	543	10	0.722	ns
98a38fe6-62ce-44c7-95f7-c12de3817949	ENSDARG00000004757	ENSDART00000024320	74.63	117.32	6HPF		ENSDARG00000069619	ENSDART00000149155	2HPF	6HPF	0.129	ns		ENSDARG00000009212	ENSDART00000123878	ENSDART00000179658	2HPF	36	11	0.722	ns
9911467c-e595-4d86-9b8a-ff35e988c28f	ENSDARG00000004757	ENSDART00000024320	135.51	117.32	6HPF		ENSDARG00000007836	ENSDART00000122288	2HPF	4HPF	0.136	ns		ENSDARG00000009212	ENSDART00000123878	ENSDART00000179658	6HPF	61	10	0.722	ns
99db367b-29e8-4de5-b03f-55a4e6ff4dd7	ENSDARG00000004757	ENSDART00000024320	133.85	117.32	6HPF		ENSDARG00000007836	ENSDART00000184237	2HPF	4HPF	0.136	ns		ENSDARG00000040513	ENSDART00000059298	ENSDART00000131275	4HPF	75	14	0.727	ns
9bb79fea-9670-4b12-8572-0c8cd914cfd3	ENSDARG00000004757	ENSDART00000024320	109.96	117.32	6HPF		ENSDARG00000007836	ENSDART00000184237	2HPF	6HPF	0.136	ns		ENSDARG00000100741	ENSDART00000160060	ENSDART00000174552	2HPF	233	79	0.727	ns
9bd93fdd-904d-43bc-9a18-dac9ab148695	ENSDARG00000004757	ENSDART00000024320	190.87	117.32	6HPF		ENSDARG00000038068	ENSDART00000145420	2HPF	4HPF	0.14	ns		ENSDARG00000100741	ENSDART00000160060	ENSDART00000174552	4HPF	176	59	0.727	ns
9c7fab6c-ffcc-4c10-ae1a-bfbabb84f50e	ENSDARG00000004757	ENSDART00000024320	75.64	117.32	6HPF		ENSDARG00000013351	ENSDART00000105404	2HPF	4HPF	0.141	ns		ENSDARG00000100741	ENSDART00000160060	ENSDART00000174552	6HPF	97	28	0.727	ns
9d866a3d-ca32-4fb9-84ae-71aa6e4e118b	ENSDARG00000004757	ENSDART00000024320	109.15	117.32	6HPF		ENSDARG00000013351	ENSDART00000105404	2HPF	6HPF	0.141	ns		ENSDARG00000095796	ENSDART00000149042	ENSDART00000149437	6HPF	44	34	0.732	ns
9de28100-c779-4879-a164-b7cc30f0ee8c	ENSDARG00000004757	ENSDART00000024320	130.2	117.32	6HPF		ENSDARG00000034897	ENSDART00000164283	2HPF	4HPF	0.143	ns		ENSDARG00000019810	ENSDART00000016135	ENSDART00000193264	2HPF	13	18	0.733	ns
9f55aa35-c98e-441e-99cb-5a08ba007f37	ENSDARG00000004757	ENSDART00000024320	83.57	117.32	6HPF		ENSDARG00000038068	ENSDART00000163782	4HPF	6HPF	0.144	ns		ENSDARG00000019810	ENSDART00000016135	ENSDART00000193264	6HPF	15	16	0.733	ns
9f6d5122-6240-4189-baa4-d78ccdcce9b3	ENSDARG00000004757	ENSDART00000024320	154.78	117.32	6HPF		ENSDARG00000039490	ENSDART00000057697	2HPF	4HPF	0.147	ns		ENSDARG00000070656	ENSDART00000103948	ENSDART00000183237	2HPF	28	44	0.742	ns
a4a7cf9c-7116-475e-8811-6d40e85c03bc	ENSDARG00000004757	ENSDART00000110512	37.51	93.2	6HPF		ENSDARG00000087961	ENSDART00000189789	2HPF	6HPF	0.147	ns		ENSDARG00000070656	ENSDART00000103948	ENSDART00000183237	6HPF	13	22	0.742	ns
a53ce7e4-5982-45b0-ad70-5b29c0406490	ENSDARG00000004757	ENSDART00000110512	52.24	93.2	6HPF		ENSDARG00000078754	ENSDART00000108965	2HPF	6HPF	0.148	ns		ENSDARG00000071478	ENSDART00000105721	ENSDART00000187705	2HPF	40	20	0.742	ns
a5b4359f-17fb-4a39-b35b-0baf81307d4a	ENSDARG00000004757	ENSDART00000024320	87.81	117.32	6HPF		ENSDARG00000101900	ENSDART00000162720	2HPF	4HPF	0.15	ns		ENSDARG00000071478	ENSDART00000105721	ENSDART00000187705	4HPF	48	23	0.742	ns
a6da4acc-44b8-44b7-b3af-601e610b7bcf	ENSDARG00000004757	ENSDART00000110512	125.39	93.2	6HPF		ENSDARG00000012553	ENSDART00000050671	4HPF	6HPF	0.152	ns		ENSDARG00000000887	ENSDART00000000992	ENSDART00000138849	2HPF	122	11	0.746	ns
a7b46ae3-5f79-4c86-8aac-3cdccce3f9c7	ENSDARG00000004757	ENSDART00000110512	56.22	93.2	6HPF		ENSDARG00000017985	ENSDART00000008127	4HPF	6HPF	0.159	ns		ENSDARG00000000887	ENSDART00000000992	ENSDART00000138849	4HPF	84	16	0.746	ns
a896410f-359f-4e31-9227-c8929288356f	ENSDARG00000004757	ENSDART00000024320	106.95	117.32	6HPF		ENSDARG00000012682	ENSDART00000139064	2HPF	4HPF	0.16	ns		ENSDARG00000009447	ENSDART00000005903	ENSDART00000135065	4HPF	81	22	0.747	ns
a9843246-a17a-44ef-bd48-b3e763cd6a32	ENSDARG00000004757	ENSDART00000024320	101.1	117.32	6HPF		ENSDARG00000093022	ENSDART00000181048	4HPF	6HPF	0.163	ns		ENSDARG00000009447	ENSDART00000005903	ENSDART00000135065	6HPF	77	15	0.747	ns
aa04ba6a-e6cb-459b-a021-93c1928a755e	ENSDARG00000004757	ENSDART00000024320	118.7	117.32	6HPF		ENSDARG00000101900	ENSDART00000162720	4HPF	6HPF	0.164	ns		ENSDARG00000099572	ENSDART00000157736	ENSDART00000169022	4HPF	10	21	0.75	ns
aa280aca-b307-4dc8-90af-c23f204543c3	ENSDARG00000004757	ENSDART00000024320	111.8	117.32	6HPF		ENSDARG00000055475	ENSDART00000077834	2HPF	4HPF	0.17	ns		ENSDARG00000023815	ENSDART00000028161	ENSDART00000129395	2HPF	11	10	0.751	ns
aae665b0-2b24-44ab-9c91-12300b90c5b0	ENSDARG00000004757	ENSDART00000110512	85.26	93.2	6HPF		ENSDARG00000044093	ENSDART00000145980	2HPF	4HPF	0.17	ns		ENSDARG00000098443	ENSDART00000168801	ENSDART00000185188	2HPF	57	16	0.751	ns
ab17b98c-1547-408f-b4ce-7ee150049d3f	ENSDARG00000004757	ENSDART00000110512	188.33	93.2	6HPF		ENSDARG00000099148	ENSDART00000162580	4HPF	6HPF	0.17	ns		ENSDARG00000098443	ENSDART00000168801	ENSDART00000193520	2HPF	57	10	0.751	ns
ab202dee-b93f-4ae5-ab4b-c6a67a259cb5	ENSDARG00000004757	ENSDART00000024320	104.06	117.32	6HPF		ENSDARG00000004757	ENSDART00000024320	2HPF	6HPF	0.172	ns		ENSDARG00000098443	ENSDART00000185188	ENSDART00000193520	2HPF	16	10	0.751	ns
abbbe79e-9990-4f77-975e-130705797483	ENSDARG00000004757	ENSDART00000024320	154.53	117.32	6HPF		ENSDARG00000099572	ENSDART00000157736	4HPF	6HPF	0.1738	ns		ENSDARG00000095796	ENSDART00000149042	ENSDART00000149596	6HPF	44	31	0.753	ns
ac01b118-a7a4-493d-a0ed-bd6157bbc30a	ENSDARG00000004757	ENSDART00000024320	101.85	117.32	6HPF		ENSDARG00000052856	ENSDART00000074787	4HPF	6HPF	0.176	ns		ENSDARG00000095796	ENSDART00000149437	ENSDART00000149596	6HPF	34	31	0.753	ns
ac25cdc1-4721-4a30-a3b8-45ee03e05db2	ENSDARG00000004757	ENSDART00000024320	112.54	117.32	6HPF		ENSDARG00000052856	ENSDART00000159021	4HPF	6HPF	0.176	ns		ENSDARG00000000853	ENSDART00000067637	ENSDART00000106645	2HPF	12	11	0.758	ns
ad0e7982-8aa1-4a41-853e-0d062012adff	ENSDARG00000004757	ENSDART00000110512	43.22	93.2	6HPF		ENSDARG00000058861	ENSDART00000081801	4HPF	6HPF	0.18	ns		ENSDARG00000088989	ENSDART00000123026	ENSDART00000152894	2HPF	25	11	0.758	ns
af15ce64-7fcd-4e3f-a2df-517251156af5	ENSDARG00000004757	ENSDART00000024320	142.9	117.32	6HPF		ENSDARG00000058861	ENSDART00000132942	2HPF	6HPF	0.185	ns		ENSDARG00000060917	ENSDART00000113574	ENSDART00000136895	4HPF	25	10	0.761	ns
b1cdfd97-3438-4286-b9f2-0b7529ca4dd5	ENSDARG00000004757	ENSDART00000110512	93.2	93.2	6HPF		ENSDARG00000090768	ENSDART00000074181	2HPF	4HPF	0.186	ns		ENSDARG00000060917	ENSDART00000113574	ENSDART00000179357	4HPF	25	12	0.761	ns
b32e63bd-e573-410a-b700-b8eabbb73e59	ENSDARG00000004757	ENSDART00000110512	45.81	93.2	6HPF		ENSDARG00000074242	ENSDART00000131610	4HPF	6HPF	0.186	ns		ENSDARG00000060917	ENSDART00000136895	ENSDART00000179357	4HPF	10	12	0.761	ns
b576292a-f750-4471-b52b-3f3289e8d434	ENSDARG00000004757	ENSDART00000024320	118.33	117.32	6HPF		ENSDARG00000043484	ENSDART00000063837	4HPF	6HPF	0.195	ns		ENSDARG00000039424	ENSDART00000057601	ENSDART00000152745	2HPF	80	13	0.771	ns
b5fa5f1d-6618-4a67-a615-ed71074d1479	ENSDARG00000004757	ENSDART00000110512	76.58	93.2	6HPF		ENSDARG00000061187	ENSDART00000143340	2HPF	6HPF	0.198	ns		ENSDARG00000039424	ENSDART00000057601	ENSDART00000152745	4HPF	66	11	0.771	ns
b6dfbe97-dabc-47c4-9d56-fffc056924fe	ENSDARG00000004757	ENSDART00000024320	242.24	117.32	6HPF		ENSDARG00000058861	ENSDART00000132942	4HPF	6HPF	0.204	ns		ENSDARG00000039424	ENSDART00000057601	ENSDART00000152745	6HPF	85	16	0.771	ns
b6e15333-e924-44ed-a701-eb9656c08b59	ENSDARG00000004757	ENSDART00000024320	87.74	117.32	6HPF		ENSDARG00000074163	ENSDART00000131358	2HPF	4HPF	0.207	ns		ENSDARG00000063295	ENSDART00000105232	ENSDART00000149823	4HPF	24	26	0.771	ns
b6f6d319-2805-4208-9499-295f0e40cdfe	ENSDARG00000004757	ENSDART00000024320	88.07	117.32	6HPF		ENSDARG00000070618	ENSDART00000153466	2HPF	4HPF	0.211	ns		ENSDARG00000061187	ENSDART00000086985	ENSDART00000143340	4HPF	93	15	0.772	ns
b823612e-ef12-4b3b-8413-172f736574d6	ENSDARG00000004757	ENSDART00000024320	135.78	117.32	6HPF		ENSDARG00000070618	ENSDART00000179469	2HPF	4HPF	0.211	ns		ENSDARG00000061187	ENSDART00000086985	ENSDART00000143340	6HPF	138	40	0.772	ns
b8b55da6-4acc-473d-9a1e-889a6487df49	ENSDARG00000004757	ENSDART00000024320	121.44	117.32	6HPF		ENSDARG00000037618	ENSDART00000054788	2HPF	6HPF	0.212	ns		ENSDARG00000074242	ENSDART00000131610	ENSDART00000186689	2HPF	36	29	0.772	ns
b9aff700-55d9-40a4-89b4-abc7b3b468b2	ENSDARG00000004757	ENSDART00000024320	73.96	117.32	6HPF		ENSDARG00000000853	ENSDART00000067637	2HPF	4HPF	0.214	ns		ENSDARG00000074242	ENSDART00000131610	ENSDART00000186689	4HPF	27	17	0.772	ns
b9dc9b3b-837a-47dd-a679-03dbe7264051	ENSDARG00000004757	ENSDART00000024320	183.4	117.32	6HPF		ENSDARG00000060312	ENSDART00000114410	2HPF	4HPF	0.215	ns		ENSDARG00000074242	ENSDART00000131610	ENSDART00000186689	6HPF	65	54	0.772	ns
bbb5eb0b-fc34-4816-8048-4affa5f1453b	ENSDARG00000004757	ENSDART00000024320	117.57	117.32	6HPF		ENSDARG00000009447	ENSDART00000135065	4HPF	6HPF	0.216	ns		ENSDARG00000071573	ENSDART00000105903	ENSDART00000134356	2HPF	51	22	0.774	ns
bded9766-fa55-4b60-872a-93f69252a694	ENSDARG00000004757	ENSDART00000024320	116.9	117.32	6HPF		ENSDARG00000097630	ENSDART00000156638	2HPF	6HPF	0.216	ns		ENSDARG00000071573	ENSDART00000105903	ENSDART00000134356	4HPF	27	18	0.774	ns
be17fd07-3426-401b-9a28-705e94dd7fc8	ENSDARG00000004757	ENSDART00000024320	112.33	117.32	6HPF		ENSDARG00000032373	ENSDART00000047515	4HPF	6HPF	0.224	ns		ENSDARG00000035325	ENSDART00000051185	ENSDART00000135776	6HPF	24	13	0.775	ns
be280a2e-7ab2-4269-b304-8290ef5989bd	ENSDARG00000004757	ENSDART00000024320	122.31	117.32	6HPF		ENSDARG00000034291	ENSDART00000145554	2HPF	4HPF	0.224	ns		ENSDARG00000037350	ENSDART00000130277	ENSDART00000147800	2HPF	15	167	0.776	ns
becd4d8c-c1ea-4e29-ba16-99da75b16bd2	ENSDARG00000004757	ENSDART00000024320	100.56	117.32	6HPF		ENSDARG00000032997	ENSDART00000163101	2HPF	4HPF	0.226	ns		ENSDARG00000037350	ENSDART00000130277	ENSDART00000147800	4HPF	26	171	0.776	ns
bee21640-0cf3-482c-bbdd-8e109f242536	ENSDARG00000004757	ENSDART00000024320	96.83	117.32	6HPF		ENSDARG00000032997	ENSDART00000163101	2HPF	6HPF	0.226	ns		ENSDARG00000037350	ENSDART00000130277	ENSDART00000147800	6HPF	27	200	0.776	ns
bfc2b162-9e69-4883-b880-95bbc500d58b	ENSDARG00000004757	ENSDART00000024320	105.5	117.32	6HPF		ENSDARG00000090768	ENSDART00000065821	4HPF	6HPF	0.233	ns		ENSDARG00000070618	ENSDART00000103879	ENSDART00000153466	2HPF	32	56	0.778	ns
c0cc0403-f457-45e5-981b-f09c193dd40f	ENSDARG00000004757	ENSDART00000024320	138.13	117.32	6HPF		ENSDARG00000090768	ENSDART00000074181	4HPF	6HPF	0.233	ns		ENSDARG00000070618	ENSDART00000103879	ENSDART00000179469	2HPF	32	28	0.778	ns
c1cff2cc-f689-4693-8f9f-26bb2a19e28b	ENSDARG00000004757	ENSDART00000024320	88.73	117.32	6HPF		ENSDARG00000101900	ENSDART00000163071	2HPF	4HPF	0.246	ns		ENSDARG00000070618	ENSDART00000103879	ENSDART00000153466	4HPF	31	54	0.778	ns
c2209609-3056-47af-9d7e-655f0d0424a4	ENSDARG00000004757	ENSDART00000024320	109.33	117.32	6HPF		ENSDARG00000077291	ENSDART00000110842	2HPF	4HPF	0.26	ns		ENSDARG00000070618	ENSDART00000103879	ENSDART00000179469	4HPF	31	17	0.778	ns
c3d27e41-6723-415f-b376-ddef0c8813ef	ENSDARG00000004757	ENSDART00000110512	171.42	93.2	6HPF		ENSDARG00000037618	ENSDART00000054788	2HPF	4HPF	0.261	ns		ENSDARG00000070618	ENSDART00000153466	ENSDART00000179469	2HPF	56	28	0.778	ns
c3d5e6bb-4f5a-4c1a-ada1-5fe6fc88cf07	ENSDARG00000004757	ENSDART00000024320	137.7	117.32	6HPF		ENSDARG00000087193	ENSDART00000154267	4HPF	6HPF	0.288	ns		ENSDARG00000070618	ENSDART00000153466	ENSDART00000179469	4HPF	54	17	0.778	ns
c424f2c8-64d1-48ba-aa22-67a79ed021ff	ENSDARG00000004757	ENSDART00000024320	141.44	117.32	6HPF		ENSDARG00000033889	ENSDART00000046349	2HPF	4HPF	0.292	ns		ENSDARG00000033889	ENSDART00000046349	ENSDART00000073527	4HPF	10	17	0.786	ns
c4d04080-4571-4cea-a0ab-2001f6330162	ENSDARG00000004757	ENSDART00000110512	162.6	93.2	6HPF		ENSDARG00000087961	ENSDART00000125167	2HPF	6HPF	0.292	ns		ENSDARG00000087779	ENSDART00000127277	ENSDART00000154037	2HPF	51	12	0.793	ns
c544c343-d6c7-4cd7-a180-e990236c8769	ENSDARG00000004757	ENSDART00000110512	116.75	93.2	6HPF		ENSDARG00000008447	ENSDART00000149350	2HPF	4HPF	0.292	ns		ENSDARG00000087779	ENSDART00000127277	ENSDART00000189109	2HPF	51	17	0.793	ns
c6545e51-58f9-4ef4-b808-052f96282036	ENSDARG00000004757	ENSDART00000024320	197.88	117.32	6HPF		ENSDARG00000017454	ENSDART00000148575	2HPF	4HPF	0.295	ns		ENSDARG00000087779	ENSDART00000154037	ENSDART00000189109	2HPF	12	17	0.793	ns
c8ccbc0a-8ccc-43f8-85fd-aaa325954bf4	ENSDARG00000004757	ENSDART00000024320	91.15	117.32	6HPF		ENSDARG00000009212	ENSDART00000123878	2HPF	4HPF	0.3	ns		ENSDARG00000038068	ENSDART00000055492	ENSDART00000145420	6HPF	334	547	0.798	ns
ca307f0b-f8b4-4999-a601-016f87d5546d	ENSDARG00000004757	ENSDART00000110512	97.52	93.2	6HPF		ENSDARG00000061023	ENSDART00000086583	2HPF	4HPF	0.304	ns		ENSDARG00000097264	ENSDART00000154858	ENSDART00000155892	4HPF	12	12	0.799	ns
ca5a5aca-500a-41aa-8334-0cd75b2aec1b	ENSDARG00000004757	ENSDART00000024320	67.6	117.32	6HPF		ENSDARG00000061023	ENSDART00000140626	2HPF	4HPF	0.304	ns		ENSDARG00000030053	ENSDART00000042704	ENSDART00000110777	2HPF	15	10	0.8	ns
cac1c67d-b465-43f3-a946-caf76e18e5bc	ENSDARG00000004757	ENSDART00000110512	114.55	93.2	6HPF		ENSDARG00000061023	ENSDART00000143011	2HPF	4HPF	0.304	ns		ENSDARG00000012407	ENSDART00000154094	ENSDART00000191980	2HPF	26	13	0.8	ns
cb763168-448b-4c21-b37d-f8608e0dcfe8	ENSDARG00000004757	ENSDART00000024320	117.06	117.32	6HPF		ENSDARG00000078754	ENSDART00000165790	2HPF	6HPF	0.308	ns		ENSDARG00000012407	ENSDART00000154094	ENSDART00000191980	4HPF	11	10	0.8	ns
cba0feab-ed5f-4cc9-ae42-72774296baf2	ENSDARG00000004757	ENSDART00000110512	154.11	93.2	6HPF		ENSDARG00000012682	ENSDART00000053426	2HPF	6HPF	0.31	ns		ENSDARG00000060199	ENSDART00000084570	ENSDART00000133658	2HPF	35	32	0.801	ns
ccd8c180-8038-41cd-9012-decc191b4e03	ENSDARG00000004757	ENSDART00000024320	108.55	117.32	6HPF		ENSDARG00000012682	ENSDART00000053426	4HPF	6HPF	0.31	ns		ENSDARG00000102634	ENSDART00000160658	ENSDART00000161872	2HPF	25	171	0.803	ns
cea6c2ef-4a0d-41fe-9e0a-02f52f510ff5	ENSDARG00000004757	ENSDART00000024320	130.19	117.32	6HPF		ENSDARG00000012682	ENSDART00000139064	2HPF	6HPF	0.31	ns		ENSDARG00000008808	ENSDART00000017268	ENSDART00000155154	2HPF	13	13	0.805	ns
cec4c7d7-c806-4f44-92b7-00504d685bc1	ENSDARG00000004757	ENSDART00000110512	166.48	93.2	6HPF		ENSDARG00000012682	ENSDART00000139064	4HPF	6HPF	0.31	ns		ENSDARG00000008808	ENSDART00000017268	ENSDART00000155154	4HPF	11	12	0.805	ns
cfa4d7e9-9f96-4d32-8d9d-1f7f252e3dfe	ENSDARG00000004757	ENSDART00000024320	165.2	117.32	6HPF		ENSDARG00000039365	ENSDART00000057528	2HPF	4HPF	0.312	ns		ENSDARG00000039215	ENSDART00000057291	ENSDART00000176011	2HPF	19	11	0.812	ns
d0d550d0-3e2c-4068-bc50-c24ea253f0e3	ENSDARG00000004757	ENSDART00000024320	135.72	117.32	6HPF		ENSDARG00000039365	ENSDART00000057528	4HPF	6HPF	0.312	ns		ENSDARG00000039215	ENSDART00000057291	ENSDART00000176011	4HPF	16	13	0.812	ns
d11a05d9-0f44-4257-a764-d05843338253	ENSDARG00000004757	ENSDART00000024320	115.36	117.32	6HPF		ENSDARG00000039365	ENSDART00000123482	2HPF	6HPF	0.312	ns		ENSDARG00000088091	ENSDART00000125198	ENSDART00000140696	2HPF	40	53	0.813	ns
d1ca458d-c806-4e3d-aa80-af61e7967e1e	ENSDARG00000004757	ENSDART00000024320	180.67	117.32	6HPF		ENSDARG00000102245	ENSDART00000159204	2HPF	4HPF	0.312	ns		ENSDARG00000088091	ENSDART00000125198	ENSDART00000140696	4HPF	45	59	0.813	ns
d235d4ff-66b3-4782-b9ac-4819fce9c9e4	ENSDARG00000004757	ENSDART00000024320	101.46	117.32	6HPF		ENSDARG00000038068	ENSDART00000163782	2HPF	4HPF	0.318	ns		ENSDARG00000034291	ENSDART00000045284	ENSDART00000145554	2HPF	95	90	0.814	ns
d255a527-d000-48d8-9a1f-bcbfadc706dd	ENSDARG00000004757	ENSDART00000024320	85.37	117.32	6HPF		ENSDARG00000023394	ENSDART00000038602	2HPF	6HPF	0.32	ns		ENSDARG00000034291	ENSDART00000045284	ENSDART00000145554	4HPF	118	99	0.814	ns
d3109d05-d245-4e5c-93b6-80a4bfb73774	ENSDARG00000004757	ENSDART00000024320	105.45	117.32	6HPF		ENSDARG00000088091	ENSDART00000140696	2HPF	4HPF	0.322	ns		ENSDARG00000034291	ENSDART00000045284	ENSDART00000145554	6HPF	311	270	0.814	ns
d3ec01ef-c0d8-4223-b657-57c0a6db3c72	ENSDARG00000004757	ENSDART00000024320	110.73	117.32	6HPF		ENSDARG00000100741	ENSDART00000169000	2HPF	4HPF	0.328	ns		ENSDARG00000029556	ENSDART00000060633	ENSDART00000178209	2HPF	11	21	0.815	ns
d4157b3b-64ea-4866-a9bb-3382585ef414	ENSDARG00000004757	ENSDART00000110512	84.91	93.2	6HPF		ENSDARG00000100741	ENSDART00000174552	2HPF	4HPF	0.328	ns		ENSDARG00000006242	ENSDART00000026814	ENSDART00000129843	6HPF	93	15	0.817	ns
d46b0714-f0c9-4b11-8f25-528a11ffda74	ENSDARG00000004757	ENSDART00000110512	77.78	93.2	6HPF		ENSDARG00000074242	ENSDART00000186689	4HPF	6HPF	0.335	ns		ENSDARG00000057255	ENSDART00000104268	ENSDART00000141903	2HPF	17	28	0.82	ns
d5a14905-cde2-41dc-ab0a-b56d8c20fce8	ENSDARG00000004757	ENSDART00000024320	83.59	117.32	6HPF		ENSDARG00000098669	ENSDART00000171082	2HPF	4HPF	0.336	ns		ENSDARG00000020504	ENSDART00000145937	ENSDART00000146211	4HPF	15	305	0.82	ns
d64b1ad8-f641-4abf-b00c-966841e91e72	ENSDARG00000004757	ENSDART00000024320	100.89	117.32	6HPF		ENSDARG00000098669	ENSDART00000193895	4HPF	6HPF	0.336	ns		ENSDARG00000020504	ENSDART00000145937	ENSDART00000146211	6HPF	28	1236	0.82	ns
d6acc08c-bfcb-4c01-92df-03be7ca2f09c	ENSDARG00000004757	ENSDART00000110512	79.4	93.2	6HPF		ENSDARG00000006691	ENSDART00000141676	2HPF	4HPF	0.342	ns		ENSDARG00000055475	ENSDART00000077834	ENSDART00000139964	6HPF	28	10	0.822	ns
d6fa3a09-69c8-4a36-a878-b13820284fd1	ENSDARG00000004757	ENSDART00000024320	146.5	117.32	6HPF		ENSDARG00000014966	ENSDART00000017709	2HPF	4HPF	0.344	ns		ENSDARG00000052728	ENSDART00000142818	ENSDART00000182409	6HPF	25	35	0.823	ns
d724c4f2-aff9-4525-8f08-5c865b39f799	ENSDARG00000004757	ENSDART00000024320	102.53	117.32	6HPF		ENSDARG00000097264	ENSDART00000154858	2HPF	4HPF	0.346	ns		ENSDARG00000006316	ENSDART00000003001	ENSDART00000193273	2HPF	109	11	0.825	ns
d78db40d-d3f3-4a8d-93cb-122a91fbf229	ENSDARG00000004757	ENSDART00000024320	120.39	117.32	6HPF		ENSDARG00000002909	ENSDART00000012336	2HPF	4HPF	0.347	ns		ENSDARG00000006316	ENSDART00000003001	ENSDART00000193273	6HPF	238	17	0.825	ns
d80feff9-9044-4f1e-8686-9cf13f491fc2	ENSDARG00000004757	ENSDART00000024320	79.26	117.32	6HPF		ENSDARG00000073737	ENSDART00000114446	2HPF	4HPF	0.348	ns		ENSDARG00000021257	ENSDART00000011052	ENSDART00000132298	6HPF	24	12	0.827	ns
d81d217b-a4e3-463f-b0ae-222d9bba14be	ENSDARG00000004757	ENSDART00000024320	73.29	117.32	6HPF		ENSDARG00000037350	ENSDART00000130277	2HPF	4HPF	0.35	ns		ENSDARG00000044949	ENSDART00000066072	ENSDART00000151429	2HPF	24	12	0.827	ns
d851e04e-9ff2-4054-b6a1-1eb76d70e149	ENSDARG00000004757	ENSDART00000024320	82.68	117.32	6HPF		ENSDARG00000040161	ENSDART00000058742	2HPF	4HPF	0.352	ns		ENSDARG00000089976	ENSDART00000160003	ENSDART00000166864	2HPF	14	11	0.827	ns
d8ab6f4b-b261-40d1-aebb-b50217396c0c	ENSDARG00000004757	ENSDART00000024320	0	117.32	6HPF		ENSDARG00000040161	ENSDART00000172987	2HPF	4HPF	0.352	ns		ENSDARG00000029500	ENSDART00000040771	ENSDART00000181067	6HPF	24	15	0.829	ns
db0d8acd-3dd2-4597-8c6a-dd3a4775b9f4	ENSDARG00000004757	ENSDART00000024320	99.54	117.32	6HPF		ENSDARG00000040161	ENSDART00000173068	2HPF	4HPF	0.358	ns		ENSDARG00000008447	ENSDART00000024576	ENSDART00000149350	2HPF	19	16	0.83	ns
db36e77d-2f72-4aa9-ba01-ba5250b707ed	ENSDARG00000004757	ENSDART00000110512	72.21	93.2	6HPF		ENSDARG00000045355	ENSDART00000145214	2HPF	4HPF	0.359	ns		ENSDARG00000070959	ENSDART00000139385	ENSDART00000186419	2HPF	39	31	0.831	ns
db8f78bc-5fa4-4ba4-a8f7-7f2d5436366c	ENSDARG00000004757	ENSDART00000110512	23.18	93.2	6HPF		ENSDARG00000045680	ENSDART00000067161	2HPF	6HPF	0.374	ns		ENSDARG00000070959	ENSDART00000139385	ENSDART00000186419	4HPF	14	16	0.831	ns
dc58f899-5dbb-46a2-9bc8-9005b00d00ed	ENSDARG00000004757	ENSDART00000024320	133.91	117.32	6HPF		ENSDARG00000045618	ENSDART00000144920	4HPF	6HPF	0.388	ns		ENSDARG00000102245	ENSDART00000159204	ENSDART00000177585	4HPF	12	27	0.831	ns
dcd2d9db-3bd4-4c19-a4d6-bcd06e82579c	ENSDARG00000004757	ENSDART00000024320	126.91	117.32	6HPF		ENSDARG00000100558	ENSDART00000170831	2HPF	4HPF	0.389	ns		ENSDARG00000095007	ENSDART00000134332	ENSDART00000137241	2HPF	15	15	0.838	ns
dd087ca1-7e49-415d-a80b-bf7cc9d3d0e0	ENSDARG00000004757	ENSDART00000110512	149.28	93.2	6HPF		ENSDARG00000102245	ENSDART00000177585	2HPF	4HPF	0.403	ns		ENSDARG00000042876	ENSDART00000062931	ENSDART00000147466	2HPF	21	12	0.841	ns
dd2803f9-5b94-47b2-8474-82dc0d9f9d46	ENSDARG00000004757	ENSDART00000024320	117.4	117.32	6HPF		ENSDARG00000041072	ENSDART00000169605	2HPF	4HPF	0.404	ns		ENSDARG00000042876	ENSDART00000062931	ENSDART00000147466	4HPF	14	10	0.841	ns
dd7e8b26-31e8-4c6e-acfd-bb7a941ac590	ENSDARG00000004757	ENSDART00000024320	128.32	117.32	6HPF		ENSDARG00000020749	ENSDART00000040708	2HPF	4HPF	0.414	ns		ENSDARG00000042876	ENSDART00000062931	ENSDART00000147466	6HPF	30	18	0.841	ns
dfcd485a-621b-4653-9d5b-8c5e94ff8e4d	ENSDARG00000004757	ENSDART00000024320	60.97	117.32	6HPF		ENSDARG00000020749	ENSDART00000064009	2HPF	4HPF	0.414	ns		ENSDARG00000044809	ENSDART00000065858	ENSDART00000141607	2HPF	14	10	0.841	ns
e0a321bc-efe0-4382-b58f-4380268bdfb9	ENSDARG00000004757	ENSDART00000110512	0	93.2	6HPF		ENSDARG00000020504	ENSDART00000145937	4HPF	6HPF	0.415	ns		ENSDARG00000059360	ENSDART00000106636	ENSDART00000145685	6HPF	14	142	0.843	ns
e0e0c3f6-b648-46e6-b0b6-04dca915dd96	ENSDARG00000004757	ENSDART00000024320	62.01	117.32	6HPF		ENSDARG00000043740	ENSDART00000064233	2HPF	4HPF	0.416	ns		ENSDARG00000010244	ENSDART00000079984	ENSDART00000136871	6HPF	30	11	0.848	ns
e22ca5f0-9d63-4027-a3cf-b6d8c565981b	ENSDARG00000004757	ENSDART00000110512	81.2	93.2	6HPF		ENSDARG00000036144	ENSDART00000075263	2HPF	4HPF	0.418	ns		ENSDARG00000055475	ENSDART00000077834	ENSDART00000139964	2HPF	31	10	0.849	ns
e241defd-e174-497c-8b3c-1ae55842524a	ENSDARG00000004757	ENSDART00000110512	0	93.2	6HPF		ENSDARG00000054978	ENSDART00000191309	2HPF	4HPF	0.423	ns		ENSDARG00000055475	ENSDART00000077834	ENSDART00000139964	4HPF	21	10	0.849	ns
e506341b-9f96-4d9a-8110-55ef86d5acd2	ENSDARG00000004757	ENSDART00000024320	117.24	117.32	6HPF		ENSDARG00000056099	ENSDART00000078535	4HPF	6HPF	0.426	ns		ENSDARG00000077038	ENSDART00000132845	ENSDART00000138567	6HPF	12	11	0.853	ns
e624dca2-cdcb-4383-951d-9e8fcd0603d1	ENSDARG00000004757	ENSDART00000024320	105.8	117.32	6HPF		ENSDARG00000056099	ENSDART00000151874	4HPF	6HPF	0.426	ns		ENSDARG00000036675	ENSDART00000053267	ENSDART00000127174	4HPF	50	30	0.856	ns
e62e2a3b-e3d3-410b-97c3-10de933895df	ENSDARG00000004757	ENSDART00000024320	96.19	117.32	6HPF		ENSDARG00000031929	ENSDART00000132850	4HPF	6HPF	0.428	ns		ENSDARG00000036675	ENSDART00000053267	ENSDART00000127174	6HPF	162	36	0.856	ns
e6ad4320-abd7-4c8f-ab0c-ad873a6e0e2a	ENSDARG00000004757	ENSDART00000110512	148.44	93.2	6HPF		ENSDARG00000011553	ENSDART00000009682	2HPF	4HPF	0.429	ns		ENSDARG00000098669	ENSDART00000171082	ENSDART00000193895	4HPF	16	24	0.858	ns
e72a7d87-8161-4a24-ba28-a7dd10ea77ef	ENSDARG00000004757	ENSDART00000024320	68.15	117.32	6HPF		ENSDARG00000011553	ENSDART00000131616	2HPF	4HPF	0.429	ns		ENSDARG00000040161	ENSDART00000058742	ENSDART00000172987	2HPF	26	36	0.859	ns
e773fed1-91c1-4896-a4ba-524816d36b9c	ENSDARG00000004757	ENSDART00000110512	95.63	93.2	6HPF		ENSDARG00000100363	ENSDART00000161197	2HPF	4HPF	0.431	ns		ENSDARG00000040161	ENSDART00000058742	ENSDART00000173068	2HPF	26	26	0.859	ns
e7b79359-a785-481a-9ef8-4406552d2933	ENSDARG00000004757	ENSDART00000024320	121.79	117.32	6HPF		ENSDARG00000100363	ENSDART00000170260	2HPF	4HPF	0.431	ns		ENSDARG00000040161	ENSDART00000058742	ENSDART00000172987	4HPF	15	15	0.859	ns
e82563b1-b796-459a-8b3a-a59baf0c8e15	ENSDARG00000004757	ENSDART00000110512	160.62	93.2	6HPF		ENSDARG00000101300	ENSDART00000158069	2HPF	4HPF	0.432	ns		ENSDARG00000040161	ENSDART00000058742	ENSDART00000173068	4HPF	15	16	0.859	ns
e84067e7-d011-4d9b-b750-7fa17067602e	ENSDARG00000004757	ENSDART00000110512	109.28	93.2	6HPF		ENSDARG00000102081	ENSDART00000160252	2HPF	4HPF	0.436	ns		ENSDARG00000057672	ENSDART00000064603	ENSDART00000135341	2HPF	42	18	0.859	ns
eb28547f-9177-4c7c-be34-ac50f9545ec9	ENSDARG00000004757	ENSDART00000110512	86.19	93.2	6HPF		ENSDARG00000102081	ENSDART00000167527	2HPF	4HPF	0.436	ns		ENSDARG00000040161	ENSDART00000172987	ENSDART00000173068	2HPF	36	26	0.859	ns
eb46bf91-6344-4a18-85e3-81e39b98e503	ENSDARG00000004757	ENSDART00000024320	96.74	117.32	6HPF		ENSDARG00000097630	ENSDART00000188256	2HPF	6HPF	0.436	ns		ENSDARG00000040161	ENSDART00000172987	ENSDART00000173068	4HPF	15	16	0.859	ns
ecd00325-ed73-4dea-a37c-aad6dc9ad4ad	ENSDARG00000004757	ENSDART00000024320	122.13	117.32	6HPF		ENSDARG00000018914	ENSDART00000147309	4HPF	6HPF	0.454	ns		ENSDARG00000061235	ENSDART00000131279	ENSDART00000193306	2HPF	40	13	0.86	ns
ecff0c3f-1dbf-4a03-b66e-ef6fdd7116bc	ENSDARG00000004757	ENSDART00000110512	66.64	93.2	6HPF		ENSDARG00000006691	ENSDART00000008807	4HPF	6HPF	0.461	ns		ENSDARG00000061235	ENSDART00000131279	ENSDART00000193306	4HPF	34	11	0.86	ns
eedc6c20-c0f4-49f6-b4c9-bd181df63f3b	ENSDARG00000004757	ENSDART00000110512	122.12	93.2	6HPF		ENSDARG00000045618	ENSDART00000067082	4HPF	6HPF	0.468	ns		ENSDARG00000025375	ENSDART00000007789	ENSDART00000101338	2HPF	33	14	0.861	ns
f01161c5-3079-48d9-a576-04c15a8598af	ENSDARG00000004757	ENSDART00000024320	132.72	117.32	6HPF		ENSDARG00000063295	ENSDART00000149823	2HPF	4HPF	0.468	ns		ENSDARG00000025375	ENSDART00000007789	ENSDART00000101338	6HPF	11	15	0.861	ns
f0c70d2e-9e72-4827-86a7-9e7d334f9d3a	ENSDARG00000004757	ENSDART00000024320	84.98	117.32	6HPF		ENSDARG00000039424	ENSDART00000152745	2HPF	4HPF	0.468	ns		ENSDARG00000033889	ENSDART00000046349	ENSDART00000073527	2HPF	24	13	0.861	ns
f0c8fb83-2654-4792-943e-bca95bbb6abd	ENSDARG00000004757	ENSDART00000024320	144.82	117.32	6HPF		ENSDARG00000039424	ENSDART00000152745	4HPF	6HPF	0.468	ns		ENSDARG00000087961	ENSDART00000125167	ENSDART00000189789	2HPF	18	89	0.871	ns
f18d5b33-ef0e-49ad-bea6-bb4f307b90d7	ENSDARG00000004757	ENSDART00000024320	122.61	117.32	6HPF		ENSDARG00000088091	ENSDART00000125198	2HPF	4HPF	0.498	ns		ENSDARG00000087961	ENSDART00000125167	ENSDART00000189789	4HPF	14	67	0.871	ns
f19f58e5-b780-484c-8cb3-69e66abf4ea9	ENSDARG00000004757	ENSDART00000110512	24.74	93.2	6HPF		ENSDARG00000039424	ENSDART00000057601	2HPF	6HPF	0.503	ns		ENSDARG00000087961	ENSDART00000125167	ENSDART00000189789	6HPF	10	41	0.871	ns
f1d1b6ad-f1e9-42b7-bce0-6a371b6b8771	ENSDARG00000004757	ENSDART00000024320	45.27	117.32	6HPF		ENSDARG00000039424	ENSDART00000152745	2HPF	6HPF	0.503	ns		ENSDARG00000037958	ENSDART00000055312	ENSDART00000165909	6HPF	34	10	0.878	ns
f318b771-f2a6-4610-9e5e-1cee3e3ecabd	ENSDARG00000004757	ENSDART00000110512	173.5	93.2	6HPF		ENSDARG00000043484	ENSDART00000159593	2HPF	4HPF	0.504	ns		ENSDARG00000042821	ENSDART00000062850	ENSDART00000143130	2HPF	13	10	0.879	ns
f380aa3c-bfc1-4a94-8557-448e77362d88	ENSDARG00000004757	ENSDART00000110512	80.57	93.2	6HPF		ENSDARG00000039215	ENSDART00000176011	2HPF	4HPF	0.504	ns		ENSDARG00000012553	ENSDART00000050671	ENSDART00000131580	4HPF	10	14	0.881	ns
f44fa769-774b-4c36-949e-cc4ce079e965	ENSDARG00000004757	ENSDART00000024320	175.26	117.32	6HPF		ENSDARG00000038290	ENSDART00000055845	2HPF	6HPF	0.508	ns		ENSDARG00000012553	ENSDART00000050671	ENSDART00000131580	6HPF	26	56	0.881	ns
f591459e-42ae-40ba-b589-47e348d0ce9f	ENSDARG00000004757	ENSDART00000110512	0	93.2	6HPF		ENSDARG00000087961	ENSDART00000125167	4HPF	6HPF	0.508	ns		ENSDARG00000019195	ENSDART00000133834	ENSDART00000147351	2HPF	36	16	0.882	ns
f5a7b41c-b080-4b54-9eca-450d8e41d2ad	ENSDARG00000004757	ENSDART00000024320	111.3	117.32	6HPF		ENSDARG00000010745	ENSDART00000187516	2HPF	6HPF	0.514	ns		ENSDARG00000100363	ENSDART00000161197	ENSDART00000170260	2HPF	25	28	0.887	ns
f80698b5-8fb9-4c1c-85ae-c72ee50d2315	ENSDARG00000004757	ENSDART00000024320	134.98	117.32	6HPF		ENSDARG00000036144	ENSDART00000135237	2HPF	4HPF	0.519	ns		ENSDARG00000100363	ENSDART00000161197	ENSDART00000170260	4HPF	17	19	0.887	ns
f81043b8-eee8-4467-bdab-53841449a86c	ENSDARG00000004757	ENSDART00000110512	99.65	93.2	6HPF		ENSDARG00000000853	ENSDART00000106645	2HPF	4HPF	0.521	ns		ENSDARG00000100363	ENSDART00000161197	ENSDART00000170260	6HPF	12	21	0.887	ns
fb9f781d-fd9b-4048-be3d-77c892590fa4	ENSDARG00000004757	ENSDART00000024320	121.57	117.32	6HPF		ENSDARG00000017454	ENSDART00000148575	4HPF	6HPF	0.536	ns		ENSDARG00000032373	ENSDART00000047515	ENSDART00000138575	2HPF	30	26	0.889	ns
fc403989-9b17-421e-9bd0-d5d12db31044	ENSDARG00000004757	ENSDART00000024320	137.37	117.32	6HPF		ENSDARG00000039347	ENSDART00000141945	4HPF	6HPF	0.539	ns		ENSDARG00000105243	ENSDART00000170623	ENSDART00000190938	2HPF	13	15	0.892	ns
fdab8801-3537-491a-932c-d9e5e1064f71	ENSDARG00000004757	ENSDART00000110512	178.52	93.2	6HPF		ENSDARG00000042876	ENSDART00000062931	4HPF	6HPF	0.554	ns		ENSDARG00000007657	ENSDART00000007057	ENSDART00000145665	2HPF	29	16	0.896	ns
fddbe1b4-96b9-48ae-ada8-b935b4cc653c	ENSDARG00000004757	ENSDART00000024320	101.01	117.32	6HPF		ENSDARG00000019810	ENSDART00000193264	2HPF	6HPF	0.554	ns		ENSDARG00000039354	ENSDART00000057513	ENSDART00000145077	4HPF	11	11	0.898	ns
fdf16d2a-8e4c-4e7c-8a94-a3ad20a775bd	ENSDARG00000004757	ENSDART00000024320	118.2	117.32	6HPF		ENSDARG00000042876	ENSDART00000147466	4HPF	6HPF	0.555	ns		ENSDARG00000039208	ENSDART00000138488	ENSDART00000146373	4HPF	174	23	0.904	ns
fdfcef18-0091-4281-a578-f4f88404af4e	ENSDARG00000004757	ENSDART00000110512	82.58	93.2	6HPF		ENSDARG00000021086	ENSDART00000016800	4HPF	6HPF	0.559	ns		ENSDARG00000040732	ENSDART00000015117	ENSDART00000139420	2HPF	17	14	0.905	ns
fecc70ca-389a-4381-801f-02f506b5a9d7	ENSDARG00000004757	ENSDART00000110512	102.18	93.2	6HPF		ENSDARG00000021086	ENSDART00000149969	4HPF	6HPF	0.559	ns		ENSDARG00000040732	ENSDART00000015117	ENSDART00000179786	2HPF	17	34	0.905	ns
ff6c140c-d79d-44de-bbc1-c5ed9cdae766	ENSDARG00000004757	ENSDART00000110512	73.61	93.2	6HPF		ENSDARG00000012407	ENSDART00000154094	2HPF	4HPF	0.563	ns		ENSDARG00000069619	ENSDART00000135089	ENSDART00000149155	2HPF	14	17	0.905	ns
ffb9ead2-a318-4292-80d2-ff9ef9de6e11	ENSDARG00000004757	ENSDART00000110512	13.64	93.2	6HPF		ENSDARG00000012407	ENSDART00000191980	2HPF	4HPF	0.563	ns		ENSDARG00000069619	ENSDART00000135089	ENSDART00000149155	6HPF	14	13	0.905	ns
0005d2af-a672-4cf6-b9eb-9eff716de3ff	ENSDARG00000036868	ENSDART00000053534	5.83	26.72	2HPF		ENSDARG00000038068	ENSDART00000055492	2HPF	6HPF	0.585	ns		ENSDARG00000040732	ENSDART00000139420	ENSDART00000179786	2HPF	14	34	0.905	ns
086d1a74-0d12-4ebb-86cd-339d2025ec3d	ENSDARG00000036868	ENSDART00000053534	25.64	26.72	2HPF		ENSDARG00000038068	ENSDART00000163782	2HPF	6HPF	0.585	ns		ENSDARG00000031929	ENSDART00000048130	ENSDART00000132850	2HPF	78	10	0.907	ns
120d958c-b631-49d3-8554-2c6cfce890ed	ENSDARG00000036868	ENSDART00000053534	23.63	26.72	2HPF		ENSDARG00000026654	ENSDART00000100746	2HPF	4HPF	0.586	ns		ENSDARG00000031929	ENSDART00000048130	ENSDART00000132850	4HPF	74	10	0.907	ns
129b8842-a785-4d78-90b8-0570f59d9d7a	ENSDARG00000036868	ENSDART00000160748	37.53	44.49	2HPF		ENSDARG00000026654	ENSDART00000139689	2HPF	4HPF	0.586	ns		ENSDARG00000031929	ENSDART00000048130	ENSDART00000132850	6HPF	95	23	0.907	ns
13bbdabf-0251-4f31-b67f-210be42818ba	ENSDARG00000036868	ENSDART00000053534	43.74	26.72	2HPF		ENSDARG00000026654	ENSDART00000141033	2HPF	4HPF	0.586	ns		ENSDARG00000011613	ENSDART00000017973	ENSDART00000135435	6HPF	19	10	0.909	ns
1b3a7355-5482-4853-b49f-b3c1c7835a0a	ENSDARG00000036868	ENSDART00000160748	93.85	44.49	2HPF		ENSDARG00000101900	ENSDART00000163071	2HPF	6HPF	0.588	ns		ENSDARG00000004529	ENSDART00000006628	ENSDART00000186558	2HPF	25	12	0.911	ns
1e3f910a-99a5-4da8-9c5c-cdf30770c840	ENSDARG00000036868	ENSDART00000053534	23.2	26.72	2HPF		ENSDARG00000077950	ENSDART00000111699	2HPF	6HPF	0.614	ns		ENSDARG00000077013	ENSDART00000110906	ENSDART00000174095	6HPF	10	11	0.915	ns
1ecabb37-069c-4d5f-8575-15a8e312b808	ENSDARG00000036868	ENSDART00000160748	44.49	44.49	2HPF		ENSDARG00000099572	ENSDART00000169022	4HPF	6HPF	0.616	ns		ENSDARG00000041703	ENSDART00000061117	ENSDART00000158225	2HPF	72	14	0.916	ns
1f9c46e9-10cb-470c-b0d4-18750f65d145	ENSDARG00000036868	ENSDART00000053534	20.46	26.72	2HPF		ENSDARG00000036675	ENSDART00000053267	2HPF	4HPF	0.617	ns		ENSDARG00000005108	ENSDART00000002622	ENSDART00000188698	6HPF	29	15	0.921	ns
268c0f3b-ca85-4297-990e-4628bcb8896e	ENSDARG00000036868	ENSDART00000053534	17.54	26.72	2HPF		ENSDARG00000036675	ENSDART00000127174	2HPF	4HPF	0.617	ns		ENSDARG00000010721	ENSDART00000135700	ENSDART00000137997	6HPF	10	54	0.921	ns
282bcf81-881c-4da3-8512-c7ab5b887306	ENSDARG00000036868	ENSDART00000053534	0	26.72	2HPF		ENSDARG00000058861	ENSDART00000081801	2HPF	4HPF	0.63	ns		ENSDARG00000010721	ENSDART00000136442	ENSDART00000137997	2HPF	10	33	0.921	ns
2e344716-78a4-4265-a887-ba6540508030	ENSDARG00000036868	ENSDART00000053534	15.54	26.72	2HPF		ENSDARG00000058861	ENSDART00000081801	2HPF	6HPF	0.63	ns		ENSDARG00000015557	ENSDART00000014058	ENSDART00000137372	2HPF	11	12	0.928	ns
2faf599f-1407-4273-83dc-3552ebbad8df	ENSDARG00000036868	ENSDART00000053534	63.58	26.72	2HPF		ENSDARG00000058861	ENSDART00000132942	2HPF	4HPF	0.63	ns		ENSDARG00000032175	ENSDART00000056645	ENSDART00000144613	2HPF	10	24	0.93	ns
32963461-528f-4dc2-82cd-f241eb2e199f	ENSDARG00000036868	ENSDART00000053534	20.76	26.72	2HPF		ENSDARG00000071573	ENSDART00000105903	4HPF	6HPF	0.632	ns		ENSDARG00000032175	ENSDART00000056645	ENSDART00000191410	2HPF	10	11	0.93	ns
34af6108-b3a1-4065-a85a-53fcd72e2296	ENSDARG00000036868	ENSDART00000053534	63.09	26.72	2HPF		ENSDARG00000032373	ENSDART00000047515	2HPF	4HPF	0.634	ns		ENSDARG00000032175	ENSDART00000056645	ENSDART00000191410	6HPF	13	16	0.93	ns
35c5af44-2e84-44f3-83fc-c2bd5985b1b1	ENSDARG00000036868	ENSDART00000053534	28.4	26.72	2HPF		ENSDARG00000032373	ENSDART00000047515	2HPF	6HPF	0.634	ns		ENSDARG00000032175	ENSDART00000144613	ENSDART00000191410	2HPF	24	11	0.93	ns
432ab7c3-ad47-4ee5-b752-67b75edb4613	ENSDARG00000036868	ENSDART00000053534	6.7	26.72	2HPF		ENSDARG00000032373	ENSDART00000138575	2HPF	6HPF	0.634	ns		ENSDARG00000092170	ENSDART00000132742	ENSDART00000145330	6HPF	164	142	0.936	ns
48f278d0-cf00-4bb9-8bb0-7cad0e66564b	ENSDARG00000036868	ENSDART00000053534	14.78	26.72	2HPF		ENSDARG00000075421	ENSDART00000142051	2HPF	6HPF	0.635	ns		ENSDARG00000058088	ENSDART00000080886	ENSDART00000131889	2HPF	11	22	0.939	ns
4c76605a-f9a5-44fe-b875-383a21eda85d	ENSDARG00000036868	ENSDART00000160748	88.75	44.49	2HPF		ENSDARG00000101300	ENSDART00000158865	2HPF	4HPF	0.641	ns		ENSDARG00000026453	ENSDART00000026658	ENSDART00000115022	2HPF	22	16	0.941	ns
4e9eccbe-670b-4d92-9cd3-2491eada132a	ENSDARG00000036868	ENSDART00000053534	52.32	26.72	2HPF		ENSDARG00000004757	ENSDART00000110512	4HPF	6HPF	0.647	ns		ENSDARG00000024398	ENSDART00000036989	ENSDART00000148850	4HPF	33	13	0.942	ns
4f07f04e-4e03-4415-a348-a4d5164fec07	ENSDARG00000036868	ENSDART00000053534	26.73	26.72	2HPF		ENSDARG00000078654	ENSDART00000143121	4HPF	6HPF	0.648	ns		ENSDARG00000068992	ENSDART00000099994	ENSDART00000141549	2HPF	445	38	0.947	ns
4fec668b-8228-4d8b-937b-dc8cb01b5af6	ENSDARG00000036868	ENSDART00000053534	28.37	26.72	2HPF		ENSDARG00000073737	ENSDART00000111646	2HPF	4HPF	0.654	ns		ENSDARG00000068992	ENSDART00000099994	ENSDART00000168898	2HPF	445	116	0.947	ns
57706fce-4de8-48fe-9b14-c6c132c5b2da	ENSDARG00000036868	ENSDART00000053534	4.43	26.72	2HPF		ENSDARG00000087193	ENSDART00000154267	2HPF	4HPF	0.655	ns		ENSDARG00000068992	ENSDART00000099994	ENSDART00000180242	2HPF	445	261	0.947	ns
5b2b9855-e852-40a9-a809-c62020979160	ENSDARG00000036868	ENSDART00000053534	12.1	26.72	2HPF		ENSDARG00000087193	ENSDART00000154267	2HPF	6HPF	0.655	ns		ENSDARG00000068992	ENSDART00000099994	ENSDART00000168898	4HPF	498	102	0.947	ns
5c9124e8-f050-4336-9f35-cf042fac4b39	ENSDARG00000036868	ENSDART00000053534	30.82	26.72	2HPF		ENSDARG00000087193	ENSDART00000186094	2HPF	4HPF	0.655	ns		ENSDARG00000068992	ENSDART00000099994	ENSDART00000180242	4HPF	498	248	0.947	ns
5d04ef36-916b-4c0c-8785-a99b91319d92	ENSDARG00000036868	ENSDART00000053534	29.42	26.72	2HPF		ENSDARG00000087193	ENSDART00000186094	2HPF	6HPF	0.655	ns		ENSDARG00000068992	ENSDART00000099994	ENSDART00000168898	6HPF	911	235	0.947	ns
6195e49a-ea9e-48d1-b663-a46644476cc2	ENSDARG00000036868	ENSDART00000160748	36.52	44.49	2HPF		ENSDARG00000087193	ENSDART00000186094	4HPF	6HPF	0.655	ns		ENSDARG00000068992	ENSDART00000099994	ENSDART00000180242	6HPF	911	468	0.947	ns
6469929c-8c71-4497-9e65-77396816dd49	ENSDARG00000036868	ENSDART00000053534	11.6	26.72	2HPF		ENSDARG00000061187	ENSDART00000143340	2HPF	4HPF	0.657	ns		ENSDARG00000068992	ENSDART00000141549	ENSDART00000168898	2HPF	38	116	0.947	ns
663731de-5108-4e00-8d9c-980291aad0c2	ENSDARG00000036868	ENSDART00000053534	27.62	26.72	2HPF		ENSDARG00000061187	ENSDART00000143340	4HPF	6HPF	0.657	ns		ENSDARG00000068992	ENSDART00000141549	ENSDART00000180242	2HPF	38	261	0.947	ns
6e104aea-d8d5-4c44-a32a-5c094357c0b4	ENSDARG00000036868	ENSDART00000160748	13.31	44.49	2HPF		ENSDARG00000032175	ENSDART00000144613	2HPF	6HPF	0.68	ns		ENSDARG00000068992	ENSDART00000168898	ENSDART00000180242	2HPF	116	261	0.947	ns
70c050f1-492b-4921-bbf5-e3d8cd637197	ENSDARG00000036868	ENSDART00000053534	37.06	26.72	2HPF		ENSDARG00000055475	ENSDART00000077834	4HPF	6HPF	0.706	ns		ENSDARG00000068992	ENSDART00000168898	ENSDART00000180242	4HPF	102	248	0.947	ns
7389062d-cb04-4bd8-9f4a-90b1c6369dcc	ENSDARG00000036868	ENSDART00000053534	84.81	26.72	2HPF		ENSDARG00000055475	ENSDART00000139964	2HPF	4HPF	0.706	ns		ENSDARG00000068992	ENSDART00000168898	ENSDART00000180242	6HPF	235	468	0.947	ns
7986f512-6e4a-4b7d-9dac-e19c7c914eff	ENSDARG00000036868	ENSDART00000053534	86.39	26.72	2HPF		ENSDARG00000055475	ENSDART00000139964	2HPF	6HPF	0.706	ns		ENSDARG00000038068	ENSDART00000055492	ENSDART00000145420	2HPF	22	142	0.948	ns
7d913dfb-2a69-4051-b79e-c967bbaf4f5e	ENSDARG00000036868	ENSDART00000053534	53.14	26.72	2HPF		ENSDARG00000043287	ENSDART00000141013	2HPF	4HPF	0.709	ns		ENSDARG00000038068	ENSDART00000055492	ENSDART00000163782	2HPF	22	17	0.948	ns
7fe8e54a-2766-4781-8ba3-487bc7c4f093	ENSDARG00000036868	ENSDART00000160748	80.79	44.49	2HPF		ENSDARG00000019810	ENSDART00000016135	2HPF	6HPF	0.712	ns		ENSDARG00000038068	ENSDART00000055492	ENSDART00000163782	6HPF	334	41	0.948	ns
8065278f-dcfd-42b8-8c09-fac71f0e5520	ENSDARG00000036868	ENSDART00000160748	23.09	44.49	2HPF		ENSDARG00000070656	ENSDART00000103948	2HPF	4HPF	0.72	ns		ENSDARG00000038068	ENSDART00000145420	ENSDART00000163782	4HPF	138	25	0.948	ns
81f06562-5208-45d3-b88e-a9786ad75dc3	ENSDARG00000036868	ENSDART00000053534	36.88	26.72	2HPF		ENSDARG00000070656	ENSDART00000103948	4HPF	6HPF	0.72	ns		ENSDARG00000038068	ENSDART00000145420	ENSDART00000163782	6HPF	547	41	0.948	ns
821bd00c-6a95-41c9-94a5-dd60d742eb2d	ENSDARG00000036868	ENSDART00000053534	26.71	26.72	2HPF		ENSDARG00000019195	ENSDART00000147351	2HPF	4HPF	0.725	ns		ENSDARG00000044093	ENSDART00000064739	ENSDART00000145980	4HPF	72	40	0.949	ns
83ca9167-346b-46fb-b107-4d377d61aeee	ENSDARG00000036868	ENSDART00000053534	14.19	26.72	2HPF		ENSDARG00000101900	ENSDART00000162720	2HPF	6HPF	0.729	ns		ENSDARG00000044093	ENSDART00000064739	ENSDART00000145980	6HPF	103	108	0.949	ns
879f40f6-3dc5-49df-bfbe-8419c1d80f42	ENSDARG00000036868	ENSDART00000053534	69.6	26.72	2HPF		ENSDARG00000099104	ENSDART00000164359	2HPF	4HPF	0.73	ns		ENSDARG00000033852	ENSDART00000138592	ENSDART00000147904	4HPF	10	29	0.949	ns
8815dcb2-af63-4535-9425-165ed64ba045	ENSDARG00000036868	ENSDART00000053534	34.49	26.72	2HPF		ENSDARG00000075421	ENSDART00000075170	2HPF	4HPF	0.732	ns		ENSDARG00000007836	ENSDART00000122288	ENSDART00000184237	2HPF	83	23	0.95	ns
895ec9b8-47a3-40ee-8d51-08b29d94de9e	ENSDARG00000036868	ENSDART00000053534	108.83	26.72	2HPF		ENSDARG00000014208	ENSDART00000099642	2HPF	4HPF	0.737	ns		ENSDARG00000007836	ENSDART00000122288	ENSDART00000184237	4HPF	79	26	0.95	ns
8bd0b534-65b4-4d9d-bb26-01d4fce80f25	ENSDARG00000036868	ENSDART00000053534	73.94	26.72	2HPF		ENSDARG00000014208	ENSDART00000154565	2HPF	4HPF	0.737	ns		ENSDARG00000007836	ENSDART00000122288	ENSDART00000184237	6HPF	274	48	0.95	ns
8e00fdc5-26f2-42c6-8652-570c43f6b7d8	ENSDARG00000036868	ENSDART00000053534	9.33	26.72	2HPF		ENSDARG00000014208	ENSDART00000154565	2HPF	6HPF	0.737	ns		ENSDARG00000035823	ENSDART00000151365	ENSDART00000191109	2HPF	22	20	0.95	ns
97230e77-c3e9-43de-8737-5facdd695c08	ENSDARG00000036868	ENSDART00000053534	18.16	26.72	2HPF		ENSDARG00000014208	ENSDART00000154565	4HPF	6HPF	0.737	ns		ENSDARG00000099572	ENSDART00000157736	ENSDART00000169022	6HPF	60	153	0.953	ns
97e6e302-52d1-4792-ac57-bc5fc4227dc2	ENSDARG00000036868	ENSDART00000053534	4.45	26.72	2HPF		ENSDARG00000039208	ENSDART00000146373	2HPF	4HPF	0.747	ns		ENSDARG00000020749	ENSDART00000040708	ENSDART00000064009	2HPF	18	29	0.956	ns
9ba79fb8-ac22-4ec9-a04e-d50a56521478	ENSDARG00000036868	ENSDART00000053534	45.28	26.72	2HPF		ENSDARG00000029445	ENSDART00000048968	2HPF	6HPF	0.766	ns		ENSDARG00000020749	ENSDART00000040708	ENSDART00000064009	4HPF	25	32	0.956	ns
a9924ca0-5582-4719-b5a0-65edac4bc61e	ENSDARG00000036868	ENSDART00000053534	30.75	26.72	2HPF		ENSDARG00000029445	ENSDART00000143781	2HPF	6HPF	0.766	ns		ENSDARG00000057255	ENSDART00000104268	ENSDART00000141903	4HPF	14	19	0.957	ns
af440148-b1bf-49b3-8de6-e034b93c6ac0	ENSDARG00000036868	ENSDART00000053534	25.25	26.72	2HPF		ENSDARG00000057255	ENSDART00000104268	2HPF	4HPF	0.769	ns		ENSDARG00000012682	ENSDART00000053426	ENSDART00000139064	2HPF	29	22	0.958	ns
b40fb177-272e-43b7-ad2f-0a139a6584f6	ENSDARG00000036868	ENSDART00000053534	19.33	26.72	2HPF		ENSDARG00000057255	ENSDART00000141903	2HPF	4HPF	0.769	ns		ENSDARG00000012682	ENSDART00000053426	ENSDART00000139064	4HPF	17	16	0.958	ns
b4df0a89-eb7b-4c75-b0d2-a9d48265b540	ENSDARG00000036868	ENSDART00000053534	64.28	26.72	2HPF		ENSDARG00000078654	ENSDART00000111877	2HPF	4HPF	0.771	ns		ENSDARG00000012682	ENSDART00000053426	ENSDART00000139064	6HPF	28	26	0.958	ns
b78d8a82-d79f-43da-ac93-ad3cae26e802	ENSDARG00000036868	ENSDART00000053534	9.83	26.72	2HPF		ENSDARG00000078654	ENSDART00000143121	2HPF	6HPF	0.771	ns		ENSDARG00000037238	ENSDART00000054175	ENSDART00000183347	4HPF	23	12	0.958	ns
b7dc6ef7-ef44-4c8c-b1f4-f06774125a7a	ENSDARG00000036868	ENSDART00000053534	16.08	26.72	2HPF		ENSDARG00000043484	ENSDART00000063837	2HPF	6HPF	0.772	ns		ENSDARG00000058451	ENSDART00000125124	ENSDART00000171559	6HPF	14	89	0.958	ns
c0c39c59-6c7a-4aaa-abd5-c58558eda343	ENSDARG00000036868	ENSDART00000053534	19.24	26.72	2HPF		ENSDARG00000043484	ENSDART00000159593	2HPF	6HPF	0.772	ns		ENSDARG00000101900	ENSDART00000162720	ENSDART00000163071	2HPF	43	43	0.959	ns
c1b8ca82-774c-4d83-a193-069c83acc71e	ENSDARG00000036868	ENSDART00000053534	63.04	26.72	2HPF		ENSDARG00000017985	ENSDART00000138622	2HPF	6HPF	0.796	ns		ENSDARG00000101900	ENSDART00000162720	ENSDART00000163071	4HPF	16	15	0.959	ns
c31821a5-5e5f-4687-9504-85f133b16c67	ENSDARG00000036868	ENSDART00000160748	48.78	44.49	2HPF		ENSDARG00000033889	ENSDART00000073527	2HPF	4HPF	0.802	ns		ENSDARG00000042566	ENSDART00000126229	ENSDART00000190737	6HPF	211	32	0.96	ns
c6a5840f-5660-4620-b3fb-9797cd3d6ca8	ENSDARG00000036868	ENSDART00000053534	0	26.72	2HPF		ENSDARG00000039365	ENSDART00000123482	4HPF	6HPF	0.802	ns		ENSDARG00000006691	ENSDART00000008807	ENSDART00000141676	2HPF	620	101	0.964	ns
c87a7079-9cd5-423c-82f5-379ac7d20929	ENSDARG00000036868	ENSDART00000053534	52.73	26.72	2HPF		ENSDARG00000037618	ENSDART00000054788	4HPF	6HPF	0.805	ns		ENSDARG00000058861	ENSDART00000081801	ENSDART00000132942	2HPF	19	26	0.967	ns
cc6354e0-921b-450a-8ec5-aaa67fa3c88d	ENSDARG00000036868	ENSDART00000053534	71.64	26.72	2HPF		ENSDARG00000037618	ENSDART00000152899	4HPF	6HPF	0.805	ns		ENSDARG00000058861	ENSDART00000081801	ENSDART00000132942	4HPF	11	11	0.967	ns
dc222acc-2605-4e6a-8d3e-f463fe7781da	ENSDARG00000036868	ENSDART00000160748	66.4	44.49	2HPF		ENSDARG00000038695	ENSDART00000146123	2HPF	4HPF	0.813	ns		ENSDARG00000058861	ENSDART00000081801	ENSDART00000132942	6HPF	16	14	0.967	ns
df6a103a-53d4-4dc2-9823-fa31b6816167	ENSDARG00000036868	ENSDART00000053534	63.1	26.72	2HPF		ENSDARG00000038695	ENSDART00000146123	2HPF	6HPF	0.813	ns		ENSDARG00000100392	ENSDART00000162034	ENSDART00000168004	2HPF	95	96	0.967	ns
e186743f-8ab9-4d3a-a4ba-bc315a5d653f	ENSDARG00000036868	ENSDART00000053534	40.33	26.72	2HPF		ENSDARG00000009212	ENSDART00000025620	4HPF	6HPF	0.816	ns		ENSDARG00000100392	ENSDART00000162034	ENSDART00000168004	4HPF	101	100	0.967	ns
eac2d910-7809-4a79-9ba3-ab68420767a1	ENSDARG00000036868	ENSDART00000053534	16.05	26.72	2HPF		ENSDARG00000009212	ENSDART00000123878	4HPF	6HPF	0.816	ns		ENSDARG00000100392	ENSDART00000162034	ENSDART00000168004	6HPF	125	124	0.967	ns
eecaf3aa-d2e7-4970-90cd-209751d91b07	ENSDARG00000036868	ENSDART00000053534	12.38	26.72	2HPF		ENSDARG00000041072	ENSDART00000169605	2HPF	6HPF	0.816	ns		ENSDARG00000040884	ENSDART00000059923	ENSDART00000104751	2HPF	10	10	0.97	ns
f19fe08a-1b3d-41a1-b4ae-1adb9a09c095	ENSDARG00000036868	ENSDART00000053534	13.1	26.72	2HPF		ENSDARG00000009212	ENSDART00000179658	2HPF	6HPF	0.816	ns		ENSDARG00000002591	ENSDART00000011931	ENSDART00000142652	2HPF	45	10	0.974	ns
f2eb850e-e3de-4e66-9a40-1f4a409deb27	ENSDARG00000036868	ENSDART00000160748	9.5	44.49	2HPF		ENSDARG00000009212	ENSDART00000179658	4HPF	6HPF	0.816	ns		ENSDARG00000042458	ENSDART00000172767	ENSDART00000172986	2HPF	32	39	0.974	ns
f8a3ec0a-7451-45da-b000-b434d5a99d3d	ENSDARG00000036868	ENSDART00000053534	28.08	26.72	2HPF		ENSDARG00000100741	ENSDART00000160060	4HPF	6HPF	0.817	ns		ENSDARG00000042458	ENSDART00000172767	ENSDART00000172986	4HPF	32	34	0.974	ns
000d2bfe-0f84-40fe-b552-1529e463a675	ENSDARG00000086336	ENSDART00000153702	13.89	36.02	2HPF		ENSDARG00000100741	ENSDART00000174552	2HPF	6HPF	0.817	ns		ENSDARG00000042458	ENSDART00000172767	ENSDART00000172986	6HPF	22	27	0.974	ns
067969fc-d77b-40e8-9697-5741efd268c2	ENSDARG00000086336	ENSDART00000157113	35.12	14.29	2HPF		ENSDARG00000100741	ENSDART00000174552	4HPF	6HPF	0.817	ns		ENSDARG00000002909	ENSDART00000012336	ENSDART00000147070	4HPF	12	11	0.976	ns
0cb3b6d6-1f30-4b41-a8d3-db02298fdc17	ENSDARG00000086336	ENSDART00000153702	66.6	36.02	2HPF		ENSDARG00000009212	ENSDART00000179658	2HPF	4HPF	0.818	ns		ENSDARG00000010745	ENSDART00000018735	ENSDART00000187516	4HPF	14	10	0.977	ns
0cb3b6d6-1f30-4b41-a8d3-db02298fdc17	ENSDARG00000086336	ENSDART00000157113	66.6	14.29	2HPF		ENSDARG00000017985	ENSDART00000008127	2HPF	6HPF	0.826	ns		ENSDARG00000010745	ENSDART00000018735	ENSDART00000187516	6HPF	37	12	0.977	ns
1915229d-1087-4c93-8729-5bd9ab69f599	ENSDARG00000086336	ENSDART00000153702	50.01	36.02	2HPF		ENSDARG00000069129	ENSDART00000192925	2HPF	4HPF	0.827	ns		ENSDARG00000102081	ENSDART00000160252	ENSDART00000167527	2HPF	10	12	0.977	ns
1ea7f335-a6ed-44c3-8eee-d05287802809	ENSDARG00000086336	ENSDART00000153702	4.16	36.02	2HPF		ENSDARG00000039215	ENSDART00000057291	2HPF	4HPF	0.832	ns		ENSDARG00000102081	ENSDART00000160252	ENSDART00000167527	4HPF	10	14	0.977	ns
32614cdc-41a2-45c5-835b-65f25ecf3bd9	ENSDARG00000086336	ENSDART00000157113	44.38	14.29	2HPF		ENSDARG00000039365	ENSDART00000057528	2HPF	6HPF	0.835	ns		ENSDARG00000104170	ENSDART00000163104	ENSDART00000164644	2HPF	123	11	0.981	ns
358016da-cca0-4a5a-b725-b943aae3ec76	ENSDARG00000086336	ENSDART00000153702	8.68	36.02	2HPF		ENSDARG00000063295	ENSDART00000105232	2HPF	4HPF	0.847	ns		ENSDARG00000017454	ENSDART00000004739	ENSDART00000148575	4HPF	14	17	0.984	ns
36a2b23e-3ac5-4592-b77a-45febb9ed6e8	ENSDARG00000086336	ENSDART00000157113	14.29	14.29	2HPF		ENSDARG00000063295	ENSDART00000105232	2HPF	6HPF	0.847	ns		ENSDARG00000017454	ENSDART00000004739	ENSDART00000148575	6HPF	14	11	0.984	ns
3e1948d5-5ecb-471b-a286-bde9ba459d02	ENSDARG00000086336	ENSDART00000153702	13.72	36.02	2HPF		ENSDARG00000063295	ENSDART00000105232	4HPF	6HPF	0.847	ns		ENSDARG00000002401	ENSDART00000135569	ENSDART00000184984	2HPF	32	19	0.984	ns
486efa15-88c9-4e12-8319-968f869519e6	ENSDARG00000086336	ENSDART00000153702	22.18	36.02	2HPF		ENSDARG00000063295	ENSDART00000149823	2HPF	6HPF	0.847	ns		ENSDARG00000059128	ENSDART00000151020	ENSDART00000151765	6HPF	14	89	0.985	ns
4a976b13-dcd7-45fe-a4ef-d7de10db4932	ENSDARG00000086336	ENSDART00000153702	39.74	36.02	2HPF		ENSDARG00000063295	ENSDART00000149823	4HPF	6HPF	0.847	ns		ENSDARG00000061023	ENSDART00000086583	ENSDART00000140626	2HPF	42	44	0.988	ns
4a976b13-dcd7-45fe-a4ef-d7de10db4932	ENSDARG00000086336	ENSDART00000157113	39.74	14.29	2HPF		ENSDARG00000043740	ENSDART00000136078	2HPF	4HPF	0.85	ns		ENSDARG00000061023	ENSDART00000086583	ENSDART00000143011	2HPF	42	42	0.988	ns
51c952e9-051b-425a-89d1-bb27c3185928	ENSDARG00000086336	ENSDART00000153702	42.7	36.02	2HPF		ENSDARG00000068992	ENSDART00000099994	4HPF	6HPF	0.852	ns		ENSDARG00000061023	ENSDART00000086583	ENSDART00000140626	4HPF	14	15	0.988	ns
6f81b43a-631c-415d-b496-410ae7c0057d	ENSDARG00000086336	ENSDART00000153702	32.92	36.02	2HPF		ENSDARG00000068992	ENSDART00000141549	4HPF	6HPF	0.852	ns		ENSDARG00000061023	ENSDART00000086583	ENSDART00000143011	4HPF	14	22	0.988	ns
70667d68-be63-4682-8500-c3bc430724c1	ENSDARG00000086336	ENSDART00000157113	7.59	14.29	2HPF		ENSDARG00000099148	ENSDART00000162580	2HPF	6HPF	0.852	ns		ENSDARG00000061023	ENSDART00000140626	ENSDART00000143011	2HPF	44	42	0.988	ns
7b00d14b-fdba-49c0-95a7-efd18a7b025e	ENSDARG00000086336	ENSDART00000153702	42.17	36.02	2HPF		ENSDARG00000068992	ENSDART00000168898	4HPF	6HPF	0.852	ns		ENSDARG00000061023	ENSDART00000140626	ENSDART00000143011	4HPF	15	22	0.988	ns
86721180-ed81-4a68-91e6-e510b3395348	ENSDARG00000086336	ENSDART00000153702	64.4	36.02	2HPF		ENSDARG00000068992	ENSDART00000180242	4HPF	6HPF	0.852	ns		ENSDARG00000039490	ENSDART00000057697	ENSDART00000132028	2HPF	13	55	0.994	ns
89e924c6-3da4-4fef-a759-aa8a6cf383ff	ENSDARG00000086336	ENSDART00000157113	0	14.29	2HPF		ENSDARG00000075421	ENSDART00000075170	2HPF	6HPF	0.854	ns		ENSDARG00000039490	ENSDART00000057697	ENSDART00000132028	4HPF	14	40	0.994	ns
a27ee28f-7dd8-4ab8-9c21-47da75167791	ENSDARG00000086336	ENSDART00000153702	36.02	36.02	2HPF		ENSDARG00000075421	ENSDART00000075170	4HPF	6HPF	0.854	ns		ENSDARG00000011553	ENSDART00000009682	ENSDART00000131616	2HPF	12	12	1	ns
a694a5f0-a535-41f4-9995-2b1c15a9536f	ENSDARG00000086336	ENSDART00000157113	47.93	14.29	2HPF		ENSDARG00000075421	ENSDART00000142051	4HPF	6HPF	0.854	ns		ENSDARG00000011553	ENSDART00000009682	ENSDART00000131616	4HPF	10	10	1	ns
ca1b1ea1-0651-407f-aba2-51be78e19a57	ENSDARG00000086336	ENSDART00000153702	104.47	36.02	2HPF		ENSDARG00000017454	ENSDART00000004739	2HPF	4HPF	0.86	ns		ENSDARG00000011553	ENSDART00000009682	ENSDART00000131616	6HPF	12	12	1	ns
d3058c8f-da5f-43a5-b5d4-56831b81a10e	ENSDARG00000086336	ENSDART00000153702	26.4	36.02	2HPF		ENSDARG00000017454	ENSDART00000004739	2HPF	6HPF	0.86	ns		ENSDARG00000021086	ENSDART00000016800	ENSDART00000149969	2HPF	50	50	1	ns
d8a2ba2c-b8e8-49f1-ad46-a5d0770391a5	ENSDARG00000086336	ENSDART00000157113	4.55	14.29	2HPF		ENSDARG00000017454	ENSDART00000004739	4HPF	6HPF	0.86	ns		ENSDARG00000021086	ENSDART00000016800	ENSDART00000149969	4HPF	32	32	1	ns
e587c092-1ac5-4444-9fdd-4cbfa262fc4d	ENSDARG00000086336	ENSDART00000157113	4.66	14.29	2HPF		ENSDARG00000043484	ENSDART00000159593	4HPF	6HPF	0.865	ns		ENSDARG00000021086	ENSDART00000016800	ENSDART00000149969	6HPF	22	22	1	ns
ebdf5160-3069-4031-aad0-5ac36f954490	ENSDARG00000086336	ENSDART00000153702	15.23	36.02	2HPF		ENSDARG00000099104	ENSDART00000167898	2HPF	4HPF	0.865	ns		ENSDARG00000010946	ENSDART00000026275	ENSDART00000121665	6HPF	21	21	1	ns
f38ebd46-6aa1-4ac1-b18b-79043836d3e0	ENSDARG00000086336	ENSDART00000153702	50.78	36.02	2HPF		ENSDARG00000008447	ENSDART00000024576	2HPF	4HPF	0.872	ns		ENSDARG00000001241	ENSDART00000038487	ENSDART00000143285	2HPF	13	10	1	ns
f5a544a6-7ea5-4446-ab6f-da91e865808a	ENSDARG00000086336	ENSDART00000157113	10.78	14.29	2HPF		ENSDARG00000013351	ENSDART00000105405	2HPF	4HPF	0.881	ns		ENSDARG00000055075	ENSDART00000066331	ENSDART00000152864	2HPF	10	12	1	ns
fb529f4a-9af3-46b6-9829-e0ff8169b03e	ENSDARG00000086336	ENSDART00000153702	88.35	36.02	2HPF		ENSDARG00000013351	ENSDART00000138915	4HPF	6HPF	0.881	ns		ENSDARG00000045355	ENSDART00000066700	ENSDART00000145214	4HPF	11	10	1	ns
fd170453-ceda-4fcc-9a4b-5b203f207d95	ENSDARG00000086336	ENSDART00000153702	12.09	36.02	2HPF		ENSDARG00000038695	ENSDART00000040427	2HPF	4HPF	0.894	ns		ENSDARG00000053404	ENSDART00000075443	ENSDART00000151106	2HPF	16	37	1	ns
0018e341-4b62-41e5-9cdd-19f2c4c3496c	ENSDARG00000029556	ENSDART00000178209	19.26	56.11	2HPF		ENSDARG00000038695	ENSDART00000146123	4HPF	6HPF	0.894	ns		ENSDARG00000053404	ENSDART00000075443	ENSDART00000182078	2HPF	16	16	1	ns
07952639-5d9a-4752-abd9-2013244047a7	ENSDARG00000029556	ENSDART00000178209	37.76	56.11	2HPF		ENSDARG00000070656		2HPF	6HPF	0.901	ns		ENSDARG00000053404	ENSDART00000075443	ENSDART00000151106	6HPF	15	28	1	ns
0de1c7cb-13ab-4dee-afdf-9ce155620495	ENSDARG00000029556	ENSDART00000060633	87.39	55.54	2HPF		ENSDARG00000070656	ENSDART00000183237	2HPF	6HPF	0.901	ns		ENSDARG00000053404	ENSDART00000075443	ENSDART00000151106	4HPF	12	36	1	ns
1302a731-771e-42da-8e9d-28deb6ffa80f	ENSDARG00000029556	ENSDART00000178209	56.11	56.11	2HPF		ENSDARG00000041072	ENSDART00000060169	2HPF	4HPF	0.903	ns		ENSDARG00000053404	ENSDART00000075443	ENSDART00000182078	4HPF	12	12	1	ns
15afc424-36f9-455c-8f6c-0d9d722fbc80	ENSDARG00000029556	ENSDART00000178209	29.34	56.11	2HPF		ENSDARG00000041072	ENSDART00000169605	4HPF	6HPF	0.903	ns		ENSDARG00000053404	ENSDART00000075443	ENSDART00000182078	6HPF	15	15	1	ns
21c7a683-ef46-4317-936f-0e5be028fb63	ENSDARG00000029556	ENSDART00000060633	95.48	55.54	2HPF		ENSDARG00000024844	ENSDART00000046035	4HPF	6HPF	0.918	ns		ENSDARG00000026654	ENSDART00000100746	ENSDART00000139689	2HPF	28	21	1	ns
253c72f2-7e20-4fb9-a896-980125802a4c	ENSDARG00000029556	ENSDART00000178209	86.82	56.11	2HPF		ENSDARG00000024844	ENSDART00000129858	4HPF	6HPF	0.918	ns		ENSDARG00000026654	ENSDART00000100746	ENSDART00000141033	2HPF	28	21	1	ns
26ba4e52-a2f2-4ba0-8e4c-57ad3554be32	ENSDARG00000029556	ENSDART00000060633	36.2	55.54	2HPF		ENSDARG00000104702	ENSDART00000165005	2HPF	4HPF	0.924	ns		ENSDARG00000026654	ENSDART00000100746	ENSDART00000139689	4HPF	17	12	1	ns
2eff125c-9b39-4d05-a20d-586f0c15b9c3	ENSDARG00000029556	ENSDART00000178209	72.47	56.11	2HPF		ENSDARG00000104702	ENSDART00000166496	4HPF	6HPF	0.924	ns		ENSDARG00000026654	ENSDART00000100746	ENSDART00000141033	4HPF	17	12	1	ns
3cf6895b-77a1-422e-a136-1abb48ad4ce1	ENSDARG00000029556	ENSDART00000178209	79.44	56.11	2HPF		ENSDARG00000040513	ENSDART00000131275	2HPF	4HPF	0.943	ns		ENSDARG00000074996	ENSDART00000129624	ENSDART00000184596	4HPF	14	14	1	ns
3f3be64b-0da9-4a3e-9520-abebc490d1d7	ENSDARG00000029556	ENSDART00000178209	111	56.11	2HPF		ENSDARG00000055475	ENSDART00000139964	4HPF	6HPF	0.971	ns		ENSDARG00000026654	ENSDART00000139689	ENSDART00000141033	2HPF	21	21	1	ns
6b9d4a91-84cd-4374-850f-9f34a5f8188f	ENSDARG00000029556	ENSDART00000178209	47.59	56.11	2HPF		ENSDARG00000077950	ENSDART00000139813	2HPF	6HPF	0.979	ns		ENSDARG00000026654	ENSDART00000139689	ENSDART00000141033	4HPF	12	12	1	ns
6e9bbacd-29bd-4db5-bad9-fb6da3a429bc	ENSDARG00000029556	ENSDART00000178209	18.89	56.11	2HPF		ENSDARG00000053404	ENSDART00000075443	2HPF	6HPF	0.984	ns		ENSDARG00000053404	ENSDART00000151106	ENSDART00000182078	4HPF	36	12	1	ns
74a6f55e-7a42-4993-bf8e-bb612296d504	ENSDARG00000029556	ENSDART00000178209	53.32	56.11	2HPF		ENSDARG00000053404	ENSDART00000151106	2HPF	6HPF	0.984	ns		ENSDARG00000053404	ENSDART00000151106	ENSDART00000182078	2HPF	37	16	1	ns
752b1d5e-c587-4557-b90f-d509a38c8604	ENSDARG00000029556	ENSDART00000060633	91.86	55.54	2HPF		ENSDARG00000053404	ENSDART00000182078	2HPF	6HPF	0.984	ns		ENSDARG00000053404	ENSDART00000151106	ENSDART00000182078	6HPF	28	15	1	ns
7635f330-b1d5-4c90-b82e-1912b64ff80b	ENSDARG00000029556	ENSDART00000060633	56.19	55.54	2HPF		ENSDARG00000039997	ENSDART00000035538	2HPF	4HPF	1	ns		ENSDARG00000103643	ENSDART00000161180	ENSDART00000168010	4HPF	13	13	1	ns
7905ddae-4ea4-4d49-9bab-918714936459	ENSDARG00000029556	ENSDART00000178209	0	56.11	2HPF		ENSDARG00000039997	ENSDART00000175266	2HPF	4HPF	1	ns		ENSDARG00000100114	ENSDART00000171284	ENSDART00000190798	6HPF	17	17	1	ns
7d7618f2-e476-4645-90f5-b88d01a49ccd	ENSDARG00000029556	ENSDART00000178209	15.52	56.11	2HPF
8016a654-6da6-49b1-b7cd-c04b6219c4e5	ENSDARG00000029556	ENSDART00000178209	95.41	56.11	2HPF
840d3638-49b9-4ab1-8095-10c887b00a17	ENSDARG00000029556	ENSDART00000060633	20.56	55.54	2HPF
94c9dd80-fbaf-4515-9d28-7c2c5cf8d0f8	ENSDARG00000029556	ENSDART00000178209	61.11	56.11	2HPF
a4b491fd-5bb8-416a-94f5-0ab355baa73a	ENSDARG00000029556	ENSDART00000060633	52.35	55.54	2HPF
b34234a7-fc12-4e87-ad8f-f7b0645fc1b0	ENSDARG00000029556	ENSDART00000178209	140.92	56.11	2HPF
b57e5483-900d-4514-b04a-2ed7ff198240	ENSDARG00000029556	ENSDART00000060633	33.42	55.54	2HPF
ba07b7f9-6512-409a-9f9d-35ebee130ca5	ENSDARG00000029556	ENSDART00000178209	3.99	56.11	2HPF
c2005bd3-eef5-4bac-82b1-5630347c9550	ENSDARG00000029556	ENSDART00000178209	149.75	56.11	2HPF
cd178b63-6025-4e47-99fd-1b0c92bb1771	ENSDARG00000029556	ENSDART00000060633	55.54	55.54	2HPF
da3ea5a4-f6cf-4fb0-b48c-a70e6993336d	ENSDARG00000029556	ENSDART00000178209	40.46	56.11	2HPF
e3b241a2-c277-4f32-8b6c-9eb02beb2cc3	ENSDARG00000029556	ENSDART00000060633	51.05	55.54	2HPF
f13ffc0c-679b-46f5-8492-48378e584a8e	ENSDARG00000029556	ENSDART00000178209	63.82	56.11	2HPF
f2db0f4e-1549-421a-aeb8-14e1c1802021	ENSDARG00000029556	ENSDART00000178209	118.39	56.11	2HPF
f3a72c57-3b64-4105-b6c5-d9b963c740a3	ENSDARG00000029556	ENSDART00000060633	96.42	55.54	2HPF
00198a54-fac0-46c7-a4bc-b5bbd177b9a0	ENSDARG00000096095	ENSDART00000150330	20.63	27.64	2HPF
00d3e2db-55ca-42f7-887a-c345dc1ef96c	ENSDARG00000096095	ENSDART00000150330	54.66	27.64	2HPF
0155d970-3442-400a-b882-2330e6b808a7	ENSDARG00000096095	ENSDART00000150330	6.08	27.64	2HPF
0178a80f-ac01-43fd-99fe-c4c523313e3f	ENSDARG00000096095	ENSDART00000150330	6.64	27.64	2HPF
01c58d20-c548-48b7-a22b-0d014cea67a2	ENSDARG00000096095	ENSDART00000150330	16.49	27.64	2HPF
029d37ef-5959-4068-b4e8-32d15da0fc8b	ENSDARG00000096095	ENSDART00000150330	45.12	27.64	2HPF
02dd414a-6f61-4779-b9f9-d5aa8c65fed2	ENSDARG00000096095	ENSDART00000150330	10.62	27.64	2HPF
03c17dbd-6de7-4e3c-9fb5-92a1f8abfdf9	ENSDARG00000096095	ENSDART00000175159	8.28	11.46	2HPF
03c17dbd-6de7-4e3c-9fb5-92a1f8abfdf9	ENSDARG00000096095	ENSDART00000150330	8.28	27.64	2HPF
04ef7dc4-7e22-459b-a85d-d70d59d8ea8c	ENSDARG00000096095	ENSDART00000150330	28.33	27.64	2HPF
054586fb-7630-460b-8ff2-6ea3143584a7	ENSDARG00000096095	ENSDART00000150330	49.03	27.64	2HPF
05ce6d38-5b7c-4ea3-9447-431250bf42d9	ENSDARG00000096095	ENSDART00000150330	120.05	27.64	2HPF
07272105-bf11-4369-9c5e-4d4bfa869dc1	ENSDARG00000096095	ENSDART00000150330	19.34	27.64	2HPF
07d7a714-bf8f-4045-bfbc-0c46b6305881	ENSDARG00000096095	ENSDART00000150330	31.24	27.64	2HPF
0830ca1c-8544-4f79-9c59-6d8fa751d726	ENSDARG00000096095	ENSDART00000150330	35.82	27.64	2HPF
08f3dbd6-08d9-4109-8517-c203e11ed15c	ENSDARG00000096095	ENSDART00000150330	30.23	27.64	2HPF
099f6875-a12d-4450-8250-11016a8b6ddd	ENSDARG00000096095	ENSDART00000150330	11.82	27.64	2HPF
09c26ff2-eb3b-466f-97c9-39530c819406	ENSDARG00000096095	ENSDART00000175159	22.75	11.46	2HPF
09d0a892-891f-45f1-a6bc-e51615c4ad66	ENSDARG00000096095	ENSDART00000150330	35.99	27.64	2HPF
0a6583cb-e5eb-497c-84f8-33d53d441418	ENSDARG00000096095	ENSDART00000150330	31.28	27.64	2HPF
0be50ccf-8f00-4d68-8f86-69073a0517d1	ENSDARG00000096095	ENSDART00000150330	18.87	27.64	2HPF
0bf81ab8-870e-4afd-a4dd-03f20f32e162	ENSDARG00000096095	ENSDART00000150330	62.59	27.64	2HPF
0cdd8cd2-75c2-49d3-9af9-3f012090295d	ENSDARG00000096095	ENSDART00000150330	33.46	27.64	2HPF
0db872a7-d71f-426e-bd3c-fee7c86cd174	ENSDARG00000096095	ENSDART00000150330	37.25	27.64	2HPF
0e0649bb-978a-4ae9-b918-553417a0f6d0	ENSDARG00000096095	ENSDART00000150330	27.32	27.64	2HPF
0e595e85-dabb-449e-88e5-77c06185950f	ENSDARG00000096095	ENSDART00000150330	15.75	27.64	2HPF
0e6b3f82-b371-47ab-af8a-8af972e607da	ENSDARG00000096095	ENSDART00000150330	7.08	27.64	2HPF
0ef05a40-6bd2-47e3-ac29-606ffff79a3b	ENSDARG00000096095	ENSDART00000150330	10.85	27.64	2HPF
0efac686-a80c-4d67-ac67-ef60fa8370f9	ENSDARG00000096095	ENSDART00000150330	54.54	27.64	2HPF
0f1c9201-bde8-4a5d-aad3-412982d43d5e	ENSDARG00000096095	ENSDART00000150330	23.87	27.64	2HPF
100a939d-1282-48ae-aae0-8af8dacb03d9	ENSDARG00000096095	ENSDART00000150330	35.79	27.64	2HPF
10df845f-cf1d-4835-9a78-08f19530d130	ENSDARG00000096095	ENSDART00000150330	40.59	27.64	2HPF
13480889-de11-431c-b60e-303ee4fac333	ENSDARG00000096095	ENSDART00000150330	15.11	27.64	2HPF
13b24fc4-74bf-4931-bdd9-6195868d92a4	ENSDARG00000096095	ENSDART00000150330	21.18	27.64	2HPF
13be00cb-e5ed-4ca9-8b94-5c962952f873	ENSDARG00000096095	ENSDART00000150330	17.01	27.64	2HPF
16a60c50-7d5a-4729-8bfd-5c1bc0e6ca2a	ENSDARG00000096095	ENSDART00000150330	49.61	27.64	2HPF
184a412e-d4b1-43a9-b204-9890fa9a213f	ENSDARG00000096095	ENSDART00000150330	16.89	27.64	2HPF
1c69ffd7-1a83-4a52-ba57-599d05b86343	ENSDARG00000096095	ENSDART00000150330	46.93	27.64	2HPF
2227f7b3-a7ec-451f-ac99-66ff3996ce0b	ENSDARG00000096095	ENSDART00000150330	25.72	27.64	2HPF
24919e15-242e-4632-b843-01f7780f3875	ENSDARG00000096095	ENSDART00000150330	5.16	27.64	2HPF
24f00cdc-adde-4994-9b47-59bcfa52af6c	ENSDARG00000096095	ENSDART00000150330	11.32	27.64	2HPF
256369fa-1356-4ddf-930a-4d4cb47a92ef	ENSDARG00000096095	ENSDART00000150330	75.17	27.64	2HPF
2590407b-3c7b-44af-961f-c18ca24cb2f9	ENSDARG00000096095	ENSDART00000150330	52.84	27.64	2HPF
292632c1-779c-46e8-8cc6-824bc8d239b0	ENSDARG00000096095	ENSDART00000150330	50.91	27.64	2HPF
2a058c02-0c7a-45bd-a2df-9f74fcfad6b2	ENSDARG00000096095	ENSDART00000150330	52.7	27.64	2HPF
2a9f4b65-680d-425d-94ea-e8d7cfbb4c3a	ENSDARG00000096095	ENSDART00000150330	11.91	27.64	2HPF
2b6c327a-f852-4f05-bd86-9f99bd1a2e31	ENSDARG00000096095	ENSDART00000150330	16.86	27.64	2HPF
2b805f14-ad80-4718-bb82-ce77f69197da	ENSDARG00000096095	ENSDART00000150330	33.48	27.64	2HPF
2c8a42e7-cc94-4168-b749-56a960d65fbf	ENSDARG00000096095	ENSDART00000150330	23.03	27.64	2HPF
2ce9d687-3c8e-4371-bcf4-1f0f8292e47c	ENSDARG00000096095	ENSDART00000150330	13.74	27.64	2HPF
2dac2dcc-7d77-454e-ac25-23ffb49ffbf4	ENSDARG00000096095	ENSDART00000150330	65.33	27.64	2HPF
2dcf9241-ee6f-4f3b-8ead-3d87dff2b2c5	ENSDARG00000096095	ENSDART00000150330	55.26	27.64	2HPF
2ece3220-a1d5-43f6-a6c0-811786525152	ENSDARG00000096095	ENSDART00000150330	4.6	27.64	2HPF
301a2201-f0cb-4f08-a227-11cd1145ab36	ENSDARG00000096095	ENSDART00000150330	12.62	27.64	2HPF
31d7a9a4-fb5a-4bcf-bf19-1149f617b354	ENSDARG00000096095	ENSDART00000150330	19.7	27.64	2HPF
31e4c9f8-1fd2-407d-a3ec-780ab426ec4f	ENSDARG00000096095	ENSDART00000150330	11.25	27.64	2HPF
326fd875-81c9-4955-9116-694f2c18b2c8	ENSDARG00000096095	ENSDART00000150330	22.13	27.64	2HPF
32709b5b-1e1c-4dd1-941a-de46ec3ffd30	ENSDARG00000096095	ENSDART00000150330	34.65	27.64	2HPF
32a5507f-d163-4cfc-a2d2-285be4dd9f1c	ENSDARG00000096095	ENSDART00000150330	74.25	27.64	2HPF
34cc9afd-a260-4581-84a8-127aab38ab46	ENSDARG00000096095	ENSDART00000150330	17.22	27.64	2HPF
35029cfe-9fd4-4965-96d3-9819e0dbbd92	ENSDARG00000096095	ENSDART00000150330	50.21	27.64	2HPF
355d4fbb-4f40-4379-a7ea-937f173eaf41	ENSDARG00000096095	ENSDART00000150330	89.16	27.64	2HPF
35f48b7b-ff13-463b-813b-4da94acaca6d	ENSDARG00000096095	ENSDART00000150330	0	27.64	2HPF
365dbd25-f353-4b20-8d79-021df276768d	ENSDARG00000096095	ENSDART00000150330	25.4	27.64	2HPF
368c11eb-6379-4401-ba82-9f00af89f9b7	ENSDARG00000096095	ENSDART00000150330	12.55	27.64	2HPF
372a1145-bda9-479f-b510-202b81a2c347	ENSDARG00000096095	ENSDART00000150330	23.72	27.64	2HPF
388d637f-1a9b-4ba6-b5f7-611d173d4269	ENSDARG00000096095	ENSDART00000150330	23.98	27.64	2HPF
38f53ef3-ab0e-40ed-8f8f-50a4dc901d76	ENSDARG00000096095	ENSDART00000150330	11.55	27.64	2HPF
39478d69-be46-4402-bc99-c74da149859b	ENSDARG00000096095	ENSDART00000150330	19.5	27.64	2HPF
399e668d-7b81-4377-8640-225285d94a3e	ENSDARG00000096095	ENSDART00000150330	68.86	27.64	2HPF
3a02c71f-dbac-4c04-b4d2-e10a594ea411	ENSDARG00000096095	ENSDART00000150330	22.22	27.64	2HPF
3a082338-9fbc-48fc-bf3c-2cb41e4bffa4	ENSDARG00000096095	ENSDART00000150330	14.91	27.64	2HPF
3a23afca-9fd5-4550-b5be-16840b5c7273	ENSDARG00000096095	ENSDART00000150330	32.55	27.64	2HPF
3b0991ba-fbef-4aea-bbaa-01114c7d4b6c	ENSDARG00000096095	ENSDART00000150330	4.62	27.64	2HPF
3bf5e598-8cb0-42be-a7d0-4d0f551a595e	ENSDARG00000096095	ENSDART00000150330	18.23	27.64	2HPF
3c5c876a-0fc6-43d0-99f0-a6db4c351bbc	ENSDARG00000096095	ENSDART00000150330	33.17	27.64	2HPF
3ce97ed7-4388-4ba6-8842-8c53332b0fce	ENSDARG00000096095	ENSDART00000150330	75.82	27.64	2HPF
3d341706-7df7-4b33-9022-bc8b5819cf17	ENSDARG00000096095	ENSDART00000150330	14.38	27.64	2HPF
424ad9df-596b-4d68-8411-9c46678db85f	ENSDARG00000096095	ENSDART00000175159	9.84	11.46	2HPF
4377355a-2cc9-4744-ac6a-0d20ec10e618	ENSDARG00000096095	ENSDART00000150330	34.39	27.64	2HPF
44ebd284-5c6b-4cdd-89de-4db60dc3a032	ENSDARG00000096095	ENSDART00000150330	36.12	27.64	2HPF
47beedb0-0eb7-41d9-bb20-c82b8b15069e	ENSDARG00000096095	ENSDART00000175159	0	11.46	2HPF
4b63ddb3-82d1-475f-aca0-d48ff2323c8f	ENSDARG00000096095	ENSDART00000175159	13.47	11.46	2HPF
4b9dc57e-a19a-4a9f-98a4-9c2db6404201	ENSDARG00000096095	ENSDART00000150330	40.34	27.64	2HPF
4bb9c942-49a0-489a-9912-014513326c1c	ENSDARG00000096095	ENSDART00000150330	33.86	27.64	2HPF
4c5f8e6b-3819-4af8-b547-86110b95fa3c	ENSDARG00000096095	ENSDART00000150330	31.91	27.64	2HPF
4d4badf2-ccb7-4fe4-ac0a-a447fc7a15ff	ENSDARG00000096095	ENSDART00000150330	17.45	27.64	2HPF
4d63fb60-3c35-4971-a4c7-b79862343196	ENSDARG00000096095	ENSDART00000150330	22.9	27.64	2HPF
506c5883-da27-4fce-8fa3-7ccfd8b7f827	ENSDARG00000096095	ENSDART00000150330	36.69	27.64	2HPF
519bbd6b-aa41-4df7-ac25-30defe28bdb8	ENSDARG00000096095	ENSDART00000150330	56.51	27.64	2HPF
522a5678-8e65-4e83-bf60-a1894c72ae8c	ENSDARG00000096095	ENSDART00000150330	12.74	27.64	2HPF
5265ad5a-269c-4362-a837-f51cfb546623	ENSDARG00000096095	ENSDART00000150330	30.78	27.64	2HPF
52ac9485-71aa-419e-a04c-6a2e90eb9f61	ENSDARG00000096095	ENSDART00000150330	24.07	27.64	2HPF
53f86df8-604e-417f-8eb9-339cfe868133	ENSDARG00000096095	ENSDART00000150330	22.09	27.64	2HPF
541fe586-5337-4611-952e-294a844f46cb	ENSDARG00000096095	ENSDART00000150330	4.18	27.64	2HPF
54cd19e6-9377-40b6-99aa-ba5f059ff80d	ENSDARG00000096095	ENSDART00000150330	30.88	27.64	2HPF
5520660d-cc58-40af-ab0d-c5b16087405d	ENSDARG00000096095	ENSDART00000150330	18.35	27.64	2HPF
57dd108d-86a2-426a-a576-ba2b0b7306b1	ENSDARG00000096095	ENSDART00000150330	19.47	27.64	2HPF
58a97469-309e-4470-85d5-0d6c1ea247f2	ENSDARG00000096095	ENSDART00000150330	45.76	27.64	2HPF
5a59a3b3-8a7a-4923-9b88-31cbb1f1e5f9	ENSDARG00000096095	ENSDART00000150330	20.62	27.64	2HPF
5d4e44d8-f43f-4bcb-aef1-0f07540ea9d6	ENSDARG00000096095	ENSDART00000150330	31.99	27.64	2HPF
5df2d986-0266-4b0f-ac0b-974c022742ac	ENSDARG00000096095	ENSDART00000150330	30.89	27.64	2HPF
5f269863-dc53-413e-9a9b-5b84c7a5f182	ENSDARG00000096095	ENSDART00000150330	33.97	27.64	2HPF
5f64fbc5-a701-409b-ae06-700d3890d7d3	ENSDARG00000096095	ENSDART00000150330	21.68	27.64	2HPF
5fde3a55-96b7-475b-8adc-6c469db22282	ENSDARG00000096095	ENSDART00000150330	41.76	27.64	2HPF
608661f5-35ec-44cf-a814-8feb555603ce	ENSDARG00000096095	ENSDART00000150330	53.16	27.64	2HPF
619c181d-2f84-4e74-ac50-47e00ad9857c	ENSDARG00000096095	ENSDART00000150330	22.48	27.64	2HPF
62cb9ffc-4aa5-4efa-a855-0d45336b424a	ENSDARG00000096095	ENSDART00000150330	10.12	27.64	2HPF
64c27e85-f74d-41e8-a5cf-b540b800c546	ENSDARG00000096095	ENSDART00000150330	29.78	27.64	2HPF
652ba445-de29-4089-a3b6-ec3bb53fb84e	ENSDARG00000096095	ENSDART00000150330	69.33	27.64	2HPF
6571dd03-1343-40a5-8ed5-446e5f0693bf	ENSDARG00000096095	ENSDART00000150330	16.47	27.64	2HPF
65f9637a-9955-42e3-a5f3-ef36107ce52a	ENSDARG00000096095	ENSDART00000150330	4.41	27.64	2HPF
662961ad-b130-47aa-9114-e01da0c5dd37	ENSDARG00000096095	ENSDART00000150330	24.03	27.64	2HPF
692adffd-ab57-48c4-bd76-6bbe19449d51	ENSDARG00000096095	ENSDART00000150330	34.78	27.64	2HPF
694da397-5f32-450c-9b4d-194c50684985	ENSDARG00000096095	ENSDART00000150330	32.55	27.64	2HPF
6a1f9f7a-020b-4bda-b5c6-150db3124e7d	ENSDARG00000096095	ENSDART00000150330	56.2	27.64	2HPF
6d79b6a4-cbc7-4d7d-ae7c-28c27e3b4b60	ENSDARG00000096095	ENSDART00000150330	14.7	27.64	2HPF
6d854ade-265d-418e-b893-e0a83c07ee84	ENSDARG00000096095	ENSDART00000150330	25.36	27.64	2HPF
6dfc2e5d-a474-44c6-aea1-fe12e27140ef	ENSDARG00000096095	ENSDART00000150330	19.43	27.64	2HPF
6dfcef90-40ff-49f0-919c-5035a609eaae	ENSDARG00000096095	ENSDART00000150330	24.33	27.64	2HPF
6ea6a398-401a-4260-b4c2-339ed7424d5a	ENSDARG00000096095	ENSDART00000175159	15.72	11.46	2HPF
6ec03b1a-7f14-46f5-9418-e6e4426186e8	ENSDARG00000096095	ENSDART00000150330	32.14	27.64	2HPF
6ec76a82-f3f8-4092-b966-ecb71eaa873f	ENSDARG00000096095	ENSDART00000150330	26.71	27.64	2HPF
7013ee1a-e434-4315-bef8-a0ee9d2786a3	ENSDARG00000096095	ENSDART00000175159	11.26	11.46	2HPF
7013ee1a-e434-4315-bef8-a0ee9d2786a3	ENSDARG00000096095	ENSDART00000150330	11.26	27.64	2HPF
72113b2b-af26-427c-9585-2f4897051f59	ENSDARG00000096095	ENSDART00000150330	24.57	27.64	2HPF
739d1196-7bab-4b0d-ba04-326989560bb5	ENSDARG00000096095	ENSDART00000150330	13.73	27.64	2HPF
73f46fe2-c319-4301-8077-a5fad9463904	ENSDARG00000096095	ENSDART00000150330	21.37	27.64	2HPF
74b53caf-c287-402b-a815-e40e7fca96fa	ENSDARG00000096095	ENSDART00000150330	16.82	27.64	2HPF
762e5982-9205-42f4-9b2b-41ddc22be49d	ENSDARG00000096095	ENSDART00000150330	27.4	27.64	2HPF
76764919-62bf-4ff5-80ae-c7fa3176a8d5	ENSDARG00000096095	ENSDART00000150330	22.29	27.64	2HPF
779c5378-d5a3-47c8-9c4d-b43bed7efaaa	ENSDARG00000096095	ENSDART00000150330	31.47	27.64	2HPF
77ed4732-d540-45ea-8ef5-4e334019617c	ENSDARG00000096095	ENSDART00000150330	31.43	27.64	2HPF
7854897b-8905-46b4-8980-03209ce62926	ENSDARG00000096095	ENSDART00000150330	17.38	27.64	2HPF
787ac9ef-96c6-48f4-939c-117b227e1f6d	ENSDARG00000096095	ENSDART00000150330	10.94	27.64	2HPF
7b08de8e-2cec-4d84-a202-a334b75da1a3	ENSDARG00000096095	ENSDART00000150330	33.95	27.64	2HPF
7d4762ad-960e-4996-b5f8-90cc27631bbc	ENSDARG00000096095	ENSDART00000150330	31.3	27.64	2HPF
7d6c3de3-1efc-44fd-9218-244c8efea127	ENSDARG00000096095	ENSDART00000150330	58.46	27.64	2HPF
804ae602-a758-443f-b575-a5590adcaaa0	ENSDARG00000096095	ENSDART00000150330	51.04	27.64	2HPF
80c55d6a-ff4e-44af-8524-fc16ab57e299	ENSDARG00000096095	ENSDART00000175159	18.83	11.46	2HPF
80ed38f2-8a7b-4e36-9b0d-0ada9b4045d0	ENSDARG00000096095	ENSDART00000150330	44.87	27.64	2HPF
81185969-6c3c-478b-b356-c1571716633a	ENSDARG00000096095	ENSDART00000150330	40.88	27.64	2HPF
832b3827-f911-4ed2-8738-9405fbab6213	ENSDARG00000096095	ENSDART00000150330	34.19	27.64	2HPF
847cf6f4-4e08-49b1-b3b0-7445da64abe8	ENSDARG00000096095	ENSDART00000150330	74	27.64	2HPF
84d6e4b4-b1d4-4c7a-a5bb-b00a2dc4a7b1	ENSDARG00000096095	ENSDART00000150330	29.86	27.64	2HPF
86fdc949-4e70-429b-867b-57ed7fb14dab	ENSDARG00000096095	ENSDART00000150330	22.45	27.64	2HPF
875516f7-f525-4e58-8ec0-7dc04b96814b	ENSDARG00000096095	ENSDART00000150330	17.41	27.64	2HPF
875bf4ac-0e6a-4a66-9669-629da7c2d1ac	ENSDARG00000096095	ENSDART00000150330	28.78	27.64	2HPF
875d65fd-ba7d-4a0d-bf0c-b59274197be7	ENSDARG00000096095	ENSDART00000150330	21.76	27.64	2HPF
87c5405b-52a0-4e43-a058-851fb1747a81	ENSDARG00000096095	ENSDART00000150330	72.27	27.64	2HPF
88f50e2c-f57a-43fa-b735-2fd62f4cd765	ENSDARG00000096095	ENSDART00000150330	47.08	27.64	2HPF
88f8e0d9-0e29-4e95-aded-5c52e7f26c6c	ENSDARG00000096095	ENSDART00000150330	21.16	27.64	2HPF
89555afd-3e21-4537-9548-8a4961d2e9e1	ENSDARG00000096095	ENSDART00000150330	15.43	27.64	2HPF
898c2df8-2ab1-4ded-a06c-83a96e7cce11	ENSDARG00000096095	ENSDART00000150330	55.66	27.64	2HPF
8a95195b-a3a9-4cd9-926e-3d0c1a219a96	ENSDARG00000096095	ENSDART00000150330	70.39	27.64	2HPF
8ae9f532-abb3-4197-a255-fbc04010dd9a	ENSDARG00000096095	ENSDART00000150330	35.97	27.64	2HPF
8cad0bc7-9152-41cd-a05b-1523f7e6b379	ENSDARG00000096095	ENSDART00000150330	91.52	27.64	2HPF
8cf5cd3e-8a88-4d54-b252-84304f3dfeda	ENSDARG00000096095	ENSDART00000150330	26.3	27.64	2HPF
8d2f1c33-fdf7-4af7-a9d5-dfda06473797	ENSDARG00000096095	ENSDART00000175159	11.32	11.46	2HPF
8d3a216e-b6fe-43c3-b266-360d77fd56e2	ENSDARG00000096095	ENSDART00000150330	22.17	27.64	2HPF
8d561f54-6bba-487c-ae9a-9c546d87ee82	ENSDARG00000096095	ENSDART00000150330	48.64	27.64	2HPF
8f8760c7-c022-4310-93df-85d788a5cc98	ENSDARG00000096095	ENSDART00000150330	93.87	27.64	2HPF
8fa6e5e0-ef2f-4625-acc6-dfe1b7691b3a	ENSDARG00000096095	ENSDART00000150330	46.63	27.64	2HPF
9196cb5c-2326-4a68-94d4-00ce7cb552f6	ENSDARG00000096095	ENSDART00000150330	11.8	27.64	2HPF
92b43a08-d3dd-4ed6-a8b8-23ccefb32a6c	ENSDARG00000096095	ENSDART00000175159	17.05	11.46	2HPF
92da5bd1-071f-4b30-ab08-8e79825567ec	ENSDARG00000096095	ENSDART00000150330	61.96	27.64	2HPF
934f6f5d-9626-4880-8e39-949ede7e5491	ENSDARG00000096095	ENSDART00000150330	17.35	27.64	2HPF
940dd185-fd07-4b48-a695-74c9c4b66974	ENSDARG00000096095	ENSDART00000150330	64.73	27.64	2HPF
95559659-2961-4fd3-b117-1c9a2c840c98	ENSDARG00000096095	ENSDART00000150330	20.75	27.64	2HPF
96daa2a9-d0b7-4c82-b962-33296b25d3b9	ENSDARG00000096095	ENSDART00000150330	15.08	27.64	2HPF
97465690-70ed-432d-8317-8f2522d4066d	ENSDARG00000096095	ENSDART00000150330	23.63	27.64	2HPF
986eca56-a2a3-4c01-939a-f69a3edb7d1c	ENSDARG00000096095	ENSDART00000150330	43.64	27.64	2HPF
99071a6e-560e-4886-9402-713770522a61	ENSDARG00000096095	ENSDART00000150330	20.46	27.64	2HPF
990836e9-b3dd-4c6f-87c6-386dd49328b7	ENSDARG00000096095	ENSDART00000150330	14.69	27.64	2HPF
9994830d-ad5c-4dee-bea6-fefa36355893	ENSDARG00000096095	ENSDART00000150330	39.82	27.64	2HPF
9befdc25-d89f-4da9-bb4b-9621856b8366	ENSDARG00000096095	ENSDART00000150330	37.02	27.64	2HPF
9ce263aa-9eb9-4c24-8f52-26bd31979eb7	ENSDARG00000096095	ENSDART00000150330	42.77	27.64	2HPF
9f32d7a7-a25e-4dba-acf5-c31eb5ef978c	ENSDARG00000096095	ENSDART00000150330	18.34	27.64	2HPF
a0025471-d5fc-413c-a21d-66c0aca0f49a	ENSDARG00000096095	ENSDART00000150330	88.45	27.64	2HPF
a3beede8-75f8-4c4f-b811-397b6501fb47	ENSDARG00000096095	ENSDART00000150330	36.19	27.64	2HPF
a497c410-c791-4a80-9155-fa535a2c9da1	ENSDARG00000096095	ENSDART00000150330	4.24	27.64	2HPF
a4a8404f-e86d-4392-9360-a026af96104e	ENSDARG00000096095	ENSDART00000150330	27.64	27.64	2HPF
a7999c90-7c48-487f-9f95-ec79da3fa90b	ENSDARG00000096095	ENSDART00000150330	80.42	27.64	2HPF
a84069a7-7b6a-4d58-85bd-a77a4ade4192	ENSDARG00000096095	ENSDART00000150330	16.92	27.64	2HPF
a8855ced-2723-4812-9e89-0d0935d7f1c1	ENSDARG00000096095	ENSDART00000150330	33.16	27.64	2HPF
a9cbe601-ef5f-4577-a4a7-67f65eb7c297	ENSDARG00000096095	ENSDART00000150330	25.47	27.64	2HPF
aa3243ae-80b8-4ba2-a54d-69b0430f280d	ENSDARG00000096095	ENSDART00000150330	7.12	27.64	2HPF
aaada021-0cec-4497-892b-0323737cf674	ENSDARG00000096095	ENSDART00000150330	22.75	27.64	2HPF
abd45113-a1b4-43f1-8c7d-c82db3869e4e	ENSDARG00000096095	ENSDART00000150330	32.55	27.64	2HPF
aced2bc3-d1f1-4011-ac3d-4ca11689e47d	ENSDARG00000096095	ENSDART00000150330	41.15	27.64	2HPF
ae20b87e-ed5d-403f-a016-c3e8079af2b2	ENSDARG00000096095	ENSDART00000150330	43.94	27.64	2HPF
ae421406-24bf-4e4e-8d05-7a96e20818d6	ENSDARG00000096095	ENSDART00000150330	29.82	27.64	2HPF
aeccda54-8850-4985-8a2f-cecbaf840e77	ENSDARG00000096095	ENSDART00000150330	52.19	27.64	2HPF
b040e825-8ecf-438b-aea1-35a06fffa65b	ENSDARG00000096095	ENSDART00000150330	53.39	27.64	2HPF
b124f0a8-aee8-420c-9eaf-eb9821bb543c	ENSDARG00000096095	ENSDART00000150330	71.94	27.64	2HPF
b172b579-b347-454a-8b0d-0c564d381297	ENSDARG00000096095	ENSDART00000150330	27.15	27.64	2HPF
b195130f-299d-4126-b9e2-68ac07fafe03	ENSDARG00000096095	ENSDART00000150330	19.3	27.64	2HPF
b1bc8138-138d-4511-a8ed-b5f6a50bf086	ENSDARG00000096095	ENSDART00000150330	29.99	27.64	2HPF
b207dc34-a06a-4a57-b86b-2f5341c4b2c7	ENSDARG00000096095	ENSDART00000150330	22.22	27.64	2HPF
b2885645-3af7-40e6-a86c-800535efcfd1	ENSDARG00000096095	ENSDART00000150330	33.24	27.64	2HPF
b2d90a97-19f1-494b-8f97-d9dbd2f977e1	ENSDARG00000096095	ENSDART00000150330	23.49	27.64	2HPF
b3a4aa24-0cb7-481e-96dc-67e9d3db97ce	ENSDARG00000096095	ENSDART00000150330	71.7	27.64	2HPF
b4728c8e-e599-4450-a7bb-e0103d7dbdbb	ENSDARG00000096095	ENSDART00000150330	11.22	27.64	2HPF
b539aeee-b3bd-4b8d-a7de-8fe91cf13026	ENSDARG00000096095	ENSDART00000150330	10.28	27.64	2HPF
b5857e2d-7396-4f9b-8665-440aa2809aff	ENSDARG00000096095	ENSDART00000150330	28.82	27.64	2HPF
b652d012-58c0-4e22-a7dd-3c2e60d49824	ENSDARG00000096095	ENSDART00000150330	24.29	27.64	2HPF
b724e4e3-a322-46e5-92f1-7c7cbba1d9cd	ENSDARG00000096095	ENSDART00000150330	16.67	27.64	2HPF
b8352145-e3f7-4992-a672-ce23587f3597	ENSDARG00000096095	ENSDART00000150330	21.18	27.64	2HPF
b8d0043a-abc9-4130-85b4-c9ddb9824edc	ENSDARG00000096095	ENSDART00000150330	31.9	27.64	2HPF
ba2fe5a9-8f2e-4d6c-8994-c4cf6ddc80fc	ENSDARG00000096095	ENSDART00000150330	27.98	27.64	2HPF
ba8cc758-7f45-4f73-8285-f175914db858	ENSDARG00000096095	ENSDART00000150330	46.58	27.64	2HPF
ba95e5ba-bdad-4722-affe-10bd50a32d12	ENSDARG00000096095	ENSDART00000150330	14.24	27.64	2HPF
bafd87f6-1033-477f-bb82-909e79420b56	ENSDARG00000096095	ENSDART00000150330	29.37	27.64	2HPF
bb68d6a3-4bf5-44f7-b834-b19cf49db923	ENSDARG00000096095	ENSDART00000150330	27.87	27.64	2HPF
bbad7257-1583-4705-a637-849fd98430a4	ENSDARG00000096095	ENSDART00000150330	15.1	27.64	2HPF
bc1917ba-5936-4735-80da-71ca91ddfed8	ENSDARG00000096095	ENSDART00000150330	26.25	27.64	2HPF
bde04261-9871-4ef4-81c5-78960ad389d2	ENSDARG00000096095	ENSDART00000150330	8.77	27.64	2HPF
be144683-0c76-46e6-84cc-c0605ebf52ca	ENSDARG00000096095	ENSDART00000150330	0	27.64	2HPF
bee9e9d5-d33d-436a-8ac0-1ba6e70f16a4	ENSDARG00000096095	ENSDART00000150330	33.43	27.64	2HPF
bf670c61-4a52-4328-8544-268d217c2a5a	ENSDARG00000096095	ENSDART00000150330	62.39	27.64	2HPF
c3b37e81-746c-46e3-b87e-e291d084511b	ENSDARG00000096095	ENSDART00000175159	11.46	11.46	2HPF
c3ba009a-fe1d-4210-8720-8e062ec3a218	ENSDARG00000096095	ENSDART00000150330	15.12	27.64	2HPF
c3ee6883-3458-40e1-a911-bd90aeda751a	ENSDARG00000096095	ENSDART00000150330	19.86	27.64	2HPF
c51ae04f-4deb-42b4-b786-84099151029e	ENSDARG00000096095	ENSDART00000150330	49.71	27.64	2HPF
c5d9c515-4364-4453-ad6a-84de9d641be8	ENSDARG00000096095	ENSDART00000150330	9.95	27.64	2HPF
c62d6419-381b-49b1-ad39-f5fc571db7af	ENSDARG00000096095	ENSDART00000150330	33.24	27.64	2HPF
c6d13446-b891-4fcd-85b2-c270c4cacfbf	ENSDARG00000096095	ENSDART00000150330	22.06	27.64	2HPF
c7048926-6a56-476f-bba8-559008d4b6ff	ENSDARG00000096095	ENSDART00000150330	34.26	27.64	2HPF
c7d347c1-3dbe-4823-933d-536976675571	ENSDARG00000096095	ENSDART00000150330	40.74	27.64	2HPF
c8bd68bc-3f9c-401c-889c-8d62b9c165c8	ENSDARG00000096095	ENSDART00000150330	43.6	27.64	2HPF
c8eaadbd-f3d2-41e6-8b7f-84823693f8c7	ENSDARG00000096095	ENSDART00000150330	77.4	27.64	2HPF
c9255df8-cc9e-449c-b97d-6a934e4c214d	ENSDARG00000096095	ENSDART00000150330	16.65	27.64	2HPF
ca2c1ba9-9ce5-49cc-a8f8-ec355a7f8302	ENSDARG00000096095	ENSDART00000175159	26.97	11.46	2HPF
ca80abd8-8777-4887-8aaa-3ba3f48cb1c9	ENSDARG00000096095	ENSDART00000150330	18.74	27.64	2HPF
caa55e75-dcca-46ca-aafe-164bc8479e75	ENSDARG00000096095	ENSDART00000150330	17.15	27.64	2HPF
cbe03aee-a5d2-46e6-8f62-5b293a65f0ba	ENSDARG00000096095	ENSDART00000150330	93.36	27.64	2HPF
ccca9494-498b-4605-9553-2e7a068430ff	ENSDARG00000096095	ENSDART00000150330	46.64	27.64	2HPF
cdc6e622-8618-44f3-8f74-a73383afd76e	ENSDARG00000096095	ENSDART00000150330	11.72	27.64	2HPF
cddc9aff-01b0-4e88-a796-63c7131692af	ENSDARG00000096095	ENSDART00000150330	15.08	27.64	2HPF
d02f52bd-b8ca-4f15-ae34-81c54c6e098f	ENSDARG00000096095	ENSDART00000150330	20.13	27.64	2HPF
d21e9f0b-9e88-461d-bb41-597d5a93ebce	ENSDARG00000096095	ENSDART00000150330	43.31	27.64	2HPF
d2540492-57c1-4a00-a2c4-415c56742156	ENSDARG00000096095	ENSDART00000150330	51.15	27.64	2HPF
d33a7d3b-0837-4e8b-b993-c70be8e26639	ENSDARG00000096095	ENSDART00000150330	71.51	27.64	2HPF
d356aa0f-dee7-4df8-9e1c-ddc38bee48a7	ENSDARG00000096095	ENSDART00000150330	97.07	27.64	2HPF
d3afba5c-c4ca-4791-be61-b3fb9a89c81a	ENSDARG00000096095	ENSDART00000150330	80.22	27.64	2HPF
d3b30764-f91a-4191-a54a-624fa9ff5f62	ENSDARG00000096095	ENSDART00000150330	45.67	27.64	2HPF
d5b38cbb-e0b5-4baa-a0c4-22cf8546ed75	ENSDARG00000096095	ENSDART00000150330	43.94	27.64	2HPF
d5d5e597-d732-4533-927c-f99407e41047	ENSDARG00000096095	ENSDART00000150330	15.72	27.64	2HPF
d67230fb-82e2-4c1f-a1c0-61f2a1dc7bcd	ENSDARG00000096095	ENSDART00000150330	77.79	27.64	2HPF
d6df5bf7-487f-439b-bba8-8616e8053c7c	ENSDARG00000096095	ENSDART00000150330	33.26	27.64	2HPF
d78dfde6-458f-469f-833f-629b55068f66	ENSDARG00000096095	ENSDART00000150330	17.49	27.64	2HPF
d9c155bc-460e-4fb0-98e3-c39e6df1caff	ENSDARG00000096095	ENSDART00000150330	25.16	27.64	2HPF
dc5d8ad3-aab9-49a8-96de-f4552c2a381b	ENSDARG00000096095	ENSDART00000150330	24.83	27.64	2HPF
dca275a9-be7c-4909-ad29-e6a073d11706	ENSDARG00000096095	ENSDART00000150330	45.1	27.64	2HPF
e53d6f06-d13a-420a-be68-2a42518489cd	ENSDARG00000096095	ENSDART00000150330	56.19	27.64	2HPF
e8b57a56-f935-49c3-9efb-4e428ec5c9f0	ENSDARG00000096095	ENSDART00000150330	16.81	27.64	2HPF
e8f229f0-6749-4eb6-8f96-85a389e5d8e3	ENSDARG00000096095	ENSDART00000150330	54.27	27.64	2HPF
e98fa59e-0288-46cd-8ef2-8623ea68a41e	ENSDARG00000096095	ENSDART00000150330	52.78	27.64	2HPF
e9e0b2e5-7bf2-4e63-b7f4-69633e5cf4fb	ENSDARG00000096095	ENSDART00000150330	32.45	27.64	2HPF
ebff8a6c-797b-448f-9c1f-c66fcd5e976f	ENSDARG00000096095	ENSDART00000150330	37.32	27.64	2HPF
ec1e57bd-deeb-470d-9715-9543887d893b	ENSDARG00000096095	ENSDART00000150330	28.42	27.64	2HPF
ec77bbe0-bd1e-4f7f-9df1-3eefad69da82	ENSDARG00000096095	ENSDART00000175159	0	11.46	2HPF
ed05bab1-c119-4576-bcaf-355f1a80d122	ENSDARG00000096095	ENSDART00000150330	52.33	27.64	2HPF
ed4af687-336c-4b4f-9298-a556715b1e66	ENSDARG00000096095	ENSDART00000150330	13.25	27.64	2HPF
ed5b5ee0-6afa-4185-8c6a-624456759471	ENSDARG00000096095	ENSDART00000150330	20.01	27.64	2HPF
edb6065e-9900-49c2-a938-8151b2df25a9	ENSDARG00000096095	ENSDART00000150330	0	27.64	2HPF
eec71918-fbb4-47e5-95a3-8bed6c6ef53c	ENSDARG00000096095	ENSDART00000150330	32.05	27.64	2HPF
ef603646-8046-47d7-bdb0-c78320cb1cd5	ENSDARG00000096095	ENSDART00000150330	32.88	27.64	2HPF
f0616f36-c38a-4798-b986-b81639d94ec8	ENSDARG00000096095	ENSDART00000150330	0	27.64	2HPF
f14e657d-57b7-490a-b0e4-e04e214f7749	ENSDARG00000096095	ENSDART00000150330	22.89	27.64	2HPF
f67bd2e5-7fa3-4b62-9051-35b3e101dc82	ENSDARG00000096095	ENSDART00000150330	22.9	27.64	2HPF
f7b253a7-f2d5-4d69-bbc9-f721bc75e308	ENSDARG00000096095	ENSDART00000150330	28.24	27.64	2HPF
f9f7cdf3-b9f3-4efd-be4d-7b469e4ce121	ENSDARG00000096095	ENSDART00000150330	18.98	27.64	2HPF
fd15d1cd-724a-4344-9f70-2e305d0bb028	ENSDARG00000096095	ENSDART00000150330	11.72	27.64	2HPF
fda0ab91-d841-4692-b6a0-246bf309429d	ENSDARG00000096095	ENSDART00000150330	14.68	27.64	2HPF
fe81c3e6-81df-443a-8b6e-a9bda0087422	ENSDARG00000096095	ENSDART00000150330	22.67	27.64	2HPF
ff386303-faf0-44d9-9862-1cd155c6588d	ENSDARG00000096095	ENSDART00000150330	14.22	27.64	2HPF
ff7de348-049d-41ae-9d8c-bda6b7528a0c	ENSDARG00000096095	ENSDART00000150330	56.44	27.64	2HPF
001ee35e-9ee3-4664-96ca-7577d9d1cb43	ENSDARG00000058861	ENSDART00000081801	36.61	53.77	2HPF
001ee35e-9ee3-4664-96ca-7577d9d1cb43	ENSDARG00000058861	ENSDART00000132942	36.61	56.985	2HPF
0025f75d-280f-404c-a988-b02eff0869de	ENSDARG00000058861	ENSDART00000132942	0	56.985	2HPF
0025f75d-280f-404c-a988-b02eff0869de	ENSDARG00000058861	ENSDART00000081801	0	53.77	2HPF
10a531c4-aae6-47b5-bd06-4b5a2e0ca51b	ENSDARG00000058861	ENSDART00000132942	72.29	56.985	2HPF
123fe7dd-55b3-4772-8f6b-8f52e3076805	ENSDARG00000058861	ENSDART00000132942	53.46	56.985	2HPF
123fe7dd-55b3-4772-8f6b-8f52e3076805	ENSDARG00000058861	ENSDART00000081801	53.46	53.77	2HPF
1456faf9-3391-42c3-bb0d-4a75a46017aa	ENSDARG00000058861	ENSDART00000132942	19.26	56.985	2HPF
1456faf9-3391-42c3-bb0d-4a75a46017aa	ENSDARG00000058861	ENSDART00000081801	19.26	53.77	2HPF
18e774db-4b4a-43ec-853a-7308ce5490e1	ENSDARG00000058861	ENSDART00000132942	65.17	56.985	2HPF
1b7b5ac0-7cc8-40f2-87a5-f8333ef00d0b	ENSDARG00000058861	ENSDART00000081801	104.69	53.77	2HPF
1ea97fd3-08e2-4c44-b69a-1e3f4b711dc6	ENSDARG00000058861	ENSDART00000132942	60.2	56.985	2HPF
2196db8e-2575-4fbc-8965-48b8c060f66f	ENSDARG00000058861	ENSDART00000132942	23.94	56.985	2HPF
270e72a2-8145-4f86-99a0-2b7611fce672	ENSDARG00000058861	ENSDART00000081801	77.5	53.77	2HPF
270e72a2-8145-4f86-99a0-2b7611fce672	ENSDARG00000058861	ENSDART00000132942	77.5	56.985	2HPF
28156df3-e7b5-41ce-810a-ff72af8ec9d0	ENSDARG00000058861	ENSDART00000081801	0	53.77	2HPF
28156df3-e7b5-41ce-810a-ff72af8ec9d0	ENSDARG00000058861	ENSDART00000132942	0	56.985	2HPF
2a036121-ec4e-4a4e-ac38-34cd301c76f9	ENSDARG00000058861	ENSDART00000132942	35.36	56.985	2HPF
2a2fc9ec-7cf2-4266-b5da-d7ae53c0f33b	ENSDARG00000058861	ENSDART00000132942	62.98	56.985	2HPF
2a47a37f-555c-451d-b493-b914fa021c8f	ENSDARG00000058861	ENSDART00000081801	117.14	53.77	2HPF
2a47a37f-555c-451d-b493-b914fa021c8f	ENSDARG00000058861	ENSDART00000132942	117.14	56.985	2HPF
2d7dc0ae-7624-4fcc-b818-6dd72ff875f5	ENSDARG00000058861	ENSDART00000081801	10.97	53.77	2HPF
304d4d83-5044-4272-b410-506a8d69d28f	ENSDARG00000058861	ENSDART00000081801	53.77	53.77	2HPF
304d4d83-5044-4272-b410-506a8d69d28f	ENSDARG00000058861	ENSDART00000132942	53.77	56.985	2HPF
38e88992-e083-42c7-9cb7-14168aa22e2e	ENSDARG00000058861	ENSDART00000132942	22.18	56.985	2HPF
3cf9dc9e-1118-481a-bad6-97e7347ccd95	ENSDARG00000058861	ENSDART00000132942	63.62	56.985	2HPF
3cf9dc9e-1118-481a-bad6-97e7347ccd95	ENSDARG00000058861	ENSDART00000081801	63.62	53.77	2HPF
658db5ee-f533-4a1f-ae1f-9f2ca78ef6ad	ENSDARG00000058861	ENSDART00000081801	73.81	53.77	2HPF
6e22fd84-f571-40c9-a1fd-942da79f54d5	ENSDARG00000058861	ENSDART00000132942	46.96	56.985	2HPF
70046892-09e9-411b-9643-1ddc6e2b23fa	ENSDARG00000058861	ENSDART00000081801	67.71	53.77	2HPF
70046892-09e9-411b-9643-1ddc6e2b23fa	ENSDARG00000058861	ENSDART00000132942	67.71	56.985	2HPF
8519bfcf-d403-45d2-bac5-2b74641ebb68	ENSDARG00000058861	ENSDART00000132942	103.21	56.985	2HPF
8f93bdfd-1ee8-4335-b82c-bcd21693b60a	ENSDARG00000058861	ENSDART00000081801	99.78	53.77	2HPF
969dd24d-efe2-49d7-b40b-ae4f34c75b7e	ENSDARG00000058861	ENSDART00000081801	6.03	53.77	2HPF
9f6a3a9c-ace1-429e-914c-2a89cf770973	ENSDARG00000058861	ENSDART00000132942	104.81	56.985	2HPF
a07fcb9b-97eb-4e7c-80f1-c6cddfef52b6	ENSDARG00000058861	ENSDART00000081801	0	53.77	2HPF
a196cb52-05ce-4135-8f8e-6282399b83f4	ENSDARG00000058861	ENSDART00000132942	36.08	56.985	2HPF
a4a8ce3d-2cb8-43f0-827b-43005cf02eb4	ENSDARG00000058861	ENSDART00000132942	103.77	56.985	2HPF
a4a8ce3d-2cb8-43f0-827b-43005cf02eb4	ENSDARG00000058861	ENSDART00000081801	103.77	53.77	2HPF
b3936064-318d-449c-b205-f1f2688a38a8	ENSDARG00000058861	ENSDART00000132942	53.37	56.985	2HPF
db0ad8c3-885b-4459-bd53-399c06efa6af	ENSDARG00000058861	ENSDART00000081801	31.49	53.77	2HPF
db0ad8c3-885b-4459-bd53-399c06efa6af	ENSDARG00000058861	ENSDART00000132942	31.49	56.985	2HPF
de1b15b5-fa7a-4a79-a276-285844d6a609	ENSDARG00000058861	ENSDART00000132942	91.16	56.985	2HPF
fce3ad67-438d-4b1b-8502-bf3acbb4645d	ENSDARG00000058861	ENSDART00000132942	122.39	56.985	2HPF
fce3ad67-438d-4b1b-8502-bf3acbb4645d	ENSDARG00000058861	ENSDART00000081801	122.39	53.77	2HPF
074449c7-41a0-444f-87e4-2546c7fb5293	ENSDARG00000058861	ENSDART00000081801	48.32	63.18	4HPF
2436c7cc-334c-45f0-afd9-359d9cc6a6c8	ENSDARG00000058861	ENSDART00000081801	98.92	63.18	4HPF
34aa5005-1030-4fe3-8862-d67f8d7311d4	ENSDARG00000058861	ENSDART00000132942	63.18	66.88	4HPF
34aa5005-1030-4fe3-8862-d67f8d7311d4	ENSDARG00000058861	ENSDART00000081801	63.18	63.18	4HPF
40f3c2a6-5943-4877-9eda-28e0ca0a0c74	ENSDARG00000058861	ENSDART00000132942	20.15	66.88	4HPF
40f3c2a6-5943-4877-9eda-28e0ca0a0c74	ENSDARG00000058861	ENSDART00000081801	20.15	63.18	4HPF
47819d30-24f7-4b02-a58b-9400e256f847	ENSDARG00000058861	ENSDART00000132942	81.25	66.88	4HPF
4bd98f37-83f7-438e-8194-edc5c3b5887f	ENSDARG00000058861	ENSDART00000081801	47.05	63.18	4HPF
4c8b719f-95dd-4047-8b3b-9a13e001fa9d	ENSDARG00000058861	ENSDART00000132942	141.53	66.88	4HPF
59ccaae2-3a8d-43d3-964b-39d20c9e2717	ENSDARG00000058861	ENSDART00000132942	29.53	66.88	4HPF
59ccaae2-3a8d-43d3-964b-39d20c9e2717	ENSDARG00000058861	ENSDART00000081801	29.53	63.18	4HPF
64427ee6-0ebc-491e-9814-cbf1757226ac	ENSDARG00000058861	ENSDART00000081801	110.61	63.18	4HPF
7f104e0a-8400-4845-8d1b-c47f0dacdfd2	ENSDARG00000058861	ENSDART00000132942	35.42	66.88	4HPF
7f104e0a-8400-4845-8d1b-c47f0dacdfd2	ENSDARG00000058861	ENSDART00000081801	35.42	63.18	4HPF
9c97f9be-afe1-4933-b300-5de59b7f8a11	ENSDARG00000058861	ENSDART00000081801	77.36	63.18	4HPF
9c97f9be-afe1-4933-b300-5de59b7f8a11	ENSDARG00000058861	ENSDART00000132942	77.36	66.88	4HPF
a5176532-84f5-43cc-b61c-156008d9b9aa	ENSDARG00000058861	ENSDART00000132942	112.34	66.88	4HPF
aa0a5afa-c046-4a10-bb4e-add974bc00d8	ENSDARG00000058861	ENSDART00000081801	90.52	63.18	4HPF
be80f55c-cf98-4d2a-948d-41e8520257ac	ENSDARG00000058861	ENSDART00000132942	10.12	66.88	4HPF
c00e22c6-de83-40f5-a925-19225c02794c	ENSDARG00000058861	ENSDART00000132942	66.88	66.88	4HPF
e50e0de4-fd87-462c-9d8d-d46557852b70	ENSDARG00000058861	ENSDART00000081801	88.26	63.18	4HPF
e50e0de4-fd87-462c-9d8d-d46557852b70	ENSDARG00000058861	ENSDART00000132942	88.26	66.88	4HPF
08357565-c2e4-42b3-86f6-4bbfc0f1e210	ENSDARG00000058861	ENSDART00000081801	78.4	30.38	6HPF
08357565-c2e4-42b3-86f6-4bbfc0f1e210	ENSDARG00000058861	ENSDART00000132942	78.4	25.395	6HPF
0c7060d1-498c-4b0b-9904-296011c572e1	ENSDARG00000058861	ENSDART00000081801	56.96	30.38	6HPF
0c7060d1-498c-4b0b-9904-296011c572e1	ENSDARG00000058861	ENSDART00000132942	56.96	25.395	6HPF
1e81d1d8-adf2-4350-98d0-0ec2b7648f47	ENSDARG00000058861	ENSDART00000132942	15.81	25.395	6HPF
1e81d1d8-adf2-4350-98d0-0ec2b7648f47	ENSDARG00000058861	ENSDART00000081801	15.81	30.38	6HPF
1ebba8ab-607a-41e6-848d-fcb7a02cd1f0	ENSDARG00000058861	ENSDART00000132942	16.5	25.395	6HPF
38e9f783-e7e6-4b06-b8df-38fd45236620	ENSDARG00000058861	ENSDART00000081801	27.89	30.38	6HPF
38e9f783-e7e6-4b06-b8df-38fd45236620	ENSDARG00000058861	ENSDART00000132942	27.89	25.395	6HPF
3aa720f3-3c80-4abb-b64d-ae2d788f7383	ENSDARG00000058861	ENSDART00000132942	76.93	25.395	6HPF
5252c9da-69b0-425e-a15f-ef37d154af35	ENSDARG00000058861	ENSDART00000081801	39.02	30.38	6HPF
560c5e2b-d1e8-4de8-8ad0-b65d3f511277	ENSDARG00000058861	ENSDART00000081801	16.86	30.38	6HPF
560c5e2b-d1e8-4de8-8ad0-b65d3f511277	ENSDARG00000058861	ENSDART00000132942	16.86	25.395	6HPF
5d7de4a5-f8f6-4d4e-a9ff-1ddaa0b7ca6e	ENSDARG00000058861	ENSDART00000081801	9.6	30.38	6HPF
6d4227e1-5cee-43dd-8c9d-a6d61f666396	ENSDARG00000058861	ENSDART00000132942	33.96	25.395	6HPF
74575ea0-ecc4-4ab0-9a89-59415254e974	ENSDARG00000058861	ENSDART00000132942	14.47	25.395	6HPF
74575ea0-ecc4-4ab0-9a89-59415254e974	ENSDARG00000058861	ENSDART00000081801	14.47	30.38	6HPF
75f310a6-0cf6-43e6-9d9e-e69ec7507c87	ENSDARG00000058861	ENSDART00000132942	81.2	25.395	6HPF
7fa5edde-978f-4d2d-9c27-44b93cd42da7	ENSDARG00000058861	ENSDART00000132942	40.09	25.395	6HPF
7fa5edde-978f-4d2d-9c27-44b93cd42da7	ENSDARG00000058861	ENSDART00000081801	40.09	30.38	6HPF
9628de25-acde-4380-9170-77b064364960	ENSDARG00000058861	ENSDART00000081801	22.9	30.38	6HPF
9628de25-acde-4380-9170-77b064364960	ENSDARG00000058861	ENSDART00000132942	22.9	25.395	6HPF
9e3607f8-d3de-49f3-8ab3-c4f7e1e5bb7c	ENSDARG00000058861	ENSDART00000081801	64.98	30.38	6HPF
a96d1183-c379-4faf-a98d-b778dd3b4ec6	ENSDARG00000058861	ENSDART00000081801	55.61	30.38	6HPF
baad2cd3-b1c8-414b-b405-ee9e4b232fd5	ENSDARG00000058861	ENSDART00000081801	11.77	30.38	6HPF
baad2cd3-b1c8-414b-b405-ee9e4b232fd5	ENSDARG00000058861	ENSDART00000132942	11.77	25.395	6HPF
bb95e31d-064f-4e30-b5e2-27e9ff198fff	ENSDARG00000058861	ENSDART00000132942	15.45	25.395	6HPF
c6eda4e0-dfc1-46b7-adc0-e44b2cb623f1	ENSDARG00000058861	ENSDART00000081801	32.87	30.38	6HPF
d004d700-644b-40ed-9f7b-b8f1436aa672	ENSDARG00000058861	ENSDART00000081801	14.22	30.38	6HPF
ed0767ca-8c28-44a1-8c33-4bd178647073	ENSDARG00000058861	ENSDART00000081801	142.63	30.38	6HPF
0026f9cb-9189-41b0-bae1-fb5299b94972	ENSDARG00000037350	ENSDART00000147800	0	31.2	2HPF
02ac74c4-e988-4929-92a0-bc2bb24a7838	ENSDARG00000037350	ENSDART00000147800	8.07	31.2	2HPF
036dbc39-5dfd-481a-a52f-37b4b728a73c	ENSDARG00000037350	ENSDART00000147800	30.57	31.2	2HPF
05c295bf-1f28-4b64-9324-a8f02d0134e2	ENSDARG00000037350	ENSDART00000147800	35.79	31.2	2HPF
060d72ad-e3ea-4eaf-8078-82e988a429ff	ENSDARG00000037350	ENSDART00000147800	52.9	31.2	2HPF
08afb537-f03b-4c19-8209-afca26e1ddca	ENSDARG00000037350	ENSDART00000147800	11.32	31.2	2HPF
0aaf90f1-2ce2-4ee5-9d11-86af9cb54ddd	ENSDARG00000037350	ENSDART00000147800	74.19	31.2	2HPF
0df02355-e99d-41e9-b879-6001be13f1da	ENSDARG00000037350	ENSDART00000130277	31.17	31.17	2HPF
0df02355-e99d-41e9-b879-6001be13f1da	ENSDARG00000037350	ENSDART00000147800	31.17	31.2	2HPF
1078fcfe-5409-4eb0-a14d-02415175941d	ENSDARG00000037350	ENSDART00000147800	71.69	31.2	2HPF
1183199a-6a46-40ea-8197-af243e1399dc	ENSDARG00000037350	ENSDART00000147800	51.25	31.2	2HPF
152e34db-9777-460d-aa9c-6a7ac816c7bc	ENSDARG00000037350	ENSDART00000147800	31.72	31.2	2HPF
1532360a-002b-498c-9274-297e2de1a35b	ENSDARG00000037350	ENSDART00000147800	67.61	31.2	2HPF
15aae85e-2650-4303-a13b-038ce08517d9	ENSDARG00000037350	ENSDART00000147800	31.2	31.2	2HPF
18c0001c-d60b-492d-94f1-bed75020f107	ENSDARG00000037350	ENSDART00000147800	50.87	31.2	2HPF
1a5b00da-097e-42b4-9d30-767c9c2bb60d	ENSDARG00000037350	ENSDART00000147800	0	31.2	2HPF
1f155865-be57-496a-877f-a61ddc695957	ENSDARG00000037350	ENSDART00000147800	9.43	31.2	2HPF
1f651896-61b6-4464-b654-14db8bf5870a	ENSDARG00000037350	ENSDART00000147800	35.97	31.2	2HPF
2020664f-d526-4f43-a45b-79369122d796	ENSDARG00000037350	ENSDART00000147800	36.19	31.2	2HPF
2094f2a5-b74a-485f-8112-b80262c6fa3c	ENSDARG00000037350	ENSDART00000147800	8.46	31.2	2HPF
223387bc-de04-4fcb-9384-922ef582b8f7	ENSDARG00000037350	ENSDART00000147800	43.91	31.2	2HPF
23941d7c-89d5-46d9-adb8-9b40b9f84b63	ENSDARG00000037350	ENSDART00000147800	26.34	31.2	2HPF
241a09ef-c853-439c-ab88-10d4d0d195c2	ENSDARG00000037350	ENSDART00000147800	41.89	31.2	2HPF
2531ff31-1fe3-49e4-b72a-3bf69a64e4f7	ENSDARG00000037350	ENSDART00000147800	53.65	31.2	2HPF
258a4850-181a-4a6b-a87f-5008aa69145b	ENSDARG00000037350	ENSDART00000130277	64.1	31.17	2HPF
281bf74e-ae93-4ea3-b0dd-9020a82e1102	ENSDARG00000037350	ENSDART00000147800	13.25	31.2	2HPF
297743bc-24d6-41a3-94b1-6a8b9bea9735	ENSDARG00000037350	ENSDART00000147800	23.53	31.2	2HPF
2a3551b6-8317-4fec-9b91-3d26eedf175b	ENSDARG00000037350	ENSDART00000147800	21.84	31.2	2HPF
2b019775-4522-4b55-a726-e174fb69f524	ENSDARG00000037350	ENSDART00000147800	66.92	31.2	2HPF
2b847ff5-624e-4c4e-be82-1a0c7c060e85	ENSDARG00000037350	ENSDART00000147800	0	31.2	2HPF
2c66d2de-5f74-4916-94cb-1bcac89e40ed	ENSDARG00000037350	ENSDART00000147800	7.11	31.2	2HPF
2d79758b-181e-4336-945a-6b027daa77a4	ENSDARG00000037350	ENSDART00000147800	0	31.2	2HPF
2dc5e385-629a-4af1-8ca8-5807b8f644f8	ENSDARG00000037350	ENSDART00000147800	34.56	31.2	2HPF
32bbc7bf-7d95-4601-85bd-eac741e5e567	ENSDARG00000037350	ENSDART00000130277	62.21	31.17	2HPF
32dae4be-6a31-45fe-b6f4-ef606988a1a7	ENSDARG00000037350	ENSDART00000147800	77.93	31.2	2HPF
330dfa09-28cb-4236-8c1e-1ddd1ab1716b	ENSDARG00000037350	ENSDART00000147800	0	31.2	2HPF
33f5af61-61f7-47ca-a5fa-18070a7b8011	ENSDARG00000037350	ENSDART00000147800	0	31.2	2HPF
380c69dc-5798-4c92-9144-e94f44800c30	ENSDARG00000037350	ENSDART00000147800	52.19	31.2	2HPF
3a51d863-9c7e-406f-a713-a9392fd48aa9	ENSDARG00000037350	ENSDART00000147800	57.38	31.2	2HPF
3d9a1008-d0e4-4dc6-b2ce-74621d84cae3	ENSDARG00000037350	ENSDART00000147800	41.85	31.2	2HPF
3f028d4a-88cf-4e5d-b60a-b14a6306049b	ENSDARG00000037350	ENSDART00000147800	98.63	31.2	2HPF
3f0ec3fb-884a-4c84-84c6-592908c24466	ENSDARG00000037350	ENSDART00000147800	37.58	31.2	2HPF
41655316-19a7-4767-8ca9-242a5c8179ed	ENSDARG00000037350	ENSDART00000147800	64.45	31.2	2HPF
429d6581-7fbd-4d61-af81-4888e846aa5d	ENSDARG00000037350	ENSDART00000147800	0	31.2	2HPF
429f816c-7eab-429f-9929-549ca3133f27	ENSDARG00000037350	ENSDART00000147800	61.9	31.2	2HPF
43208867-bdf9-484a-9b16-cad0c6d63af6	ENSDARG00000037350	ENSDART00000147800	54.77	31.2	2HPF
445af7a0-351f-45bb-85d0-f5bb1d153802	ENSDARG00000037350	ENSDART00000147800	81.84	31.2	2HPF
447a5ab2-0b76-4735-8455-434cd18e994f	ENSDARG00000037350	ENSDART00000147800	14.09	31.2	2HPF
45da567d-5e41-4264-9b93-6e9676a2ab09	ENSDARG00000037350	ENSDART00000147800	17.08	31.2	2HPF
4801df01-44b1-4fe2-8207-49e81a121082	ENSDARG00000037350	ENSDART00000130277	64.64	31.17	2HPF
495f6291-abf2-4fad-b5a8-d272722ad0e7	ENSDARG00000037350	ENSDART00000147800	42.37	31.2	2HPF
4da424d6-442c-4ad5-9657-70e14bf34186	ENSDARG00000037350	ENSDART00000147800	4.64	31.2	2HPF
4db53c22-9d2e-41c4-9b31-b4c22c94e366	ENSDARG00000037350	ENSDART00000147800	31.14	31.2	2HPF
4f0454e6-dd2d-43a2-adfa-17d50e577815	ENSDARG00000037350	ENSDART00000147800	22.18	31.2	2HPF
500175ec-0f01-4a72-825a-4ff9a7ed3df4	ENSDARG00000037350	ENSDART00000147800	0	31.2	2HPF
5613daf8-0a85-42a8-b722-8d79049b22d7	ENSDARG00000037350	ENSDART00000147800	0	31.2	2HPF
56306e12-e32c-4393-bff4-c84dcfe4447c	ENSDARG00000037350	ENSDART00000130277	40.03	31.17	2HPF
567f97ce-bf23-4dc6-9381-3f32bc8b7302	ENSDARG00000037350	ENSDART00000147800	7.04	31.2	2HPF
574de13e-091a-4995-b8b7-13e2b75b2e1c	ENSDARG00000037350	ENSDART00000147800	0	31.2	2HPF
58d04908-a16f-4f7b-a2d8-a472258b344f	ENSDARG00000037350	ENSDART00000147800	81.97	31.2	2HPF
599850a5-0cb9-4a04-8570-b7f3f9d2c802	ENSDARG00000037350	ENSDART00000147800	30.31	31.2	2HPF
5c7f5f2e-7494-4ec4-b1b7-d9c9765665f7	ENSDARG00000037350	ENSDART00000147800	33.83	31.2	2HPF
5cd2cd38-64bc-48e3-a892-9cca4f748b9e	ENSDARG00000037350	ENSDART00000147800	0	31.2	2HPF
61be0768-8a7e-4664-afca-e13139dda710	ENSDARG00000037350	ENSDART00000147800	29.4	31.2	2HPF
6332e317-a355-40ce-b59b-9b742172e055	ENSDARG00000037350	ENSDART00000147800	65.02	31.2	2HPF
63fe973b-1971-4a48-89f2-010a66d83751	ENSDARG00000037350	ENSDART00000147800	0	31.2	2HPF
64e19786-ed1a-4246-8b5e-60c4160a339f	ENSDARG00000037350	ENSDART00000147800	0	31.2	2HPF
64e19786-ed1a-4246-8b5e-60c4160a339f	ENSDARG00000037350	ENSDART00000130277	0	31.17	2HPF
661cb5f4-b031-45e7-8b0a-905669df615a	ENSDARG00000037350	ENSDART00000147800	38.69	31.2	2HPF
6729f9f8-8e55-43ae-a64c-b21b53429903	ENSDARG00000037350	ENSDART00000147800	28.74	31.2	2HPF
685c9aae-920c-4e6c-9474-8e787d0e946b	ENSDARG00000037350	ENSDART00000147800	55.3	31.2	2HPF
6960245d-fa4e-47eb-bfee-2e7b79ad2b16	ENSDARG00000037350	ENSDART00000147800	0	31.2	2HPF
6b1fbd4e-671e-4687-9596-c9ddbd1c14fd	ENSDARG00000037350	ENSDART00000147800	70.89	31.2	2HPF
6f822c44-462e-4860-8d67-2dbe465aca6d	ENSDARG00000037350	ENSDART00000147800	23.43	31.2	2HPF
6fcca330-65a6-4403-ba57-f49195c04465	ENSDARG00000037350	ENSDART00000147800	0	31.2	2HPF
73bafce8-b369-41af-ac3b-d75cd95c5b9b	ENSDARG00000037350	ENSDART00000147800	73.17	31.2	2HPF
744fe20a-ee8f-4bd0-82e0-ac8cb72ee671	ENSDARG00000037350	ENSDART00000147800	0	31.2	2HPF
7677d5fc-9066-448b-aefa-ca7a60da41b2	ENSDARG00000037350	ENSDART00000147800	66.42	31.2	2HPF
7808b6df-c4ca-4543-acc7-1b662307e412	ENSDARG00000037350	ENSDART00000147800	44.34	31.2	2HPF
7808b6df-c4ca-4543-acc7-1b662307e412	ENSDARG00000037350	ENSDART00000130277	44.34	31.17	2HPF
783191c9-a246-4895-babf-bad243e25ae8	ENSDARG00000037350	ENSDART00000147800	20.86	31.2	2HPF
7d53922d-7877-4b99-8781-25a942f647eb	ENSDARG00000037350	ENSDART00000147800	0	31.2	2HPF
7da92bb1-80c2-466a-8529-87f580346fd5	ENSDARG00000037350	ENSDART00000147800	18.46	31.2	2HPF
7e06b266-0c41-42c9-8e54-875b7049bece	ENSDARG00000037350	ENSDART00000147800	12.83	31.2	2HPF
7f1c520a-5721-45de-b052-5685cb81a336	ENSDARG00000037350	ENSDART00000147800	66.49	31.2	2HPF
7fbcb4d6-d8ec-45e3-b07b-2cd165a078d0	ENSDARG00000037350	ENSDART00000147800	59.39	31.2	2HPF
83ec81d7-46fa-48de-94f6-1544478ca393	ENSDARG00000037350	ENSDART00000147800	29.45	31.2	2HPF
86bebd0b-86bb-4a05-bfb6-f2ed23a97049	ENSDARG00000037350	ENSDART00000147800	43.57	31.2	2HPF
89ecd586-9849-40d0-8201-eec93f8e99c1	ENSDARG00000037350	ENSDART00000147800	12.48	31.2	2HPF
8b276f75-1167-4034-8a5b-ab9fe88f29da	ENSDARG00000037350	ENSDART00000147800	43.91	31.2	2HPF
8bb5bc41-3bc4-4ddc-9882-56ea8332f29f	ENSDARG00000037350	ENSDART00000147800	0	31.2	2HPF
8bbe0458-5291-4928-b9ed-2c4333350447	ENSDARG00000037350	ENSDART00000147800	79.31	31.2	2HPF
8dde5836-ae97-4c27-884d-1256c3baf956	ENSDARG00000037350	ENSDART00000147800	51.78	31.2	2HPF
91475bdb-c7bd-47ea-b299-bec0fad52209	ENSDARG00000037350	ENSDART00000147800	29.74	31.2	2HPF
91fdda7c-5c9d-4d08-9c2b-8c52ca899860	ENSDARG00000037350	ENSDART00000147800	17.05	31.2	2HPF
928ec6c2-c30c-461a-aab2-df8e172c0f87	ENSDARG00000037350	ENSDART00000147800	43.99	31.2	2HPF
96b61c40-53ff-4be9-b074-2d84792098c3	ENSDARG00000037350	ENSDART00000130277	27.55	31.17	2HPF
96b61c40-53ff-4be9-b074-2d84792098c3	ENSDARG00000037350	ENSDART00000147800	27.55	31.2	2HPF
9767af7c-e9bd-4693-bffa-e9b238631849	ENSDARG00000037350	ENSDART00000147800	17.19	31.2	2HPF
9767af7c-e9bd-4693-bffa-e9b238631849	ENSDARG00000037350	ENSDART00000130277	17.19	31.17	2HPF
995df9e1-dbad-4e90-83fb-d7188846852e	ENSDARG00000037350	ENSDART00000147800	10.31	31.2	2HPF
9a93a3bc-f8e0-4a7f-9975-e2844683ae01	ENSDARG00000037350	ENSDART00000147800	14.77	31.2	2HPF
9a93a3bc-f8e0-4a7f-9975-e2844683ae01	ENSDARG00000037350	ENSDART00000130277	14.77	31.17	2HPF
9bc48681-6deb-434f-adc6-ca6b45a87d63	ENSDARG00000037350	ENSDART00000147800	0	31.2	2HPF
9cc41da6-27ea-4770-b008-e92d69818632	ENSDARG00000037350	ENSDART00000147800	34.11	31.2	2HPF
9ff7e1f8-3a5a-4a0b-a1a8-7e14921d3d91	ENSDARG00000037350	ENSDART00000147800	0	31.2	2HPF
a016792c-b14e-46f5-9e8f-17d13daa0327	ENSDARG00000037350	ENSDART00000147800	32.29	31.2	2HPF
a03f002c-d1c7-47f2-b368-6946409f699a	ENSDARG00000037350	ENSDART00000147800	26.7	31.2	2HPF
a09b315f-701c-495c-a76d-267d1a111aef	ENSDARG00000037350	ENSDART00000147800	24.27	31.2	2HPF
a3358810-16b0-47e1-b9a2-d87cbe8183b5	ENSDARG00000037350	ENSDART00000147800	42.66	31.2	2HPF
a3acfb2b-a935-42b5-9ed2-96f7bbb54737	ENSDARG00000037350	ENSDART00000147800	64.1	31.2	2HPF
a3e86cab-d84f-47cb-a3e3-73364141b42e	ENSDARG00000037350	ENSDART00000147800	102.72	31.2	2HPF
a4565aba-5b95-4bd0-8808-9d8f19b54712	ENSDARG00000037350	ENSDART00000147800	41.76	31.2	2HPF
ab2c64ba-7e9d-460b-a338-66ff0ce45a5b	ENSDARG00000037350	ENSDART00000147800	0	31.2	2HPF
aec584ce-3401-428b-acca-00759135f2b9	ENSDARG00000037350	ENSDART00000147800	68.89	31.2	2HPF
af08a921-1053-4deb-9d14-85d42df4f92a	ENSDARG00000037350	ENSDART00000147800	13.96	31.2	2HPF
b1038ba9-a2a0-4bfb-bc80-fd37132b595f	ENSDARG00000037350	ENSDART00000147800	55.85	31.2	2HPF
b1826636-6de1-4d90-bf68-bcc716d2338b	ENSDARG00000037350	ENSDART00000147800	53.64	31.2	2HPF
b1e95126-7e45-4cc3-9a64-5c3411c5d8f8	ENSDARG00000037350	ENSDART00000147800	7.71	31.2	2HPF
b4685f53-8b71-40fa-94f3-fe099524d208	ENSDARG00000037350	ENSDART00000147800	51.31	31.2	2HPF
b671ecc5-be85-4203-a8de-ec35358d0cc1	ENSDARG00000037350	ENSDART00000147800	0	31.2	2HPF
b671ecc5-be85-4203-a8de-ec35358d0cc1	ENSDARG00000037350	ENSDART00000130277	0	31.17	2HPF
b79b1f56-8fa7-4943-b9f6-f23885e03bf2	ENSDARG00000037350	ENSDART00000147800	36.34	31.2	2HPF
bb64e6a3-24a1-4842-b8c4-e6599fd7b475	ENSDARG00000037350	ENSDART00000147800	4.08	31.2	2HPF
c0b7a17a-4ab7-4db9-b84c-4759553a0d67	ENSDARG00000037350	ENSDART00000147800	0	31.2	2HPF
c14f8f8f-8a66-4679-8681-5bb9f7de4908	ENSDARG00000037350	ENSDART00000147800	5.54	31.2	2HPF
c2238335-d24b-4b4f-bfc5-05b38fed79ca	ENSDARG00000037350	ENSDART00000147800	59.46	31.2	2HPF
c2f6bd18-cfb6-464e-9c0b-c5a3f2598b70	ENSDARG00000037350	ENSDART00000147800	0	31.2	2HPF
c42646ae-05eb-49d3-98c4-0b18ba9afeee	ENSDARG00000037350	ENSDART00000147800	65.74	31.2	2HPF
c46d3b06-77a2-4f98-825d-8dc16fd40c0c	ENSDARG00000037350	ENSDART00000147800	81.78	31.2	2HPF
c651141a-9cde-4bdf-b069-05943a4bb72b	ENSDARG00000037350	ENSDART00000147800	18.49	31.2	2HPF
c651141a-9cde-4bdf-b069-05943a4bb72b	ENSDARG00000037350	ENSDART00000130277	18.49	31.17	2HPF
c95f6db3-e091-4b13-9990-2e638857d910	ENSDARG00000037350	ENSDART00000147800	39.85	31.2	2HPF
ca05ba7a-5b48-4669-ada8-6b53c82fbcb8	ENSDARG00000037350	ENSDART00000147800	72.88	31.2	2HPF
cb120b83-6a66-4916-927c-c9d36eed68f4	ENSDARG00000037350	ENSDART00000147800	10.8	31.2	2HPF
cbd550d7-7c31-45ac-83ee-1490a6685a06	ENSDARG00000037350	ENSDART00000147800	19.44	31.2	2HPF
cca79258-e00b-48bb-9081-344e7d2b57d4	ENSDARG00000037350	ENSDART00000147800	14	31.2	2HPF
cd1bab32-6b16-4970-95e2-d42bbfd51c30	ENSDARG00000037350	ENSDART00000147800	42.57	31.2	2HPF
cd6d22a2-a905-4825-8e6b-ac4c0bc6a111	ENSDARG00000037350	ENSDART00000147800	44.82	31.2	2HPF
cdd27234-7165-44b1-827e-a9566129bc5c	ENSDARG00000037350	ENSDART00000147800	17.76	31.2	2HPF
d0f27f2c-a47a-41f4-8419-ef55d4efd069	ENSDARG00000037350	ENSDART00000147800	49.35	31.2	2HPF
d278928d-4200-4a03-bfa2-655cfd77223f	ENSDARG00000037350	ENSDART00000147800	0	31.2	2HPF
d2a45bec-e2af-465d-b1c7-90e2ec6b629b	ENSDARG00000037350	ENSDART00000130277	12.05	31.17	2HPF
d587b171-fd41-463f-b753-1a6f61ca8587	ENSDARG00000037350	ENSDART00000147800	47.04	31.2	2HPF
d5b22b21-b28e-4cc8-98d5-f4bdb257bc3b	ENSDARG00000037350	ENSDART00000147800	40.63	31.2	2HPF
d5b28937-f66d-48d4-b338-4eba02eab7ae	ENSDARG00000037350	ENSDART00000147800	61.64	31.2	2HPF
d78b57e6-841b-4f33-b560-9e8977054ed9	ENSDARG00000037350	ENSDART00000147800	63.91	31.2	2HPF
d78b57e6-841b-4f33-b560-9e8977054ed9	ENSDARG00000037350	ENSDART00000130277	63.91	31.17	2HPF
d88e9023-ff9f-4995-9cd4-c5b6fc334d17	ENSDARG00000037350	ENSDART00000147800	39.62	31.2	2HPF
d9e98545-950d-4423-adf7-2b5eeb7120a5	ENSDARG00000037350	ENSDART00000147800	91.4	31.2	2HPF
da44f46b-4193-4ba0-b7d7-5c98439f9d35	ENSDARG00000037350	ENSDART00000147800	4.18	31.2	2HPF
dff78f3b-046d-4d2f-8b2c-143a4693b086	ENSDARG00000037350	ENSDART00000147800	35.22	31.2	2HPF
e039dd66-331d-45b4-9f93-5a4f5baaf27e	ENSDARG00000037350	ENSDART00000147800	39.59	31.2	2HPF
e0b14cb7-f713-4832-ac4d-ca71a90df57a	ENSDARG00000037350	ENSDART00000147800	0	31.2	2HPF
e11e6ca6-98e7-4a8d-a638-26d6aa29a37c	ENSDARG00000037350	ENSDART00000147800	64.97	31.2	2HPF
e165487c-5da2-4b25-be87-448f4c54c22a	ENSDARG00000037350	ENSDART00000147800	9.48	31.2	2HPF
e2957c63-08a7-41aa-9db8-a3b52e2beb62	ENSDARG00000037350	ENSDART00000147800	22.18	31.2	2HPF
e308f892-c227-4109-992f-f9852e845ab4	ENSDARG00000037350	ENSDART00000147800	33.81	31.2	2HPF
e375afa9-5c37-4351-9613-22b4fa076c98	ENSDARG00000037350	ENSDART00000147800	45.51	31.2	2HPF
e5a6a341-3d3b-40c7-a377-6289bf3a67c2	ENSDARG00000037350	ENSDART00000147800	27.34	31.2	2HPF
e85ce4c2-d71a-44d2-8ac8-89044612603d	ENSDARG00000037350	ENSDART00000147800	72.86	31.2	2HPF
eaa46bb3-6d3a-456f-96b1-7ea60632b74e	ENSDARG00000037350	ENSDART00000147800	74.15	31.2	2HPF
eb76d5f0-da1b-45a3-b4c7-4976aa61e849	ENSDARG00000037350	ENSDART00000130277	58.04	31.17	2HPF
eb76d5f0-da1b-45a3-b4c7-4976aa61e849	ENSDARG00000037350	ENSDART00000147800	58.04	31.2	2HPF
ec8c52c6-eca6-4150-bd7c-96b54e8494b1	ENSDARG00000037350	ENSDART00000147800	21.65	31.2	2HPF
ecbffd19-5e3a-4fea-96bd-3eec1818aa0f	ENSDARG00000037350	ENSDART00000147800	36.02	31.2	2HPF
edc40e01-39b7-4e1e-92f7-49b637546c39	ENSDARG00000037350	ENSDART00000147800	70.54	31.2	2HPF
ef75f8e2-b843-4952-8f1c-9eda18c6aa19	ENSDARG00000037350	ENSDART00000147800	18.76	31.2	2HPF
efe8dae7-20e4-4d4d-8f75-f203cd57ec6f	ENSDARG00000037350	ENSDART00000147800	32.98	31.2	2HPF
f243a132-18b7-414d-9c8f-8179e00bb317	ENSDARG00000037350	ENSDART00000147800	0	31.2	2HPF
f25588ba-7f80-47d7-a238-a1df7407f329	ENSDARG00000037350	ENSDART00000147800	13.2	31.2	2HPF
f54e211d-e955-4039-bc77-006887f4f861	ENSDARG00000037350	ENSDART00000147800	58.53	31.2	2HPF
f580c9c7-e9f9-4201-bb43-df27115cba67	ENSDARG00000037350	ENSDART00000147800	0	31.2	2HPF
f8f7bb32-5cf9-478f-826c-fdf61ea6a9d4	ENSDARG00000037350	ENSDART00000147800	48.32	31.2	2HPF
f935b329-27bd-4b0b-94a6-a84907aa0080	ENSDARG00000037350	ENSDART00000147800	11.46	31.2	2HPF
fa07ff25-f04e-4709-b598-2ac3fffb7cf4	ENSDARG00000037350	ENSDART00000147800	6	31.2	2HPF
fa890cfa-1431-4567-9142-0f86b6b7f89c	ENSDARG00000037350	ENSDART00000147800	0	31.2	2HPF
fd2821ad-a73b-4c7c-a6a4-80f52bb55090	ENSDARG00000037350	ENSDART00000147800	22.13	31.2	2HPF
fd461cf7-c2a7-45aa-a67f-d90e5cd651c8	ENSDARG00000037350	ENSDART00000147800	42.68	31.2	2HPF
fdcccf81-b02e-4781-8a31-b97e3aa802f1	ENSDARG00000037350	ENSDART00000147800	67.14	31.2	2HPF
fe13e86f-2a5b-44a0-aa30-dd170db85e24	ENSDARG00000037350	ENSDART00000147800	70.86	31.2	2HPF
fec22007-ec09-4943-a161-84c71750bb7c	ENSDARG00000037350	ENSDART00000147800	0	31.2	2HPF
00a46325-0ec5-4b93-86f3-e62c77e48c0d	ENSDARG00000037350	ENSDART00000147800	59.07	39.83	4HPF
00fceb26-71ff-4434-abc5-d78e6bc4760b	ENSDARG00000037350	ENSDART00000147800	69.64	39.83	4HPF
0214a422-7055-43ae-abea-d8f821a5a426	ENSDARG00000037350	ENSDART00000147800	0	39.83	4HPF
0451f306-55ad-43e7-aed3-ae702ea2b121	ENSDARG00000037350	ENSDART00000147800	32.22	39.83	4HPF
048d8b7a-f36a-4428-a2c8-ec2624026619	ENSDARG00000037350	ENSDART00000147800	0	39.83	4HPF
05512feb-4d2a-46e4-89b8-ee2c69c0616a	ENSDARG00000037350	ENSDART00000147800	38.14	39.83	4HPF
05df3d9c-537e-41c3-8e8a-aa20b6520b51	ENSDARG00000037350	ENSDART00000147800	19.88	39.83	4HPF
0896304b-05fd-4a1e-93fd-cc5c61e3605d	ENSDARG00000037350	ENSDART00000130277	20.1	38.265	4HPF
0cc73b0f-e97a-41af-93f0-00ff3c2cdccd	ENSDARG00000037350	ENSDART00000147800	139.31	39.83	4HPF
0e194f48-3ae7-4b40-af8d-93ad391ac43a	ENSDARG00000037350	ENSDART00000147800	31.86	39.83	4HPF
0e5ccc50-4cee-45c5-9a07-f10c44e25ed1	ENSDARG00000037350	ENSDART00000147800	36.21	39.83	4HPF
0fa3f732-1a14-4a47-bd9d-ac297f063022	ENSDARG00000037350	ENSDART00000147800	23.91	39.83	4HPF
10b0d3ac-f829-4161-87d5-d4eda5703b87	ENSDARG00000037350	ENSDART00000147800	5.85	39.83	4HPF
116f0553-162c-48f1-8eb6-54e49347d8cc	ENSDARG00000037350	ENSDART00000147800	25.36	39.83	4HPF
157b0b5e-1fcd-4155-9bba-4e229df610a8	ENSDARG00000037350	ENSDART00000147800	6.38	39.83	4HPF
157fca76-9a55-468b-9aec-5abac6dfcda3	ENSDARG00000037350	ENSDART00000147800	59.09	39.83	4HPF
16259936-173e-4d83-bf0c-52986f413921	ENSDARG00000037350	ENSDART00000147800	0	39.83	4HPF
16ac0cb3-24f7-4c60-bd2b-dc0e762392b1	ENSDARG00000037350	ENSDART00000130277	37.93	38.265	4HPF
180f411d-eedc-4c54-946e-e0cd1cdafaaf	ENSDARG00000037350	ENSDART00000147800	0	39.83	4HPF
1b8eb4b1-df60-4791-8a0d-a25cb2f73613	ENSDARG00000037350	ENSDART00000147800	0	39.83	4HPF
1cc8f09a-09c2-49cc-8fc1-386dd7a7048e	ENSDARG00000037350	ENSDART00000147800	40.69	39.83	4HPF
1f8664a0-354e-4d63-80fc-96af8493e0d0	ENSDARG00000037350	ENSDART00000147800	41.19	39.83	4HPF
1fd5d659-a8bd-48d3-9087-55523e90b247	ENSDARG00000037350	ENSDART00000147800	43.42	39.83	4HPF
21ba2e2c-244d-4546-9f48-cd7f21373cce	ENSDARG00000037350	ENSDART00000147800	36.09	39.83	4HPF
21ce5289-1fbe-459d-9f26-1bf8c3994bcf	ENSDARG00000037350	ENSDART00000147800	39.09	39.83	4HPF
2204f16d-e3b2-4860-b834-3bda64bec9ec	ENSDARG00000037350	ENSDART00000147800	62.18	39.83	4HPF
22191bf8-e606-4616-8b4a-ac69c8b2ad28	ENSDARG00000037350	ENSDART00000147800	0	39.83	4HPF
2546ff06-e245-44b5-953f-c94104ae4ebc	ENSDARG00000037350	ENSDART00000147800	30.15	39.83	4HPF
25e57969-4fe6-4f0a-8f1b-3697345d1b2d	ENSDARG00000037350	ENSDART00000147800	62.25	39.83	4HPF
272c65a3-6c2d-4cd1-b212-5467ead6a76f	ENSDARG00000037350	ENSDART00000147800	25.16	39.83	4HPF
278948a3-2dde-4266-ba44-f87ae789d122	ENSDARG00000037350	ENSDART00000147800	90.72	39.83	4HPF
28596292-60e6-4c97-8ba9-1289da20d564	ENSDARG00000037350	ENSDART00000147800	56.78	39.83	4HPF
297a9be1-3387-4572-8dd6-f4825bcf1d7b	ENSDARG00000037350	ENSDART00000147800	40.74	39.83	4HPF
2b33c995-183c-4678-a465-be1a14f7f95b	ENSDARG00000037350	ENSDART00000147800	0	39.83	4HPF
2c90b6aa-4f05-451c-987f-f2c4ea173a67	ENSDARG00000037350	ENSDART00000147800	92.09	39.83	4HPF
2d1dccb5-7f74-4a89-bfae-7c1531d12947	ENSDARG00000037350	ENSDART00000147800	31.77	39.83	4HPF
2f2e86c6-b39f-4738-b480-5281e6e3541e	ENSDARG00000037350	ENSDART00000147800	117.68	39.83	4HPF
3032486f-7193-4d3a-a66d-264de52e3622	ENSDARG00000037350	ENSDART00000147800	45.4	39.83	4HPF
30a228d3-6cb3-4931-a4ac-ecde19898bf2	ENSDARG00000037350	ENSDART00000147800	31	39.83	4HPF
31f4d1b8-c1a5-4980-9815-f95e00a1a418	ENSDARG00000037350	ENSDART00000147800	27.05	39.83	4HPF
324c6d02-b7c7-4662-93a5-fbc9cfdc9b58	ENSDARG00000037350	ENSDART00000147800	114.55	39.83	4HPF
326781b2-3d57-4aeb-aa57-74a102e9f190	ENSDARG00000037350	ENSDART00000147800	46.61	39.83	4HPF
34ee811d-3858-474a-93d4-3d9c7dd1fb27	ENSDARG00000037350	ENSDART00000130277	62.76	38.265	4HPF
34ee811d-3858-474a-93d4-3d9c7dd1fb27	ENSDARG00000037350	ENSDART00000147800	62.76	39.83	4HPF
382cdfd8-0051-4f21-be7a-967bf17641bd	ENSDARG00000037350	ENSDART00000130277	33.45	38.265	4HPF
382cdfd8-0051-4f21-be7a-967bf17641bd	ENSDARG00000037350	ENSDART00000147800	33.45	39.83	4HPF
3a1fad1f-449c-40dd-a4d3-de4c5e8b1efa	ENSDARG00000037350	ENSDART00000147800	25.41	39.83	4HPF
3a836ef2-8665-4a09-a389-d5e0b6d7b7e2	ENSDARG00000037350	ENSDART00000147800	55.27	39.83	4HPF
3bdc5eac-3f5b-4480-a83e-20e448210cef	ENSDARG00000037350	ENSDART00000147800	38.47	39.83	4HPF
3d2ab5ec-2fbb-4339-b8fa-db7d79a00478	ENSDARG00000037350	ENSDART00000147800	26.68	39.83	4HPF
3f7d14ff-359d-4344-82df-0398df2418f1	ENSDARG00000037350	ENSDART00000147800	34.68	39.83	4HPF
42167ee3-04ec-4c25-bc32-67aeb48ec81c	ENSDARG00000037350	ENSDART00000147800	30.4	39.83	4HPF
43c05829-08ee-483d-89f8-44fc0f47c4a5	ENSDARG00000037350	ENSDART00000147800	75.77	39.83	4HPF
43e1ed9f-3c15-498a-92d3-49a9fba90e27	ENSDARG00000037350	ENSDART00000147800	62.03	39.83	4HPF
4609a521-e1d9-450f-b3f2-909257ded753	ENSDARG00000037350	ENSDART00000147800	69.51	39.83	4HPF
4765c25f-5b05-47dc-a1d9-3a4ab5b75ba6	ENSDARG00000037350	ENSDART00000147800	87.58	39.83	4HPF
478ff498-5050-4dec-9dfc-c7e47ff76c47	ENSDARG00000037350	ENSDART00000147800	51.37	39.83	4HPF
47e09115-0660-4fd1-b916-4d73baa9d109	ENSDARG00000037350	ENSDART00000147800	77.17	39.83	4HPF
4a570ecb-d4bf-43f8-8e3b-94d1aa10af20	ENSDARG00000037350	ENSDART00000147800	105.71	39.83	4HPF
4a64ae52-4d20-4919-849b-00a914eb4289	ENSDARG00000037350	ENSDART00000147800	40.23	39.83	4HPF
4eb4acd3-38c2-431c-9aab-1b1e725d96cd	ENSDARG00000037350	ENSDART00000147800	10.8	39.83	4HPF
52d8db13-2972-40e5-b7d4-06df15ea5459	ENSDARG00000037350	ENSDART00000130277	5.33	38.265	4HPF
52d8db13-2972-40e5-b7d4-06df15ea5459	ENSDARG00000037350	ENSDART00000147800	5.33	39.83	4HPF
52f71c18-d69a-4504-a211-f8a47fa7b5d3	ENSDARG00000037350	ENSDART00000147800	54.9	39.83	4HPF
53b53edb-0d28-4001-a079-ce189b8da40c	ENSDARG00000037350	ENSDART00000147800	33.45	39.83	4HPF
550151d2-c4e2-46bf-8c2f-af032b639109	ENSDARG00000037350	ENSDART00000147800	31.62	39.83	4HPF
55a3363b-e51c-4058-a2fd-f61695f939a7	ENSDARG00000037350	ENSDART00000147800	78.18	39.83	4HPF
55e03d8a-bc43-4a80-b625-c2a0759f6368	ENSDARG00000037350	ENSDART00000147800	0	39.83	4HPF
55fd0d3a-fc96-465f-b007-7924a4475866	ENSDARG00000037350	ENSDART00000130277	55.7	38.265	4HPF
5803d426-1440-4396-8134-56628c77e423	ENSDARG00000037350	ENSDART00000147800	103.96	39.83	4HPF
5a880dec-c703-483c-9f50-28cc3fe2e241	ENSDARG00000037350	ENSDART00000147800	80.84	39.83	4HPF
5b979cce-21ec-4a11-8de3-d71c401b74c3	ENSDARG00000037350	ENSDART00000147800	63.88	39.83	4HPF
5bde38d3-01e8-4342-a4d2-4c92aca50a7e	ENSDARG00000037350	ENSDART00000147800	20.06	39.83	4HPF
5d31e7d7-6261-417e-a3ff-f7e662c31616	ENSDARG00000037350	ENSDART00000147800	13.89	39.83	4HPF
608a99dc-147b-4d0e-a39a-480f71fd4e9e	ENSDARG00000037350	ENSDART00000147800	39.83	39.83	4HPF
60d8d5f8-a014-487a-9715-214ddcf2f6cf	ENSDARG00000037350	ENSDART00000147800	70.96	39.83	4HPF
633bbe62-c5c1-49d9-958b-62e4a87a1f11	ENSDARG00000037350	ENSDART00000147800	111.6	39.83	4HPF
633bbe62-c5c1-49d9-958b-62e4a87a1f11	ENSDARG00000037350	ENSDART00000130277	111.6	38.265	4HPF
63468749-0892-4a77-862b-44274555beed	ENSDARG00000037350	ENSDART00000147800	0	39.83	4HPF
64630b77-5758-473e-b754-04e096b359fd	ENSDARG00000037350	ENSDART00000147800	53.48	39.83	4HPF
6616195b-5292-4ec0-8454-26ed7db069e7	ENSDARG00000037350	ENSDART00000147800	40.86	39.83	4HPF
664338cb-f359-43ea-aaf5-3c0fb5a382a0	ENSDARG00000037350	ENSDART00000147800	24.64	39.83	4HPF
66d573bd-d689-4968-b030-a21f4787c019	ENSDARG00000037350	ENSDART00000130277	38.6	38.265	4HPF
66d573bd-d689-4968-b030-a21f4787c019	ENSDARG00000037350	ENSDART00000147800	38.6	39.83	4HPF
6847783e-a6eb-43cc-b3c2-e6f32e919477	ENSDARG00000037350	ENSDART00000147800	13.23	39.83	4HPF
6c422113-a0d5-4d7a-b7ad-7e2bf3feb037	ENSDARG00000037350	ENSDART00000147800	0	39.83	4HPF
6e799833-597b-468f-b7b4-a16dd132e7a9	ENSDARG00000037350	ENSDART00000147800	60.14	39.83	4HPF
6e85fe22-5c7a-44b4-aa94-55d93bc7aefa	ENSDARG00000037350	ENSDART00000147800	50.58	39.83	4HPF
6fbe1a8e-a95c-4fb6-80aa-83192fd0d7c0	ENSDARG00000037350	ENSDART00000147800	54.99	39.83	4HPF
70eea86c-f5e3-43bf-b183-b42536d81885	ENSDARG00000037350	ENSDART00000147800	27.86	39.83	4HPF
73203b40-bba3-45c9-a138-c206ca98a483	ENSDARG00000037350	ENSDART00000130277	25.62	38.265	4HPF
75061dee-ca97-4031-a1df-cab907f30d77	ENSDARG00000037350	ENSDART00000147800	49.21	39.83	4HPF
76edaf8e-b769-41ea-a2b2-4e5e9e611b7b	ENSDARG00000037350	ENSDART00000147800	58.5	39.83	4HPF
770e9a9a-879d-40e5-9339-818077d7ad84	ENSDARG00000037350	ENSDART00000130277	32.57	38.265	4HPF
770e9a9a-879d-40e5-9339-818077d7ad84	ENSDARG00000037350	ENSDART00000147800	32.57	39.83	4HPF
77afc465-fd57-4155-8ef2-6ef6a5500e8f	ENSDARG00000037350	ENSDART00000147800	48.19	39.83	4HPF
77c2cef2-e19f-4733-ad40-bbe5c70424a7	ENSDARG00000037350	ENSDART00000147800	15.67	39.83	4HPF
791d476b-200e-440a-8c33-aeed6323407e	ENSDARG00000037350	ENSDART00000147800	98.38	39.83	4HPF
7a058f44-2e1f-49f7-9aa3-87302dee9160	ENSDARG00000037350	ENSDART00000147800	46.64	39.83	4HPF
7e5e55ac-7b18-4356-bc1b-1d4e46c871b8	ENSDARG00000037350	ENSDART00000147800	93.29	39.83	4HPF
7ee5a468-f17c-4410-9665-145048a61c70	ENSDARG00000037350	ENSDART00000147800	66.41	39.83	4HPF
7f6217b4-65bb-49cb-8045-89bdd59f44af	ENSDARG00000037350	ENSDART00000147800	25.25	39.83	4HPF
8126b948-1579-49d8-aab2-e9ef92e32350	ENSDARG00000037350	ENSDART00000147800	30.31	39.83	4HPF
81a2b88b-7814-4a7d-9f53-f3678c394cea	ENSDARG00000037350	ENSDART00000147800	0	39.83	4HPF
81ae4d59-0b77-4364-a008-63b917686d0d	ENSDARG00000037350	ENSDART00000130277	34.25	38.265	4HPF
853bbc0c-e82e-439c-867e-3560c22438e5	ENSDARG00000037350	ENSDART00000130277	36.13	38.265	4HPF
898f14c9-f6e4-4cc5-a33d-754d7bc5f979	ENSDARG00000037350	ENSDART00000147800	153.4	39.83	4HPF
89ffd506-b1a1-4372-865d-78647ac6f174	ENSDARG00000037350	ENSDART00000147800	105.44	39.83	4HPF
8bde905b-fe8c-4b80-a5fc-42c793b98d60	ENSDARG00000037350	ENSDART00000147800	26.02	39.83	4HPF
8c160143-2899-41ef-ae1b-b9b180970c5c	ENSDARG00000037350	ENSDART00000147800	22.79	39.83	4HPF
8dd657e9-8d64-43f7-bbb4-389201d91d53	ENSDARG00000037350	ENSDART00000147800	68.15	39.83	4HPF
90cec1f4-a808-42c4-a0d4-e0e7a3046ff4	ENSDARG00000037350	ENSDART00000147800	13.53	39.83	4HPF
92150f23-fc20-4bc5-bd38-f2b6c1372288	ENSDARG00000037350	ENSDART00000147800	38.77	39.83	4HPF
9365bb53-4a37-440d-946c-547153807655	ENSDARG00000037350	ENSDART00000147800	17.72	39.83	4HPF
93afdc6f-dbbd-4a05-9dce-512926eee69e	ENSDARG00000037350	ENSDART00000147800	30.19	39.83	4HPF
93de90f1-c898-46a6-bf53-ca62f631152c	ENSDARG00000037350	ENSDART00000147800	46.31	39.83	4HPF
93de90f1-c898-46a6-bf53-ca62f631152c	ENSDARG00000037350	ENSDART00000130277	46.31	38.265	4HPF
9414f87a-7bc6-4521-af2d-45784d1b0e54	ENSDARG00000037350	ENSDART00000147800	0	39.83	4HPF
99ee7dee-0ff8-460e-9700-7494e4a8484f	ENSDARG00000037350	ENSDART00000147800	69.9	39.83	4HPF
9a7a7c93-b910-4079-99b6-766f59587870	ENSDARG00000037350	ENSDART00000130277	68.41	38.265	4HPF
9a7a7c93-b910-4079-99b6-766f59587870	ENSDARG00000037350	ENSDART00000147800	68.41	39.83	4HPF
9dc1f1f9-376a-46c2-9cf7-5e9343227fac	ENSDARG00000037350	ENSDART00000147800	0	39.83	4HPF
a10c2e47-97f6-4348-b3c5-263b8421cf60	ENSDARG00000037350	ENSDART00000147800	48.91	39.83	4HPF
a6829707-9869-4163-8acf-669a0a5c38c3	ENSDARG00000037350	ENSDART00000147800	45.48	39.83	4HPF
a7e0a99b-0f3c-4b0b-b8ba-28136c5d8d9b	ENSDARG00000037350	ENSDART00000147800	24.32	39.83	4HPF
a873e14c-1a80-4a08-8ad8-c465d4113b45	ENSDARG00000037350	ENSDART00000147800	50.74	39.83	4HPF
aa75f8a6-d5cf-49db-b3a8-57a6b1b2dee4	ENSDARG00000037350	ENSDART00000147800	23.2	39.83	4HPF
abe64511-bb32-4b8b-9181-7f468f933c5f	ENSDARG00000037350	ENSDART00000130277	6.12	38.265	4HPF
abe64511-bb32-4b8b-9181-7f468f933c5f	ENSDARG00000037350	ENSDART00000147800	6.12	39.83	4HPF
ad319a97-4238-4af9-9e4e-78d9770fc0d9	ENSDARG00000037350	ENSDART00000147800	82.52	39.83	4HPF
aef1c949-7358-4dbb-beda-7d893cfb2484	ENSDARG00000037350	ENSDART00000130277	57.19	38.265	4HPF
b288ed5d-cb96-4afd-ac6a-b9bd003b4878	ENSDARG00000037350	ENSDART00000147800	39.08	39.83	4HPF
b3a61631-6496-4d18-b9ec-0531c0ba82c9	ENSDARG00000037350	ENSDART00000147800	41.66	39.83	4HPF
b48a500e-29e8-4078-b934-a5d8ffb3ee11	ENSDARG00000037350	ENSDART00000147800	35.92	39.83	4HPF
b533cdfc-43c1-4c5f-a1e6-6ecb99344266	ENSDARG00000037350	ENSDART00000130277	67.48	38.265	4HPF
b61a9291-6606-463d-94c3-9ef75afd6563	ENSDARG00000037350	ENSDART00000147800	58.42	39.83	4HPF
b6b474a6-b4d8-4ae1-8c5a-e14816262600	ENSDARG00000037350	ENSDART00000147800	52.22	39.83	4HPF
b7f97a35-cd4e-4d23-90d7-5adf6fcad013	ENSDARG00000037350	ENSDART00000147800	19.77	39.83	4HPF
b9696b7a-4cfa-4d55-8c60-00e50a6e0024	ENSDARG00000037350	ENSDART00000147800	26.76	39.83	4HPF
bbb56857-3a8a-4e60-96f3-5294b29a639a	ENSDARG00000037350	ENSDART00000147800	91.36	39.83	4HPF
bd63c596-30e7-4ed9-88cf-10ab8adbca03	ENSDARG00000037350	ENSDART00000147800	83.23	39.83	4HPF
bdbf4239-7aa7-4523-b83f-77edd3b9d063	ENSDARG00000037350	ENSDART00000147800	10.45	39.83	4HPF
bdfddb3a-61e4-4495-b291-ac9cc62cae4a	ENSDARG00000037350	ENSDART00000147800	37.78	39.83	4HPF
bed07e4a-f42c-411b-bcfc-555a4a7c01c0	ENSDARG00000037350	ENSDART00000147800	4.34	39.83	4HPF
bf8283a4-9c14-4be6-a611-e6941d18774d	ENSDARG00000037350	ENSDART00000147800	45.35	39.83	4HPF
c15b7f88-85ef-4d87-b884-e9fb16b01796	ENSDARG00000037350	ENSDART00000147800	24.89	39.83	4HPF
c25f639c-93c6-4b70-8257-c9e6ec244075	ENSDARG00000037350	ENSDART00000130277	32.09	38.265	4HPF
c6ef67f8-3cb6-4573-8c9c-52010c58b6f1	ENSDARG00000037350	ENSDART00000147800	54.99	39.83	4HPF
c7df289f-e7ca-493a-b051-38c4e09f6d55	ENSDARG00000037350	ENSDART00000147800	59.83	39.83	4HPF
c89bd798-9ddf-429f-8802-6483584d3aa2	ENSDARG00000037350	ENSDART00000147800	51.8	39.83	4HPF
c8fd6cb4-2db3-4677-be3f-42d6a531261b	ENSDARG00000037350	ENSDART00000147800	40.44	39.83	4HPF
c9828525-d271-4c95-aab6-a21934d17366	ENSDARG00000037350	ENSDART00000147800	57.99	39.83	4HPF
ca5e6388-7b80-4de5-9cc5-ee9ef24abadf	ENSDARG00000037350	ENSDART00000147800	35.29	39.83	4HPF
cc526a12-698f-44ca-98f1-d43f36898f38	ENSDARG00000037350	ENSDART00000147800	46.71	39.83	4HPF
cc78729e-7a62-42cd-8792-d79874b30417	ENSDARG00000037350	ENSDART00000147800	71.55	39.83	4HPF
cf168ad1-ba54-4a46-9655-75efbfcc8a7e	ENSDARG00000037350	ENSDART00000130277	35.84	38.265	4HPF
d01cd55f-e765-4cde-86a4-70305542611c	ENSDARG00000037350	ENSDART00000147800	34.99	39.83	4HPF
d25276f2-185e-4a53-a88b-e0f5636614df	ENSDARG00000037350	ENSDART00000147800	0	39.83	4HPF
d25276f2-185e-4a53-a88b-e0f5636614df	ENSDARG00000037350	ENSDART00000130277	0	38.265	4HPF
d25adc67-c210-43f3-9dce-5928a261c5ec	ENSDARG00000037350	ENSDART00000147800	36.34	39.83	4HPF
d2aa6ac1-9f34-413a-9373-c74f25e232e2	ENSDARG00000037350	ENSDART00000147800	62.02	39.83	4HPF
d2afe9e1-3293-4a6c-bd98-1b5b7cbce6b3	ENSDARG00000037350	ENSDART00000147800	33.94	39.83	4HPF
d3aa9cc9-0879-481a-9a6e-08dcc9d95703	ENSDARG00000037350	ENSDART00000147800	0	39.83	4HPF
d4e29202-56c7-4513-ba8a-230a632a48bc	ENSDARG00000037350	ENSDART00000147800	47.99	39.83	4HPF
d8143058-bbfb-473e-b9ab-86ad5f44876c	ENSDARG00000037350	ENSDART00000147800	15.14	39.83	4HPF
d82f2f8e-e282-430a-80b7-aa7129e29dc1	ENSDARG00000037350	ENSDART00000147800	35.32	39.83	4HPF
d9b5235c-80bc-4a84-b874-807975af9f8c	ENSDARG00000037350	ENSDART00000147800	53.97	39.83	4HPF
d9cd7fb7-8449-4226-b317-831cb4eb721b	ENSDARG00000037350	ENSDART00000147800	5.62	39.83	4HPF
da1f7832-1572-422d-b1a2-ac5866ac36c0	ENSDARG00000037350	ENSDART00000130277	54.85	38.265	4HPF
da1f7832-1572-422d-b1a2-ac5866ac36c0	ENSDARG00000037350	ENSDART00000147800	54.85	39.83	4HPF
dab65cfa-f6ac-422e-bdaf-0baa43a2ec61	ENSDARG00000037350	ENSDART00000147800	50.65	39.83	4HPF
df786a39-f2a7-4cb6-94b9-92be8799f048	ENSDARG00000037350	ENSDART00000147800	29.81	39.83	4HPF
e03124c5-571a-4f79-823d-a09fa198f8cd	ENSDARG00000037350	ENSDART00000147800	0	39.83	4HPF
e0662f0e-807c-4770-895f-e096778acde4	ENSDARG00000037350	ENSDART00000130277	30.34	38.265	4HPF
e3cd29f5-8baa-4a3b-8b87-2e3994b6d1b0	ENSDARG00000037350	ENSDART00000147800	52.98	39.83	4HPF
e3e5bcf1-0e1a-40c9-b5dd-96c9af1e4757	ENSDARG00000037350	ENSDART00000147800	31.3	39.83	4HPF
e4540c43-bbc8-4cf2-9609-236a256c72d5	ENSDARG00000037350	ENSDART00000147800	27.16	39.83	4HPF
e47fac80-e3ce-4185-b7fd-a7953a1c925b	ENSDARG00000037350	ENSDART00000147800	62.16	39.83	4HPF
e499f2be-abff-436a-874c-6ae7c9a47b51	ENSDARG00000037350	ENSDART00000130277	94.27	38.265	4HPF
e7f65132-6c38-40ff-a0b0-921dde7c4912	ENSDARG00000037350	ENSDART00000147800	0	39.83	4HPF
eb36066a-3252-4e85-a182-5026eed699a7	ENSDARG00000037350	ENSDART00000147800	20.06	39.83	4HPF
ec79f243-b0e8-4eeb-9ec8-b7b5968b22a7	ENSDARG00000037350	ENSDART00000147800	59.53	39.83	4HPF
ec79f243-b0e8-4eeb-9ec8-b7b5968b22a7	ENSDARG00000037350	ENSDART00000130277	59.53	38.265	4HPF
ee54378b-3659-4a77-af00-1c82209d15bb	ENSDARG00000037350	ENSDART00000147800	40.82	39.83	4HPF
ee696062-5e04-4a04-b402-0e312ea66085	ENSDARG00000037350	ENSDART00000147800	31.8	39.83	4HPF
eea67e20-eb87-4d29-a9be-1fbe312b997c	ENSDARG00000037350	ENSDART00000147800	45.09	39.83	4HPF
eea67e20-eb87-4d29-a9be-1fbe312b997c	ENSDARG00000037350	ENSDART00000130277	45.09	38.265	4HPF
efa6b9ec-1a32-4bdc-8ec8-2c67f258e57f	ENSDARG00000037350	ENSDART00000147800	41.22	39.83	4HPF
f060ffa8-a479-4198-8458-c0a4b9dd6c5a	ENSDARG00000037350	ENSDART00000147800	57.73	39.83	4HPF
f0fd454d-5b4a-4c67-8a4a-50335dea7f8b	ENSDARG00000037350	ENSDART00000147800	30.8	39.83	4HPF
f2413dbf-9aab-466f-89f3-016043abcd17	ENSDARG00000037350	ENSDART00000130277	43.26	38.265	4HPF
f43d15d4-d0ca-4a5f-a940-58331162ea83	ENSDARG00000037350	ENSDART00000147800	76.65	39.83	4HPF
f4fa8e39-3fe4-4dfe-baf0-778ecf338802	ENSDARG00000037350	ENSDART00000147800	52.2	39.83	4HPF
f9c63d09-713a-43e0-9609-4e37be7aee61	ENSDARG00000037350	ENSDART00000147800	61.33	39.83	4HPF
fab005ea-a795-44c6-ace0-3cf28ceb3d70	ENSDARG00000037350	ENSDART00000147800	50.5	39.83	4HPF
fd912a53-0638-4afd-957b-4f09e28e76b0	ENSDARG00000037350	ENSDART00000147800	0	39.83	4HPF
febd5a95-8448-4fcf-968a-caf7877e5346	ENSDARG00000037350	ENSDART00000147800	31.78	39.83	4HPF
01d865b4-12e6-45d9-b2a7-76477b2cc6d4	ENSDARG00000037350	ENSDART00000147800	94.04	57.55	6HPF
027d86a6-ade0-4c20-94d2-636f5c73264c	ENSDARG00000037350	ENSDART00000147800	56.64	57.55	6HPF
02d51f87-0c35-47d6-9ae2-8793192296d7	ENSDARG00000037350	ENSDART00000147800	199.99	57.55	6HPF
037b6e79-814b-4125-ad47-3449546e4359	ENSDARG00000037350	ENSDART00000147800	118.79	57.55	6HPF
039a558e-b0ef-4a4c-bc12-e456da29742b	ENSDARG00000037350	ENSDART00000147800	56.76	57.55	6HPF
06a50934-2f26-4654-b05d-db437e3d53c8	ENSDARG00000037350	ENSDART00000147800	0	57.55	6HPF
06cc57bb-a486-4651-98cf-5ce8f2c24402	ENSDARG00000037350	ENSDART00000147800	40.84	57.55	6HPF
078f5a58-e098-476d-94c2-86869caf5a98	ENSDARG00000037350	ENSDART00000147800	155.53	57.55	6HPF
07bbbf5b-cf81-4270-9037-4b5e88f8865f	ENSDARG00000037350	ENSDART00000147800	59.43	57.55	6HPF
07efaf25-1a85-46a3-b172-40bb7867d440	ENSDARG00000037350	ENSDART00000147800	137.82	57.55	6HPF
0863f8df-0830-47f7-947c-9c1258332a4a	ENSDARG00000037350	ENSDART00000147800	216.66	57.55	6HPF
0881fd92-2453-4f3d-bbfb-0deef01100f4	ENSDARG00000037350	ENSDART00000147800	53.54	57.55	6HPF
08c308e5-a65f-4c14-aeb5-3541e220cc64	ENSDARG00000037350	ENSDART00000147800	42.63	57.55	6HPF
08fa53d3-4310-4c5f-8050-06026d911b60	ENSDARG00000037350	ENSDART00000147800	40.04	57.55	6HPF
095bbbf0-dfed-4ab6-a4a1-a05069be1e43	ENSDARG00000037350	ENSDART00000147800	52.57	57.55	6HPF
0a5cde9c-d71e-4450-a314-d5010ecc3cc2	ENSDARG00000037350	ENSDART00000147800	99.9	57.55	6HPF
0ae12bc5-98d8-4277-8e33-93addc933f11	ENSDARG00000037350	ENSDART00000147800	39.85	57.55	6HPF
0b317758-6a1a-4a9c-b50d-ea5dd593ec0d	ENSDARG00000037350	ENSDART00000147800	50.8	57.55	6HPF
0cd42057-b20d-4a1a-b8d1-bce1ad62240d	ENSDARG00000037350	ENSDART00000147800	53.45	57.55	6HPF
0e4a9e5c-0002-4e06-8ae1-82aede6bfb4e	ENSDARG00000037350	ENSDART00000130277	18.83	58.64	6HPF
0e4a9e5c-0002-4e06-8ae1-82aede6bfb4e	ENSDARG00000037350	ENSDART00000147800	18.83	57.55	6HPF
0ff06a2a-7beb-4b2a-a327-786719ecdc53	ENSDARG00000037350	ENSDART00000147800	41.54	57.55	6HPF
135d30df-ef71-4f6d-a06a-f1f0c27c3ba0	ENSDARG00000037350	ENSDART00000147800	132.65	57.55	6HPF
139bd503-c715-4fe0-af55-059e903ece43	ENSDARG00000037350	ENSDART00000147800	111.3	57.55	6HPF
18336ee0-c77f-41f2-90e8-d51b7f7f96c9	ENSDARG00000037350	ENSDART00000147800	68.31	57.55	6HPF
19c11209-89f4-454c-84e0-6c5b26891901	ENSDARG00000037350	ENSDART00000147800	56.37	57.55	6HPF
1ad6e16b-525a-4514-b54d-d575dd7a7fad	ENSDARG00000037350	ENSDART00000130277	45.44	58.64	6HPF
210b6ca2-aa5d-47ae-b9f6-06826b30f9b9	ENSDARG00000037350	ENSDART00000147800	38.62	57.55	6HPF
215f08ee-eeab-4500-ba6f-dda6aed7daf2	ENSDARG00000037350	ENSDART00000147800	116.07	57.55	6HPF
21c0d944-c873-42d0-af98-6bdc51659f2a	ENSDARG00000037350	ENSDART00000147800	47.69	57.55	6HPF
2483189c-847c-44a2-90e7-2a270d440aba	ENSDARG00000037350	ENSDART00000147800	67.89	57.55	6HPF
24ac27b4-3d4e-4638-ab20-e78252c9ec58	ENSDARG00000037350	ENSDART00000147800	61.25	57.55	6HPF
2667dd6e-f65b-4945-b916-bd279d6ac236	ENSDARG00000037350	ENSDART00000147800	126.1	57.55	6HPF
284e71b3-7246-4ef5-8c2e-ae1198e56630	ENSDARG00000037350	ENSDART00000147800	32.72	57.55	6HPF
2870bbf9-5c71-4c0e-ac03-a28a4037571f	ENSDARG00000037350	ENSDART00000147800	64.99	57.55	6HPF
2952cd34-ed06-46ff-9c59-654b7889c40d	ENSDARG00000037350	ENSDART00000147800	144.94	57.55	6HPF
2af2f76d-9e03-4162-9827-7ae08af5da87	ENSDARG00000037350	ENSDART00000147800	16.02	57.55	6HPF
2ee6f35f-bab1-4741-bc90-3be1b9d79c87	ENSDARG00000037350	ENSDART00000147800	51.09	57.55	6HPF
3004227f-b3f0-49d2-9878-e3315b4634b0	ENSDARG00000037350	ENSDART00000147800	177.7	57.55	6HPF
3004227f-b3f0-49d2-9878-e3315b4634b0	ENSDARG00000037350	ENSDART00000130277	177.7	58.64	6HPF
31bccd79-eed1-4702-a2a9-b9594933b51f	ENSDARG00000037350	ENSDART00000147800	67.65	57.55	6HPF
3575ebd9-0355-4533-bfd9-a7e76e59f842	ENSDARG00000037350	ENSDART00000130277	56.16	58.64	6HPF
36409723-40ae-48e2-b77a-a7b9229b0097	ENSDARG00000037350	ENSDART00000147800	102.84	57.55	6HPF
36409723-40ae-48e2-b77a-a7b9229b0097	ENSDARG00000037350	ENSDART00000130277	102.84	58.64	6HPF
373be17e-c3e4-4ff9-8d47-20a42bcceb71	ENSDARG00000037350	ENSDART00000147800	63.74	57.55	6HPF
381565f0-2e3b-4439-8c8a-d44a9f07b17d	ENSDARG00000037350	ENSDART00000147800	56.32	57.55	6HPF
39d220fd-010b-4e97-9835-9ce8aae0035e	ENSDARG00000037350	ENSDART00000147800	130.33	57.55	6HPF
3c048145-b6d8-43f3-861f-502592a2aa32	ENSDARG00000037350	ENSDART00000147800	34.31	57.55	6HPF
3c36d73b-ee7e-4303-a851-900551796f74	ENSDARG00000037350	ENSDART00000147800	126.79	57.55	6HPF
3c60c3a0-9d29-48de-8add-55453a556708	ENSDARG00000037350	ENSDART00000147800	48.42	57.55	6HPF
3d2681f2-d1c0-4085-91ae-10e39e2a7cd3	ENSDARG00000037350	ENSDART00000130277	45.11	58.64	6HPF
3db13724-7fd7-4786-a5cc-8ca7be1dcc54	ENSDARG00000037350	ENSDART00000147800	35.91	57.55	6HPF
3e1269a9-f1ff-4233-8a2d-a06bbf03c4bc	ENSDARG00000037350	ENSDART00000147800	140.89	57.55	6HPF
3fbf42d8-af18-4a45-8ef8-daf7a3716733	ENSDARG00000037350	ENSDART00000147800	44.33	57.55	6HPF
40b7b33d-977e-4ca4-ae37-006424313e45	ENSDARG00000037350	ENSDART00000147800	115.32	57.55	6HPF
40e0ccaf-1544-40fe-aa1c-a5667c96df33	ENSDARG00000037350	ENSDART00000147800	148.94	57.55	6HPF
47a74bc0-fb1f-40aa-a4c2-ea05d546d23e	ENSDARG00000037350	ENSDART00000147800	33.52	57.55	6HPF
48b4ebd8-0ce2-47e2-ab43-e60f52ae1a9b	ENSDARG00000037350	ENSDART00000147800	65.03	57.55	6HPF
4a337cf6-2348-4d10-9561-f1da8330f4b5	ENSDARG00000037350	ENSDART00000147800	109.53	57.55	6HPF
4b762595-96e0-4c4f-80fc-23ce771519aa	ENSDARG00000037350	ENSDART00000147800	76.14	57.55	6HPF
4ba645c7-a4af-42d3-8f42-7f53bc84dbc2	ENSDARG00000037350	ENSDART00000147800	40.8	57.55	6HPF
4c17da4a-64ab-4a20-b6de-e65a489ae67d	ENSDARG00000037350	ENSDART00000147800	38.69	57.55	6HPF
4c34ec89-c21e-4360-a2ed-73527864bbeb	ENSDARG00000037350	ENSDART00000147800	64.99	57.55	6HPF
4cd44cac-5339-4ed6-8b8e-ec8c018e7084	ENSDARG00000037350	ENSDART00000147800	29.5	57.55	6HPF
4e1c5d35-e9b1-4e8d-b389-44a36d85b3c4	ENSDARG00000037350	ENSDART00000147800	45.21	57.55	6HPF
4f829692-2c5b-4bda-a54a-cacd54379a38	ENSDARG00000037350	ENSDART00000147800	66.5	57.55	6HPF
50284449-602c-494d-bc12-a39e3ccea3b5	ENSDARG00000037350	ENSDART00000147800	42.8	57.55	6HPF
514dfaa4-86c3-4d15-948e-0132d952ce2b	ENSDARG00000037350	ENSDART00000147800	209.05	57.55	6HPF
52a7b8a4-cfc0-42e5-80f6-00cbf4960326	ENSDARG00000037350	ENSDART00000147800	39.86	57.55	6HPF
55e9a6a6-fda4-4b93-9ef9-d016dd838b1c	ENSDARG00000037350	ENSDART00000147800	3.95	57.55	6HPF
5b9f7736-da57-4eaf-8e74-29c16e961808	ENSDARG00000037350	ENSDART00000147800	46.13	57.55	6HPF
5cde980f-f803-4921-b0cc-41381c8495d7	ENSDARG00000037350	ENSDART00000147800	71.23	57.55	6HPF
5df489e4-fd8d-4507-986c-05ee89885596	ENSDARG00000037350	ENSDART00000147800	61.16	57.55	6HPF
5e3aa22e-98f6-4ba7-98ab-7ac8adc192d3	ENSDARG00000037350	ENSDART00000147800	66.74	57.55	6HPF
5f2b9daf-6dfd-4a76-a357-8c17b221f69e	ENSDARG00000037350	ENSDART00000147800	151.2	57.55	6HPF
61dc347b-661a-4b80-80b1-c6244f245e97	ENSDARG00000037350	ENSDART00000147800	58.34	57.55	6HPF
680b2800-7af5-44a9-a474-2b6d1bcbe5db	ENSDARG00000037350	ENSDART00000147800	162.08	57.55	6HPF
6ab9f1d5-acf7-4074-88cc-4a3a51591e7c	ENSDARG00000037350	ENSDART00000147800	0	57.55	6HPF
6ce1c149-bd7b-4ced-aa2c-a46a26d6a1cf	ENSDARG00000037350	ENSDART00000147800	40.29	57.55	6HPF
6ee675e3-77ef-4834-874a-4e567a68a3f1	ENSDARG00000037350	ENSDART00000147800	21.82	57.55	6HPF
6f421338-fc4a-4e84-9ace-51fe94e75f1f	ENSDARG00000037350	ENSDART00000147800	56.08	57.55	6HPF
6ffadfa1-2ec9-45d7-be70-cae5a4efcac9	ENSDARG00000037350	ENSDART00000147800	90.91	57.55	6HPF
6ffadfa1-2ec9-45d7-be70-cae5a4efcac9	ENSDARG00000037350	ENSDART00000130277	90.91	58.64	6HPF
700a2a3f-6a1e-4ded-a5d5-cea6f90662f3	ENSDARG00000037350	ENSDART00000147800	159.4	57.55	6HPF
70502cd8-be3f-46c0-b5b0-ddb73d6555c4	ENSDARG00000037350	ENSDART00000147800	60.77	57.55	6HPF
70b5c7da-50f2-4610-b4b1-3accdca48a00	ENSDARG00000037350	ENSDART00000147800	39.9	57.55	6HPF
731641aa-36bf-4f0c-aa23-3b709b41cc7c	ENSDARG00000037350	ENSDART00000147800	95.04	57.55	6HPF
74bb06b0-bf2d-4bad-9c8b-956187dbc191	ENSDARG00000037350	ENSDART00000147800	116.1	57.55	6HPF
75b593b9-3199-4931-b55c-8b9eb4754788	ENSDARG00000037350	ENSDART00000147800	123.71	57.55	6HPF
77e18039-472c-4474-8fed-1c8d47b21092	ENSDARG00000037350	ENSDART00000147800	22.45	57.55	6HPF
78b4fcad-fe3e-4814-b400-ca68c70bb6df	ENSDARG00000037350	ENSDART00000147800	62.74	57.55	6HPF
795266a3-821d-4b11-baaa-4814f1d04759	ENSDARG00000037350	ENSDART00000147800	55.85	57.55	6HPF
7abbe047-40f3-406c-93b7-a8860591b050	ENSDARG00000037350	ENSDART00000147800	29.89	57.55	6HPF
7d555dc6-2a59-4631-89fe-810bf26c4313	ENSDARG00000037350	ENSDART00000130277	58.64	58.64	6HPF
7d555dc6-2a59-4631-89fe-810bf26c4313	ENSDARG00000037350	ENSDART00000147800	58.64	57.55	6HPF
7ffedfcb-47bb-4ed6-939d-043b54ca194b	ENSDARG00000037350	ENSDART00000130277	48.95	58.64	6HPF
80020d6c-85f8-4c13-8ab4-4cfb30f7ee84	ENSDARG00000037350	ENSDART00000147800	40.03	57.55	6HPF
8160b271-2d0e-4937-b02b-ef75f1b7e5f9	ENSDARG00000037350	ENSDART00000147800	16.84	57.55	6HPF
81d0a986-5e5b-4ea4-98a2-5b4274a32dd2	ENSDARG00000037350	ENSDART00000147800	125.72	57.55	6HPF
81fa34af-050e-4e0c-80a8-ad0629ec7836	ENSDARG00000037350	ENSDART00000130277	24.18	58.64	6HPF
81fa34af-050e-4e0c-80a8-ad0629ec7836	ENSDARG00000037350	ENSDART00000147800	24.18	57.55	6HPF
8257c970-5763-49c3-a56e-24b664cb1dc0	ENSDARG00000037350	ENSDART00000147800	145.18	57.55	6HPF
82ef3885-775d-4101-b6e3-8e00aacbd83f	ENSDARG00000037350	ENSDART00000147800	64.93	57.55	6HPF
83068ed7-9c43-40cc-b9d1-9c2283952c95	ENSDARG00000037350	ENSDART00000147800	32.19	57.55	6HPF
83681d64-9b3a-4a5f-a9f6-4932ffd1b73a	ENSDARG00000037350	ENSDART00000147800	33.1	57.55	6HPF
84c21600-d33c-4b8c-974a-38a6448040f9	ENSDARG00000037350	ENSDART00000147800	95.08	57.55	6HPF
85aaa5d1-4b68-42ac-b916-9a24c1f7eff0	ENSDARG00000037350	ENSDART00000147800	35.7	57.55	6HPF
85f56ed9-a0e9-42b7-9146-7da4e1a3073e	ENSDARG00000037350	ENSDART00000147800	194	57.55	6HPF
86a5da94-62c6-4ddf-a693-1d7d0b7c625d	ENSDARG00000037350	ENSDART00000147800	114.96	57.55	6HPF
86cf7dd5-401a-43d3-9bbc-28e49b367bb5	ENSDARG00000037350	ENSDART00000147800	48.36	57.55	6HPF
88e8e7c6-77f0-443f-833d-a26d34d01f4b	ENSDARG00000037350	ENSDART00000147800	33.52	57.55	6HPF
8a4f44a8-599d-4037-afc9-17efe71c9e15	ENSDARG00000037350	ENSDART00000130277	135.24	58.64	6HPF
8a4f44a8-599d-4037-afc9-17efe71c9e15	ENSDARG00000037350	ENSDART00000147800	135.24	57.55	6HPF
8a54f831-96ec-4197-a268-57a3bb818634	ENSDARG00000037350	ENSDART00000147800	56.6	57.55	6HPF
8ac5fb03-a474-4ea0-bf91-316e54c9f31d	ENSDARG00000037350	ENSDART00000147800	149.81	57.55	6HPF
8ad88753-de06-45fe-9617-7f80bca8a5a9	ENSDARG00000037350	ENSDART00000147800	43.42	57.55	6HPF
8b2013a2-5e7d-4891-b1d7-33b708b4aa9a	ENSDARG00000037350	ENSDART00000147800	70.24	57.55	6HPF
8b68d72d-446f-4a36-a206-fcd3725c640f	ENSDARG00000037350	ENSDART00000147800	169	57.55	6HPF
8cd1eca3-3367-4714-84c2-c85369b7df6f	ENSDARG00000037350	ENSDART00000147800	45.22	57.55	6HPF
8dc2f886-b45c-419d-b003-fc11f70bb0a3	ENSDARG00000037350	ENSDART00000147800	133.02	57.55	6HPF
8e2e1136-a282-479c-b35d-b8b60f7ebc02	ENSDARG00000037350	ENSDART00000147800	33.95	57.55	6HPF
916ae10e-095a-4cc8-87d2-b271fcc73f36	ENSDARG00000037350	ENSDART00000147800	59.87	57.55	6HPF
919e9234-0494-47d6-8225-f049db76c7b7	ENSDARG00000037350	ENSDART00000147800	34.53	57.55	6HPF
91a4198c-af61-4b71-ac52-a2a3e0ee1872	ENSDARG00000037350	ENSDART00000147800	149.8	57.55	6HPF
92323162-e2b5-4d69-9212-39ba57b791b1	ENSDARG00000037350	ENSDART00000147800	31.04	57.55	6HPF
92b9f66b-b7d4-4f2c-9847-c73f0a4a1f53	ENSDARG00000037350	ENSDART00000147800	28.65	57.55	6HPF
94701afa-c3a5-4d8a-a9f9-92b4ce4f782d	ENSDARG00000037350	ENSDART00000147800	0	57.55	6HPF
94c5b294-b538-4bec-bc5a-7b513ee5c506	ENSDARG00000037350	ENSDART00000147800	151.72	57.55	6HPF
94ece90c-984c-4a9d-8399-50037ea6c4bb	ENSDARG00000037350	ENSDART00000147800	42.41	57.55	6HPF
94ece90c-984c-4a9d-8399-50037ea6c4bb	ENSDARG00000037350	ENSDART00000130277	42.41	58.64	6HPF
950f1691-939f-4d88-9596-fba9e1480214	ENSDARG00000037350	ENSDART00000147800	40.48	57.55	6HPF
96531526-cec1-4567-998d-9bb8c5c15ac7	ENSDARG00000037350	ENSDART00000147800	50.52	57.55	6HPF
9700b2c5-eb4e-4d89-b724-b310fc10e987	ENSDARG00000037350	ENSDART00000147800	127.61	57.55	6HPF
9700c82b-2727-445c-a625-6fecb0543bfd	ENSDARG00000037350	ENSDART00000147800	46.8	57.55	6HPF
98a279f8-d465-4afe-a809-618ce4f30fa6	ENSDARG00000037350	ENSDART00000147800	170.63	57.55	6HPF
999d1fc3-f7e1-42a8-a7a6-f1fe20266129	ENSDARG00000037350	ENSDART00000147800	67.33	57.55	6HPF
9aed5de9-a412-4a57-8666-b3ce97492696	ENSDARG00000037350	ENSDART00000147800	118.64	57.55	6HPF
9be4c880-4c90-4a82-a4a8-4199ac9dc07a	ENSDARG00000037350	ENSDART00000147800	48.7	57.55	6HPF
9bfa3f4c-5563-45c4-9dbe-a760b234ef9b	ENSDARG00000037350	ENSDART00000147800	30.89	57.55	6HPF
9d193cfc-f109-4e0d-a751-d0043e2556d2	ENSDARG00000037350	ENSDART00000147800	117.67	57.55	6HPF
9e4fbb11-34f3-489e-ada8-6227df9bf14c	ENSDARG00000037350	ENSDART00000147800	31.18	57.55	6HPF
9e4fbb11-34f3-489e-ada8-6227df9bf14c	ENSDARG00000037350	ENSDART00000130277	31.18	58.64	6HPF
9fe268fe-fece-4ae9-9aa2-50b17157f610	ENSDARG00000037350	ENSDART00000147800	19.24	57.55	6HPF
a1e60ae9-cb4e-4a32-b264-66eb98f9063d	ENSDARG00000037350	ENSDART00000147800	116.08	57.55	6HPF
a37d16a0-ee4b-456a-aa6e-a8c7a723b86c	ENSDARG00000037350	ENSDART00000130277	57.67	58.64	6HPF
a3ca1c0e-7c89-4299-8b99-6978d6c0202f	ENSDARG00000037350	ENSDART00000130277	125.34	58.64	6HPF
a5426e4a-22f0-4cfd-82d7-47a9e6565de7	ENSDARG00000037350	ENSDART00000147800	170.45	57.55	6HPF
a58ce650-e633-47d0-a139-dfc236810b90	ENSDARG00000037350	ENSDART00000147800	115.75	57.55	6HPF
a690258e-e129-4cd3-a945-a0fce36b9c68	ENSDARG00000037350	ENSDART00000147800	33.87	57.55	6HPF
a6a347f8-e05b-4d81-81b0-99e5a8828a0e	ENSDARG00000037350	ENSDART00000147800	72.53	57.55	6HPF
a6e177a9-0834-479f-ac30-affca3baa14e	ENSDARG00000037350	ENSDART00000147800	40.35	57.55	6HPF
a95616e6-873a-4b7c-8177-a6d79e79c919	ENSDARG00000037350	ENSDART00000147800	82.42	57.55	6HPF
a95616e6-873a-4b7c-8177-a6d79e79c919	ENSDARG00000037350	ENSDART00000130277	82.42	58.64	6HPF
aa9732ab-fd96-4818-9036-518556e240d5	ENSDARG00000037350	ENSDART00000147800	23.27	57.55	6HPF
ab50284e-b014-42da-8f71-33d918234d9f	ENSDARG00000037350	ENSDART00000147800	45.46	57.55	6HPF
b0c8125a-3b58-4a90-b6a6-4e8162eaeb0e	ENSDARG00000037350	ENSDART00000147800	117.08	57.55	6HPF
b13771a8-daa8-4ce1-b97f-8ccdf43cdcd1	ENSDARG00000037350	ENSDART00000147800	38.05	57.55	6HPF
b1b8451e-7370-40be-8733-241253b2913a	ENSDARG00000037350	ENSDART00000147800	48.71	57.55	6HPF
b1fefff9-49f1-4a8d-9411-6f6bb63288ed	ENSDARG00000037350	ENSDART00000130277	39.39	58.64	6HPF
b31f486c-381d-4bd2-9bae-7cb593864c29	ENSDARG00000037350	ENSDART00000147800	84.32	57.55	6HPF
b3493978-2fd7-4944-877a-a9f0b91621b4	ENSDARG00000037350	ENSDART00000147800	70.12	57.55	6HPF
b48a351b-45e7-46d4-94d0-018c2795cab2	ENSDARG00000037350	ENSDART00000147800	11.92	57.55	6HPF
baca9eb1-1bb1-40a1-88ff-1a3c8ea757a5	ENSDARG00000037350	ENSDART00000147800	52.14	57.55	6HPF
bbecfb24-44d2-4464-bf30-137212a49bb7	ENSDARG00000037350	ENSDART00000130277	86.4	58.64	6HPF
bbef4cdc-3fdb-47c1-b39b-cfdde27e8412	ENSDARG00000037350	ENSDART00000147800	44.26	57.55	6HPF
bc6c1ef0-1f37-4e35-a469-b505f64357cf	ENSDARG00000037350	ENSDART00000147800	91.13	57.55	6HPF
bc91cbaf-e3b8-4380-b6b3-13ca1f14cfba	ENSDARG00000037350	ENSDART00000147800	112.45	57.55	6HPF
be1fbc3f-0cd0-41c1-9286-99949eb28dd4	ENSDARG00000037350	ENSDART00000130277	53.03	58.64	6HPF
be1fbc3f-0cd0-41c1-9286-99949eb28dd4	ENSDARG00000037350	ENSDART00000147800	53.03	57.55	6HPF
bf44b978-f219-493c-a81c-b734e4c8b74e	ENSDARG00000037350	ENSDART00000130277	26.28	58.64	6HPF
bf704d85-61c3-4b1f-82e9-8a6977bc7f2b	ENSDARG00000037350	ENSDART00000147800	24.75	57.55	6HPF
c2054981-98da-48ac-988c-776775d696dc	ENSDARG00000037350	ENSDART00000147800	106.07	57.55	6HPF
c32dcc45-e67b-44cc-b155-9d70ccc765a1	ENSDARG00000037350	ENSDART00000147800	45.81	57.55	6HPF
c3b59782-a0d5-43cd-8a7a-a78d5182b0a4	ENSDARG00000037350	ENSDART00000147800	70.77	57.55	6HPF
c68ccb12-653a-4b4a-8412-ebb4fad21bd8	ENSDARG00000037350	ENSDART00000147800	28.86	57.55	6HPF
c77e9686-fabe-49ec-9f94-e5a970bcaf6d	ENSDARG00000037350	ENSDART00000147800	152.11	57.55	6HPF
c8e89f0f-78eb-4a9c-bb78-c687eb8db8e5	ENSDARG00000037350	ENSDART00000147800	58.67	57.55	6HPF
c98bacba-4cc0-460c-9231-4f1792c26673	ENSDARG00000037350	ENSDART00000147800	61.71	57.55	6HPF
caf9814e-32d8-49f2-b95d-a609cb9d7b53	ENSDARG00000037350	ENSDART00000147800	77.92	57.55	6HPF
cb7b54e6-c000-481c-b6e5-225491259d20	ENSDARG00000037350	ENSDART00000147800	153.12	57.55	6HPF
cbab9bc0-741d-44b7-bd8e-bbfc693af7c7	ENSDARG00000037350	ENSDART00000130277	57.86	58.64	6HPF
cdf59d61-2842-437b-a339-68492a6447e6	ENSDARG00000037350	ENSDART00000147800	68.61	57.55	6HPF
ce7d0ff1-103e-466e-8720-d2b4cc825eb3	ENSDARG00000037350	ENSDART00000147800	152.37	57.55	6HPF
cf51348c-c0f7-4602-9246-ad7f91790207	ENSDARG00000037350	ENSDART00000147800	75.58	57.55	6HPF
d05657a9-f40c-4b91-b5d5-0933b992954e	ENSDARG00000037350	ENSDART00000147800	10.29	57.55	6HPF
d206d730-3cad-4569-8259-aba1c490d58d	ENSDARG00000037350	ENSDART00000147800	32.53	57.55	6HPF
d26d6b0f-ee05-4ba7-877e-3dd48980cfe1	ENSDARG00000037350	ENSDART00000147800	37.62	57.55	6HPF
d6547790-e37e-4fc6-a186-769f8d735cc6	ENSDARG00000037350	ENSDART00000147800	79.92	57.55	6HPF
d94bbf3b-077e-4b3f-85a1-357632e4e547	ENSDARG00000037350	ENSDART00000147800	26.73	57.55	6HPF
da282bd0-0acb-4c5f-b919-836a7927c775	ENSDARG00000037350	ENSDART00000147800	87.64	57.55	6HPF
dbedc57f-09bd-444c-8c9b-73d6f49da7f4	ENSDARG00000037350	ENSDART00000147800	0	57.55	6HPF
dc609e82-7c7b-4de6-88df-237b57a894f0	ENSDARG00000037350	ENSDART00000147800	113.27	57.55	6HPF
dd227d38-ca7e-4806-b72c-c298fb289051	ENSDARG00000037350	ENSDART00000147800	160.67	57.55	6HPF
dd23d56a-5265-4835-a9a0-6230f458d26d	ENSDARG00000037350	ENSDART00000147800	37.26	57.55	6HPF
dd4d10ae-faed-4fed-8804-663466a7230c	ENSDARG00000037350	ENSDART00000147800	28.6	57.55	6HPF
de6e59b8-1008-4c8a-b8d9-e6373e056905	ENSDARG00000037350	ENSDART00000147800	49.03	57.55	6HPF
ded3a369-5a08-4c63-8937-1fc3bbbe998f	ENSDARG00000037350	ENSDART00000147800	20.8	57.55	6HPF
e52ab363-ded8-420a-9995-007b52ebeb72	ENSDARG00000037350	ENSDART00000147800	48.54	57.55	6HPF
e5417e19-3e7f-42a0-9020-492a50248b54	ENSDARG00000037350	ENSDART00000147800	7.69	57.55	6HPF
e5880790-d401-468b-90d7-454fc389cb1c	ENSDARG00000037350	ENSDART00000147800	133.18	57.55	6HPF
e5880790-d401-468b-90d7-454fc389cb1c	ENSDARG00000037350	ENSDART00000130277	133.18	58.64	6HPF
e61f26ce-848b-4ad3-86a6-838e67cb6326	ENSDARG00000037350	ENSDART00000147800	45.26	57.55	6HPF
e6f9adfc-6d44-4544-9bee-ff5d01d683a8	ENSDARG00000037350	ENSDART00000147800	178.94	57.55	6HPF
e74c6392-42bf-44cf-a965-b3d7620de46a	ENSDARG00000037350	ENSDART00000147800	51.24	57.55	6HPF
e75472c4-6393-4a41-bc72-c180a3caaa38	ENSDARG00000037350	ENSDART00000147800	40.78	57.55	6HPF
ea90c4d0-1c70-4b8d-8bcc-58705925b41d	ENSDARG00000037350	ENSDART00000147800	0	57.55	6HPF
eb9bc596-3915-4e03-a03a-944e4650e3b6	ENSDARG00000037350	ENSDART00000130277	78.68	58.64	6HPF
ec71d036-df4d-4a88-b667-39ace2b01f4d	ENSDARG00000037350	ENSDART00000130277	102.25	58.64	6HPF
ec7942f2-f9f3-484b-a2da-f2a9f6f91252	ENSDARG00000037350	ENSDART00000147800	150.79	57.55	6HPF
ecc21bd1-7c3f-4011-8c13-3cbe598859b2	ENSDARG00000037350	ENSDART00000147800	167.94	57.55	6HPF
eceea04a-0fec-4b23-8cc0-0fb2108f56f9	ENSDARG00000037350	ENSDART00000147800	167.16	57.55	6HPF
ee220c0c-dd52-492c-95cb-c1f23571c0df	ENSDARG00000037350	ENSDART00000147800	17.92	57.55	6HPF
f009970d-1352-4b88-afbb-4b8a645c2e81	ENSDARG00000037350	ENSDART00000147800	40.56	57.55	6HPF
f0da1a1f-f969-40ab-9a9e-52649c3e7a94	ENSDARG00000037350	ENSDART00000147800	38.55	57.55	6HPF
f178c57d-5747-4040-8b77-f6eda013a564	ENSDARG00000037350	ENSDART00000147800	31.44	57.55	6HPF
f472d80c-7993-4178-9b6c-1d0417460e9e	ENSDARG00000037350	ENSDART00000130277	73.98	58.64	6HPF
f472d80c-7993-4178-9b6c-1d0417460e9e	ENSDARG00000037350	ENSDART00000147800	73.98	57.55	6HPF
f4c766bb-5998-4ac5-bd3f-ae6d8342d38c	ENSDARG00000037350	ENSDART00000147800	95.1	57.55	6HPF
f5439136-19f7-4fb7-b12f-3f65121e8b3b	ENSDARG00000037350	ENSDART00000147800	19.4	57.55	6HPF
f6ef33c0-d083-4ea4-baf4-1ee27a0a5e0e	ENSDARG00000037350	ENSDART00000147800	142.27	57.55	6HPF
f8e862d9-10b2-4202-a157-0b25e090f688	ENSDARG00000037350	ENSDART00000147800	136.34	57.55	6HPF
fa2c0902-87c5-4d73-b555-344d1f0c0a17	ENSDARG00000037350	ENSDART00000147800	44.91	57.55	6HPF
fafc845d-4516-454b-8796-202744bacf6a	ENSDARG00000037350	ENSDART00000147800	53.12	57.55	6HPF
fbc8a4bf-a429-4fe7-96c4-1d00da7b5904	ENSDARG00000037350	ENSDART00000147800	73.08	57.55	6HPF
fc4108e5-fd5c-4593-b77b-0093f5943359	ENSDARG00000037350	ENSDART00000147800	165.28	57.55	6HPF
fc4108e5-fd5c-4593-b77b-0093f5943359	ENSDARG00000037350	ENSDART00000130277	165.28	58.64	6HPF
fcfde460-2ec6-480f-b9bf-660e0ea17ebc	ENSDARG00000037350	ENSDART00000130277	169.82	58.64	6HPF
002a6ae7-227b-4289-a979-a043576069d4	ENSDARG00000038068	ENSDART00000145420	96.58	104.07	2HPF
00d003e7-d989-49c3-aff6-221f0890f2cd	ENSDARG00000038068	ENSDART00000145420	83.72	104.07	2HPF
00f61489-da7b-4967-82c5-037476ab23b5	ENSDARG00000038068	ENSDART00000145420	153.35	104.07	2HPF
01f065e8-2882-4159-8564-54d339575ac6	ENSDARG00000038068	ENSDART00000145420	0	104.07	2HPF
06b26272-2855-433c-a108-a87a7e9e1659	ENSDARG00000038068	ENSDART00000145420	97.05	104.07	2HPF
093964ad-8f6b-4f4a-97a4-a275967a565f	ENSDARG00000038068	ENSDART00000055492	125.9	98.105	2HPF
09dfa66a-1452-49f3-8eb1-a8ae011bab5f	ENSDARG00000038068	ENSDART00000055492	125.89	98.105	2HPF
09f6e238-2e68-41c2-9f2f-fa49ac5ed73d	ENSDARG00000038068	ENSDART00000145420	102.58	104.07	2HPF
0ed62d17-bbc8-4a36-b119-c9df877bfd97	ENSDARG00000038068	ENSDART00000145420	77.41	104.07	2HPF
119a1bd7-c2c0-4a7c-a2de-a72482ce2405	ENSDARG00000038068	ENSDART00000145420	128.98	104.07	2HPF
11ed3d7f-502e-4d79-a627-97d95870b1b7	ENSDARG00000038068	ENSDART00000145420	73.75	104.07	2HPF
144cfa36-a8da-4b56-b6d6-33ab49c5218e	ENSDARG00000038068	ENSDART00000145420	128.1	104.07	2HPF
146b0363-f39a-438f-a830-1aa632a1fe91	ENSDARG00000038068	ENSDART00000145420	86.43	104.07	2HPF
14ba4295-0020-4ac7-8be2-846363480035	ENSDARG00000038068	ENSDART00000145420	57.87	104.07	2HPF
1a493401-db8d-412f-9162-7286d57948a3	ENSDARG00000038068	ENSDART00000145420	120.14	104.07	2HPF
1ae1e0f8-1516-4c76-87b3-64cce5649907	ENSDARG00000038068	ENSDART00000145420	89.51	104.07	2HPF
1b5fa2a8-7184-4db3-9396-7c8508459a4e	ENSDARG00000038068	ENSDART00000145420	149.69	104.07	2HPF
1b7ddd8c-7bb1-4015-9c40-7a54c50f15e3	ENSDARG00000038068	ENSDART00000145420	88	104.07	2HPF
20fea32d-afff-40f4-82b2-e2ced76e0d36	ENSDARG00000038068	ENSDART00000145420	90.82	104.07	2HPF
2127ffee-01f4-4521-b943-47ab033281ff	ENSDARG00000038068	ENSDART00000145420	13.2	104.07	2HPF
229c5ae4-b3e0-43c5-82b6-33f8f53ce36a	ENSDARG00000038068	ENSDART00000055492	157.24	98.105	2HPF
2346e693-91f6-4d42-acc6-5db0d54be906	ENSDARG00000038068	ENSDART00000145420	60.95	104.07	2HPF
25d358c3-3266-4419-8027-305d27af9a5d	ENSDARG00000038068	ENSDART00000055492	108.83	98.105	2HPF
26464e47-5f09-4d2e-8f40-a6cd5e82017e	ENSDARG00000038068	ENSDART00000145420	116.86	104.07	2HPF
26e671dd-49bf-43df-aae4-01f31f6841d3	ENSDARG00000038068	ENSDART00000145420	0	104.07	2HPF
292db643-d1bb-4fc4-b42b-c324943d6d4c	ENSDARG00000038068	ENSDART00000145420	140.39	104.07	2HPF
29d68129-7c5b-4450-a9a8-054caeece9ce	ENSDARG00000038068	ENSDART00000145420	113.93	104.07	2HPF
2b9c4229-e759-4c42-b98e-2210dcec5e3f	ENSDARG00000038068	ENSDART00000145420	72.76	104.07	2HPF
2d66e40f-815e-4d3c-ab5c-78859099bc21	ENSDARG00000038068	ENSDART00000145420	144.87	104.07	2HPF
2faaf5d1-42c1-4d84-812d-a86dd0b9d67e	ENSDARG00000038068	ENSDART00000145420	116.68	104.07	2HPF
3081c095-d479-421e-a74f-a004c3dff3f0	ENSDARG00000038068	ENSDART00000163782	0	81.8	2HPF
31517373-fe8f-4e6f-a96f-0f370ff972fd	ENSDARG00000038068	ENSDART00000145420	52.56	104.07	2HPF
31746825-7baa-4156-9fd4-e5b131ad3ab7	ENSDARG00000038068	ENSDART00000145420	88.22	104.07	2HPF
32195ec8-d172-4f72-ac20-17d7a3454343	ENSDARG00000038068	ENSDART00000145420	115.76	104.07	2HPF
348e066b-8ba4-44b7-942d-03d26295ebab	ENSDARG00000038068	ENSDART00000163782	93.35	81.8	2HPF
348e066b-8ba4-44b7-942d-03d26295ebab	ENSDARG00000038068	ENSDART00000145420	93.35	104.07	2HPF
35589231-74b8-44b4-b961-706e09b4e553	ENSDARG00000038068	ENSDART00000055492	98.7	98.105	2HPF
3588a418-0105-4dca-8000-4040afb37e9e	ENSDARG00000038068	ENSDART00000055492	146.31	98.105	2HPF
36cc5ee7-3c8d-4025-bdd5-8477fad2c1a8	ENSDARG00000038068	ENSDART00000055492	83.45	98.105	2HPF
36eb47e6-217e-45e1-ab5d-811dd51206b5	ENSDARG00000038068	ENSDART00000145420	114.77	104.07	2HPF
36fda6f9-8e73-4421-8bfc-e3ecdf49734e	ENSDARG00000038068	ENSDART00000145420	141.23	104.07	2HPF
3a03b102-7ab7-4953-82d3-2ebcca63f90f	ENSDARG00000038068	ENSDART00000145420	92.18	104.07	2HPF
3ae57cf1-1a86-4331-9495-19bfcc6090a1	ENSDARG00000038068	ENSDART00000145420	87.14	104.07	2HPF
3bfb65b2-767d-4124-b953-5972cb029676	ENSDARG00000038068	ENSDART00000145420	2.98	104.07	2HPF
3cd5163a-fa94-481f-afa4-65f56e5d6283	ENSDARG00000038068	ENSDART00000163782	0	81.8	2HPF
3cd5163a-fa94-481f-afa4-65f56e5d6283	ENSDARG00000038068	ENSDART00000145420	0	104.07	2HPF
3cd5163a-fa94-481f-afa4-65f56e5d6283	ENSDARG00000038068	ENSDART00000055492	0	98.105	2HPF
420cdae1-6866-48a3-8aa8-7b745c8c7386	ENSDARG00000038068	ENSDART00000145420	118.91	104.07	2HPF
42b4cb04-262c-42a7-b11e-766241aea0ad	ENSDARG00000038068	ENSDART00000145420	79.61	104.07	2HPF
4300ea9b-162e-4f2c-8911-0f52cc115a12	ENSDARG00000038068	ENSDART00000145420	102.41	104.07	2HPF
463458b8-4ae9-493b-8c7e-4fb56b7b8f76	ENSDARG00000038068	ENSDART00000055492	180.32	98.105	2HPF
4a9bcf4b-1d30-4954-b041-12eeb4112ed5	ENSDARG00000038068	ENSDART00000145420	121.26	104.07	2HPF
4af85934-e5d2-4223-9d17-0a759340a867	ENSDARG00000038068	ENSDART00000145420	55.08	104.07	2HPF
4c2dc33c-c8be-4cb8-8a1f-a86d2fa936cb	ENSDARG00000038068	ENSDART00000145420	95.89	104.07	2HPF
4e1815f4-06f1-42f9-90c9-2391d7ccaa70	ENSDARG00000038068	ENSDART00000145420	124.06	104.07	2HPF
4e2614ee-bbac-4542-9376-1af83dbcc0d3	ENSDARG00000038068	ENSDART00000145420	139.53	104.07	2HPF
4e8488c7-0e9a-4637-bf62-9c1d41755c08	ENSDARG00000038068	ENSDART00000145420	104.04	104.07	2HPF
4eaf75b7-9e69-49ae-b4f1-1c393fb1e95f	ENSDARG00000038068	ENSDART00000145420	150.19	104.07	2HPF
4f32377b-05af-4995-ba25-83c61582e583	ENSDARG00000038068	ENSDART00000145420	121.91	104.07	2HPF
50f7635c-1018-404a-be40-8a47b9d50ed8	ENSDARG00000038068	ENSDART00000145420	104.1	104.07	2HPF
53198376-bf18-4a8c-9fd5-fd6393c7b389	ENSDARG00000038068	ENSDART00000145420	53.47	104.07	2HPF
54e5a9c2-847c-4c54-99ff-8ae082c6024f	ENSDARG00000038068	ENSDART00000145420	61.96	104.07	2HPF
56426ce3-2646-43e8-813e-7bde03110660	ENSDARG00000038068	ENSDART00000145420	129.01	104.07	2HPF
57434cb9-66b0-4ae8-bdf1-6a4739946f0c	ENSDARG00000038068	ENSDART00000145420	111.77	104.07	2HPF
58010386-bb5d-40de-964e-85752dfdfa19	ENSDARG00000038068	ENSDART00000145420	70.61	104.07	2HPF
58863b70-14e6-4499-b4ac-d18cd561b706	ENSDARG00000038068	ENSDART00000145420	75.73	104.07	2HPF
5897444d-225c-4641-b6d4-c87c31bc35e0	ENSDARG00000038068	ENSDART00000163782	81.27	81.8	2HPF
58ccb981-ea8d-442f-9909-e081a8d6e027	ENSDARG00000038068	ENSDART00000145420	60.41	104.07	2HPF
58fcd34c-e5f8-47a5-ad02-8202d7e7b018	ENSDARG00000038068	ENSDART00000145420	120.57	104.07	2HPF
5adfb5ba-59cc-4a22-afc8-e45d93ca8141	ENSDARG00000038068	ENSDART00000145420	116.62	104.07	2HPF
5ae089cc-59ed-4751-b6fc-3f2f8db061da	ENSDARG00000038068	ENSDART00000163782	72.06	81.8	2HPF
5afc832c-764c-4a05-8766-a03e08b72806	ENSDARG00000038068	ENSDART00000145420	92.3	104.07	2HPF
5b9ceed0-886c-4531-868a-d673f1ff1250	ENSDARG00000038068	ENSDART00000145420	143.24	104.07	2HPF
5bca696f-aadc-4493-9591-aa447a51506b	ENSDARG00000038068	ENSDART00000145420	87.93	104.07	2HPF
5c1d91e1-3123-4c41-b3ad-9bd23d5e5f2e	ENSDARG00000038068	ENSDART00000145420	133.6	104.07	2HPF
5d00d76a-4d60-4e59-b430-f0d050443b49	ENSDARG00000038068	ENSDART00000163782	151.92	81.8	2HPF
5d20921f-1227-4ae7-bc53-a6552aa51422	ENSDARG00000038068	ENSDART00000145420	124.14	104.07	2HPF
5ea502c4-1612-4b8a-8874-d3f1ba076bd7	ENSDARG00000038068	ENSDART00000145420	137.94	104.07	2HPF
5f1b65ec-14cb-428c-b94e-c3893f1db430	ENSDARG00000038068	ENSDART00000163782	81.8	81.8	2HPF
5f4fad0f-3547-4d70-9291-39cc42651707	ENSDARG00000038068	ENSDART00000145420	145.61	104.07	2HPF
5f947c08-031e-41e5-a3bd-cb7e844aa85d	ENSDARG00000038068	ENSDART00000145420	81.57	104.07	2HPF
5fc79b4a-e04e-4515-8052-5243577bca23	ENSDARG00000038068	ENSDART00000145420	102.11	104.07	2HPF
5feafb88-8ba0-46d5-a34c-3d1d8ea57478	ENSDARG00000038068	ENSDART00000145420	134.15	104.07	2HPF
60cf27fe-9ac7-418e-afd8-afa93007fd41	ENSDARG00000038068	ENSDART00000163782	76.63	81.8	2HPF
60e566d4-d799-41f8-9364-f82dd2db7a7c	ENSDARG00000038068	ENSDART00000145420	80.17	104.07	2HPF
61459951-40f9-4621-8c8b-16c361d7622d	ENSDARG00000038068	ENSDART00000145420	100.63	104.07	2HPF
629a67f2-42d0-4223-b983-8031c51826d0	ENSDARG00000038068	ENSDART00000145420	103.77	104.07	2HPF
62af575a-e3a0-4468-97dd-21dd3f1c67a0	ENSDARG00000038068	ENSDART00000145420	122.45	104.07	2HPF
63491c78-7745-42b9-a6e3-2cb1dae1b1f9	ENSDARG00000038068	ENSDART00000145420	0	104.07	2HPF
63bd8f3b-9041-48fa-889c-5f78d026ebfa	ENSDARG00000038068	ENSDART00000055492	107.04	98.105	2HPF
65483304-7db9-4674-9942-8e4539434893	ENSDARG00000038068	ENSDART00000163782	94.91	81.8	2HPF
65ab67e4-01de-4f4b-9335-7db16b7b8ee3	ENSDARG00000038068	ENSDART00000145420	124.29	104.07	2HPF
65c5b8c9-d051-475a-95a5-a76e6d82a7e6	ENSDARG00000038068	ENSDART00000163782	106.74	81.8	2HPF
6d6a8696-e55b-4371-9a02-e063b6ed3aa3	ENSDARG00000038068	ENSDART00000145420	42.82	104.07	2HPF
6e17cc96-1536-4072-99be-4ca490ce3395	ENSDARG00000038068	ENSDART00000145420	155.11	104.07	2HPF
6ef91572-89bb-44b0-a188-92aa38ece2ab	ENSDARG00000038068	ENSDART00000055492	86.1	98.105	2HPF
6f4c153c-320e-494f-bcdd-c36d9dc35542	ENSDARG00000038068	ENSDART00000145420	104.65	104.07	2HPF
707c7f08-3bbd-48cb-9cee-416ac3441b22	ENSDARG00000038068	ENSDART00000145420	103.9	104.07	2HPF
70f0ffc5-0cd8-4efd-b500-f10523d21384	ENSDARG00000038068	ENSDART00000145420	227.25	104.07	2HPF
740cadc4-8b54-4f0f-9c2d-4dcd5d634860	ENSDARG00000038068	ENSDART00000145420	109.13	104.07	2HPF
748e2129-2903-4b27-b948-548a11828826	ENSDARG00000038068	ENSDART00000145420	116.01	104.07	2HPF
75463708-adcd-42e6-b2a9-6177acfc7f8c	ENSDARG00000038068	ENSDART00000145420	117.88	104.07	2HPF
7683463c-b18d-41e2-97dd-ea84345fda50	ENSDARG00000038068	ENSDART00000055492	85.37	98.105	2HPF
782d8073-1845-4f36-a390-aa44016740f3	ENSDARG00000038068	ENSDART00000145420	130.67	104.07	2HPF
7901dcaf-e460-46a6-8138-e4ec7074ab11	ENSDARG00000038068	ENSDART00000145420	103.49	104.07	2HPF
79d580a9-6c51-4db8-ace0-df1231f81868	ENSDARG00000038068	ENSDART00000145420	63.25	104.07	2HPF
7d9f7478-d9d7-4698-b951-4a34b73df1f1	ENSDARG00000038068	ENSDART00000163782	61.98	81.8	2HPF
806af39c-14b7-41c1-88f9-e5bed2bc24f2	ENSDARG00000038068	ENSDART00000145420	77.13	104.07	2HPF
823b61f7-975a-4074-9a0b-4051a2b2b5b0	ENSDARG00000038068	ENSDART00000145420	84.08	104.07	2HPF
836517b5-c7f6-465d-90c6-c566a6d7f578	ENSDARG00000038068	ENSDART00000145420	190.92	104.07	2HPF
83fef860-23b7-4a23-b235-4b512876064b	ENSDARG00000038068	ENSDART00000145420	158.77	104.07	2HPF
880aaba7-cbb5-4dd0-a481-0242c9dabc03	ENSDARG00000038068	ENSDART00000055492	4.6	98.105	2HPF
891c245f-7d51-42ae-bc96-f888300f739d	ENSDARG00000038068	ENSDART00000163782	134.01	81.8	2HPF
8a7e03be-8956-47ee-bb0e-ac9f30e9663e	ENSDARG00000038068	ENSDART00000055492	82.62	98.105	2HPF
8c071d99-df4b-48ef-98b7-18095d0d94ff	ENSDARG00000038068	ENSDART00000145420	88.65	104.07	2HPF
8ccfc5a1-74e2-4efe-9011-a68e2d37b420	ENSDARG00000038068	ENSDART00000055492	115.9	98.105	2HPF
9134d873-3e6e-4724-b9e2-ee26b69da29a	ENSDARG00000038068	ENSDART00000145420	97.01	104.07	2HPF
91693f01-d201-4f53-aac8-fe09408588e2	ENSDARG00000038068	ENSDART00000145420	105.72	104.07	2HPF
93263cfc-17f6-490f-8223-cfe00553babb	ENSDARG00000038068	ENSDART00000163782	37.75	81.8	2HPF
97754f99-4422-4bb0-b99d-e0e9929a542d	ENSDARG00000038068	ENSDART00000145420	111.84	104.07	2HPF
97cb03c5-9ba9-45ca-8729-045a85196826	ENSDARG00000038068	ENSDART00000145420	48.98	104.07	2HPF
99ec1cde-cc10-4d6a-962e-3c54e4e22d17	ENSDARG00000038068	ENSDART00000145420	0	104.07	2HPF
99fd3446-fbf0-4f26-bbc0-abd5655ea4b6	ENSDARG00000038068	ENSDART00000145420	46.82	104.07	2HPF
9a02f149-bb7d-4a64-b7c4-5136efa31d0a	ENSDARG00000038068	ENSDART00000145420	122.74	104.07	2HPF
9a731721-e260-40b8-8b35-b1e8b98783c0	ENSDARG00000038068	ENSDART00000163782	112.4	81.8	2HPF
9ac25a59-2729-4f30-ba6f-b7860a1ca522	ENSDARG00000038068	ENSDART00000145420	62.74	104.07	2HPF
9dbcf23d-caa5-4d4e-a88a-b5cab2a5383d	ENSDARG00000038068	ENSDART00000145420	161.09	104.07	2HPF
a0a7b251-1f14-4d5d-908a-a05cbc691a1b	ENSDARG00000038068	ENSDART00000145420	120.82	104.07	2HPF
a1617c17-e39b-4477-9e4e-338d9ac5cf07	ENSDARG00000038068	ENSDART00000145420	97.43	104.07	2HPF
a5279b1b-a425-49b2-b600-b30c363ec519	ENSDARG00000038068	ENSDART00000145420	84.57	104.07	2HPF
a7a4a8af-8007-4ac0-a2dd-d1e0411c8200	ENSDARG00000038068	ENSDART00000145420	134.06	104.07	2HPF
ab6068f6-3445-4433-9780-0ae55b8ed245	ENSDARG00000038068	ENSDART00000145420	109.3	104.07	2HPF
abffdeeb-95db-49eb-b281-bcca051ca977	ENSDARG00000038068	ENSDART00000145420	144.23	104.07	2HPF
ae27eb15-8ded-4c1e-b52f-23c5775b24c8	ENSDARG00000038068	ENSDART00000145420	164.29	104.07	2HPF
b072611f-a78a-4099-ba45-f57a03425d47	ENSDARG00000038068	ENSDART00000145420	96.33	104.07	2HPF
b40da52e-c788-4df3-bcae-0e824a0b9b70	ENSDARG00000038068	ENSDART00000145420	102.72	104.07	2HPF
b4430e16-cb6b-4f83-b5e5-adf0cd5b17c2	ENSDARG00000038068	ENSDART00000145420	131.3	104.07	2HPF
b529de6c-ee3f-4913-8ba6-6baad197eea3	ENSDARG00000038068	ENSDART00000145420	103.49	104.07	2HPF
b83786d2-8c36-4dfc-90ca-f04b3ec8a7b4	ENSDARG00000038068	ENSDART00000055492	28.68	98.105	2HPF
b90af5d2-b860-45cb-8e42-0f490df4e070	ENSDARG00000038068	ENSDART00000145420	133.76	104.07	2HPF
bab8243e-0787-4ae6-b3f9-f4f2e447bc0d	ENSDARG00000038068	ENSDART00000145420	145.36	104.07	2HPF
bdd2eb18-fda5-44d8-a881-6507562e9839	ENSDARG00000038068	ENSDART00000145420	97.96	104.07	2HPF
c030d7bf-1e07-4323-b23c-8bea69ec4298	ENSDARG00000038068	ENSDART00000163782	65.2	81.8	2HPF
c1413e30-35e2-420f-bc26-cb3fb968a5d6	ENSDARG00000038068	ENSDART00000055492	0	98.105	2HPF
c171cf08-5bc9-4353-9744-40a86c75fcfb	ENSDARG00000038068	ENSDART00000145420	128.18	104.07	2HPF
c4733b13-033c-4b63-9d04-80cd72347a89	ENSDARG00000038068	ENSDART00000145420	122.63	104.07	2HPF
c52bbd08-a988-4787-9be8-cbcf13f73527	ENSDARG00000038068	ENSDART00000145420	135.83	104.07	2HPF
c59b92a1-d0fd-49d5-a279-cea492b6745d	ENSDARG00000038068	ENSDART00000145420	80.62	104.07	2HPF
c996e520-5550-446f-b5e1-f5579112abd4	ENSDARG00000038068	ENSDART00000145420	98.27	104.07	2HPF
cc519045-3a68-4524-9074-cbd4f53aa848	ENSDARG00000038068	ENSDART00000163782	115.73	81.8	2HPF
cdbca69e-c821-47b1-8f56-17bfe2071a90	ENSDARG00000038068	ENSDART00000145420	65.61	104.07	2HPF
ce969a96-7c4c-417d-b694-b4186f2d4768	ENSDARG00000038068	ENSDART00000145420	154.44	104.07	2HPF
cf81a765-69ad-4ca2-9f4b-3a2fcde781c6	ENSDARG00000038068	ENSDART00000145420	182.79	104.07	2HPF
d12d7188-13ec-416b-a136-244810eac3e7	ENSDARG00000038068	ENSDART00000145420	116.25	104.07	2HPF
d19a8781-8106-4591-a9fc-83fb8835dd02	ENSDARG00000038068	ENSDART00000055492	98.62	98.105	2HPF
d225c0ee-f1ac-4b1c-b3e5-ec5e6bf1f868	ENSDARG00000038068	ENSDART00000163782	117.99	81.8	2HPF
d44fa081-d3cf-45ff-a6d6-8f3c4be8e06c	ENSDARG00000038068	ENSDART00000145420	119.92	104.07	2HPF
d53db736-97f5-47c5-9ace-8cfe4c533cfa	ENSDARG00000038068	ENSDART00000145420	89.44	104.07	2HPF
d6db9d62-c207-412b-9c5b-bcd3254e622d	ENSDARG00000038068	ENSDART00000145420	134.79	104.07	2HPF
d8e1f6f7-17f2-4cba-8925-4fa789f3ed83	ENSDARG00000038068	ENSDART00000145420	70.92	104.07	2HPF
d9c72f95-e7c5-4c20-b1ab-cf4fb13394ce	ENSDARG00000038068	ENSDART00000145420	80.17	104.07	2HPF
da59b78b-fdb1-4182-877f-48df433f748c	ENSDARG00000038068	ENSDART00000145420	191.55	104.07	2HPF
df32f2e0-0a23-4265-9683-ad25b1aabfab	ENSDARG00000038068	ENSDART00000145420	139.66	104.07	2HPF
e0b6267d-6381-4328-9832-adbd32fdef01	ENSDARG00000038068	ENSDART00000145420	104.5	104.07	2HPF
e4208430-27d6-4650-8ddc-fea2c712cb1f	ENSDARG00000038068	ENSDART00000145420	97.22	104.07	2HPF
e62e7ca4-2803-4244-9f98-caf841283829	ENSDARG00000038068	ENSDART00000145420	89.14	104.07	2HPF
e7b0445f-63ad-40c2-b567-de815e57e9b3	ENSDARG00000038068	ENSDART00000145420	148.5	104.07	2HPF
e86c4561-2a77-48a4-ae2d-16339a95ea5b	ENSDARG00000038068	ENSDART00000055492	124.32	98.105	2HPF
e8c7e923-8d05-4384-9063-6100a697c774	ENSDARG00000038068	ENSDART00000145420	144.33	104.07	2HPF
eac6a426-4352-4697-b496-ffc42a352612	ENSDARG00000038068	ENSDART00000145420	62.56	104.07	2HPF
eaf53912-28a1-4808-a0db-85ece9e37ac5	ENSDARG00000038068	ENSDART00000145420	145.05	104.07	2HPF
ed52efc3-6e10-478d-b564-3dc72e1da128	ENSDARG00000038068	ENSDART00000055492	94.12	98.105	2HPF
f09214c1-2d44-4d4c-9d2c-355205c56048	ENSDARG00000038068	ENSDART00000145420	53.18	104.07	2HPF
f0a44dc0-7347-4da2-8e73-db76341408b0	ENSDARG00000038068	ENSDART00000145420	111.75	104.07	2HPF
f4477e80-2b0f-476e-bc4e-47c2562a443c	ENSDARG00000038068	ENSDART00000145420	44.43	104.07	2HPF
f59c4be9-1f9b-4bd5-8d61-cf0bad3a5634	ENSDARG00000038068	ENSDART00000145420	141.77	104.07	2HPF
fad27dd7-acad-4d61-996e-09c957039472	ENSDARG00000038068	ENSDART00000145420	125.01	104.07	2HPF
fdea2ba0-3e3f-4664-90df-d0bea3fe6535	ENSDARG00000038068	ENSDART00000055492	97.59	98.105	2HPF
fe10b722-b596-4f1e-a72e-850e063008f2	ENSDARG00000038068	ENSDART00000145420	127.75	104.07	2HPF
febeed75-30b8-4dae-b573-b15b44d2e5c1	ENSDARG00000038068	ENSDART00000145420	98.22	104.07	2HPF
fff54424-780f-4a27-8acb-ff2cd6332290	ENSDARG00000038068	ENSDART00000055492	43.89	98.105	2HPF
000795b6-713d-4d66-b1ed-dfbfcb116c7e	ENSDARG00000038068	ENSDART00000163782	63.67	107.77	4HPF
012fe15a-270a-4017-94f2-d6281b978d85	ENSDARG00000038068	ENSDART00000163782	52.45	107.77	4HPF
028d207c-fce3-45e2-8108-e4b8b942eb66	ENSDARG00000038068	ENSDART00000145420	52.27	116.63	4HPF
04139ff4-16f9-46d3-ac93-ed5c38e62038	ENSDARG00000038068	ENSDART00000163782	118.13	107.77	4HPF
04f7c0e2-a9ee-4b51-a43b-71c8c90c1574	ENSDARG00000038068	ENSDART00000163782	80.72	107.77	4HPF
06980c9c-0140-416e-9576-2a0b46fe09b7	ENSDARG00000038068	ENSDART00000145420	147.87	116.63	4HPF
095709ed-b715-4df7-b214-f23f8147c358	ENSDARG00000038068	ENSDART00000145420	150.48	116.63	4HPF
0ac096a0-f6c4-4bab-8521-0dcaee3fa8f9	ENSDARG00000038068	ENSDART00000145420	87.66	116.63	4HPF
0fa47f17-b2b3-421b-8651-b6d75ea0a312	ENSDARG00000038068	ENSDART00000055492	218.96	149.75	4HPF
0fd43f9c-3aaa-4a69-97ba-2acd6973bd98	ENSDARG00000038068	ENSDART00000055492	131.54	149.75	4HPF
101a4c83-91f7-4d7c-998c-9666aa4688c4	ENSDARG00000038068	ENSDART00000145420	146.73	116.63	4HPF
10c10774-e98d-44f3-a61b-b246b44ad8e7	ENSDARG00000038068	ENSDART00000145420	65.17	116.63	4HPF
134c07f6-5f06-4d25-b605-2081f26ef344	ENSDARG00000038068	ENSDART00000145420	159.99	116.63	4HPF
13cb7d0b-eb99-425c-aa5f-aa75a652c8db	ENSDARG00000038068	ENSDART00000055492	207.83	149.75	4HPF
13d70f4e-0769-4b83-b1b0-bd7ddb760b51	ENSDARG00000038068	ENSDART00000055492	126.78	149.75	4HPF
1406b440-cc8e-4894-9d51-862fb06b5b9b	ENSDARG00000038068	ENSDART00000145420	123.18	116.63	4HPF
1539c2cd-ebdf-47c8-8ac2-ee6f11f48988	ENSDARG00000038068	ENSDART00000145420	162.17	116.63	4HPF
15959813-af49-49d1-8e10-0c24bd69da7f	ENSDARG00000038068	ENSDART00000145420	125.44	116.63	4HPF
1a5feb34-0e0e-46ff-9825-52f298e0a485	ENSDARG00000038068	ENSDART00000145420	97.45	116.63	4HPF
1a62aad5-6872-4af1-acf9-70c3bb5b8d55	ENSDARG00000038068	ENSDART00000145420	82.48	116.63	4HPF
1a72495f-92ee-48df-8e8c-37f1038b1d1c	ENSDARG00000038068	ENSDART00000055492	95.77	149.75	4HPF
1b9a48b1-7039-47d8-922c-ad7f166aeb74	ENSDARG00000038068	ENSDART00000055492	61.31	149.75	4HPF
1badd5ef-726c-4f72-b996-50ecca5ee277	ENSDARG00000038068	ENSDART00000055492	182.96	149.75	4HPF
1d473ffd-45b7-4971-9af4-f9ce3c33f52b	ENSDARG00000038068	ENSDART00000145420	127.04	116.63	4HPF
1d9a6e2a-5492-4784-915b-851252485017	ENSDARG00000038068	ENSDART00000163782	97.49	107.77	4HPF
1dbc9c7b-b2eb-40ba-a0ce-c48ba7e6b337	ENSDARG00000038068	ENSDART00000145420	188.98	116.63	4HPF
1e57a047-03d2-422b-b5fb-fe9db355405c	ENSDARG00000038068	ENSDART00000145420	140.05	116.63	4HPF
2080d20b-769e-4f67-a43c-b7bdc9d180c9	ENSDARG00000038068	ENSDART00000145420	111.61	116.63	4HPF
212b06ee-3087-41c9-b66f-12fd58f9dc02	ENSDARG00000038068	ENSDART00000145420	138.25	116.63	4HPF
21538b93-129d-4320-8597-a93dcc8a4dfa	ENSDARG00000038068	ENSDART00000145420	149.6	116.63	4HPF
21eefd01-8d3e-4f34-b122-6e177be05fc5	ENSDARG00000038068	ENSDART00000145420	138.08	116.63	4HPF
243e8e7a-c40d-46f9-9698-2c65f2775019	ENSDARG00000038068	ENSDART00000145420	152.19	116.63	4HPF
263d8529-70d2-4e10-b14a-8c93430c474b	ENSDARG00000038068	ENSDART00000145420	145.37	116.63	4HPF
264bdcc7-96d4-4f70-a3c3-36e01adbfb48	ENSDARG00000038068	ENSDART00000145420	84.72	116.63	4HPF
26ecd961-063d-4c97-b617-132ae5b9a9dc	ENSDARG00000038068	ENSDART00000163782	104.33	107.77	4HPF
2838b621-e06b-43c3-a1fd-eb936ab19dc2	ENSDARG00000038068	ENSDART00000055492	220.93	149.75	4HPF
2ac86607-d8ff-40a5-9f8c-c7ad3d236f38	ENSDARG00000038068	ENSDART00000145420	193.48	116.63	4HPF
2b25d7d8-501f-4db0-9295-139339c664f7	ENSDARG00000038068	ENSDART00000163782	147.02	107.77	4HPF
310f845a-c2f7-4706-beea-66a6aa787676	ENSDARG00000038068	ENSDART00000145420	0	116.63	4HPF
33ab945b-5027-4ab1-bd3d-2c24217aaf3b	ENSDARG00000038068	ENSDART00000055492	140.26	149.75	4HPF
354d8a5a-5f3e-45f5-bfd7-5869d4ec23ef	ENSDARG00000038068	ENSDART00000145420	197.96	116.63	4HPF
36d750f6-6707-4fd9-b84e-dbf66c9c10cd	ENSDARG00000038068	ENSDART00000055492	0	149.75	4HPF
36d750f6-6707-4fd9-b84e-dbf66c9c10cd	ENSDARG00000038068	ENSDART00000145420	0	116.63	4HPF
36d750f6-6707-4fd9-b84e-dbf66c9c10cd	ENSDARG00000038068	ENSDART00000163782	0	107.77	4HPF
376ceb41-5b3e-4ea5-ac7d-41a43223763b	ENSDARG00000038068	ENSDART00000145420	104.41	116.63	4HPF
37ca382a-f6d9-4834-a72f-3443700836ff	ENSDARG00000038068	ENSDART00000145420	110.88	116.63	4HPF
3b227d20-7123-412f-9482-8176c9c16436	ENSDARG00000038068	ENSDART00000055492	165.15	149.75	4HPF
3be08acf-72bb-4b57-83f7-243deeed9a89	ENSDARG00000038068	ENSDART00000055492	151.3	149.75	4HPF
3c1cdf0b-cc6c-4903-93bd-40b107637a14	ENSDARG00000038068	ENSDART00000145420	134.69	116.63	4HPF
3e60df68-b903-466d-b07c-5a6ce447082d	ENSDARG00000038068	ENSDART00000145420	136.39	116.63	4HPF
40675cc8-e3e6-4c26-8f2b-a557630cb322	ENSDARG00000038068	ENSDART00000145420	57.6	116.63	4HPF
408e8738-990c-48e2-8e6c-4af1e2860bc3	ENSDARG00000038068	ENSDART00000055492	105.32	149.75	4HPF
41748b54-fe5a-4b10-a600-ed0fb8ef0938	ENSDARG00000038068	ENSDART00000163782	109.6	107.77	4HPF
4355f26b-3e97-42b4-aabe-0f0982931151	ENSDARG00000038068	ENSDART00000163782	0	107.77	4HPF
4436fc80-0322-42bd-818e-156896015ba7	ENSDARG00000038068	ENSDART00000145420	74.78	116.63	4HPF
44febc08-acbc-44d4-af2d-078146ae0286	ENSDARG00000038068	ENSDART00000145420	102.19	116.63	4HPF
45620a89-6db2-4004-baca-10b2674cf37e	ENSDARG00000038068	ENSDART00000145420	176.23	116.63	4HPF
460634c2-2bee-4d2c-9bae-54d0e1199103	ENSDARG00000038068	ENSDART00000055492	161.67	149.75	4HPF
4812da3a-65ad-4531-b6e1-1494660c4c86	ENSDARG00000038068	ENSDART00000145420	256.68	116.63	4HPF
4b9c4f6d-7f70-4070-8cfe-b80824dc9d10	ENSDARG00000038068	ENSDART00000055492	149.19	149.75	4HPF
4ba197c9-4b37-401e-a5bb-f691a462300e	ENSDARG00000038068	ENSDART00000145420	124.69	116.63	4HPF
4bf2c29f-db26-4213-a869-ba59bd90c690	ENSDARG00000038068	ENSDART00000055492	88.2	149.75	4HPF
4d000bf1-6f84-4898-97f8-c70979e11fd6	ENSDARG00000038068	ENSDART00000055492	174.27	149.75	4HPF
4e5fb59c-81c1-4ce4-8103-a0ae521525b9	ENSDARG00000038068	ENSDART00000145420	85.88	116.63	4HPF
4f1776be-2752-4f98-8bcd-69c0455b8704	ENSDARG00000038068	ENSDART00000145420	156.09	116.63	4HPF
4f54f56e-339c-4c55-aed2-a155a81da0bf	ENSDARG00000038068	ENSDART00000145420	105.31	116.63	4HPF
508f5d9f-d6b4-4fbc-9ccd-042861426601	ENSDARG00000038068	ENSDART00000145420	155.97	116.63	4HPF
51546fe8-5cc8-406e-a99c-cfbc34a875b0	ENSDARG00000038068	ENSDART00000055492	179.3	149.75	4HPF
5336589a-d3bc-41f2-8c5b-84ec945362a3	ENSDARG00000038068	ENSDART00000145420	110.69	116.63	4HPF
53c581cf-3506-41b4-90be-71f8441c2b3c	ENSDARG00000038068	ENSDART00000145420	122.07	116.63	4HPF
53fa75f9-bd8b-46c6-a3da-67ecaa496c8a	ENSDARG00000038068	ENSDART00000145420	116.99	116.63	4HPF
5449a3f7-ac09-49f0-8cf3-d9e0f830a3cd	ENSDARG00000038068	ENSDART00000055492	166.66	149.75	4HPF
56984a12-37ed-4ed4-bff4-8e3c7f5297d1	ENSDARG00000038068	ENSDART00000145420	41.26	116.63	4HPF
57280ad7-1d3b-42f5-907d-57da38376e66	ENSDARG00000038068	ENSDART00000145420	97.05	116.63	4HPF
57424d60-b0b5-4ee9-9e05-7c27a175b533	ENSDARG00000038068	ENSDART00000145420	158.89	116.63	4HPF
588b0dfa-fd33-4047-a20a-87f94211df38	ENSDARG00000038068	ENSDART00000163782	125.67	107.77	4HPF
589ea90c-b6fa-4eec-acc9-ee03036c302f	ENSDARG00000038068	ENSDART00000145420	86.48	116.63	4HPF
58a1119e-b184-4dc4-b404-f646fb7122f7	ENSDARG00000038068	ENSDART00000055492	229.86	149.75	4HPF
5c718b1a-eca0-4649-ad00-8fbcafc912aa	ENSDARG00000038068	ENSDART00000145420	116.33	116.63	4HPF
5dacee43-0fdc-43b6-a8f8-2cd2eafb048b	ENSDARG00000038068	ENSDART00000145420	129.17	116.63	4HPF
5e662268-8879-4921-be69-a365fffdfcb6	ENSDARG00000038068	ENSDART00000055492	125.45	149.75	4HPF
5eb5a005-e1da-4a11-882c-f73118fb064f	ENSDARG00000038068	ENSDART00000145420	50.73	116.63	4HPF
5fc4a661-5890-40d7-8091-f34b3b6dc7a9	ENSDARG00000038068	ENSDART00000145420	156.73	116.63	4HPF
5ff723ca-c70d-462a-9960-ef33d1f1df84	ENSDARG00000038068	ENSDART00000055492	154.84	149.75	4HPF
60e662cf-feac-45fc-95b6-224eb4874d84	ENSDARG00000038068	ENSDART00000055492	156.75	149.75	4HPF
61cd2b55-3f0d-4b52-8bef-0427b9f888a3	ENSDARG00000038068	ENSDART00000145420	110.14	116.63	4HPF
62369935-8459-4ecc-8f15-ae31f9ce4765	ENSDARG00000038068	ENSDART00000055492	7.26	149.75	4HPF
6266592c-ba3e-4e29-a37d-342b2b8ecd36	ENSDARG00000038068	ENSDART00000145420	129.38	116.63	4HPF
63edbf6f-bb81-4a5d-92d5-bf719f9c91b3	ENSDARG00000038068	ENSDART00000055492	130.07	149.75	4HPF
64e1653e-eb4a-494a-ae99-19f2d5b237b7	ENSDARG00000038068	ENSDART00000055492	201.12	149.75	4HPF
65a3df32-2a11-4585-af1c-b0b429097a5e	ENSDARG00000038068	ENSDART00000055492	160.56	149.75	4HPF
660cadc3-2cf4-41f5-9987-3e8fa8e21777	ENSDARG00000038068	ENSDART00000055492	213.94	149.75	4HPF
660cadc3-2cf4-41f5-9987-3e8fa8e21777	ENSDARG00000038068	ENSDART00000163782	213.94	107.77	4HPF
674b008f-9a14-431f-8400-c5720254453a	ENSDARG00000038068	ENSDART00000145420	160.78	116.63	4HPF
678e3fb1-3f33-4f94-a420-3abef22e9783	ENSDARG00000038068	ENSDART00000163782	167.79	107.77	4HPF
67c057a1-295c-465e-a0e9-3fba42b5dfc1	ENSDARG00000038068	ENSDART00000145420	101.73	116.63	4HPF
68630c5c-334b-4194-8fa1-fd0302aef328	ENSDARG00000038068	ENSDART00000163782	118.71	107.77	4HPF
68630c5c-334b-4194-8fa1-fd0302aef328	ENSDARG00000038068	ENSDART00000055492	118.71	149.75	4HPF
6954afee-4e5b-4b3b-a61a-046ddb78dd40	ENSDARG00000038068	ENSDART00000145420	136.79	116.63	4HPF
6a807c41-e355-4a28-a8f3-98fe59393f77	ENSDARG00000038068	ENSDART00000055492	109.19	149.75	4HPF
6b485fc1-858b-4a77-807b-41c19bc3ef11	ENSDARG00000038068	ENSDART00000145420	184	116.63	4HPF
6d40499c-355a-47ca-8ddb-9ff228516b92	ENSDARG00000038068	ENSDART00000145420	107.44	116.63	4HPF
6e949a59-77d6-42eb-af4a-318e6e74bfd5	ENSDARG00000038068	ENSDART00000145420	135.6	116.63	4HPF
6e9c8cd2-ea3c-41ac-8ce0-ad496fa9d1f3	ENSDARG00000038068	ENSDART00000145420	138.67	116.63	4HPF
6ef4f10b-58c0-45ae-8481-9112aeab02ed	ENSDARG00000038068	ENSDART00000163782	82.22	107.77	4HPF
6f21a2e6-34ca-4f9b-8be7-0d8ff0e8a5b4	ENSDARG00000038068	ENSDART00000145420	45.37	116.63	4HPF
6f361ca3-3800-40b9-be5c-dec7566f7416	ENSDARG00000038068	ENSDART00000055492	121.97	149.75	4HPF
70445ef6-3be3-456d-b004-c292f9b0d9ae	ENSDARG00000038068	ENSDART00000055492	142.11	149.75	4HPF
71e2f9de-a309-468e-8955-e4f532d69817	ENSDARG00000038068	ENSDART00000145420	72.7	116.63	4HPF
73a1dbc6-9576-4a65-b772-d9fa40aff810	ENSDARG00000038068	ENSDART00000145420	100.59	116.63	4HPF
74a9a64c-ab47-4f41-ab09-58e63bb97347	ENSDARG00000038068	ENSDART00000145420	0	116.63	4HPF
74de26de-13b0-45b9-b934-5dab77b9f719	ENSDARG00000038068	ENSDART00000055492	154.23	149.75	4HPF
756ebc11-d1d0-4c6b-b565-d9d6cdffa562	ENSDARG00000038068	ENSDART00000145420	107.29	116.63	4HPF
7616cc6f-732a-452f-a48f-d402be61eb97	ENSDARG00000038068	ENSDART00000145420	143.05	116.63	4HPF
7786e98b-79db-4d8a-9ab1-a2bc0263fa01	ENSDARG00000038068	ENSDART00000055492	156.96	149.75	4HPF
78314cef-bdd0-4369-a099-55d2054a3f86	ENSDARG00000038068	ENSDART00000145420	100.03	116.63	4HPF
7b6c48b2-6987-4598-869c-51805fba7fd3	ENSDARG00000038068	ENSDART00000145420	87.99	116.63	4HPF
7c4bce95-3eb6-4fa6-aa27-2be4b1cc343d	ENSDARG00000038068	ENSDART00000055492	135.65	149.75	4HPF
7d2f6bcc-a605-47e5-a944-a7fa5c681f79	ENSDARG00000038068	ENSDART00000145420	59.07	116.63	4HPF
7d364817-a1e3-4022-b8d7-882b47e7e228	ENSDARG00000038068	ENSDART00000145420	71.01	116.63	4HPF
7e284caf-cf33-49af-95fa-4310c525f89a	ENSDARG00000038068	ENSDART00000055492	137.94	149.75	4HPF
7e455223-cf5f-424f-b601-decd5abb476b	ENSDARG00000038068	ENSDART00000145420	97.24	116.63	4HPF
7f0937ff-aaa8-4e18-a0d5-b69da99efd8f	ENSDARG00000038068	ENSDART00000145420	66.42	116.63	4HPF
80c88334-3566-453a-aea6-ad9efa9b3b9d	ENSDARG00000038068	ENSDART00000145420	203.3	116.63	4HPF
81e36a7e-b867-4c02-9052-80743ac961e6	ENSDARG00000038068	ENSDART00000145420	95.67	116.63	4HPF
81ec394d-f32b-4f68-9742-66c9a318e0bf	ENSDARG00000038068	ENSDART00000055492	256.82	149.75	4HPF
82d03b29-3c6f-40aa-a0c3-252d846ef54f	ENSDARG00000038068	ENSDART00000145420	101.4	116.63	4HPF
86ac9e7f-a7ea-4839-8fdc-cd9ab4cf7bdd	ENSDARG00000038068	ENSDART00000145420	87.65	116.63	4HPF
87270be1-c9a1-4b7a-9ee1-7e26816def83	ENSDARG00000038068	ENSDART00000055492	114.79	149.75	4HPF
8a781a3c-8473-438e-9b5e-1e59e6094967	ENSDARG00000038068	ENSDART00000055492	139.41	149.75	4HPF
8c6b0149-68f1-493b-b44d-d3a5da5e035e	ENSDARG00000038068	ENSDART00000145420	119.06	116.63	4HPF
8de981df-298f-4f0c-980c-936361da8b19	ENSDARG00000038068	ENSDART00000145420	50.79	116.63	4HPF
905beb71-ef28-42dc-80ee-619ebf4336b4	ENSDARG00000038068	ENSDART00000145420	57.18	116.63	4HPF
920a62e4-fecd-4f04-8a1b-ec49b8c47778	ENSDARG00000038068	ENSDART00000145420	5.28	116.63	4HPF
930106fc-dd0a-4a3c-a827-34ec376d20b6	ENSDARG00000038068	ENSDART00000055492	122.58	149.75	4HPF
932a91f1-38f8-4ae5-be07-3a8d915fbfaf	ENSDARG00000038068	ENSDART00000145420	130.92	116.63	4HPF
939f3a95-370a-4ea5-87ab-005dab52e02a	ENSDARG00000038068	ENSDART00000145420	81.49	116.63	4HPF
94cf09bb-fe0e-426b-b1cf-2cd4af7d8dae	ENSDARG00000038068	ENSDART00000055492	97.09	149.75	4HPF
95d9a816-2433-4825-b406-a4ad6290adc2	ENSDARG00000038068	ENSDART00000145420	126.78	116.63	4HPF
963924cc-fa95-41b4-ae87-d434e6ea8cfd	ENSDARG00000038068	ENSDART00000055492	142.09	149.75	4HPF
97df5e75-ba7b-4f48-8492-69dae44a1989	ENSDARG00000038068	ENSDART00000145420	111.55	116.63	4HPF
981e9717-cd96-44c9-ab56-ab2a40f04b74	ENSDARG00000038068	ENSDART00000145420	137.93	116.63	4HPF
98b9945e-bae7-4e0b-adbd-78485cd057fe	ENSDARG00000038068	ENSDART00000055492	201.22	149.75	4HPF
994f5217-4522-476d-82c4-ce8c3642b1d6	ENSDARG00000038068	ENSDART00000055492	188.23	149.75	4HPF
9c1ddd09-e041-406b-89dc-112beaf81bfa	ENSDARG00000038068	ENSDART00000055492	161.37	149.75	4HPF
9d1216df-8748-4a98-8408-c6a47ca2201e	ENSDARG00000038068	ENSDART00000145420	216.37	116.63	4HPF
9e0f4544-85aa-4271-ac1c-04995e7da002	ENSDARG00000038068	ENSDART00000163782	115.4	107.77	4HPF
9f1d0fe7-0089-4de8-8a0f-1afb6672a165	ENSDARG00000038068	ENSDART00000145420	92.11	116.63	4HPF
a0777cb2-5cfd-43fa-a092-429871c4c5eb	ENSDARG00000038068	ENSDART00000145420	122.2	116.63	4HPF
a1622a4c-4280-4c38-b64d-c5ad706b0651	ENSDARG00000038068	ENSDART00000145420	116.73	116.63	4HPF
a1b1740f-7231-4909-b45d-7459ed5923c5	ENSDARG00000038068	ENSDART00000145420	137.11	116.63	4HPF
a1f28a21-12c6-4d5c-b819-0d6d1e90f832	ENSDARG00000038068	ENSDART00000145420	237.06	116.63	4HPF
a376b770-ef43-488a-8e63-da6e0ae5db60	ENSDARG00000038068	ENSDART00000145420	152.4	116.63	4HPF
a3822b77-30a5-4254-8027-a927e1431922	ENSDARG00000038068	ENSDART00000145420	110.27	116.63	4HPF
a4617719-daf5-48ad-ad5d-b55abbed25e2	ENSDARG00000038068	ENSDART00000145420	64.98	116.63	4HPF
a60925b8-80f1-41ed-bbe7-7a9e8705f4f8	ENSDARG00000038068	ENSDART00000145420	157.61	116.63	4HPF
a7738d1f-1e93-4621-a740-481c85300f40	ENSDARG00000038068	ENSDART00000145420	68.97	116.63	4HPF
a99e7d33-0260-442e-b7d6-d399048d8519	ENSDARG00000038068	ENSDART00000145420	182.83	116.63	4HPF
a9f02bca-6063-480b-b295-a3d3923e80f1	ENSDARG00000038068	ENSDART00000163782	26.18	107.77	4HPF
ac00eaf9-cbc2-4653-862d-e8a94d9b1ae8	ENSDARG00000038068	ENSDART00000145420	75.57	116.63	4HPF
aee9a78e-862b-4a55-b747-16e980953c51	ENSDARG00000038068	ENSDART00000145420	0	116.63	4HPF
b0bbd713-24ba-440e-8bf6-16bee840b761	ENSDARG00000038068	ENSDART00000055492	160.26	149.75	4HPF
b251da53-b9c6-4968-a866-6da917b5ac38	ENSDARG00000038068	ENSDART00000145420	140.82	116.63	4HPF
b28c2c5d-66e9-4a60-8835-a2de61a2d007	ENSDARG00000038068	ENSDART00000163782	161.41	107.77	4HPF
b3e14379-e416-4752-b9af-28a3316e3287	ENSDARG00000038068	ENSDART00000145420	116.69	116.63	4HPF
b529a33e-829c-45d9-87d6-44c080793af3	ENSDARG00000038068	ENSDART00000163782	185.22	107.77	4HPF
b5c3f765-b51e-4723-be11-0187205f2995	ENSDARG00000038068	ENSDART00000145420	159.91	116.63	4HPF
b7bf327a-1eec-47bd-ad65-2ed3c4b836a4	ENSDARG00000038068	ENSDART00000055492	4.34	149.75	4HPF
b935a45a-a2b3-468d-8adf-99211b033361	ENSDARG00000038068	ENSDART00000055492	154.83	149.75	4HPF
ba1c757d-4905-45b5-a161-c3409cbcea36	ENSDARG00000038068	ENSDART00000145420	112.36	116.63	4HPF
ba53478d-b2ba-4062-97bd-baa3cc492dc6	ENSDARG00000038068	ENSDART00000055492	153.88	149.75	4HPF
baeb7087-59bb-44e0-8ed1-f6cd3d2da8cc	ENSDARG00000038068	ENSDART00000145420	133.48	116.63	4HPF
c1e0f9ab-fdd0-40fe-b8ec-afaaa32d567a	ENSDARG00000038068	ENSDART00000163782	88.16	107.77	4HPF
c54bbb00-9bb5-4d69-8c07-396622838aa6	ENSDARG00000038068	ENSDART00000145420	68.28	116.63	4HPF
c56a905a-c527-4d2a-b360-d3c2588a1949	ENSDARG00000038068	ENSDART00000145420	73.32	116.63	4HPF
c897cb9d-6f0b-4c96-a239-afb8b8cb4081	ENSDARG00000038068	ENSDART00000145420	9.46	116.63	4HPF
c8c5984c-3d5b-44e4-9c0a-f2459dd94799	ENSDARG00000038068	ENSDART00000145420	146.66	116.63	4HPF
ca8d15f1-6c8e-416f-956a-67e78a376de5	ENSDARG00000038068	ENSDART00000055492	224.12	149.75	4HPF
cce8b626-fddb-4dd0-9c66-83af8811f2dd	ENSDARG00000038068	ENSDART00000145420	126.85	116.63	4HPF
cf0b2da0-6cc9-47b5-9ec9-fc70ec7225fa	ENSDARG00000038068	ENSDART00000145420	123.96	116.63	4HPF
d000a922-af3a-4917-98eb-5b9df4c25f62	ENSDARG00000038068	ENSDART00000055492	155.93	149.75	4HPF
d0d1907f-743b-4056-9fe0-f1f435378dc5	ENSDARG00000038068	ENSDART00000145420	186.29	116.63	4HPF
d1ceed7c-1f43-48e1-b72d-96271b927343	ENSDARG00000038068	ENSDART00000145420	0	116.63	4HPF
d406b119-bae0-4ac0-8453-f02cf0ee3235	ENSDARG00000038068	ENSDART00000145420	101.11	116.63	4HPF
d435e0ae-1e5c-4100-b7f3-bd72ff05586d	ENSDARG00000038068	ENSDART00000145420	88.4	116.63	4HPF
d4cd460b-c33f-478a-b9c5-bedfbf35ad31	ENSDARG00000038068	ENSDART00000055492	98.26	149.75	4HPF
d4cd460b-c33f-478a-b9c5-bedfbf35ad31	ENSDARG00000038068	ENSDART00000163782	98.26	107.77	4HPF
d4f15c68-75b2-4d78-b124-b343448f34da	ENSDARG00000038068	ENSDART00000055492	76.18	149.75	4HPF
d516213b-0d92-449b-b0c5-d74cb166f6e9	ENSDARG00000038068	ENSDART00000163782	121.95	107.77	4HPF
d520a5a8-e96c-45df-a0cc-1c92c00bdd08	ENSDARG00000038068	ENSDART00000055492	128.85	149.75	4HPF
d7da94c1-cdee-431a-8e10-411cc587215c	ENSDARG00000038068	ENSDART00000145420	111.82	116.63	4HPF
d88831a0-2242-404d-8228-ddbed35e2060	ENSDARG00000038068	ENSDART00000145420	116.94	116.63	4HPF
d8abf670-8e68-4bc7-aa40-46e37d54b479	ENSDARG00000038068	ENSDART00000145420	97.94	116.63	4HPF
d9e73e75-e5a2-4a3b-a162-480ef6de0222	ENSDARG00000038068	ENSDART00000145420	142.89	116.63	4HPF
db639ac0-ece0-4eb3-839a-e79b91d74ae9	ENSDARG00000038068	ENSDART00000145420	152.54	116.63	4HPF
dc1380fc-26b6-496d-ac05-255031856cf6	ENSDARG00000038068	ENSDART00000145420	115.59	116.63	4HPF
dd2be328-b7e5-4dcb-a7d8-9136e6072e46	ENSDARG00000038068	ENSDART00000145420	1.09	116.63	4HPF
de295de8-e871-41f1-9e5f-7b1050f89527	ENSDARG00000038068	ENSDART00000145420	98.12	116.63	4HPF
deba2ff2-9581-4354-8277-4bbc0785ca0b	ENSDARG00000038068	ENSDART00000163782	119.69	107.77	4HPF
e0d7cb93-6780-41f2-9f3e-ea4827719d24	ENSDARG00000038068	ENSDART00000145420	125.67	116.63	4HPF
e2a83ea1-af71-4302-8d59-90a82d710f51	ENSDARG00000038068	ENSDART00000163782	107.77	107.77	4HPF
e664c033-949b-4dc2-b256-2a50a34f6945	ENSDARG00000038068	ENSDART00000055492	170.88	149.75	4HPF
e7f0f970-31ad-47df-b05a-78cdf5801fea	ENSDARG00000038068	ENSDART00000145420	119.99	116.63	4HPF
e8632e78-02fc-44fd-a35d-def9d773d3a9	ENSDARG00000038068	ENSDART00000055492	150.31	149.75	4HPF
eaf53c80-d1a7-4324-a8b4-c4c78e6e55f7	ENSDARG00000038068	ENSDART00000145420	92.44	116.63	4HPF
ec40488c-c977-4c3d-bc70-63a1099ddf78	ENSDARG00000038068	ENSDART00000055492	102.29	149.75	4HPF
ec41d214-8601-4a3c-9c56-d82b7686f479	ENSDARG00000038068	ENSDART00000145420	172.78	116.63	4HPF
ed2c7dec-46d5-403b-abce-101cf53acd02	ENSDARG00000038068	ENSDART00000055492	148.24	149.75	4HPF
eeacf21b-2725-4610-a1b2-bc0fd457e311	ENSDARG00000038068	ENSDART00000145420	141.52	116.63	4HPF
ef9862c5-757c-4c2d-ac16-f0659536c060	ENSDARG00000038068	ENSDART00000145420	101.79	116.63	4HPF
f0172bda-1784-42fb-a24a-49088b475e48	ENSDARG00000038068	ENSDART00000055492	169.99	149.75	4HPF
f198d7de-1880-46c1-b8e0-b9636bf76cd7	ENSDARG00000038068	ENSDART00000145420	103.26	116.63	4HPF
f1d4bc1e-5bd9-4cc1-b38d-f739dd47caa0	ENSDARG00000038068	ENSDART00000145420	143.01	116.63	4HPF
f2d0af50-bb73-4bdc-8a38-5103abc75f9a	ENSDARG00000038068	ENSDART00000145420	139.1	116.63	4HPF
f3a70f84-7f01-438f-9b5d-9caf945040a9	ENSDARG00000038068	ENSDART00000145420	145.18	116.63	4HPF
f406fa7a-19a3-4459-a5b8-18e68a802348	ENSDARG00000038068	ENSDART00000055492	191.02	149.75	4HPF
f4293109-65e6-4cb8-b135-b12f69621321	ENSDARG00000038068	ENSDART00000055492	123.77	149.75	4HPF
f4efbc59-5253-4f77-814e-838926ce3556	ENSDARG00000038068	ENSDART00000055492	121.09	149.75	4HPF
f52e3c8b-556e-4308-bb08-e45a18e9fda1	ENSDARG00000038068	ENSDART00000163782	102.47	107.77	4HPF
f598c5f5-023c-42e4-83f8-56c459cfe04f	ENSDARG00000038068	ENSDART00000145420	139.23	116.63	4HPF
f628f98e-0fef-4215-b75a-27aef09ecee2	ENSDARG00000038068	ENSDART00000145420	106.32	116.63	4HPF
f6754a3e-78f7-48cf-b7db-be2bf2e1ee48	ENSDARG00000038068	ENSDART00000145420	116.57	116.63	4HPF
f83791d8-91a4-4d6b-b4da-f2d67aa34645	ENSDARG00000038068	ENSDART00000145420	93.71	116.63	4HPF
fa3ab7c4-f790-44ff-93b4-eda56b5905d9	ENSDARG00000038068	ENSDART00000145420	171.75	116.63	4HPF
fc9f22ef-c309-4288-bd3e-c9abb3eed644	ENSDARG00000038068	ENSDART00000145420	72.51	116.63	4HPF
004947d5-abbd-4576-92f3-d83ad7be5606	ENSDARG00000038068	ENSDART00000145420	13.87	79.74	6HPF
00c30ca5-2b37-48a3-8d12-79884283c33a	ENSDARG00000038068	ENSDART00000145420	126.87	79.74	6HPF
00f09080-3baf-4387-8fd2-907c736fbbc1	ENSDARG00000038068	ENSDART00000145420	111.55	79.74	6HPF
011ff959-54f5-4f3a-84cf-a4fc827fda5c	ENSDARG00000038068	ENSDART00000055492	105.36	88.5	6HPF
012e0bba-e80b-4009-a7f9-809a40fa7ecb	ENSDARG00000038068	ENSDART00000055492	16.26	88.5	6HPF
016e27fa-09c3-4b2c-a478-88e152c26300	ENSDARG00000038068	ENSDART00000145420	119.09	79.74	6HPF
02624e14-d427-457f-8e7b-0b57381b6435	ENSDARG00000038068	ENSDART00000055492	103.58	88.5	6HPF
0283a599-642e-49b1-a5a0-68b681bb849f	ENSDARG00000038068	ENSDART00000145420	8.27	79.74	6HPF
02cabf08-97ad-4992-add9-5731058d34c0	ENSDARG00000038068	ENSDART00000145420	97.43	79.74	6HPF
02df556a-082c-4033-bf54-9e0ac7c04468	ENSDARG00000038068	ENSDART00000145420	38.98	79.74	6HPF
031ba2b5-5c53-4aa6-847c-2f1dd08e0ff5	ENSDARG00000038068	ENSDART00000145420	68.64	79.74	6HPF
03561008-ef06-4294-82db-d494cedf6528	ENSDARG00000038068	ENSDART00000055492	42.62	88.5	6HPF
03d7d6c4-b8ff-432f-831d-9be5ba2a3f71	ENSDARG00000038068	ENSDART00000163782	64.82	77.08	6HPF
04485259-f384-4abb-8763-a1bd92d0ce51	ENSDARG00000038068	ENSDART00000145420	76.01	79.74	6HPF
04940077-a090-4d57-8d56-8e4c40bddade	ENSDARG00000038068	ENSDART00000145420	92.17	79.74	6HPF
04ad2267-b7ef-4cb3-a8d2-a9514ad0e8d7	ENSDARG00000038068	ENSDART00000145420	26.71	79.74	6HPF
04f7a90d-7758-4265-8976-8e67a7a98948	ENSDARG00000038068	ENSDART00000145420	98.26	79.74	6HPF
0567382c-fa72-48ea-9711-188e3cc3c366	ENSDARG00000038068	ENSDART00000163782	61.31	77.08	6HPF
06324195-224f-45fd-9740-6b47f7f80e89	ENSDARG00000038068	ENSDART00000145420	96.04	79.74	6HPF
0696b9d9-b267-492d-b4c0-7d2474a1b277	ENSDARG00000038068	ENSDART00000145420	94.36	79.74	6HPF
0718ed10-ff04-44e7-8336-721e62ba6a9f	ENSDARG00000038068	ENSDART00000145420	109.32	79.74	6HPF
0743825c-3c5a-470e-9675-abab490febb1	ENSDARG00000038068	ENSDART00000145420	101.44	79.74	6HPF
07d5ac44-0100-430b-81a2-da61fe4242ce	ENSDARG00000038068	ENSDART00000055492	13.51	88.5	6HPF
0839361a-cc3e-4192-8986-43a9715ac242	ENSDARG00000038068	ENSDART00000145420	55.02	79.74	6HPF
0843cc42-2967-425d-83aa-22a68c085fac	ENSDARG00000038068	ENSDART00000145420	198.08	79.74	6HPF
08dea514-52af-4610-a5be-534afdf02a03	ENSDARG00000038068	ENSDART00000145420	98.46	79.74	6HPF
08ffb738-fcbd-4e42-bc37-cfd73744c0e7	ENSDARG00000038068	ENSDART00000055492	102.31	88.5	6HPF
090937fb-7e96-4dbd-a109-ace53eb06d42	ENSDARG00000038068	ENSDART00000145420	114.96	79.74	6HPF
093ec94a-c0b3-47d5-b729-2367f39a2daf	ENSDARG00000038068	ENSDART00000055492	76.18	88.5	6HPF
098d7ce2-6ce3-42d3-a663-6c0543f312e5	ENSDARG00000038068	ENSDART00000145420	0	79.74	6HPF
09928432-2c87-4db6-956f-6d8b2daed927	ENSDARG00000038068	ENSDART00000055492	50.78	88.5	6HPF
09a2c9f6-42f5-4a43-84b3-08852fc9f071	ENSDARG00000038068	ENSDART00000163782	37.42	77.08	6HPF
[truncated: 49,490 more rows]

## Sheet: Fig4d
Source Data for Figure 4d
Middle Panel					Right Panel
Sample	Precursor_Mismatch	Processed_Mismatch			Chr	Pos	Precursor_Mismatch	Processed_Mismatch	Diff_Mis
Rep1	0.02381	0.786448			NR_046233.2	4021	0.043478	0.022628	0.02085
Rep2	0.017857	0.773782			NR_046233.2	4022	0	0.000678	0.000678
					NR_046233.2	4023	0.012195	0.000678	0.011517
					NR_046233.2	4024	0.006098	0.001355	0.004743
					NR_046233.2	4025	0.012195	0.002028	0.010167
					NR_046233.2	4026	0.030488	0.003362	0.027126
					NR_046233.2	4027	0.011173	0.004113	0.00706
					NR_046233.2	4028	0.050279	0.023879	0.0264
					NR_046233.2	4029	0.022346	0.006173	0.016173
					NR_046233.2	4030	0	0.002762	0.002762
					NR_046233.2	4031	0.016575	0.013774	0.002801
					NR_046233.2	4032	0	0.002726	0.002726
					NR_046233.2	4033	0.005464	0.009169	0.003705
					NR_046233.2	4034	0.005464	0.013369	0.007905
					NR_046233.2	4035	0.016216	0.012766	0.00345
					NR_046233.2	4036	0	0	0
					NR_046233.2	4037	0.005405	0.018056	0.012651
					NR_046233.2	4038	0	0.005753	0.005753
					NR_046233.2	4039	0.021505	0.010955	0.01055
					NR_046233.2	4040	0.016043	0.010417	0.005626
					NR_046233.2	4041	0.031915	0.020801	0.011114
					NR_046233.2	4042	0.047872	0.023921	0.023951
					NR_046233.2	4043	0.031915	0.017653	0.014262
					NR_046233.2	4044	0.021053	0.0212	0.000147
					NR_046233.2	4045	0.046875	0.033829	0.013046
					NR_046233.2	4046	0.056995	0.035276	0.021719
					NR_046233.2	4047	0.056995	0.030087	0.026908
					NR_046233.2	4048	0.010363	0.003057	0.007306
					NR_046233.2	4049	0.010363	0.002546	0.007817
					NR_046233.2	4050	0.005181	0.004578	0.000603
					NR_046233.2	4051	0.025907	0.011185	0.014722
					NR_046233.2	4052	0.031088	0.017776	0.013312
					NR_046233.2	4053	0.041451	0.031472	0.009979
					NR_046233.2	4054	0	0.003544	0.003544
					NR_046233.2	4055	0	0.014669	0.014669
					NR_046233.2	4056	0.025907	0.014113	0.011794
					NR_046233.2	4057	0.025907	0.012588	0.013319
					NR_046233.2	4058	0.031088	0.021652	0.009436
					NR_046233.2	4059	0.005181	0.005023	0.000158
					NR_046233.2	4060	0.010309	0.011546	0.001237
					NR_046233.2	4061	0.025773	0.011028	0.014745
					NR_046233.2	4062	0.036082	0.016541	0.019541
					NR_046233.2	4063	0.010309	0.011506	0.001197
					NR_046233.2	4064	0.041237	0.031016	0.010221
					NR_046233.2	4065	0.020619	0.011506	0.009113
					NR_046233.2	4066	0.056701	0.03948	0.017221
					NR_046233.2	4067	0.05641	0.028429	0.027981
					NR_046233.2	4068	0.071795	0.03591	0.035885
					NR_046233.2	4069	0.010256	0.009476	0.00078
					NR_046233.2	4070	0.061538	0.04389	0.017648
					NR_046233.2	4071	0.035897	0.009467	0.02643
					NR_046233.2	4072	0.035897	0.026394	0.009503
					NR_046233.2	4073	0.005128	0.00995	0.004822
					NR_046233.2	4074	0.025641	0.019881	0.00576
					NR_046233.2	4075	0	0.004471	0.004471
					NR_046233.2	4076	0.010256	0.025335	0.015079
					NR_046233.2	4077	0.030769	0.009429	0.02134
					NR_046233.2	4078	0.020513	0.011899	0.008614
					NR_046233.2	4079	0.020513	0.02826	0.007747
					NR_046233.2	4080	0.046154	0.034209	0.011945
					NR_046233.2	4081	0.020408	0.013868	0.00654
					NR_046233.2	4082	0.005102	0.015842	0.01074
					NR_046233.2	4083	0.010204	0.032673	0.022469
					NR_046233.2	4084	0.005102	0.022761	0.017659
					NR_046233.2	4085	0.005076	0.020782	0.015706
					NR_046233.2	4086	0.010152	0.009891	0.000261
					NR_046233.2	4087	0.020305	0.009397	0.010908
					NR_046233.2	4088	0.045685	0.029165	0.01652
					NR_046233.2	4089	0.020305	0.008885	0.01142
					NR_046233.2	4090	0.010152	0.014307	0.004155
					NR_046233.2	4091	0	0.00148	0.00148
					NR_046233.2	4092	0.010152	0.012827	0.002675
					NR_046233.2	4093	0.010152	0.014293	0.004141
					NR_046233.2	4094	0.060914	0.079349	0.018435
					NR_046233.2	4095	0.010152	0.01725	0.007098
					NR_046233.2	4096	0.050761	0.059142	0.008381
					NR_046233.2	4097	0.010152	0.010304	0.000152
					NR_046233.2	4098	0.015228	0.007357	0.007871
					NR_046233.2	4099	0.025253	0.008819	0.016434
					NR_046233.2	4100	0.035354	0.017148	0.018206
					NR_046233.2	4101	0	0.01272	0.01272
					NR_046233.2	4102	0.015152	0.00978	0.005372
					NR_046233.2	4103	0.015152	0.011247	0.003905
					NR_046233.2	4104	0	0.024426	0.024426
					NR_046233.2	4105	0.015152	0.016593	0.001441
					NR_046233.2	4106	0.035354	0.015617	0.019737
					NR_046233.2	4107	0.045455	0.017561	0.027894
					NR_046233.2	4108	0.030303	0.026803	0.0035
					NR_046233.2	4109	0.020202	0.022395	0.002193
					NR_046233.2	4110	0.005051	0.00535	0.000299
					NR_046233.2	4111	0.005051	0.010695	0.005644
					NR_046233.2	4112	0.025253	0.026738	0.001485
					NR_046233.2	4113	0.005051	0.011667	0.006616
					NR_046233.2	4114	0.025253	0.01895	0.006303
					NR_046233.2	4115	0.015152	0.008256	0.006896
					NR_046233.2	4116	0.080808	0.049029	0.031779
					NR_046233.2	4117	0.055556	0.032493	0.023063
					NR_046233.2	4118	0.045455	0.033898	0.011557
					NR_046233.2	4119	0.040404	0.03243	0.007974
					NR_046233.2	4120	0.010101	0.0116	0.001499
					NR_046233.2	4121	0.030303	0.011583	0.01872
					NR_046233.2	4122	0.040404	0.022662	0.017742
					NR_046233.2	4123	0.030303	0.022651	0.007652
					NR_046233.2	4124	0.010101	0.006747	0.003354
					NR_046233.2	4125	0	0.012025	0.012025
					NR_046233.2	4126	0.015152	0.016354	0.001202
					NR_046233.2	4127	0.005051	0.009611	0.00456
					NR_046233.2	4128	0.030303	0.026884	0.003419
					NR_046233.2	4129	0.035354	0.017283	0.018071
					NR_046233.2	4130	0.035354	0.020163	0.015191
					NR_046233.2	4131	0.035354	0.040326	0.004972
					NR_046233.2	4132	0.020202	0.031685	0.011483
					NR_046233.2	4133	0.01005	0.016307	0.006257
					NR_046233.2	4134	0.020101	0.015348	0.004753
					NR_046233.2	4135	0.030151	0.026833	0.003318
					NR_046233.2	4136	0.030151	0.027312	0.002839
					NR_046233.2	4137	0.025	0.006708	0.018292
					NR_046233.2	4138	0.015	0.011973	0.003027
					NR_046233.2	4139	0	0.011489	0.011489
					NR_046233.2	4140	0	0.016252	0.016252
					NR_046233.2	4141	0.025	0.010984	0.014016
					NR_046233.2	4142	0.01	0.011939	0.001939
					NR_046233.2	4143	0.005	0.021947	0.016947
					NR_046233.2	4144	0.005	0.006679	0.001679
					NR_046233.2	4145	0.015	0.006679	0.008321
					NR_046233.2	4146	0.005	0.004292	0.000708
					NR_046233.2	4147	0.035	0.015722	0.019278
					NR_046233.2	4148	0.025	0.015707	0.009293
					NR_046233.2	4149	0.025	0.014272	0.010728
					NR_046233.2	4150	0.02	0.004753	0.015247
					NR_046233.2	4151	0.01	0.011832	0.001832
					NR_046233.2	4152	0.03	0.028828	0.001172
					NR_046233.2	4153	0.015	0.004249	0.010751
					NR_046233.2	4154	0.025	0.007508	0.017492
					NR_046233.2	4155	0.04	0.024755	0.015245
					NR_046233.2	4156	0.005	0.004171	0.000829
					NR_046233.2	4157	0	0.009242	0.009242
					NR_046233.2	4158	0.014925	0.012009	0.002916
					NR_046233.2	4159	0.049751	0.035435	0.014316
					NR_046233.2	4160	0.00995	0.010565	0.000615
					NR_046233.2	4161	0.034826	0.034878	5.2e-05
					NR_046233.2	4162	0.024876	0.017391	0.007485
					NR_046233.2	4163	0.014925	0.005936	0.008989
					NR_046233.2	4164	0.134328	0.105936	0.028392
					NR_046233.2	4165	0.019802	0.005469	0.014333
					NR_046233.2	4166	0.074257	0.073804	0.000453
					NR_046233.2	4167	0.029703	0.029104	0.000599
					NR_046233.2	4168	0.069307	0.049568	0.019739
					NR_046233.2	4169	0.039604	0.02683	0.012774
					NR_046233.2	4170	0.049505	0.045867	0.003638
					NR_046233.2	4171	0.044554	0.022635	0.021919
					NR_046233.2	4172	0.009901	0.007692	0.002209
					NR_046233.2	4173	0.014851	0.007233	0.007618
					NR_046233.2	4174	0.009901	0.005874	0.004027
					NR_046233.2	4175	0.049505	0.018979	0.030526
					NR_046233.2	4176	0.083744	0.063686	0.020058
					NR_046233.2	4177	0.024631	0.024357	0.000274
					NR_046233.2	4178	0.073529	0.044184	0.029345
					NR_046233.2	4179	0.053922	0.051825	0.002097
					NR_046233.2	4180	0.019512	0.013045	0.006467
					NR_046233.2	4181	0.014634	0.017544	0.00291
					NR_046233.2	4182	0.009756	0.005848	0.003908
					NR_046233.2	4183	0.029268	0.025641	0.003627
					NR_046233.2	4184	0	0.001798	0.001798
					NR_046233.2	4185	0.014634	0.01618	0.001546
					NR_046233.2	4186	0.043902	0.039533	0.004369
					NR_046233.2	4187	0	0.005388	0.005388
					NR_046233.2	4188	0	0.005388	0.005388
					NR_046233.2	4189	0.073171	0.053884	0.019287
					NR_046233.2	4190	0.068293	0.034576	0.033717
					NR_046233.2	4191	0.009756	0.015695	0.005939
					NR_046233.2	4192	0.009756	0.012108	0.002352
					NR_046233.2	4193	0.072816	0.055605	0.017211
					NR_046233.2	4194	0.004854	0.010309	0.005455
					NR_046233.2	4195	0.072816	0.068131	0.004685
					NR_046233.2	4196	0.053398	0.055556	0.002158
					NR_046233.2	4197	0.029126	0.009857	0.019269
					NR_046233.2	4198	0.014563	0.019713	0.00515
					NR_046233.2	4199	0.058252	0.032662	0.02559
					NR_046233.2	4200	0.053398	0.04517	0.008228
					NR_046233.2	4201	0.043689	0.041127	0.002562
					NR_046233.2	4202	0.106796	0.07328	0.033516
					NR_046233.2	4203	0.199029	0.191157	0.007872
					NR_046233.2	4204	0.014563	0.01651	0.001947
					NR_046233.2	4205	0.009709	0.006693	0.003016
					NR_046233.2	4206	0	0.011151	0.011151
					NR_046233.2	4207	0.004854	0.003568	0.001286
					NR_046233.2	4208	0.009709	0.005798	0.003911
					NR_046233.2	4209	0.014563	0.014719	0.000156
					NR_046233.2	4210	0.024272	0.017817	0.006455
					NR_046233.2	4211	0.024272	0.008014	0.016258
					NR_046233.2	4212	0.019417	0.012906	0.006511
					NR_046233.2	4213	0.009709	0.011126	0.001417
					NR_046233.2	4214	0.014563	0.004004	0.010559
					NR_046233.2	4215	0.019417	0.009786	0.009631
					NR_046233.2	4216	0.009709	0.013345	0.003636
					NR_046233.2	4217	0.004854	0.005338	0.000484
					NR_046233.2	4218	0.009709	0.009786	7.7e-05
					NR_046233.2	4219	0.024272	0.016444	0.007828
					NR_046233.2	4220	0.004854	0.003993	0.000861
					NR_046233.2	4221	0.029126	0.030155	0.001029
					NR_046233.2	4222	0.004854	0.009284	0.00443
					NR_046233.2	4223	0.038835	0.025199	0.013636
					NR_046233.2	4224	0.043689	0.012362	0.031327
					NR_046233.2	4225	0.024272	0.016762	0.00751
					NR_046233.2	4226	0.004854	0.006173	0.001319
					NR_046233.2	4227	0.024272	0.014985	0.009287
					NR_046233.2	4228	0.028986	0.021586	0.0074
					NR_046233.2	4229	0.05314	0.042675	0.010465
					NR_046233.2	4230	0.038647	0.025889	0.012758
					NR_046233.2	4231	0.028986	0.016667	0.012319
					NR_046233.2	4232	0.009662	0.016228	0.006566
					NR_046233.2	4233	0.038647	0.054825	0.016178
					NR_046233.2	4234	0.004831	0.006567	0.001736
					NR_046233.2	4235	0.004831	0.004374	0.000457
					NR_046233.2	4236	0.009662	0.008311	0.001351
					NR_046233.2	4237	0.004831	0.003498	0.001333
					NR_046233.2	4238	0.019324	0.0131	0.006224
					NR_046233.2	4239	0.004831	0.006106	0.001275
					NR_046233.2	4240	0.024155	0.009158	0.014997
					NR_046233.2	4241	0.019231	0.013508	0.005723
					NR_046233.2	4242	0.019231	0.010017	0.009214
					NR_046233.2	4243	0.038462	0.026121	0.012341
					NR_046233.2	4244	0.014354	0.012587	0.001767
					NR_046233.2	4245	0.028708	0.013859	0.014849
					NR_046233.2	4246	0.023923	0.007779	0.016144
					NR_046233.2	4247	0.028708	0.013805	0.014903
					NR_046233.2	4248	0.038095	0.029247	0.008848
					NR_046233.2	4249	0.019048	0.017109	0.001939
					NR_046233.2	4250	0.009479	0.009825	0.000346
					NR_046233.2	4251	0.028436	0.030303	0.001867
					NR_046233.2	4252	0.023697	0.016184	0.007513
					NR_046233.2	4253	0.009479	0.012335	0.002856
					NR_046233.2	4254	0.018957	0.019566	0.000609
					NR_046233.2	4255	0.085308	0.079507	0.005801
					NR_046233.2	4256	0.037915	0.034439	0.003476
					NR_046233.2	4257	0.023697	0.033999	0.010302
					NR_046233.2	4258	0.037915	0.046285	0.00837
					NR_046233.2	4259	0.023697	0.034351	0.010654
					NR_046233.2	4260	0.004739	0.033503	0.028764
					NR_046233.2	4261	0.009479	0.008482	0.000997
					NR_046233.2	4262	0.014218	0.013571	0.000647
					NR_046233.2	4263	0.009479	0.015691	0.006212
					NR_046233.2	4264	0.033175	0.020356	0.012819
					NR_046233.2	4265	0.014218	0.009742	0.004476
					NR_046233.2	4266	0.004739	0.010157	0.005418
					NR_046233.2	4267	0.023697	0.022852	0.000845
					NR_046233.2	4268	0	0.008037	0.008037
					NR_046233.2	4269	0.042654	0.049915	0.007261
					NR_046233.2	4270	0	0.01437	0.01437
					NR_046233.2	4271	0.009479	0.009721	0.000242
					NR_046233.2	4272	0.023697	0.013102	0.010595
					NR_046233.2	4273	0.056872	0.024081	0.032791
					NR_046233.2	4274	0.009479	0.02027	0.010791
					NR_046233.2	4275	0.028436	0.018581	0.009855
					NR_046233.2	4276	0.023697	0.018995	0.004702
					NR_046233.2	4277	0.042654	0.024051	0.018603
					NR_046233.2	4278	0.009479	0.022363	0.012884
					NR_046233.2	4279	0.028436	0.027004	0.001432
					NR_046233.2	4280	0.028436	0.016456	0.01198
					NR_046233.2	4281	0.052133	0.059916	0.007783
					NR_046233.2	4282	0.042654	0.059022	0.016368
					NR_046233.2	4283	0.07109	0.051855	0.019235
					NR_046233.2	4284	0.061611	0.050169	0.011442
					NR_046233.2	4285	0.014218	0.005897	0.008321
					NR_046233.2	4286	0.042654	0.022746	0.019908
					NR_046233.2	4287	0.066351	0.029486	0.036865
					NR_046233.2	4288	0.014151	0.00674	0.007411
					NR_046233.2	4289	0.004717	0.008425	0.003708
					NR_046233.2	4290	0.018868	0.016	0.002868
					NR_046233.2	4291	0.009434	0.004632	0.004802
					NR_046233.2	4292	0.018868	0.016	0.002868
					NR_046233.2	4293	0.042453	0.04	0.002453
					NR_046233.2	4294	0.023474	0.010938	0.012536
					NR_046233.2	4295	0.056338	0.041176	0.015162
					NR_046233.2	4296	0.046948	0.057959	0.011011
					NR_046233.2	4297	0.032864	0.01428	0.018584
					NR_046233.2	4298	0.061033	0.058799	0.002234
					NR_046233.2	4299	0.018779	0.016793	0.001986
					NR_046233.2	4300	0.00939	0.01175	0.00236
					NR_046233.2	4301	0.028169	0.018868	0.009301
					NR_046233.2	4302	0.023474	0.031014	0.00754
					NR_046233.2	4303	0.037559	0.034743	0.002816
					NR_046233.2	4304	0.061033	0.046842	0.014191
					NR_046233.2	4305	0.014085	0.028416	0.014331
					NR_046233.2	4306	0.004695	0.003755	0.00094
					NR_046233.2	4307	0.014085	0.005419	0.008666
					NR_046233.2	4308	0.042254	0.029571	0.012683
					NR_046233.2	4309	0.014085	0.014565	0.00048
					NR_046233.2	4310	0.018779	0.015814	0.002965
					NR_046233.2	4311	0.00939	0.013306	0.003916
					NR_046233.2	4312	0.032864	0.031159	0.001705
					NR_046233.2	4313	0.023474	0.029913	0.006439
					NR_046233.2	4314	0.032864	0.012458	0.020406
					NR_046233.2	4315	0.065728	0.074274	0.008546
					NR_046233.2	4316	0.079812	0.076349	0.003463
					NR_046233.2	4317	0.00939	0.013278	0.003888
					NR_046233.2	4318	0.122066	0.113693	0.008373
					NR_046233.2	4319	0.159624	0.196932	0.037308
					NR_046233.2	4320	0.004695	0.006631	0.001936
					NR_046233.2	4321	0.004695	0.004969	0.000274
					NR_046233.2	4322	0.042254	0.042236	1.8e-05
					NR_046233.2	4323	0.028169	0.02856	0.000391
					NR_046233.2	4324	0.018779	0.015715	0.003064
					NR_046233.2	4325	0.065421	0.045906	0.019515
					NR_046233.2	4326	0.018692	0.016949	0.001743
					NR_046233.2	4327	0.070093	0.06405	0.006043
					NR_046233.2	4328	0.03271	0.017769	0.014941
					NR_046233.2	4329	0.084112	0.052066	0.032046
					NR_046233.2	4330	0.14486	0.160758	0.015898
					NR_046233.2	4331	0.088785	0.083985	0.0048
					NR_046233.2	4332	0.242991	0.212021	0.03097
					NR_046233.2	4333	0.317757	0.293586	0.024171
					NR_046233.2	4334	0.065421	0.043443	0.021978
					NR_046233.2	4335	0.009302	0.010238	0.000936
					NR_046233.2	4336	0.013953	0.021285	0.007332
					NR_046233.2	4337	0.027778	0.010229	0.017549
					NR_046233.2	4338	0.013889	0.013906	1.7e-05
					NR_046233.2	4339	0.050926	0.041718	0.009208
					NR_046233.2	4340	0.00463	0.011438	0.006808
					NR_046233.2	4341	0.009259	0.013458	0.004199
					NR_046233.2	4342	0.023148	0.032626	0.009478
					NR_046233.2	4343	0.013889	0.006504	0.007385
					NR_046233.2	4344	0.013825	0.004063	0.009762
					NR_046233.2	4345	0.009217	0.015847	0.00663
					NR_046233.2	4346	0.022936	0.007705	0.015231
					NR_046233.2	4347	0.004587	0.002431	0.002156
					NR_046233.2	4348	0.03211	0.017004	0.015106
					NR_046233.2	4349	0.009132	0.011717	0.002585
					NR_046233.2	4350	0.022831	0.028652	0.005821
					NR_046233.2	4351	0.022831	0.013317	0.009514
					NR_046233.2	4352	0.009132	0.021388	0.012256
					NR_046233.2	4353	0.03653	0.05123	0.0147
					NR_046233.2	4354	0.041096	0.050806	0.00971
					NR_046233.2	4355	0.004566	0.002013	0.002553
					NR_046233.2	4356	0.004566	0.004831	0.000265
					NR_046233.2	4357	0.013699	0.01087	0.002829
					NR_046233.2	4358	0.031818	0.008853	0.022965
					NR_046233.2	4359	0.004545	0.006436	0.001891
					NR_046233.2	4360	0.036364	0.027744	0.00862
					NR_046233.2	4361	0.009091	0.016888	0.007797
					NR_046233.2	4362	0.05	0.049035	0.000965
					NR_046233.2	4363	0.018182	0.012862	0.00532
					NR_046233.2	4364	0.004545	0.032958	0.028413
					NR_046233.2	4365	0.009091	0.032556	0.023465
					NR_046233.2	4366	0.027273	0.036116	0.008843
					NR_046233.2	4367	0.058824	0.070942	0.012118
					NR_046233.2	4368	0.027149	0.018429	0.00872
					NR_046233.2	4369	0.027149	0.015218	0.011931
					NR_046233.2	4370	0.013575	0.011213	0.002362
					NR_046233.2	4371	0.004525	0.006808	0.002283
					NR_046233.2	4372	0.040724	0.017621	0.023103
					NR_046233.2	4373	0.013575	0.012014	0.001561
					NR_046233.2	4374	0.022624	0.018022	0.004602
					NR_046233.2	4375	0.040724	0.030424	0.0103
					NR_046233.2	4376	0.027149	0.0144	0.012749
					NR_046233.2	4377	0.022624	0.0136	0.009024
					NR_046233.2	4378	0	0.001997	0.001997
					NR_046233.2	4379	0	0.002793	0.002793
					NR_046233.2	4380	0.004505	0.013142	0.008637
					NR_046233.2	4381	0.008969	0.007163	0.001806
					NR_046233.2	4382	0.008929	0.013519	0.00459
					NR_046233.2	4383	0.035714	0.038125	0.002411
					NR_046233.2	4384	0.040179	0.037287	0.002892
					NR_046233.2	4385	0.013393	0.011476	0.001917
					NR_046233.2	4386	0.053571	0.045473	0.008098
					NR_046233.2	4387	0.013393	0.013428	3.5e-05
					NR_046233.2	4388	0.017857	0.001966	0.015891
					NR_046233.2	4389	0.008929	0.007067	0.001862
					NR_046233.2	4390	0.017857	0.007849	0.010008
					NR_046233.2	4391	0.022321	0.007445	0.014876
					NR_046233.2	4392	0.058036	0.021918	0.036118
					NR_046233.2	4393	0	0.007825	0.007825
					NR_046233.2	4394	0.022321	0.014867	0.007454
					NR_046233.2	4395	0.03125	0.030493	0.000757
					NR_046233.2	4396	0.053571	0.036733	0.016838
					NR_046233.2	4397	0.022321	0.017969	0.004352
					NR_046233.2	4398	0.022321	0.017188	0.005133
					NR_046233.2	4399	0.026786	0.022647	0.004139
					NR_046233.2	4400	0.008929	0.00897	4.1e-05
					NR_046233.2	4401	0.040179	0.021451	0.018728
					NR_046233.2	4402	0.008929	0.005068	0.003861
					NR_046233.2	4403	0.008929	0.012072	0.003143
					NR_046233.2	4404	0.049107	0.037354	0.011753
					NR_046233.2	4405	0.017778	0.011669	0.006109
					NR_046233.2	4406	0.013274	0.006612	0.006662
					NR_046233.2	4407	0.017699	0.01944	0.001741
					NR_046233.2	4408	0.039823	0.039642	0.000181
					NR_046233.2	4409	0.017699	0.004275	0.013424
					NR_046233.2	4410	0.013274	0.015929	0.002655
					NR_046233.2	4411	0.013274	0.009313	0.003961
					NR_046233.2	4412	0.013274	0.011632	0.001642
					NR_046233.2	4413	0.017699	0.016273	0.001426
					NR_046233.2	4414	0.026549	0.031371	0.004822
					NR_046233.2	4415	0.00885	0.012781	0.003931
					NR_046233.2	4416	0.013274	0.004646	0.008628
					NR_046233.2	4417	0.026549	0.018196	0.008353
					NR_046233.2	4418	0.017621	0.01897	0.001349
					NR_046233.2	4419	0.008811	0.011214	0.002403
					NR_046233.2	4420	0.017621	0.014308	0.003313
					NR_046233.2	4421	0.026316	0.018934	0.007382
					NR_046233.2	4422	0.004386	0.005019	0.000633
					NR_046233.2	4423	0.004386	0.003088	0.001298
					NR_046233.2	4424	0.052632	0.029332	0.0233
					NR_046233.2	4425	0.02193	0.017754	0.004176
					NR_046233.2	4426	0.017544	0.02931	0.011766
					NR_046233.2	4427	0.013158	0.016551	0.003393
					NR_046233.2	4428	0.030568	0.012678	0.01789
					NR_046233.2	4429	0.017467	0.020361	0.002894
					NR_046233.2	4430	0.056769	0.046485	0.010284
					NR_046233.2	4431	0.026201	0.035728	0.009527
					NR_046233.2	4432	0.0131	0.024962	0.011862
					NR_046233.2	4433	0	0.003827	0.003827
					NR_046233.2	4434	0	0.002678	0.002678
					NR_046233.2	4435	0.0131	0.012237	0.000863
					NR_046233.2	4436	0.030568	0.023709	0.006859
					NR_046233.2	4437	0.004367	0.006112	0.001745
					NR_046233.2	4438	0.008734	0.013735	0.005001
					NR_046233.2	4439	0.030568	0.024372	0.006196
					NR_046233.2	4440	0.004367	0.012538	0.008171
					NR_046233.2	4441	0.004348	0.014438	0.01009
					NR_046233.2	4442	0.021739	0.010251	0.011488
					NR_046233.2	4443	0.013043	0.009871	0.003172
					NR_046233.2	4444	0.008658	0.014042	0.005384
					NR_046233.2	4445	0.021645	0.008346	0.013299
					NR_046233.2	4446	0.017316	0.009477	0.007839
					NR_046233.2	4447	0.012987	0.009477	0.00351
					NR_046233.2	4448	0.021645	0.009477	0.012168
					NR_046233.2	4449	0.038793	0.029568	0.009225
					NR_046233.2	4450	0.060086	0.043182	0.016904
					NR_046233.2	4451	0.188841	0.163829	0.025012
					NR_046233.2	4452	0.008584	0.017385	0.008801
					NR_046233.2	4453	0.012876	0.024547	0.011671
					NR_046233.2	4454	0.008584	0.006038	0.002546
					NR_046233.2	4455	0.012876	0.020739	0.007863
					NR_046233.2	4456	0.008584	0.01055	0.001966
					NR_046233.2	4457	0.008584	0.01997	0.011386
					NR_046233.2	4458	0.025751	0.016566	0.009185
					NR_046233.2	4459	0.025751	0.007148	0.018603
					NR_046233.2	4460	0.008584	0.008268	0.000316
					NR_046233.2	4461	0.021459	0.009771	0.011688
					NR_046233.2	4462	0.042918	0.034573	0.008345
					NR_046233.2	4463	0.021459	0.006389	0.01507
					NR_046233.2	4464	0.034335	0.009767	0.024568
					NR_046233.2	4465	0.051502	0.033045	0.018457
					NR_046233.2	4466	0.021459	0.007135	0.014324
					NR_046233.2	4467	0.034335	0.016135	0.0182
					NR_046233.2	4468	0.017167	0.006754	0.010413
					NR_046233.2	4469	0.008584	0.008627	4.3e-05
					NR_046233.2	4470	0.025751	0.011619	0.014132
					NR_046233.2	4471	0.021459	0.02099	0.000469
					NR_046233.2	4472	0.038627	0.04571	0.007083
					NR_046233.2	4473	0.064378	0.061072	0.003306
					NR_046233.2	4474	0.055794	0.046459	0.009335
					NR_046233.2	4475	0.034335	0.034444	0.000109
					NR_046233.2	4476	0.034335	0.028069	0.006266
					NR_046233.2	4477	0.025751	0.017964	0.007787
					NR_046233.2	4478	0.017167	0.015713	0.001454
					NR_046233.2	4479	0.012821	0.004483	0.008338
					NR_046233.2	4480	0.025641	0.024272	0.001369
					NR_046233.2	4481	0.029915	0.030201	0.000286
					NR_046233.2	4482	0.004274	0.003354	0.00092
					NR_046233.2	4483	0.029915	0.016387	0.013528
					NR_046233.2	4484	0.021368	0.011161	0.010207
					NR_046233.2	4485	0.004274	0.00781	0.003536
					NR_046233.2	4486	0.012766	0.006315	0.006451
					NR_046233.2	4487	0.059574	0.024508	0.035066
					NR_046233.2	4488	0.025532	0.004817	0.020715
					NR_046233.2	4489	0.046809	0.018155	0.028654
					NR_046233.2	4490	0	0.005922	0.005922
					NR_046233.2	4491	0.034043	0.031828	0.002215
					NR_046233.2	4492	0.012766	0.017012	0.004246
					NR_046233.2	4493	0.008511	0.012939	0.004428
					NR_046233.2	4494	0.034043	0.014771	0.019272
					NR_046233.2	4495	0.034043	0.033961	8.2e-05
					NR_046233.2	4496	0.034043	0.04056	0.006517
					NR_046233.2	4497	0.034043	0.026917	0.007126
					NR_046233.2	4498	0.029787	0.016955	0.012832
					NR_046233.2	4499	0.008511	0.016556	0.008045
					NR_046233.2	4500	0.051064	0.048197	0.002867
					NR_046233.2	4501	0.008511	0.005149	0.003362
					NR_046233.2	4502	0.021277	0.017647	0.00363
					NR_046233.2	4503	0.042553	0.021324	0.021229
					NR_046233.2	4504	0.017021	0.012863	0.004158
					NR_046233.2	4505	0.046809	0.029379	0.01743
					NR_046233.2	4506	0.106383	0.066055	0.040328
					NR_046233.2	4507	0.029412	0.006942	0.02247
					NR_046233.2	4508	0.004202	0.003288	0.000914
					NR_046233.2	4509	0.029412	0.010961	0.018451
					NR_046233.2	4510	0.008403	0.007673	0.00073
					NR_046233.2	4511	0.016807	0.018268	0.001461
					NR_046233.2	4512	0.029412	0.017531	0.011881
					NR_046233.2	4513	0.004202	0.008029	0.003827
					NR_046233.2	4514	0.004202	0.008394	0.004192
					NR_046233.2	4515	0.008403	0.009489	0.001086
					NR_046233.2	4516	0.004202	0.010941	0.006739
					NR_046233.2	4517	0.012605	0.009114	0.003491
					NR_046233.2	4518	0.004202	0.003281	0.000921
					NR_046233.2	4519	0.029412	0.022968	0.006444
					NR_046233.2	4520	0.02521	0.016764	0.008446
					NR_046233.2	4521	0.012605	0.013843	0.001238
					NR_046233.2	4522	0.037815	0.03496	0.002855
					NR_046233.2	4523	0.021008	0.012732	0.008276
					NR_046233.2	4524	0.012605	0.015636	0.003031
					NR_046233.2	4525	0.05042	0.050545	0.000125
					NR_046233.2	4526	0.02521	0.021423	0.003787
					NR_046233.2	4527	0.092437	0.050817	0.04162
					NR_046233.2	4528	0.104167	0.058291	0.045876
					NR_046233.2	4529	0.125	0.082881	0.042119
					NR_046233.2	4530	0.104167	0.078396	0.025771
					NR_046233.2	4531	0.120833	0.089531	0.031302
					NR_046233.2	4532	0.070833	0.055215	0.015618
					NR_046233.2	4533	0.041494	0.030554	0.01094
					NR_046233.2	4534	0.066116	0.045977	0.020139
					NR_046233.2	4535	0.033058	0.019003	0.014055
					NR_046233.2	4536	0.028926	0.017167	0.011759
					NR_046233.2	4537	0.032787	0.027827	0.00496
					NR_046233.2	4538	0.053279	0.03746	0.015819
					NR_046233.2	4539	0.085714	0.051191	0.034523
					NR_046233.2	4540	0.061224	0.021299	0.039925
					NR_046233.2	4541	0.061224	0.03299	0.028234
					NR_046233.2	4542	0.02449	0.011348	0.013142
					NR_046233.2	4543	0.020408	0.014508	0.0059
					NR_046233.2	4544	0.020408	0.009551	0.010857
					NR_046233.2	4545	0.01626	0.014149	0.002111
					NR_046233.2	4546	0.020325	0.02546	0.005135
					NR_046233.2	4547	0.020325	0.026158	0.005833
					NR_046233.2	4548	0.036585	0.026158	0.010427
					NR_046233.2	4549	0.012097	0.008113	0.003984
					NR_046233.2	4550	0.008065	0.013742	0.005677
					NR_046233.2	4551	0.020161	0.013033	0.007128
					NR_046233.2	4552	0.004032	0.003163	0.000869
					NR_046233.2	4553	0	0.01124	0.01124
					NR_046233.2	4554	0.004032	0.013343	0.009311
					NR_046233.2	4555	0.012097	0.015098	0.003001
					NR_046233.2	4556	0.008065	0.027739	0.019674
					NR_046233.2	4557	0.020161	0.024219	0.004058
					NR_046233.2	4558	0.024194	0.014732	0.009462
					NR_046233.2	4559	0.064516	0.050473	0.014043
					NR_046233.2	4560	0.020161	0.009811	0.01035
					NR_046233.2	4561	0.040323	0.046919	0.006596
					NR_046233.2	4562	0.03629	0.022743	0.013547
					NR_046233.2	4563	0.032258	0.02971	0.002548
					NR_046233.2	4564	0.068548	0.041594	0.026954
					NR_046233.2	4565	0.048387	0.027923	0.020464
					NR_046233.2	4566	0.076613	0.03488	0.041733
					NR_046233.2	4567	0.020161	0.022624	0.002463
					NR_046233.2	4568	0.008065	0.004177	0.003888
					NR_046233.2	4569	0.012097	0.007658	0.004439
					NR_046233.2	4570	0.020161	0.021928	0.001767
					NR_046233.2	4571	0.016129	0.010783	0.005346
					NR_046233.2	4572	0.004032	0.004171	0.000139
					NR_046233.2	4573	0.004032	0.005214	0.001182
					NR_046233.2	4574	0.012097	0.010073	0.002024
					NR_046233.2	4575	0.008065	0.004512	0.003553
					NR_046233.2	4576	0.004032	0.004164	0.000132
					NR_046233.2	4577	0.016129	0.005205	0.010924
					NR_046233.2	4578	0.044355	0.043373	0.000982
					NR_046233.2	4579	0.020161	0.00866	0.011501
					NR_046233.2	4580	0.028226	0.009699	0.018527
					NR_046233.2	4581	0.052419	0.030828	0.021591
					NR_046233.2	4582	0.072581	0.039141	0.03344
					NR_046233.2	4583	0.004032	0.004849	0.000817
					NR_046233.2	4584	0.004032	0.009006	0.004974
					NR_046233.2	4585	0.016129	0.014889	0.00124
					NR_046233.2	4586	0.012097	0.010388	0.001709
					NR_046233.2	4587	0.020161	0.015225	0.004936
					NR_046233.2	4588	0.008065	0.007945	0.00012
					NR_046233.2	4589	0	0.007594	0.007594
					NR_046233.2	4590	0.020161	0.016557	0.003604
					NR_046233.2	4591	0.012097	0.006552	0.005545
					NR_046233.2	4592	0.024194	0.009655	0.014539
					NR_046233.2	4593	0.012097	0.012069	2.8e-05
					NR_046233.2	4594	0.012097	0.004135	0.007962
					NR_046233.2	4595	0.008065	0.002411	0.005654
					NR_046233.2	4596	0.016129	0.006194	0.009935
					NR_046233.2	4597	0.004032	0.004127	9.5e-05
					NR_046233.2	4598	0	0.00378	0.00378
					NR_046233.2	4599	0.012097	0.008591	0.003506
					NR_046233.2	4600	0.004032	0.002062	0.00197
					NR_046233.2	4601	0.016129	0.005146	0.010983
					NR_046233.2	4602	0.020161	0.004765	0.015396
					NR_046233.2	4603	0.040323	0.010551	0.029772
					NR_046233.2	4604	0.03629	0.009524	0.026766
					NR_046233.2	4605	0.048387	0.018367	0.03002
					NR_046233.2	4606	0.020161	0.008829	0.011332
					NR_046233.2	4607	0.008065	0.013922	0.005857
					NR_046233.2	4608	0.008065	0.012203	0.004138
					NR_046233.2	4609	0.012097	0.01286	0.000763
					NR_046233.2	4610	0.012097	0.004054	0.008043
					NR_046233.2	4611	0.060484	0.028331	0.032153
					NR_046233.2	4612	0.012097	0.005718	0.006379
					NR_046233.2	4613	0.03629	0.02084	0.01545
					NR_046233.2	4614	0	0.009748	0.009748
					NR_046233.2	4615	0.076305	0.05173	0.024575
					NR_046233.2	4616	0.060241	0.056433	0.003808
					NR_046233.2	4617	0.15261	0.115062	0.037548
					NR_046233.2	4618	0.052209	0.039249	0.01296
					NR_046233.2	4619	0.036145	0.037211	0.001066
					NR_046233.2	4620	0.092369	0.077413	0.014956
					NR_046233.2	4621	0.02	0.01273	0.00727
					NR_046233.2	4622	0.016	0.024456	0.008456
					NR_046233.2	4623	0.035857	0.023069	0.012788
					NR_046233.2	4624	0.023904	0.021056	0.002848
					NR_046233.2	4625	0.003984	0.001336	0.002648
					NR_046233.2	4626	0.059761	0.035345	0.024416
					NR_046233.2	4627	0.019841	0.009324	0.010517
					NR_046233.2	4628	0	0.002328	0.002328
					NR_046233.2	4629	0.015873	0.019288	0.003415
					NR_046233.2	4630	0.039683	0.040877	0.001194
					NR_046233.2	4631	0.007937	0.006972	0.000965
					NR_046233.2	4632	0.011905	0.023572	0.011667
					NR_046233.2	4633	0.015873	0.015267	0.000606
					NR_046233.2	4634	0.011905	0.004647	0.007258
					NR_046233.2	4635	0.055556	0.059721	0.004165
					NR_046233.2	4636	0.015873	0.01061	0.005263
					NR_046233.2	4637	0.02381	0.015568	0.008242
					NR_046233.2	4638	0.007937	0.013907	0.00597
					NR_046233.2	4639	0.031746	0.014891	0.016855
					NR_046233.2	4640	0.011905	0.00959	0.002315
					NR_046233.2	4641	0.015873	0.016198	0.000325
					NR_046233.2	4642	0.031746	0.017521	0.014225
					NR_046233.2	4643	0.011905	0.002974	0.008931
					NR_046233.2	4644	0.02381	0.009253	0.014557
					NR_046233.2	4645	0.015873	0.021797	0.005924
					NR_046233.2	4646	0.003968	0.009894	0.005926
					NR_046233.2	4647	0.007937	0.015491	0.007554
					NR_046233.2	4648	0.007937	0.01087	0.002933
					NR_046233.2	4649	0.031746	0.024021	0.007725
					NR_046233.2	4650	0.071429	0.072016	0.000587
					NR_046233.2	4651	0.015873	0.013469	0.002404
					NR_046233.2	4652	0.011905	0.00657	0.005335
					NR_046233.2	4653	0.015873	0.015102	0.000771
					NR_046233.2	4654	0	0.005579	0.005579
					NR_046233.2	4655	0.051587	0.054462	0.002875
					NR_046233.2	4656	0.035714	0.027887	0.007827
					NR_046233.2	4657	0.051587	0.032459	0.019128
					NR_046233.2	4658	0.027778	0.023591	0.004187
					NR_046233.2	4659	0.051587	0.038008	0.013579
					NR_046233.2	4660	0.047619	0.043891	0.003728
					NR_046233.2	4661	0.031746	0.023241	0.008505
					NR_046233.2	4662	0.035714	0.037304	0.00159
					NR_046233.2	4663	0.015873	0.020261	0.004388
					NR_046233.2	4664	0	0.002287	0.002287
					NR_046233.2	4665	0.075397	0.078054	0.002657
					NR_046233.2	4666	0.051587	0.030985	0.020602
					NR_046233.2	4667	0.027778	0.016955	0.010823
					NR_046233.2	4668	0.035714	0.056407	0.020693
					NR_046233.2	4669	0.106719	0.058018	0.048701
					NR_046233.2	4670	0.023715	0.014007	0.009708
					NR_046233.2	4671	0.051383	0.036796	0.014587
					NR_046233.2	4672	0.051383	0.022779	0.028604
					NR_046233.2	4673	0.007905	0.002603	0.005302
					NR_046233.2	4674	0.055336	0.033832	0.021504
					NR_046233.2	4675	0.027668	0.017241	0.010427
					NR_046233.2	4676	0.051383	0.024057	0.027326
					NR_046233.2	4677	0.051383	0.030205	0.021178
					NR_046233.2	4678	0.027668	0.018176	0.009492
					NR_046233.2	4679	0.039526	0.023044	0.016482
					NR_046233.2	4680	0.047431	0.024018	0.023413
					NR_046233.2	4681	0.011858	0.004219	0.007639
					NR_046233.2	4682	0.019763	0.012983	0.00678
					NR_046233.2	4683	0.051383	0.02986	0.021523
					NR_046233.2	4684	0.047431	0.026597	0.020834
					NR_046233.2	4685	0.01581	0.009067	0.006743
					NR_046233.2	4686	0.059289	0.052785	0.006504
					NR_046233.2	4687	0.015748	0.020375	0.004627
					NR_046233.2	4688	0	0.00226	0.00226
					NR_046233.2	4689	0.047059	0.047773	0.000714
					NR_046233.2	4690	0.023529	0.024194	0.000665
					NR_046233.2	4691	0.011765	0.023863	0.012098
					NR_046233.2	4692	0.011765	0.014829	0.003064
					NR_046233.2	4693	0.015686	0.009021	0.006665
					NR_046233.2	4694	0.019608	0.016108	0.0035
					NR_046233.2	4695	0.023529	0.023833	0.000304
					NR_046233.2	4696	0.007843	0.027053	0.01921
					NR_046233.2	4697	0.066667	0.062762	0.003905
					NR_046233.2	4698	0.019608	0.027018	0.00741
					NR_046233.2	4699	0.031373	0.020579	0.010794
					NR_046233.2	4700	0.015686	0.019595	0.003909
					NR_046233.2	4701	0.003922	0.005459	0.001537
					NR_046233.2	4702	0.015686	0.006098	0.009588
					NR_046233.2	4703	0.003922	0.021816	0.017894
					NR_046233.2	4704	0.015686	0.023077	0.007391
					NR_046233.2	4705	0.015686	0.011207	0.004479
					NR_046233.2	4706	0.003922	0.006078	0.002156
					NR_046233.2	4707	0.011765	0.015035	0.00327
					NR_046233.2	4708	0.007843	0.009277	0.001434
					NR_046233.2	4709	0.011765	0.008312	0.003453
					NR_046233.2	4710	0.007812	0.011186	0.003374
					NR_046233.2	4711	0.035156	0.038019	0.002863
					NR_046233.2	4712	0.027344	0.017236	0.010108
					NR_046233.2	4713	0.035156	0.014682	0.020474
					NR_046233.2	4714	0.054475	0.022981	0.031494
					NR_046233.2	4715	0.023346	0.008299	0.015047
					NR_046233.2	4716	0.038911	0.03511	0.003801
					NR_046233.2	4717	0.011673	0.009253	0.00242
					NR_046233.2	4718	0.019455	0.031589	0.012134
					NR_046233.2	4719	0.042802	0.062859	0.020057
					NR_046233.2	4720	0.031128	0.019445	0.011683
					NR_046233.2	4721	0.054475	0.043991	0.010484
					NR_046233.2	4722	0.019455	0.011791	0.007664
					NR_046233.2	4723	0.011673	0.01561	0.003937
					NR_046233.2	4724	0.015564	0.023559	0.007995
					NR_046233.2	4725	0.023346	0.010185	0.013161
					NR_046233.2	4726	0.058366	0.046785	0.011581
					NR_046233.2	4727	0.015564	0.012087	0.003477
					NR_046233.2	4728	0.011673	0.006359	0.005314
					NR_046233.2	4729	0.003891	0.007947	0.004056
					NR_046233.2	4730	0.027237	0.03274	0.005503
					NR_046233.2	4731	0.007782	0.006989	0.000793
					NR_046233.2	4732	0.019455	0.007617	0.011838
					NR_046233.2	4733	0.023346	0.019042	0.004304
					NR_046233.2	4734	0.027237	0.024112	0.003125
					NR_046233.2	4735	0.007782	0.004756	0.003026
					NR_046233.2	4736	0.011673	0.011731	5.8e-05
					NR_046233.2	4737	0.023346	0.017438	0.005908
					NR_046233.2	4738	0.11284	0.114702	0.001862
					NR_046233.2	4739	0.023256	0.011724	0.011532
					NR_046233.2	4740	0.034884	0.030725	0.004159
					NR_046233.2	4741	0.027132	0.017094	0.010038
					NR_046233.2	4742	0.023256	0.036087	0.012831
					NR_046233.2	4743	0.24031	0.209494	0.030816
					NR_046233.2	4744	0.073643	0.081491	0.007848
					NR_046233.2	4745	0.046512	0.03059	0.015922
					NR_046233.2	4746	0.034884	0.023629	0.011255
					NR_046233.2	4747	0.031008	0.031496	0.000488
					NR_046233.2	4748	0.007752	0.02267	0.014918
					NR_046233.2	4749	0.023256	0.024559	0.001303
					NR_046233.2	4750	0.031008	0.021082	0.009926
					NR_046233.2	4751	0.073643	0.053342	0.020301
					NR_046233.2	4752	0.015504	0.010979	0.004525
					NR_046233.2	4753	0.003876	0.015056	0.01118
					NR_046233.2	4754	0.01938	0.02478	0.0054
					NR_046233.2	4755	0.050388	0.030388	0.02
					NR_046233.2	4756	0.01938	0.006254	0.013126
					NR_046233.2	4757	0.023256	0.015005	0.008251
					NR_046233.2	4758	0.003876	0.0128	0.008924
					NR_046233.2	4759	0.007752	0.009975	0.002223
					NR_046233.2	4760	0.007752	0.007479	0.000273
					NR_046233.2	4761	0.007752	0.013088	0.005336
					NR_046233.2	4762	0.007752	0.003113	0.004639
					NR_046233.2	4763	0.023256	0.011519	0.011737
					NR_046233.2	4764	0.031008	0.03888	0.007872
					NR_046233.2	4765	0.046512	0.027346	0.019166
					NR_046233.2	4766	0.01938	0.017091	0.002289
					NR_046233.2	4767	0.027132	0.022671	0.004461
					NR_046233.2	4768	0.01938	0.009621	0.009759
					NR_046233.2	4769	0.015504	0.014272	0.001232
					NR_046233.2	4770	0.011628	0.003091	0.008537
					NR_046233.2	4771	0.011628	0.005253	0.006375
					NR_046233.2	4772	0.023256	0.008953	0.014303
					NR_046233.2	4773	0.003876	0.002779	0.001097
					NR_046233.2	4774	0.011628	0.02192	0.010292
					NR_046233.2	4775	0.01938	0.018215	0.001165
					NR_046233.2	4776	0.050388	0.03921	0.011178
					NR_046233.2	4777	0.03876	0.016343	0.022417
					NR_046233.2	4778	0.054264	0.021277	0.032987
					NR_046233.2	4779	0.023256	0.02527	0.002014
					NR_046233.2	4780	0.007752	0.003389	0.004363
					NR_046233.2	4781	0.042636	0.054495	0.011859
					NR_046233.2	4782	0.054264	0.056342	0.002078
					NR_046233.2	4783	0.011538	0.009538	0.002
					NR_046233.2	4784	0.003846	0.014154	0.010308
					NR_046233.2	4785	0.003846	0.012612	0.008766
					NR_046233.2	4786	0.153846	0.145404	0.008442
					NR_046233.2	4787	0.046154	0.024562	0.021592
					NR_046233.2	4788	0.138462	0.121547	0.016915
					NR_046233.2	4789	0.069231	0.068426	0.000805
					NR_046233.2	4790	0.022989	0.018098	0.004891
					NR_046233.2	4791	0.157088	0.159105	0.002017
					NR_046233.2	4792	0.003831	0.013464	0.009633
					NR_046233.2	4793	0.034483	0.031804	0.002679
					NR_046233.2	4794	0.015326	0.022324	0.006998
					NR_046233.2	4795	0.034351	0.01711	0.017241
					NR_046233.2	4796	0.045802	0.020147	0.025655
					NR_046233.2	4797	0.034351	0.038145	0.003794
					NR_046233.2	4798	0.038168	0.024718	0.01345
					NR_046233.2	4799	0.053232	0.031126	0.022106
					NR_046233.2	4800	0.041825	0.074153	0.032328
					NR_046233.2	4801	0.015209	0.012203	0.003006
					NR_046233.2	4802	0.030418	0.024398	0.00602
					NR_046233.2	4803	0.030418	0.024688	0.00573
					NR_046233.2	4804	0	0.007924	0.007924
					NR_046233.2	4805	0.022814	0.021024	0.00179
					NR_046233.2	4806	0.003802	0.009135	0.005333
					NR_046233.2	4807	0.053232	0.0414	0.011832
					NR_046233.2	4808	0.022727	0.019161	0.003566
					NR_046233.2	4809	0.068182	0.034976	0.033206
					NR_046233.2	4810	0.026515	0.017635	0.00888
					NR_046233.2	4811	0.026515	0.02674	0.000225
					NR_046233.2	4812	0.030189	0.015188	0.015001
					NR_046233.2	4813	0.030075	0.011239	0.018836
					NR_046233.2	4814	0.067669	0.044046	0.023623
					NR_046233.2	4815	0.015038	0.009715	0.005323
					NR_046233.2	4816	0.069853	0.050481	0.019372
					NR_046233.2	4817	0.025362	0.017681	0.007681
					NR_046233.2	4818	0.014388	0.008363	0.006025
					NR_046233.2	4819	0.014388	0.009532	0.004856
					NR_046233.2	4820	0.02518	0.012798	0.012382
					NR_046233.2	4821	0.028777	0.016062	0.012715
					NR_046233.2	4822	0.043165	0.018425	0.02474
					NR_046233.2	4823	0.053571	0.025824	0.027747
					NR_046233.2	4824	0.021352	0.024007	0.002655
					NR_046233.2	4825	0.010601	0.008876	0.001725
					NR_046233.2	4826	0.010601	0.005325	0.005276
					NR_046233.2	4827	0.003534	0.00562	0.002086
					NR_046233.2	4828	0.045936	0.030142	0.015794
					NR_046233.2	4829	0.021127	0.012987	0.00814
					NR_046233.2	4830	0.042105	0.04217	6.5e-05
					NR_046233.2	4831	0.05614	0.048658	0.007482
					NR_046233.2	4832	0.034843	0.024167	0.010676
					NR_046233.2	4833	0.031142	0.023845	0.007297
					NR_046233.2	4834	0.041237	0.02884	0.012397
					NR_046233.2	4835	0.037543	0.030579	0.006964
					NR_046233.2	4836	0.00678	0.004114	0.002666
					NR_046233.2	4837	0.057627	0.038484	0.019143
					NR_046233.2	4838	0.027119	0.025264	0.001855
					NR_046233.2	4839	0.020202	0.014684	0.005518
					NR_046233.2	4840	0.013468	0.014378	0.00091
					NR_046233.2	4841	0.037037	0.022881	0.014156
					NR_046233.2	4842	0.037037	0.023447	0.01359
					NR_046233.2	4843	0.138047	0.092614	0.045433
					NR_046233.2	4844	0	0.004966	0.004966
					NR_046233.2	4845	0.003367	0.006999	0.003632
					NR_046233.2	4846	0.003367	0.003493	0.000126
					NR_046233.2	4847	0.010101	0.013392	0.003291
					NR_046233.2	4848	0.104027	0.073341	0.030686
					NR_046233.2	4849	0.013423	0.010746	0.002677
					NR_046233.2	4850	0.003356	0.013357	0.010001
					NR_046233.2	4851	0.026846	0.020604	0.006242
					NR_046233.2	4852	0.04698	0.042646	0.004334
					NR_046233.2	4853	0.040268	0.034793	0.005475
					NR_046233.2	4854	0.013423	0.006083	0.00734
					NR_046233.2	4855	0.006689	0.011812	0.005123
					NR_046233.2	4856	0.006645	0.020666	0.014021
					NR_046233.2	4857	0.013289	0.016046	0.002757
					NR_046233.2	4858	0.036545	0.030355	0.00619
					NR_046233.2	4859	0.096346	0.078857	0.017489
					NR_046233.2	4860	0.0299	0.011668	0.018232
					NR_046233.2	4861	0.026578	0.033001	0.006423
					NR_046233.2	4862	0.036424	0.022443	0.013981
					NR_046233.2	4863	0.006601	0.003974	0.002627
					NR_046233.2	4864	0.079208	0.073233	0.005975
					NR_046233.2	4865	0.029703	0.034874	0.005171
					NR_046233.2	4866	0.036304	0.045892	0.009588
					NR_046233.2	4867	0.016502	0.015837	0.000665
					NR_046233.2	4868	0.019737	0.014959	0.004778
					NR_046233.2	4869	0.003289	0.007898	0.004609
					NR_046233.2	4870	0.009836	0.006481	0.003355
					NR_046233.2	4871	0.042623	0.032621	0.010002
					NR_046233.2	4872	0.022951	0.009804	0.013147
					NR_046233.2	4873	0.029508	0.024629	0.004879
					NR_046233.2	4874	0.078431	0.058101	0.02033
					NR_046233.2	4875	0.009804	0.020095	0.010291
					NR_046233.2	4876	0.03268	0.014489	0.018191
					NR_046233.2	4877	0.006515	0.004737	0.001778
					NR_046233.2	4878	0.019544	0.006685	0.012859
					NR_046233.2	4879	0.032573	0.032591	1.8e-05
					NR_046233.2	4880	0.009772	0.00668	0.003092
					NR_046233.2	4881	0.00974	0.007513	0.002227
					NR_046233.2	4882	0.016181	0.011958	0.004223
					NR_046233.2	4883	0.009709	0.002779	0.00693
					NR_046233.2	4884	0.032362	0.014175	0.018187
					NR_046233.2	4885	0.012945	0.028325	0.01538
					NR_046233.2	4886	0.012903	0.009994	0.002909
					NR_046233.2	4887	0.051613	0.043865	0.007748
					NR_046233.2	4888	0.016129	0.016098	3.1e-05
					NR_046233.2	4889	0.006452	0.013866	0.007414
					NR_046233.2	4890	0.032258	0.023572	0.008686
					NR_046233.2	4891	0.035484	0.023843	0.011641
					NR_046233.2	4892	0.019355	0.011921	0.007434
					NR_046233.2	4893	0.045161	0.045467	0.000306
					NR_046233.2	4894	0.054839	0.030462	0.024377
					NR_046233.2	4895	0.03871	0.021859	0.016851
					NR_046233.2	4896	0.032258	0.018252	0.014006
					NR_046233.2	4897	0.006452	0.009953	0.003501
					NR_046233.2	4898	0.022508	0.026236	0.003728
					NR_046233.2	4899	0.022508	0.016828	0.00568
					NR_046233.2	4900	0.135048	0.11056	0.024488
					NR_046233.2	4901	0.016077	0.018177	0.0021
					NR_046233.2	4902	0.00641	0.011282	0.004872
					NR_046233.2	4903	0.028846	0.020627	0.008219
					NR_046233.2	4904	0.035144	0.024746	0.010398
					NR_046233.2	4905	0.019169	0.009618	0.009551
					NR_046233.2	4906	0.009585	0.007143	0.002442
					NR_046233.2	4907	0.015924	0.011529	0.004395
					NR_046233.2	4908	0.019108	0.009871	0.009237
					NR_046233.2	4909	0.028571	0.021579	0.006992
					NR_046233.2	4910	0.015873	0.015804	6.9e-05
					NR_046233.2	4911	0.003165	0.002179	0.000986
					NR_046233.2	4912	0.022082	0.010351	0.011731
					NR_046233.2	4913	0.012618	0.012527	9.1e-05
					NR_046233.2	4914	0.085174	0.082766	0.002408
					NR_046233.2	4915	0.003155	0.006255	0.0031
					NR_046233.2	4916	0.018868	0.014958	0.00391
					NR_046233.2	4917	0.025157	0.01876	0.006397
					NR_046233.2	4918	0.006289	0.006524	0.000235
					NR_046233.2	4919	0.015723	0.016576	0.000853
					NR_046233.2	4920	0.025157	0.026066	0.000909
					NR_046233.2	4921	0.009434	0.017372	0.007938
					NR_046233.2	4922	0.078616	0.062161	0.016455
					NR_046233.2	4923	0.003135	0.00841	0.005275
					NR_046233.2	4924	0.009404	0.008137	0.001267
					NR_046233.2	4925	0.009404	0.012744	0.00334
					NR_046233.2	4926	0.043887	0.01898	0.024907
					NR_046233.2	4927	0.050157	0.034978	0.015179
					NR_046233.2	4928	0.065625	0.044469	0.021156
					NR_046233.2	4929	0.009375	0.008674	0.000701
					NR_046233.2	4930	0.028125	0.025481	0.002644
					NR_046233.2	4931	0.034375	0.023571	0.010804
					NR_046233.2	4932	0.0125	0.018408	0.005908
					NR_046233.2	4933	0.00625	0.008387	0.002137
					NR_046233.2	4934	0.003125	0.00676	0.003635
					NR_046233.2	4935	0.046875	0.034334	0.012541
					NR_046233.2	4936	0.025	0.020794	0.004206
					NR_046233.2	4937	0.021875	0.012955	0.00892
					NR_046233.2	4938	0.0375	0.038327	0.000827
					NR_046233.2	4939	0.062305	0.031301	0.031004
					NR_046233.2	4940	0.068536	0.043103	0.025433
					NR_046233.2	4941	0.031056	0.02397	0.007086
					NR_046233.2	4942	0.024845	0.024239	0.000606
					NR_046233.2	4943	0.034161	0.03014	0.004021
					NR_046233.2	4944	0.040248	0.031729	0.008519
					NR_046233.2	4945	0.102167	0.077978	0.024189
					NR_046233.2	4946	0.03096	0.016133	0.014827
					NR_046233.2	4947	0.04644	0.034687	0.011753
					NR_046233.2	4948	0.077399	0.076902	0.000497
					NR_046233.2	4949	0.068111	0.049436	0.018675
					NR_046233.2	4950	0.01548	0.014765	0.000715
					NR_046233.2	4951	0.077399	0.064966	0.012433
					NR_046233.2	4952	0.06192	0.025758	0.036162
					NR_046233.2	4953	0.06192	0.034843	0.027077
					NR_046233.2	4954	0.058824	0.037225	0.021599
					NR_046233.2	4955	0.012384	0.013119	0.000735
					NR_046233.2	4956	0.080495	0.068522	0.011973
					NR_046233.2	4957	0.018519	0.003732	0.014787
					NR_046233.2	4958	0.021605	0.013323	0.008282
					NR_046233.2	4959	0.049383	0.03754	0.011843
					NR_046233.2	4960	0.003086	0.004256	0.00117
					NR_046233.2	4961	0.018519	0.02075	0.002231
					NR_046233.2	4962	0.033951	0.023943	0.010008
					NR_046233.2	4963	0.015432	0.011433	0.003999
					NR_046233.2	4964	0.009259	0.002923	0.006336
					NR_046233.2	4965	0.006154	0.002657	0.003497
					NR_046233.2	4966	0	0.002392	0.002392
					NR_046233.2	4967	0.006135	0.002923	0.003212
					NR_046233.2	4968	0.01227	0.011693	0.000577
					NR_046233.2	4969	0.009202	0.003454	0.005748
					NR_046233.2	4970	0.009174	0.007435	0.001739
					NR_046233.2	4971	0.006098	0.005044	0.001054
					NR_046233.2	4972	0.009146	0.010878	0.001732
					NR_046233.2	4973	0.009119	0.012735	0.003616
					NR_046233.2	4974	0.006079	0.014858	0.008779
					NR_046233.2	4975	0.021277	0.038727	0.01745
					NR_046233.2	4976	0.024316	0.029966	0.00565
					NR_046233.2	4977	0.036474	0.032352	0.004122
					NR_046233.2	4978	0.057751	0.037391	0.02036
					NR_046233.2	4979	0.018237	0.019088	0.000851
					NR_046233.2	4980	0.009119	0.005299	0.00382
					NR_046233.2	4981	0.021277	0.012454	0.008823
					NR_046233.2	4982	0.012158	0.01351	0.001352
					NR_046233.2	4983	0.012158	0.011391	0.000767
					NR_046233.2	4984	0.015198	0.010058	0.00514
					NR_046233.2	4985	0.033435	0.024087	0.009348
					NR_046233.2	4986	0.015198	0.007135	0.008063
					NR_046233.2	4987	0.030303	0.022985	0.007318
					NR_046233.2	4988	0.006061	0.00502	0.001041
					NR_046233.2	4989	0.006061	0.013735	0.007674
					NR_046233.2	4990	0.009091	0.005547	0.003544
					NR_046233.2	4991	0.009091	0.006334	0.002757
					NR_046233.2	4992	0.042424	0.032709	0.009715
					NR_046233.2	4993	0.063636	0.029272	0.034364
					NR_046233.2	4994	0.030303	0.018714	0.011589
					NR_046233.2	4995	0.015152	0.00975	0.005402
					NR_046233.2	4996	0.042424	0.025033	0.017391
					NR_046233.2	4997	0.015152	0.016333	0.001181
					NR_046233.2	4998	0.015152	0.015279	0.000127
					NR_046233.2	4999	0.012121	0.002634	0.009487
					NR_046233.2	5000	0	0.006319	0.006319
					NR_046233.2	5001	0.006061	0.005793	0.000268
					NR_046233.2	5002	0.021212	0.022907	0.001695
					NR_046233.2	5003	0.009091	0.012112	0.003021
					NR_046233.2	5004	0.027273	0.015785	0.011488
					NR_046233.2	5005	0.030303	0.020768	0.009535
					NR_046233.2	5006	0.015152	0.019438	0.004286
					NR_046233.2	5007	0.009091	0.008403	0.000688
					NR_046233.2	5008	0.018127	0.022537	0.00441
					NR_046233.2	5009	0.018072	0.017232	0.00084
					NR_046233.2	5010	0.027108	0.025795	0.001313
					NR_046233.2	5011	0.033133	0.019256	0.013877
					NR_046233.2	5012	0.063063	0.029129	0.033934
					NR_046233.2	5013	0.012012	0.01014	0.001872
					NR_046233.2	5014	0.03003	0.023909	0.006121
					NR_046233.2	5015	0.032934	0.023877	0.009057
					NR_046233.2	5016	0.00597	0.010117	0.004147
					NR_046233.2	5017	0.00597	0.014523	0.008553
					NR_046233.2	5018	0	0.005443	0.005443
					NR_046233.2	5019	0.005952	0.006477	0.000525
					NR_046233.2	5020	0.008929	0.004144	0.004785
					NR_046233.2	5021	0.017804	0.018389	0.000585
					NR_046233.2	5022	0.005935	0.006473	0.000538
					NR_046233.2	5023	0.026706	0.02511	0.001596
					NR_046233.2	5024	0.011869	0.009832	0.002037
					NR_046233.2	5025	0.029674	0.011896	0.017778
					NR_046233.2	5026	0.050445	0.028675	0.02177
					NR_046233.2	5027	0.011869	0.012873	0.001004
					NR_046233.2	5028	0.017804	0.014128	0.003676
					NR_046233.2	5029	0.026706	0.023596	0.00311
					NR_046233.2	5030	0.020772	0.018718	0.002054
					NR_046233.2	5031	0.035608	0.018186	0.017422
					NR_046233.2	5032	0.014837	0.006912	0.007925
					NR_046233.2	5033	0.035608	0.016633	0.018975
					NR_046233.2	5034	0.011869	0.007928	0.003941
					NR_046233.2	5035	0.032544	0.013296	0.019248
					NR_046233.2	5036	0.032544	0.016875	0.015669
					NR_046233.2	5037	0.011834	0.006132	0.005702
					NR_046233.2	5038	0.002959	0.003831	0.000872
					NR_046233.2	5039	0.014749	0.007918	0.006831
					NR_046233.2	5040	0.0059	0.008938	0.003038
					NR_046233.2	5041	0.0059	0.00535	0.00055
					NR_046233.2	5042	0.014749	0.005594	0.009155
					NR_046233.2	5043	0.011799	0.007876	0.003923
					NR_046233.2	5044	0.00885	0.008638	0.000212
					NR_046233.2	5045	0.00885	0.00431	0.00454
					NR_046233.2	5046	0.032448	0.02889	0.003558
					NR_046233.2	5047	0.023599	0.015447	0.008152
					NR_046233.2	5048	0.032448	0.025764	0.006684
					NR_046233.2	5049	0.00885	0.010595	0.001745
					NR_046233.2	5050	0.0059	0.007312	0.001412
					NR_046233.2	5051	0.0059	0.013609	0.007709
					NR_046233.2	5052	0.0059	0.00756	0.00166
					NR_046233.2	5053	0.029499	0.028471	0.001028
					NR_046233.2	5054	0.038348	0.046348	0.008
					NR_046233.2	5055	0.058997	0.058172	0.000825
					NR_046233.2	5056	0.017647	0.013065	0.004582
					NR_046233.2	5057	0.008824	0.008792	3.2e-05
					NR_046233.2	5058	0.017647	0.013809	0.003838
					NR_046233.2	5059	0.008824	0.006524	0.0023
					NR_046233.2	5060	0	0.003262	0.003262
					NR_046233.2	5061	0.041176	0.033618	0.007558
					NR_046233.2	5062	0.005865	0.004765	0.0011
					NR_046233.2	5063	0.005865	0.004004	0.001861
					NR_046233.2	5064	0.01173	0.01125	0.00048
					NR_046233.2	5065	0.017595	0.011236	0.006359
					NR_046233.2	5066	0.046784	0.034405	0.012379
					NR_046233.2	5067	0.017544	0.004234	0.01331
					NR_046233.2	5068	0.002924	0.003983	0.001059
					NR_046233.2	5069	0.011696	0.010702	0.000994
					NR_046233.2	5070	0.005848	0.007958	0.00211
					NR_046233.2	5071	0.032164	0.020642	0.011522
					NR_046233.2	5072	0.032164	0.031087	0.001077
					NR_046233.2	5073	0.005831	0.007461	0.00163
					NR_046233.2	5074	0.037901	0.039791	0.00189
					NR_046233.2	5075	0.008746	0.009697	0.000951
					NR_046233.2	5076	0.017442	0.010673	0.006769
					NR_046233.2	5077	0.043353	0.046639	0.003286
					NR_046233.2	5078	0.020115	0.035149	0.015034
					NR_046233.2	5079	0.022857	0.018029	0.004828
					NR_046233.2	5080	0.025714	0.029383	0.003669
					NR_046233.2	5081	0.02	0.02	0
					NR_046233.2	5082	0.008571	0.008889	0.000318
					NR_046233.2	5083	0.045584	0.04321	0.002374
					NR_046233.2	5084	0.011364	0.009852	0.001512
					NR_046233.2	5085	0.005682	0.004924	0.000758
					NR_046233.2	5086	0.008523	0.015506	0.006983
					NR_046233.2	5087	0.051136	0.076033	0.024897
					NR_046233.2	5088	0.008523	0.006642	0.001881
					NR_046233.2	5089	0.03125	0.015245	0.016005
					NR_046233.2	5090	0.011299	0.013763	0.002464
					NR_046233.2	5091	0.002825	0.005403	0.002578
					NR_046233.2	5092	0.008475	0.011051	0.002576
					NR_046233.2	5093	0.016949	0.014244	0.002705
					NR_046233.2	5094	0.00565	0.004419	0.001231
					NR_046233.2	5095	0.002825	0.002454	0.000371
					NR_046233.2	5096	0.011299	0.006135	0.005164
					NR_046233.2	5097	0.008475	0.002454	0.006021
					NR_046233.2	5098	0.014124	0.010552	0.003572
					NR_046233.2	5099	0.031073	0.037546	0.006473
					NR_046233.2	5100	0.00565	0.004172	0.001478
					NR_046233.2	5101	0.008475	0.002699	0.005776
					NR_046233.2	5102	0.039548	0.051534	0.011986
					NR_046233.2	5103	0.062147	0.05103	0.011117
					NR_046233.2	5104	0.073446	0.048261	0.025185
					NR_046233.2	5105	0.101695	0.086616	0.015079
					NR_046233.2	5106	0.135593	0.149217	0.013624
					NR_046233.2	5107	0.014124	0.00978	0.004344
					NR_046233.2	5108	0	0.005375	0.005375
					NR_046233.2	5109	0.016949	0.015144	0.001805
					NR_046233.2	5110	0.016949	0.007814	0.009135
					NR_046233.2	5111	0.062147	0.041026	0.021121
					NR_046233.2	5112	0.016949	0.011713	0.005236
					NR_046233.2	5113	0.022535	0.007319	0.015216
					NR_046233.2	5114	0.03662	0.017077	0.019543
					NR_046233.2	5115	0.011268	0.009754	0.001514
					NR_046233.2	5116	0.002817	0.006584	0.003767
					NR_046233.2	5117	0.019718	0.017065	0.002653
					NR_046233.2	5118	0.002817	0.003166	0.000349
					NR_046233.2	5119	0.030899	0.020701	0.010198
					NR_046233.2	5120	0.022472	0.025554	0.003082
					NR_046233.2	5121	0.033708	0.024331	0.009377
					NR_046233.2	5122	0.028011	0.027737	0.000274
					NR_046233.2	5123	0.028011	0.026277	0.001734
					NR_046233.2	5124	0.033613	0.018973	0.01464
					NR_046233.2	5125	0.028011	0.026757	0.001254
					NR_046233.2	5126	0.067227	0.052055	0.015172
					NR_046233.2	5127	0.039216	0.014835	0.024381
					NR_046233.2	5128	0.112045	0.062257	0.049788
					NR_046233.2	5129	0.014006	0.010207	0.003799
					NR_046233.2	5130	0.005587	0.003888	0.001699
					NR_046233.2	5131	0.011173	0.014334	0.003161
					NR_046233.2	5132	0.01676	0.005831	0.010929
					NR_046233.2	5133	0.187151	0.157153	0.029998
					NR_046233.2	5134	0	0.005092	0.005092
					NR_046233.2	5135	0.013966	0.019394	0.005428
					NR_046233.2	5136	0.067039	0.069057	0.002018
					NR_046233.2	5137	0.145251	0.132962	0.012289
					NR_046233.2	5138	0.030387	0.033984	0.003597
					NR_046233.2	5139	0.008287	0.01299	0.004703
					NR_046233.2	5140	0.143646	0.1491	0.005454
					NR_046233.2	5141	0.019337	0.018452	0.000885
					NR_046233.2	5142	0.01105	0.006931	0.004119
					NR_046233.2	5143	0.044199	0.043977	0.000222
					NR_046233.2	5144	0.022099	0.015521	0.006578
					NR_046233.2	5145	0.013812	0.016949	0.003137
					NR_046233.2	5146	0.019337	0.012649	0.006688
					NR_046233.2	5147	0.019337	0.015983	0.003354
					NR_046233.2	5148	0.052486	0.035042	0.017444
					NR_046233.2	5149	0.022099	0.009512	0.012587
					NR_046233.2	5150	0.019337	0.013295	0.006042
					NR_046233.2	5151	0.005525	0.003321	0.002204
					NR_046233.2	5152	0	0.002133	0.002133
					NR_046233.2	5153	0.005525	0.008055	0.00253
					NR_046233.2	5154	0.002762	0.008757	0.005995
					NR_046233.2	5155	0.01105	0.01798	0.00693
					NR_046233.2	5156	0.00551	0.008983	0.003473
					NR_046233.2	5157	0.008264	0.016785	0.008521
					NR_046233.2	5158	0.010989	0.019385	0.008396
					NR_046233.2	5159	0.010989	0.006144	0.004845
					NR_046233.2	5160	0.03022	0.055752	0.025532
					NR_046233.2	5161	0.021918	0.019131	0.002787
					NR_046233.2	5162	0.046575	0.036372	0.010203
					NR_046233.2	5163	0.032877	0.020774	0.012103
					NR_046233.2	5164	0.043836	0.039415	0.004421
					NR_046233.2	5165	0.049315	0.032334	0.016981
					NR_046233.2	5166	0.027397	0.024068	0.003329
					NR_046233.2	5167	0.010959	0.01038	0.000579
					NR_046233.2	5168	0.021918	0.017221	0.004697
					NR_046233.2	5169	0.027397	0.01038	0.017017
					NR_046233.2	5170	0.008219	0.001651	0.006568
					NR_046233.2	5171	0.008219	0.007077	0.001142
					NR_046233.2	5172	0.030137	0.018628	0.011509
					NR_046233.2	5173	0.027397	0.0224	0.004997
					NR_046233.2	5174	0.016438	0.01154	0.004898
					NR_046233.2	5175	0.008219	0.008002	0.000217
					NR_046233.2	5176	0.02459	0.02024	0.00435
					NR_046233.2	5177	0.02459	0.028941	0.004351
					NR_046233.2	5178	0.019126	0.015294	0.003832
					NR_046233.2	5179	0.019126	0.007291	0.011835
					NR_046233.2	5180	0.051913	0.053584	0.001671
					NR_046233.2	5181	0.046448	0.028894	0.017554
					NR_046233.2	5182	0.098093	0.081475	0.016618
					NR_046233.2	5183	0.008174	0.01103	0.002856
					NR_046233.2	5184	0.019074	0.013374	0.0057
					NR_046233.2	5185	0.084469	0.071998	0.012471
					NR_046233.2	5186	0.032698	0.031895	0.000803
					NR_046233.2	5187	0.008174	0.014775	0.006601
					NR_046233.2	5188	0.027248	0.035873	0.008625
					NR_046233.2	5189	0.008152	0.008675	0.000523
					NR_046233.2	5190	0.005435	0.009838	0.004403
					NR_046233.2	5191	0.029891	0.021311	0.00858
					NR_046233.2	5192	0.005435	0.003044	0.002391
					NR_046233.2	5193	0.048913	0.039335	0.009578
					NR_046233.2	5194	0.03794	0.039785	0.001845
					NR_046233.2	5195	0.01626	0.008655	0.007605
					NR_046233.2	5196	0.00813	0.01473	0.0066
					NR_046233.2	5197	0.00542	0.003975	0.001445
					NR_046233.2	5198	0.01084	0.010054	0.000786
					NR_046233.2	5199	0.010811	0.010047	0.000764
					NR_046233.2	5200	0.024324	0.01564	0.008684
					NR_046233.2	5201	0.045946	0.022627	0.023319
					NR_046233.2	5202	0.037634	0.032859	0.004775
					NR_046233.2	5203	0.034946	0.021906	0.01304
					NR_046233.2	5204	0.026882	0.018173	0.008709
					NR_046233.2	5205	0.016086	0.014675	0.001411
					NR_046233.2	5206	0.037433	0.008843	0.02859
					NR_046233.2	5207	0.008021	0.005584	0.002437
					NR_046233.2	5208	0.016043	0.008128	0.007915
					NR_046233.2	5209	0.016043	0.012071	0.003972
					NR_046233.2	5210	0.037433	0.018557	0.018876
					NR_046233.2	5211	0.021333	0.009963	0.01137
					NR_046233.2	5212	0.016	0.005559	0.010441
					NR_046233.2	5213	0.034667	0.021311	0.013356
					NR_046233.2	5214	0.045213	0.018981	0.026232
					NR_046233.2	5215	0.013298	0.01296	0.000338
					NR_046233.2	5216	0.026596	0.013866	0.01273
					NR_046233.2	5217	0.026596	0.014329	0.012267
					NR_046233.2	5218	0.026525	0.01662	0.009905
					NR_046233.2	5219	0.02122	0.01916	0.00206
					NR_046233.2	5220	0.015915	0.006233	0.009682
					NR_046233.2	5221	0.04244	0.021699	0.020741
					NR_046233.2	5222	0.013263	0.008539	0.004724
					NR_046233.2	5223	0.037135	0.038071	0.000936
					NR_046233.2	5224	0.023873	0.031596	0.007723
					NR_046233.2	5225	0.01061	0.006914	0.003696
					NR_046233.2	5226	0.092838	0.104632	0.011794
					NR_046233.2	5227	0.132626	0.124597	0.008029
					NR_046233.2	5228	0.029178	0.042367	0.013189
					NR_046233.2	5229	0.04244	0.038638	0.003802
					NR_046233.2	5230	0.026525	0.017693	0.008832
					NR_046233.2	5231	0.029178	0.017693	0.011485
					NR_046233.2	5232	0.007958	0.006434	0.001524
					NR_046233.2	5233	0.084881	0.078125	0.006756
					NR_046233.2	5234	0.005305	0.009421	0.004116
					NR_046233.2	5235	0.175066	0.153263	0.021803
					NR_046233.2	5236	0.037135	0.023859	0.013276
					NR_046233.2	5237	0.026525	0.036697	0.010172
					NR_046233.2	5238	0.04244	0.042431	9e-06
					NR_046233.2	5239	0.084881	0.077276	0.007605
					NR_046233.2	5240	0.015915	0.014443	0.001472
					NR_046233.2	5241	0.039788	0.062127	0.022339
					NR_046233.2	5242	0.01061	0.016029	0.005419
					NR_046233.2	5243	0.013263	0.012136	0.001127
					NR_046233.2	5244	0.050398	0.066636	0.016238
					NR_046233.2	5245	0.039788	0.016476	0.023312
					NR_046233.2	5246	0.071618	0.046661	0.024957
					NR_046233.2	5247	0.055703	0.047565	0.008138
					NR_046233.2	5248	0.02122	0.023096	0.001876
					NR_046233.2	5249	0.076923	0.057156	0.019767
					NR_046233.2	5250	0.05305	0.034294	0.018756
					NR_046233.2	5251	0.039788	0.03542	0.004368
					NR_046233.2	5252	0.013263	0.009596	0.003667
					NR_046233.2	5253	0.007937	0.00594	0.001997
					NR_046233.2	5254	0.018519	0.015761	0.002758
					NR_046233.2	5255	0.02381	0.786448	0.762638
					NR_046233.2	5256	0.018519	0.050319	0.0318
					NR_046233.2	5257	0.007937	0.005684	0.002253
					NR_046233.2	5258	0.02381	0.01387	0.00994
					NR_046233.2	5259	0.021164	0.013185	0.007979
					NR_046233.2	5260	0.013228	0.002501	0.010727
					NR_046233.2	5261	0.015873	0.016364	0.000491
					NR_046233.2	5262	0.039683	0.019768	0.019915
					NR_046233.2	5263	0.015873	0.012681	0.003192
					NR_046233.2	5264	0.010554	0.021999	0.011445
					NR_046233.2	5265	0.002625	0.006149	0.003524
					NR_046233.2	5266	0.002625	0.003592	0.000967
					NR_046233.2	5267	0.031496	0.018535	0.012961
					NR_046233.2	5268	0.007833	0.01214	0.004307
					NR_046233.2	5269	0.018277	0.014541	0.003736
					NR_046233.2	5270	0.046997	0.029683	0.017314
					NR_046233.2	5271	0.036364	0.019922	0.016442
					NR_046233.2	5272	0.023316	0.008682	0.014634
					NR_046233.2	5273	0.02584	0.01891	0.00693
					NR_046233.2	5274	0.02584	0.02321	0.00263
					NR_046233.2	5275	0.03866	0.046891	0.008231
					NR_046233.2	5276	0.025707	0.016107	0.0096
					NR_046233.2	5277	0.023077	0.009506	0.013571
					NR_046233.2	5278	0.028205	0.011665	0.01654
					NR_046233.2	5279	0.030769	0.028692	0.002077
					NR_046233.2	5280	0.04359	0.024655	0.018935
					NR_046233.2	5281	0.071611	0.054821	0.01679
					NR_046233.2	5282	0.01023	0.007477	0.002753
					NR_046233.2	5283	0.002551	0.005429	0.002878
					NR_046233.2	5284	0.017812	0.011525	0.006287
					NR_046233.2	5285	0.002545	0.002711	0.000166
					NR_046233.2	5286	0.030534	0.02617	0.004364
					NR_046233.2	5287	0.033079	0.023408	0.009671
					NR_046233.2	5288	0.012723	0.007839	0.004884
					NR_046233.2	5289	0.020356	0.010293	0.010063
					NR_046233.2	5290	0.020356	0.018897	0.001459
					NR_046233.2	5291	0.022785	0.014749	0.008036
					NR_046233.2	5292	0.02005	0.016073	0.003977
					NR_046233.2	5293	0.015038	0.006017	0.009021
					NR_046233.2	5294	0.015	0.002224	0.012776
					NR_046233.2	5295	0.0225	0.012226	0.010274
					NR_046233.2	5296	0.0425	0.017998	0.024502
					NR_046233.2	5297	0.015	0.008432	0.006568
					NR_046233.2	5298	0.02	0.021187	0.001187
					NR_046233.2	5299	0.035	0.02239	0.01261
					NR_046233.2	5300	0.027363	0.022151	0.005212
					NR_046233.2	5301	0.002488	0.002765	0.000277
					NR_046233.2	5302	0.00995	0.002651	0.007299
					NR_046233.2	5303	0.012407	0.007728	0.004679
					NR_046233.2	5304	0.034739	0.02295	0.011789
					NR_046233.2	5305	0.014888	0.003638	0.01125
					NR_046233.2	5306	0.009926	0.004517	0.005409
					NR_046233.2	5307	0.029777	0.016725	0.013052
					NR_046233.2	5308	0.022277	0.015599	0.006678
					NR_046233.2	5309	0.009901	0.002965	0.006936
					NR_046233.2	5310	0.034653	0.013611	0.021042
					NR_046233.2	5311	0.014851	0.013168	0.001683
					NR_046233.2	5312	0.022277	0.021725	0.000552
					NR_046233.2	5313	0.017327	0.008224	0.009103
					NR_046233.2	5314	0.00495	0.005809	0.000859
					NR_046233.2	5315	0.009877	0.008549	0.001328
					NR_046233.2	5316	0.03202	0.022792	0.009228
					NR_046233.2	5317	0.004926	0.006242	0.001316
					NR_046233.2	5318	0.012315	0.015644	0.003329
					NR_046233.2	5319	0.004902	0.003057	0.001845
					NR_046233.2	5320	0.007353	0.001201	0.006152
					NR_046233.2	5321	0.017115	0.004909	0.012206
					NR_046233.2	5322	0.02445	0.012653	0.011797
					NR_046233.2	5323	0.00978	0.006544	0.003236
					NR_046233.2	5324	0.022005	0.010468	0.011537
					NR_046233.2	5325	0.002445	0.00316	0.000715
					NR_046233.2	5326	0.026895	0.017215	0.00968
					NR_046233.2	5327	0.014634	0.010566	0.004068
					NR_046233.2	5328	0.017073	0.008604	0.008469
					NR_046233.2	5329	0.007317	0.007296	2.1e-05
					NR_046233.2	5330	0.026829	0.018404	0.008425
					NR_046233.2	5331	0.004878	0.007186	0.002308
					NR_046233.2	5332	0.009756	0.010774	0.001018
					NR_046233.2	5333	0.04878	0.03526	0.01352
					NR_046233.2	5334	0.012195	0.011641	0.000554
					NR_046233.2	5335	0.012195	0.008157	0.004038
					NR_046233.2	5336	0.034146	0.026968	0.007178
					NR_046233.2	5337	0.014634	0.009241	0.005393
					NR_046233.2	5338	0.063415	0.043469	0.019946
					NR_046233.2	5339	0.017073	0.017249	0.000176
					NR_046233.2	5340	0.058394	0.050531	0.007863
					NR_046233.2	5341	0.021898	0.010408	0.01149
					NR_046233.2	5342	0.007299	0.009535	0.002236
					NR_046233.2	5343	0.038929	0.030438	0.008491
					NR_046233.2	5344	0.038929	0.027915	0.011014
					NR_046233.2	5345	0.019093	0.008819	0.010274
					NR_046233.2	5346	0.038186	0.026631	0.011555
					NR_046233.2	5347	0.031026	0.019564	0.011462
					NR_046233.2	5348	0.023753	0.013626	0.010127
					NR_046233.2	5349	0.018957	0.016831	0.002126
					NR_046233.2	5350	0.026005	0.022346	0.003659
					NR_046233.2	5351	0.033019	0.023892	0.009127
					NR_046233.2	5352	0.009412	0.002721	0.006691
					NR_046233.2	5353	0.054118	0.063409	0.009291
					NR_046233.2	5354	0.018824	0.02028	0.001456
					NR_046233.2	5355	0.007059	0.008043	0.000984
					NR_046233.2	5356	0.018824	0.020368	0.001544
					NR_046233.2	5357	0.06338	0.06004	0.00334
					NR_046233.2	5358	0.014085	0.010635	0.00345
					NR_046233.2	5359	0.007042	0.004898	0.002144
					NR_046233.2	5360	0.018779	0.004166	0.014613
					NR_046233.2	5361	0.014085	0.009372	0.004713
					NR_046233.2	5362	0.056206	0.041116	0.01509
					NR_046233.2	5363	0.014052	0.004676	0.009376
					NR_046233.2	5364	0.009368	0.006543	0.002825
					NR_046233.2	5365	0.023419	0.007578	0.015841
					NR_046233.2	5366	0.023419	0.016186	0.007233
					NR_046233.2	5367	0.042056	0.03101	0.011046
					NR_046233.2	5368	0.03271	0.02394	0.00877
					NR_046233.2	5369	0.049065	0.031075	0.01799
					NR_046233.2	5370	0.028037	0.028989	0.000952
					NR_046233.2	5371	0.044289	0.03839	0.005899
					NR_046233.2	5372	0.055944	0.02359	0.032354
					NR_046233.2	5373	0.027972	0.021618	0.006354
					NR_046233.2	5374	0.067599	0.041968	0.025631
					NR_046233.2	5375	0.051282	0.019948	0.031334
					NR_046233.2	5376	0.032558	0.017879	0.014679
					NR_046233.2	5377	0.02093	0.016014	0.004916
					NR_046233.2	5378	0.051044	0.022417	0.028627
					NR_046233.2	5379	0.051044	0.038843	0.012201
					NR_046233.2	5380	0.025522	0.019731	0.005791
					NR_046233.2	5381	0.069606	0.049881	0.019725
					NR_046233.2	5382	0.009259	0.004745	0.004514
					NR_046233.2	5383	0	0.004533	0.004533
					NR_046233.2	5384	0.030093	0.018021	0.012072
					NR_046233.2	5385	0.009217	0.004425	0.004792
					NR_046233.2	5386	0.011521	0.006071	0.00545
					NR_046233.2	5387	0.034562	0.013171	0.021391
					NR_046233.2	5388	0.011494	0.009254	0.00224
					NR_046233.2	5389	0.004598	0.003186	0.001412
					NR_046233.2	5390	0.002294	0.006577	0.004283
					NR_046233.2	5391	0.013761	0.010482	0.003279
					NR_046233.2	5392	0.013761	0.004519	0.009242
					NR_046233.2	5393	0.011468	0.007391	0.004077
					NR_046233.2	5394	0.009174	0.006773	0.002401
					NR_046233.2	5395	0.004587	0.004926	0.000339
					NR_046233.2	5396	0.025229	0.015077	0.010152
					NR_046233.2	5397	0.009174	0.019282	0.010108
					NR_046233.2	5398	0.03211	0.021634	0.010476
					NR_046233.2	5399	0.071101	0.050087	0.021014
					NR_046233.2	5400	0.034325	0.026103	0.008222
					NR_046233.2	5401	0.018307	0.01371	0.004597
					NR_046233.2	5402	0.043379	0.03723	0.006149
					NR_046233.2	5403	0.006849	0.005112	0.001737
					NR_046233.2	5404	0.027397	0.026267	0.00113
					NR_046233.2	5405	0.015982	0.010732	0.00525
					NR_046233.2	5406	0.075342	0.050281	0.025061
					NR_046233.2	5407	0.015982	0.020527	0.004545
					NR_046233.2	5408	0.027397	0.017868	0.009529
					NR_046233.2	5409	0.038813	0.031441	0.007372
					NR_046233.2	5410	0.089041	0.095622	0.006581
					NR_046233.2	5411	0.132118	0.106691	0.025427
					NR_046233.2	5412	0.038724	0.031301	0.007423
					NR_046233.2	5413	0.009112	0.003974	0.005138
					NR_046233.2	5414	0.077449	0.052889	0.02456
					NR_046233.2	5415	0.041002	0.018743	0.022259
					NR_046233.2	5416	0.036446	0.020369	0.016077
					NR_046233.2	5417	0.027273	0.010583	0.01669
					NR_046233.2	5418	0.004545	0.005799	0.001254
					NR_046233.2	5419	0.015909	0.017089	0.00118
					NR_046233.2	5420	0.013636	0.007221	0.006415
					NR_046233.2	5421	0.015909	0.006708	0.009201
					NR_046233.2	5422	0.022727	0.016831	0.005896
					NR_046233.2	5423	0.018182	0.019804	0.001622
					NR_046233.2	5424	0.022727	0.026945	0.004218
					NR_046233.2	5425	0.065909	0.082485	0.016576
					NR_046233.2	5426	0.134091	0.097747	0.036344
					NR_046233.2	5427	0.006818	0.00723	0.000412
					NR_046233.2	5428	0.006818	0.006121	0.000697
					NR_046233.2	5429	0.018182	0.012745	0.005437
					NR_046233.2	5430	0.061364	0.044551	0.016813
					NR_046233.2	5431	0.029545	0.015741	0.013804
					NR_046233.2	5432	0.025	0.015232	0.009768
					NR_046233.2	5433	0.036364	0.026445	0.009919
					NR_046233.2	5434	0.036364	0.021624	0.01474
					NR_046233.2	5435	0.011364	0.011408	4.4e-05
					NR_046233.2	5436	0.020455	0.013904	0.006551
					NR_046233.2	5437	0.029545	0.018273	0.011272
					NR_046233.2	5438	0.009091	0.009453	0.000362
					NR_046233.2	5439	0.013605	0.009234	0.004371
					NR_046233.2	5440	0.015873	0.011214	0.004659
					NR_046233.2	5441	0.004525	0.005534	0.001009
					NR_046233.2	5442	0.0181	0.017372	0.000728
					NR_046233.2	5443	0.065611	0.041658	0.023953
					NR_046233.2	5444	0.047511	0.030345	0.017166
					NR_046233.2	5445	0.020362	0.010555	0.009807
					NR_046233.2	5446	0.015837	0.011727	0.00411
					NR_046233.2	5447	0.011312	0.011038	0.000274
					NR_046233.2	5448	0.027149	0.013772	0.013377
					NR_046233.2	5449	0.029412	0.023637	0.005775
					NR_046233.2	5450	0.013575	0.007801	0.005774
					NR_046233.2	5451	0.024887	0.013157	0.01173
					NR_046233.2	5452	0.024887	0.016171	0.008716
					NR_046233.2	5453	0.031674	0.012943	0.018731
					NR_046233.2	5454	0.006772	0.00281	0.003962
					NR_046233.2	5455	0.013544	0.018234	0.00469
					NR_046233.2	5456	0.013453	0.015195	0.001742
					NR_046233.2	5457	0.008949	0.004429	0.00452
					NR_046233.2	5458	0.01566	0.007721	0.007939
					NR_046233.2	5459	0.026786	0.018425	0.008361
					NR_046233.2	5460	0.017817	0.013144	0.004673
					NR_046233.2	5461	0.011111	0.013795	0.002684
					NR_046233.2	5462	0.031111	0.02955	0.001561
					NR_046233.2	5463	0.004435	0.003937	0.000498
					NR_046233.2	5464	0.064302	0.088439	0.024137
					NR_046233.2	5465	0.006623	0.010466	0.003843
					NR_046233.2	5466	0.011038	0.013733	0.002695
					NR_046233.2	5467	0.022075	0.03073	0.008655
					NR_046233.2	5468	0.002203	0.005784	0.003581
					NR_046233.2	5469	0.028634	0.030772	0.002138
					NR_046233.2	5470	0.059471	0.048853	0.010618
					NR_046233.2	5471	0.035165	0.026544	0.008621
					NR_046233.2	5472	0.032967	0.016262	0.016705
					NR_046233.2	5473	0.002193	0.003623	0.00143
					NR_046233.2	5474	0.010965	0.008638	0.002327
					NR_046233.2	5475	0.026316	0.018386	0.00793
					NR_046233.2	5476	0.008772	0.008912	0.00014
					NR_046233.2	5477	0.02193	0.022926	0.000996
					NR_046233.2	5478	0.032895	0.021624	0.011271
					NR_046233.2	5479	0.10307	0.085831	0.017239
					NR_046233.2	5480	0.002193	0.002503	0.00031
					NR_046233.2	5481	0.015351	0.00805	0.007301
					NR_046233.2	5482	0.002193	0.00268	0.000487
					NR_046233.2	5483	0	0.002583	0.002583
					NR_046233.2	5484	0.008772	0.007459	0.001313
					NR_046233.2	5485	0.026316	0.013963	0.012353
					NR_046233.2	5486	0.008753	0.007985	0.000768
					NR_046233.2	5487	0.017505	0.010272	0.007233
					NR_046233.2	5488	0.013129	0.008621	0.004508
					NR_046233.2	5489	0.028446	0.015864	0.012582
					NR_046233.2	5490	0.013129	0.011369	0.00176
					NR_046233.2	5491	0.010941	0.013567	0.002626
					NR_046233.2	5492	0.098468	0.087327	0.011141
					NR_046233.2	5493	0.015317	0.010978	0.004339
					NR_046233.2	5494	0.037199	0.015635	0.021564
					NR_046233.2	5495	0.015317	0.013888	0.001429
					NR_046233.2	5496	0.010941	0.008031	0.00291
					NR_046233.2	5497	0.013129	0.007837	0.005292
					NR_046233.2	5498	0.010941	0.013569	0.002628
					NR_046233.2	5499	0.04814	0.031688	0.016452
					NR_046233.2	5500	0.017505	0.016117	0.001388
					NR_046233.2	5501	0.054705	0.048585	0.00612
					NR_046233.2	5502	0.028446	0.03527	0.006824
					NR_046233.2	5503	0.054705	0.054702	3e-06
					NR_046233.2	5504	0.004376	0.010798	0.006422
					NR_046233.2	5505	0	0.003175	0.003175
					NR_046233.2	5506	0.010941	0.011153	0.000212
					NR_046233.2	5507	0.006565	0.00879	0.002225
					NR_046233.2	5508	0.021882	0.02365	0.001768
					NR_046233.2	5509	0.021882	0.024457	0.002575
					NR_046233.2	5510	0.035011	0.039384	0.004373
					NR_046233.2	5511	0.02407	0.027051	0.002981
					NR_046233.2	5512	0.028446	0.038354	0.009908
					NR_046233.2	5513	0.030635	0.031564	0.000929
					NR_046233.2	5514	0.002188	0.003524	0.001336
					NR_046233.2	5515	0.00655	0.004337	0.002213
					NR_046233.2	5516	0.024017	0.018515	0.005502
					NR_046233.2	5517	0.008734	0.006772	0.001962
					NR_046233.2	5518	0.032751	0.017698	0.015053
					NR_046233.2	5519	0.00655	0.006501	4.9e-05
					NR_046233.2	5520	0.028384	0.010383	0.018001
					NR_046233.2	5521	0.019651	0.016969	0.002682
					NR_046233.2	5522	0.021834	0.01958	0.002254
					NR_046233.2	5523	0.019651	0.020646	0.000995
					NR_046233.2	5524	0.019651	0.012054	0.007597
					NR_046233.2	5525	0.043668	0.036099	0.007569
					NR_046233.2	5526	0.08952	0.067365	0.022155
					NR_046233.2	5527	0.017429	0.019341	0.001912
					NR_046233.2	5528	0.056645	0.051177	0.005468
					NR_046233.2	5529	0.013072	0.005632	0.00744
					NR_046233.2	5530	0.028322	0.02315	0.005172
					NR_046233.2	5531	0.015251	0.011081	0.00417
					NR_046233.2	5532	0.013072	0.01694	0.003868
					NR_046233.2	5533	0.013072	0.005258	0.007814
					NR_046233.2	5534	0.019608	0.00784	0.011768
					NR_046233.2	5535	0	0.00472	0.00472
					NR_046233.2	5536	0.013072	0.011756	0.001316
					NR_046233.2	5537	0.039216	0.049684	0.010468
					NR_046233.2	5538	0.028322	0.013175	0.015147
					NR_046233.2	5539	0.008715	0.013879	0.005164
					NR_046233.2	5540	0.019565	0.005249	0.014316
					NR_046233.2	5541	0.032609	0.032204	0.000405
					NR_046233.2	5542	0.058696	0.069465	0.010769
					NR_046233.2	5543	0.008696	0.006491	0.002205
					NR_046233.2	5544	0.008696	0.003912	0.004784
					NR_046233.2	5545	0.030435	0.017605	0.01283
					NR_046233.2	5546	0.054348	0.049613	0.004735
					NR_046233.2	5547	0.019565	0.022135	0.00257
					NR_046233.2	5548	0.015217	0.019022	0.003805
					NR_046233.2	5549	0.028261	0.021956	0.006305
					NR_046233.2	5550	0.021645	0.020265	0.00138
					NR_046233.2	5551	0.025974	0.023462	0.002512
					NR_046233.2	5552	0.028139	0.023721	0.004418
					NR_046233.2	5553	0.010776	0.011191	0.000415
					NR_046233.2	5554	0.028017	0.038718	0.010701
					NR_046233.2	5555	0.00431	0.006571	0.002261
					NR_046233.2	5556	0.015086	0.02637	0.011284
					NR_046233.2	5557	0.017241	0.015979	0.001262
					NR_046233.2	5558	0.0625	0.05934	0.00316
					NR_046233.2	5559	0.019397	0.015698	0.003699
					NR_046233.2	5560	0.028017	0.023326	0.004691
					NR_046233.2	5561	0.06681	0.051264	0.015546
					NR_046233.2	5562	0.079741	0.061098	0.018643
					NR_046233.2	5563	0.060215	0.045402	0.014813
					NR_046233.2	5564	0.021505	0.018261	0.003244
					NR_046233.2	5565	0.01073	0.012586	0.001856
					NR_046233.2	5566	0.042918	0.024641	0.018277
					NR_046233.2	5567	0.062232	0.048307	0.013925
					NR_046233.2	5568	0.895075	0.908084	0.013009
					NR_046233.2	5569	0.021413	0.016825	0.004588
					NR_046233.2	5570	0.006424	0.005129	0.001295
					NR_046233.2	5571	0.023555	0.016801	0.006754
					NR_046233.2	5572	0.042827	0.014229	0.028598
					NR_046233.2	5573	0.019231	0.012008	0.007223
					NR_046233.2	5574	0.00641	0.004674	0.001736
					NR_046233.2	5575	0.034115	0.01823	0.015885
					NR_046233.2	5576	0.014925	0.009593	0.005332
					NR_046233.2	5577	0.008529	0.00879	0.000261
					NR_046233.2	5578	0.006383	0.002637	0.003746
					NR_046233.2	5579	0.023404	0.017669	0.005735
					NR_046233.2	5580	0.004255	0.002372	0.001883
					NR_046233.2	5581	0.040426	0.029606	0.01082
					NR_046233.2	5582	0.03397	0.02414	0.00983
					NR_046233.2	5583	0.025478	0.011496	0.013982
					NR_046233.2	5584	0.010616	0.00579	0.004826
					NR_046233.2	5585	0.033898	0.026408	0.00749
					NR_046233.2	5586	0.057203	0.035266	0.021937
					NR_046233.2	5587	0.052854	0.038337	0.014517
					NR_046233.2	5588	0.071882	0.07332	0.001438
					NR_046233.2	5589	0.071579	0.06818	0.003399
					NR_046233.2	5590	0.225263	0.172157	0.053106
					NR_046233.2	5591	0.012552	0.00683	0.005722
					NR_046233.2	5592	0.152401	0.115829	0.036572
					NR_046233.2	5593	0.045929	0.035624	0.010305
					NR_046233.2	5594	0.014614	0.009362	0.005252
					NR_046233.2	5595	0.016701	0.005862	0.010839
					NR_046233.2	5596	0.014583	0.007437	0.007146
					NR_046233.2	5597	0.020833	0.010586	0.010247
					NR_046233.2	5598	0.027083	0.013383	0.0137
					NR_046233.2	5599	0.05	0.032972	0.017028
					NR_046233.2	5600	0.039583	0.046849	0.007266
					NR_046233.2	5601	0.01875	0.013373	0.005377
					NR_046233.2	5602	0.022917	0.016081	0.006836
					NR_046233.2	5603	0.03125	0.025166	0.006084
					NR_046233.2	5604	0.022917	0.01197	0.010947
					NR_046233.2	5605	0.014523	0.009079	0.005444
					NR_046233.2	5606	0.022822	0.020422	0.0024
					NR_046233.2	5607	0.014523	0.007941	0.006582
					NR_046233.2	5608	0.004149	0.004538	0.000389
					NR_046233.2	5609	0.010373	0.008724	0.001649
					NR_046233.2	5610	0.004149	0.0075	0.003351
					NR_046233.2	5611	0.008299	0.007674	0.000625
					NR_046233.2	5612	0.010373	0.010203	0.00017
					NR_046233.2	5613	0.006224	0.005058	0.001166
					NR_046233.2	5614	0.002075	0.002005	7e-05
					NR_046233.2	5615	0.008299	0.009765	0.001466
					NR_046233.2	5616	0.014523	0.00898	0.005543
					NR_046233.2	5617	0.022822	0.010982	0.01184
					NR_046233.2	5618	0.029046	0.014118	0.014928
					NR_046233.2	5619	0.035124	0.019075	0.016049
					NR_046233.2	5620	0.012371	0.007664	0.004707
					NR_046233.2	5621	0.00823	0.005226	0.003004
					NR_046233.2	5622	0.016461	0.023254	0.006793
					NR_046233.2	5623	0.059671	0.04494	0.014731
					NR_046233.2	5624	0.010288	0.014368	0.00408
					NR_046233.2	5625	0.039095	0.040836	0.001741
					NR_046233.2	5626	0.014403	0.015061	0.000658
					NR_046233.2	5627	0.028807	0.015844	0.012963
					NR_046233.2	5628	0.055556	0.052059	0.003497
					NR_046233.2	5629	0.065844	0.043437	0.022407
					NR_046233.2	5630	0.049281	0.037343	0.011938
					NR_046233.2	5631	0.039014	0.033423	0.005591
					NR_046233.2	5632	0.059548	0.038385	0.021163
					NR_046233.2	5633	0.010246	0.008356	0.00189
					NR_046233.2	5634	0.02459	0.020277	0.004313
					NR_046233.2	5635	0.050302	0.050557	0.000255
					NR_046233.2	5636	0.036468	0.054729	0.018261
					NR_046233.2	5637	0.038674	0.030361	0.008313
					NR_046233.2	5638	0.064338	0.045233	0.019105
					NR_046233.2	5639	0.010582	0.00626	0.004322
					NR_046233.2	5640	0.003515	0.004955	0.00144
					NR_046233.2	5641	0.00703	0.004868	0.002162
					NR_046233.2	5642	0.00703	0.008954	0.001924
					NR_046233.2	5643	0.003509	0.005563	0.002054
					NR_046233.2	5644	0.005263	0.009735	0.004472
					NR_046233.2	5645	0.014011	0.01295	0.001061
					NR_046233.2	5646	0.008741	0.009559	0.000818
					NR_046233.2	5647	0.005236	0.005649	0.000413
					NR_046233.2	5648	0.010453	0.008777	0.001676
					NR_046233.2	5649	0.013913	0.013465	0.000448
					NR_046233.2	5650	0.01913	0.016329	0.002801
					NR_046233.2	5651	0.022569	0.017196	0.005373
					NR_046233.2	5652	0.105903	0.082682	0.023221
					NR_046233.2	5653	0.081597	0.079468	0.002129
					NR_046233.2	5654	0.199653	0.169967	0.029686
					NR_046233.2	5655	0.006932	0.004864	0.002068
					NR_046233.2	5656	0.181976	0.16519	0.016786
					NR_046233.2	5657	0.036395	0.032726	0.003669
					NR_046233.2	5658	0.029463	0.037577	0.008114
					NR_046233.2	5659	0.003466	0.003298	0.000168
					NR_046233.2	5660	0.083045	0.072891	0.010154
					NR_046233.2	5661	0.00173	0.004077	0.002347
					NR_046233.2	5662	0.017301	0.019082	0.001781
					NR_046233.2	5663	0.019031	0.011707	0.007324
					NR_046233.2	5664	0.017271	0.013696	0.003575
					NR_046233.2	5665	0.010363	0.008495	0.001868
					NR_046233.2	5666	0.058722	0.034498	0.024224
					NR_046233.2	5667	0.006908	0.011701	0.004793
					NR_046233.2	5668	0.02418	0.018109	0.006071
					NR_046233.2	5669	0.041451	0.029544	0.011907
					NR_046233.2	5670	0.043029	0.03379	0.009239
					NR_046233.2	5671	0.041308	0.04332	0.002012
					NR_046233.2	5672	0.008606	0.008056	0.00055
					NR_046233.2	5673	0.141136	0.121448	0.019688
					NR_046233.2	5674	0.025773	0.022519	0.003254
					NR_046233.2	5675	0.034364	0.026936	0.007428
					NR_046233.2	5676	0.0189	0.018448	0.000452
					NR_046233.2	5677	0.063574	0.062532	0.001042
					NR_046233.2	5678	0.006849	0.004677	0.002172
					NR_046233.2	5679	0.10274	0.074651	0.028089
					NR_046233.2	5680	0.049573	0.046836	0.002737
					NR_046233.2	5681	0.006826	0.005366	0.00146
					NR_046233.2	5682	0.006826	0.008914	0.002088
					NR_046233.2	5683	0.011945	0.013495	0.00155
					NR_046233.2	5684	0.025597	0.021969	0.003628
					NR_046233.2	5685	0.044293	0.030264	0.014029
					NR_046233.2	5686	0.044293	0.037959	0.006334
					NR_046233.2	5687	0.006814	0.006225	0.000589
					NR_046233.2	5688	0.003407	0.008646	0.005239
					NR_046233.2	5689	0.008503	0.012364	0.003861
					NR_046233.2	5690	0.010169	0.011498	0.001329
					NR_046233.2	5691	0.028814	0.037953	0.009139
					NR_046233.2	5692	0.137288	0.158427	0.021139
					NR_046233.2	5693	0.011844	0.013741	0.001897
					NR_046233.2	5694	0.023689	0.021692	0.001997
					NR_046233.2	5695	0.052365	0.052199	0.000166
					NR_046233.2	5696	0.015203	0.01935	0.004147
					NR_046233.2	5697	0.050676	0.062284	0.011608
					NR_046233.2	5698	0.026981	0.018573	0.008408
					NR_046233.2	5699	0.042159	0.044222	0.002063
					NR_046233.2	5700	0.006745	0.010621	0.003876
					NR_046233.2	5701	0.045531	0.037562	0.007969
					NR_046233.2	5702	0.025253	0.03203	0.006777
					NR_046233.2	5703	0.015152	0.017353	0.002201
					NR_046233.2	5704	0.010101	0.009495	0.000606
					NR_046233.2	5705	0.025253	0.015622	0.009631
					NR_046233.2	5706	0.023529	0.009837	0.013692
					NR_046233.2	5707	0.015126	0.011218	0.003908
					NR_046233.2	5708	0.028571	0.02019	0.008381
					NR_046233.2	5709	0.001681	0.004142	0.002461
					NR_046233.2	5710	0.008403	0.008369	3.4e-05
					NR_046233.2	5711	0.006723	0.008196	0.001473
					NR_046233.2	5712	0.082353	0.054161	0.028192
					NR_046233.2	5713	0.003361	0.00664	0.003279
					NR_046233.2	5714	0.036975	0.020091	0.016884
					NR_046233.2	5715	0.011765	0.012676	0.000911
					NR_046233.2	5716	0.006711	0.005432	0.001279
					NR_046233.2	5717	0.008389	0.013537	0.005148
					NR_046233.2	5718	0.011745	0.017502	0.005757
					NR_046233.2	5719	0.018456	0.015519	0.002937
					NR_046233.2	5720	0.020134	0.024397	0.004263
					NR_046233.2	5721	0.020101	0.022669	0.002568
					NR_046233.2	5722	0.005017	0.006722	0.001705
					NR_046233.2	5723	0.023411	0.020857	0.002554
					NR_046233.2	5724	0.078595	0.04395	0.034645
					NR_046233.2	5725	0.003333	0.002498	0.000835
					NR_046233.2	5726	0.001664	0.002756	0.001092
					NR_046233.2	5727	0.006656	0.008786	0.00213
					NR_046233.2	5728	0.013311	0.009646	0.003665
					NR_046233.2	5729	0.006656	0.007749	0.001093
					NR_046233.2	5730	0.011628	0.007489	0.004139
					NR_046233.2	5731	0.013289	0.008866	0.004423
					NR_046233.2	5732	0.029851	0.022467	0.007384
					NR_046233.2	5733	0.006633	0.006456	0.000177
					NR_046233.2	5734	0.016584	0.010157	0.006427
					NR_046233.2	5735	0.127695	0.09666	0.031035
					NR_046233.2	5736	0.05298	0.03486	0.01812
					NR_046233.2	5737	0.062914	0.04639	0.016524
					NR_046233.2	5738	0.02649	0.020224	0.006266
					NR_046233.2	5739	0.014901	0.021513	0.006612
					NR_046233.2	5740	0.061157	0.057644	0.003513
					NR_046233.2	5741	0.001653	0.011181	0.009528
					NR_046233.2	5742	0.01157	0.009633	0.001937
					NR_046233.2	5743	0.013223	0.017545	0.004322
					NR_046233.2	5744	0.021488	0.023132	0.001644
					NR_046233.2	5745	0.08595	0.091237	0.005287
					NR_046233.2	5746	0.110744	0.095451	0.015293
					NR_046233.2	5747	0.087459	0.095607	0.008148
					NR_046233.2	5748	0.09736	0.070673	0.026687
					NR_046233.2	5749	0.054366	0.048921	0.005445
					NR_046233.2	5750	0.064145	0.058292	0.005853
					NR_046233.2	5751	0.006579	0.009801	0.003222
					NR_046233.2	5752	0.008224	0.009457	0.001233
					NR_046233.2	5753	0.046053	0.026739	0.019314
					NR_046233.2	5754	0.032895	0.022352	0.010543
					NR_046233.2	5755	0.034483	0.028709	0.005774
					NR_046233.2	5756	0.052545	0.051899	0.000646
					NR_046233.2	5757	0.02623	0.03205	0.00582
					NR_046233.2	5758	0.040984	0.045537	0.004553
					NR_046233.2	5759	0.055738	0.061088	0.00535
					NR_046233.2	5760	0.137705	0.152208	0.014503
					NR_046233.2	5761	0.009836	0.010992	0.001156
					NR_046233.2	5762	0.011475	0.016488	0.005013
					NR_046233.2	5763	0.021311	0.024214	0.002903
					NR_046233.2	5764	0.022951	0.015711	0.00724
					NR_046233.2	5765	0.02459	0.027129	0.002539
					NR_046233.2	5766	0.03928	0.031591	0.007689
					NR_046233.2	5767	0.027778	0.024807	0.002971
					NR_046233.2	5768	0.066993	0.040172	0.026821
					NR_046233.2	5769	0.019608	0.012703	0.006905
					NR_046233.2	5770	0.027778	0.032014	0.004236
					NR_046233.2	5771	0.017974	0.022142	0.004168
					NR_046233.2	5772	0.031046	0.031754	0.000708
					NR_046233.2	5773	0.039216	0.036389	0.002827
					NR_046233.2	5774	0.058824	0.083591	0.024767
					NR_046233.2	5775	0.009804	0.010299	0.000495
					NR_046233.2	5776	0.063725	0.089684	0.025959
					NR_046233.2	5777	0.058824	0.075603	0.016779
					NR_046233.2	5778	0.034314	0.046765	0.012451
					NR_046233.2	5779	0.045752	0.063498	0.017746
					NR_046233.2	5780	0.153595	0.145787	0.007808
					NR_046233.2	5781	0.058824	0.051223	0.007601
					NR_046233.2	5782	0.081699	0.071373	0.010326
					NR_046233.2	5783	0.031046	0.02891	0.002136
					NR_046233.2	5784	0.011419	0.012782	0.001363
					NR_046233.2	5785	0.027687	0.019387	0.0083
					NR_046233.2	5786	0.014658	0.010637	0.004021
					NR_046233.2	5787	0.004886	0.007719	0.002833
					NR_046233.2	5788	0.004878	0.007719	0.002841
					NR_046233.2	5789	0.011382	0.00969	0.001692
					NR_046233.2	5790	0.037398	0.028297	0.009101
					NR_046233.2	5791	0.006494	0.005145	0.001349
					NR_046233.2	5792	0.043831	0.050592	0.006761
					NR_046233.2	5793	0.045455	0.033613	0.011842
					NR_046233.2	5794	0.012987	0.010546	0.002441
					NR_046233.2	5795	0.021104	0.010117	0.010987
					NR_046233.2	5796	0.00487	0.004887	1.7e-05
					NR_046233.2	5797	0.017857	0.010632	0.007225
					NR_046233.2	5798	0.017857	0.00926	0.008597
					NR_046233.2	5799	0.00974	0.007459	0.002281
					NR_046233.2	5800	0.00974	0.005916	0.003824
					NR_046233.2	5801	0.032468	0.019976	0.012492
					NR_046233.2	5802	0.012924	0.010888	0.002036
					NR_046233.2	5803	0.01454	0.010202	0.004338
					NR_046233.2	5804	0.061389	0.031207	0.030182
					NR_046233.2	5805	0.021002	0.011746	0.009256
					NR_046233.2	5806	0.016155	0.00703	0.009125
					NR_046233.2	5807	0.006452	0.004201	0.002251
					NR_046233.2	5808	0.020934	0.010631	0.010303
					NR_046233.2	5809	0.016103	0.009516	0.006587
					NR_046233.2	5810	0.028986	0.020233	0.008753
					NR_046233.2	5811	0.057971	0.036094	0.021877
					NR_046233.2	5812	0.022544	0.017917	0.004627
					NR_046233.2	5813	0.011272	0.010287	0.000985
					NR_046233.2	5814	0.056361	0.049464	0.006897
					NR_046233.2	5815	0.096618	0.083069	0.013549
					NR_046233.2	5816	0.014469	0.014059	0.00041
					NR_046233.2	5817	0.017685	0.013973	0.003712
					NR_046233.2	5818	0.033762	0.023918	0.009844
					NR_046233.2	5819	0.048154	0.049293	0.001139
					NR_046233.2	5820	0.030449	0.026061	0.004388
					NR_046233.2	5821	0.016026	0.006001	0.010025
					NR_046233.2	5822	0.0176	0.012259	0.005341
					NR_046233.2	5823	0.0128	0.015345	0.002545
					NR_046233.2	5824	0.0032	0.004801	0.001601
					NR_046233.2	5825	0.0256	0.012173	0.013427
					NR_046233.2	5826	0.016	0.014231	0.001769
					NR_046233.2	5827	0.008	0.004544	0.003456
					NR_046233.2	5828	0.0592	0.054779	0.004421
					NR_046233.2	5829	0.0448	0.029404	0.015396
					NR_046233.2	5830	0.024	0.015517	0.008483
					NR_046233.2	5831	0.0288	0.011487	0.017313
					NR_046233.2	5832	0.0304	0.014745	0.015655
					NR_046233.2	5833	0.0112	0.007801	0.003399
					NR_046233.2	5834	0.0368	0.022975	0.013825
					NR_046233.2	5835	0.01278	0.020146	0.007366
					NR_046233.2	5836	0.014377	0.014059	0.000318
					NR_046233.2	5837	0.046326	0.04192	0.004406
					NR_046233.2	5838	0.014377	0.012945	0.001432
					NR_046233.2	5839	0.023962	0.02949	0.005528
					NR_046233.2	5840	0.044728	0.03309	0.011638
					NR_046233.2	5841	0.023962	0.015088	0.008874
					NR_046233.2	5842	0.036741	0.025032	0.011709
					NR_046233.2	5843	0.025559	0.026918	0.001359
					NR_046233.2	5844	0.009585	0.006258	0.003327
					NR_046233.2	5845	0.055911	0.020917	0.034994
					NR_046233.2	5846	0.020767	0.012602	0.008165
					NR_046233.2	5847	0.025518	0.017574	0.007944
					NR_046233.2	5848	0.014354	0.008315	0.006039
					NR_046233.2	5849	0.031898	0.019717	0.012181
					NR_046233.2	5850	0.007962	0.002829	0.005133
					NR_046233.2	5851	0.092357	0.081869	0.010488
					NR_046233.2	5852	0.007962	0.00763	0.000332
					NR_046233.2	5853	0.007949	0.003772	0.004177
					NR_046233.2	5854	0.00318	0.007201	0.004021
					NR_046233.2	5855	0.015873	0.018088	0.002215
					NR_046233.2	5856	0.012698	0.007973	0.004725
					NR_046233.2	5857	0.009524	0.005915	0.003609
					NR_046233.2	5858	0.007937	0.075697	0.06776
					NR_046233.2	5859	0.011111	0.012945	0.001834
					NR_046233.2	5860	0.022222	0.03189	0.009668
					NR_046233.2	5861	0.077778	0.085041	0.007263
					NR_046233.2	5862	0.019048	0.009687	0.009361
					NR_046233.2	5863	0.057143	0.046035	0.011108
					NR_046233.2	5864	0.022222	0.017574	0.004648
					NR_046233.2	5865	0.004762	0.006772	0.00201
					NR_046233.2	5866	0.019017	0.006971	0.012046
					NR_046233.2	5867	0.017433	0.004146	0.013287
					NR_046233.2	5868	0.023772	0.010324	0.013448
					NR_046233.2	5869	0.006339	0.001228	0.005111
					NR_046233.2	5870	0.00317	0.000528	0.002642
					NR_046233.2	5871	0.017433	0.001356	0.016077
					NR_046233.2	5872	0.017433	0.002183	0.01525
					NR_046233.2	5873	0.026941	0.000275	0.026666
					NR_046233.2	5874	0.028526	0.000568	0.027958
					NR_046233.2	5875	0.026941	0	0.026941
