# Supplementary material for: Nano3P-seq: transcriptome-wide analysis of gene expression and tail dynamics using end-capture nanopore cDNA sequencing
Source: Nat Methods. 2022 Dec 19;20(1):75–85. doi: 10.1038/s41592-022-01714-w (PMC9834059; doi:10.1038/s41592-022-01714-w)
Supplement: Supplementary file 9 — Statistical source data. [file 41592_2022_1714_MOESM9_ESM.xlsx]

## Sheet: Fig5c
Source Data for Figure 5c
Base	Sample	19	18	17	16	15	14	13	12	11	10	9	8	7	6	5	4	3	2	1	0
A	30PA	99.8194	99.801	99.8908	99.8053	99.8923	99.7852	99.9143	99.9144	99.9145	99.8505	99.8933	99.8933	99.8721	99.8721	99.8721	99.6376	99.6378	99.4247	99.4248	99.0839
C	30PA	0.0903138	0.132685	0.0218341	0.0865426	0.0861883	0.107388	0.0643087	0.0428082	0.0427259	0.0640615	0.0426712	0.0639932	0.0852878	0.0639659	0.0213174	0.106587	0.106542	0.191775	0.340861	0.191734
G	30PA	0.0225785	0.0221141	0.0218341	0.0432713	0.0215471	0.064433	NA	0.0428082	NA	0.0427077	0.0640068	0.0213311	0.0426439	0.0639659	0.0426348	0.191857	0.149158	0.12785	0.106519	0.404772
U	30PA	0.0677354	0.0442282	0.0655022	0.064907	NA	0.0429553	0.0214362	NA	0.0427259	0.0427077	NA	0.0213311	NA	NA	0.0639522	0.0639522	0.106542	0.2557	0.127823	0.319557
A	1U	99.4406	99.6862	99.8131	99.7487	99.7068	99.8214	99.8444	99.8228	99.8011	99.8236	99.7582	99.8246	99.8029	99.8033	99.6945	99.498	99.3675	98.8446	97.7986	3.05144
C	1U	0.203407	0.0482742	0.0233645	0.0685401	0.022553	0.0223264	0.0444642	NA	0.0441989	0.0441112	0.0659486	0.0438596	0.0218962	0.0437063	0.0436491	0.109123	0.130862	0.327011	0.392328	0.806452
G	1U	0.0508518	0.0965484	0.0700935	0.114233	0.090212	0.0669792	0.0444642	0.13289	0.0883978	0.0661667	0.15388	0.0657895	0.0656886	0.109266	0.152772	0.24007	0.305344	0.28341	0.501308	1.02441
U	1U	0.305111	0.16896	0.0934579	0.0685401	0.180424	0.0893056	0.0666963	0.0442968	0.0662983	0.0661667	0.0219829	0.0657895	0.109481	0.0437063	0.109123	0.152772	0.196292	0.545019	1.30776	95.1177
A	3U	99.5418	99.6584	99.7433	99.8055	99.8649	99.7314	99.7515	99.7145	99.8101	99.7157	99.6785	99.6029	99.7165	99.49	98.8862	97.8856	92.6954	4.34126	2.09434	1.67925
C	3U	0.270777	0.120555	0.138203	0.0388954	0.0578927	0.0575484	NA	0.0570994	0.0189934	0.0758006	0.0378286	0.0567215	0.0756001	0.0566679	0.226543	0.169907	0.339751	1.1325	3.49057	1.20755
G	3U	0.062487	0.140647	0.0197433	0.0777907	0.0385951	0.13428	0.114679	0.114199	0.0949668	0.132651	0.1324	0.226886	0.1134	0.226672	0.302058	0.434208	0.320876	0.320876	0.283019	1.92453
U	3U	0.124974	0.0803697	0.0987167	0.0777907	0.0385951	0.0767312	0.133792	0.114199	0.0759734	0.0758006	0.151315	0.113443	0.0945001	0.226672	0.585237	1.51029	6.64402	94.2054	94.1321	95.1887
A	5U	99.6082	99.5444	99.703	99.7805	99.564	99.5671	99.9284	99.8573	99.8577	99.5046	99.7181	99.2963	99.0877	98.0351	89.8317	14.0954	3.99439	2.4527	1.89208	2.10231
C	5U	NA	0.0759301	NA	0.146306	NA	0.1443	NA	NA	0.0711744	NA	NA	0.070373	0.210526	0.0701754	NA	0.911641	1.61177	3.57393	1.75193	1.05116
G	5U	NA	NA	NA	NA	0.290698	0.1443	NA	0.0713267	NA	0.283086	NA	0.422238	0.140351	NA	0.350631	0.140252	0.210231	0.350385	0.560617	3.01331
U	5U	0.39185	0.379651	0.296956	0.0731529	0.145349	0.1443	0.071582	0.0713267	0.0711744	0.212314	0.281889	0.211119	0.561404	1.89474	9.81767	84.8527	94.1836	93.623	95.7954	93.8332
A	5C	99.6767	99.6727	99.6659	99.7574	99.7319	99.804	99.7775	99.8064	99.8075	99.8092	99.8101	99.7297	99.6359	98.8551	94.7765	47.894	5.07129	3.10651	2.5131	2.60718
C	5C	0.123153	0.133909	0.145243	0.0570776	0.155192	0.126015	0.0556328	0.0968188	0.0962464	0.0954068	0.081378	0.175699	0.283172	0.862069	4.69844	50.4508	92.3863	93.9887	89.4369	80.715
G	5C	0.0923645	0.0446362	0.0726216	0.0570776	0.0282167	0.0140017	0.0834492	0.055325	0.0549979	0.0408886	0.081378	0.0540614	0.0539374	0.107759	0.188476	0.0942	0.121065	0.134481	0.295659	2.99691
U	5C	0.107759	0.148787	0.116195	0.128425	0.0846501	0.0560067	0.0834492	0.0414938	0.0412485	0.0545182	0.027126	0.040546	0.0269687	0.175108	0.336564	1.56103	2.42131	2.77031	7.75433	13.681
A	5G	99.7917	99.8202	99.8472	99.9241	99.9245	99.8246	99.9252	99.826	99.7767	99.7527	99.5551	99.2836	98.3481	95.7615	83.321	35.4505	8.3682	5.0689	4.50074	3.54156
C	5G	0.130208	0.0256871	NA	0.0505689	0.0251636	NA	0.024919	0.0745527	0.0496155	0.0247341	0.0494315	0.0741107	0.0493097	0.123213	0.344913	0.492368	0.492247	0.221457	0.196754	0.196754
G	5G	0.0260417	0.0256871	0.0763942	0.0252845	0.0503271	0.1002	0.024919	0.0994036	0.124039	0.197873	0.321305	0.617589	1.57791	4.06604	16.0138	63.5894	89.9335	93.873	94.7368	95.8682
U	5G	0.0520833	0.128436	0.0763942	NA	NA	0.0751503	0.024919	NA	0.0496155	0.0247341	0.0741473	0.0247036	0.0246548	0.0492854	0.320276	0.46775	1.20601	0.836614	0.565667	0.393507
A	IntG	99.6603	99.5795	98.7861	96.25	86.675	42.8571	83.7787	96.0464	96.6294	88.8154	32.5346	84.6027	97.0697	97.8561	93.3416	19.5011	88.4766	98.1035	98.8662	98.3715
C	IntG	0.0849257	0.0420521	0.167434	0.0625	0.207555	0.124404	0.0828672	0.144898	0.124069	0.144718	0.309853	0.103199	0.144449	0.123686	0.206143	0.371058	0.350443	0.412286	0.494743	0.371058
G	IntG	0.14862	0.294365	0.962746	3.54167	13.0345	56.9563	16.0762	3.62244	3.10174	10.8952	66.9696	15.1909	2.68262	1.77283	6.12245	79.8186	10.8637	1.25747	0.4329	0.597815
U	IntG	0.106157	0.0841043	0.083717	0.145833	0.083022	0.0622019	0.0621504	0.186297	0.144748	0.144718	0.185912	0.103199	0.103178	0.247372	0.329829	0.309215	0.309215	0.226757	0.206143	0.659658

## Sheet: Fig5d
Source Data for Figure 5d
Group		Sequins.rep1	Sequins.rep2	2HPF.rep1	2HPF.rep2	2HPF.rep3	4HPF.rep1	4HPF.rep2	4HPF.rep3	6HPF.rep1	6HPF.rep2	6HPF.rep3		Sequins.mean	2HPF.mean	4HPF.mean	6HPF.mean		Fold Change 2HPF/Sequins	Fold Change 4HPF/Sequins	Fold Change 6HPF/Sequins
AllA		97.5426	97.3387	ß	65.4566	66.4978	69.3838	69.9987	71.1466	83.1241	83.3944	84.695		97.4407	65.7273	70.1764	83.7378		0.674537	0.720196	0.859372
IntG		0.864051	1.14993	14.0621	14.0457	13.8549	13.7682	13.6966	13.5176	6.75833	7.02842	6.45433		1.00699	13.9876	13.6608	6.74703		13.8905	13.566	6.7002
IntU		0.428062	0.481875	7.90307	7.73112	7.41254	7.92101	7.41121	7.09128	4.28161	4.12262	3.31648		0.454968	7.68224	7.4745	3.9069		16.8852	16.4286	8.5872
IntC		0.443916	0.38331	9.9292	9.86724	8.56433	7.91606	7.59841	7.35623	4.53782	4.428	4.07482		0.413613	9.45359	7.62356	4.34688		22.8561	18.4316	10.5095
TermG		0.539041	0.394261	4.88402	5.6904	6.11738	3.36463	3.99795	3.40797	1.74225	1.78529	1.9245		0.466651	5.56393	3.59018	1.81735		11.9231	7.69351	3.89445
TermU		0.103052	0.109517	0.975652	0.635501	0.563946	0.886995	0.459033	0.722115	0.646227	0.606061	0.428042		0.106284	0.725033	0.689381	0.56011		6.82162	6.48619	5.26991
TermC		0.0396354	0.0219034	0.990042	0.785886	0.487478	0.649141	0.494935	0.540288	0.261907	0.319474	0.212336		0.0307694	0.754469	0.561455	0.264572		24.5201	18.2472	8.59855
Sum (non-A)		2.41776	2.5408	38.744	38.7558	37.0006	34.5061	33.6582	32.6355	18.2281	18.2899	16.4105		2.47928	38.1668	33.5999	17.6428		16.1494	13.4755	7.25997

## Sheet: Fig 5e
Extended Data for Figure 5e
read_id	Gene_Name	tail_length	Timepoint	Rep	Group
000a492d-bf06-48a6-8fd7-e8301d4e634c	ENSDARG00000098739	71.01	2HPF	Rep1	AllA
000e4bf9-d82b-4f14-af21-de95486b8e02	ENSDARG00000090301	23.06	2HPF	Rep1	AllA
0014ac63-d8f5-4daa-a3ca-b93bb2cebe63	ENSDARG00000098739	51.69	2HPF	Rep1	AllA
001b9bea-2b1e-42af-9507-f582ee3dfe0a	ENSDARG00000026908	44.97	2HPF	Rep1	AllA
001cd21d-24d7-4679-82b1-9b709352e429	ENSDARG00000033566	80.26	2HPF	Rep1	AllA
001ee35e-9ee3-4664-96ca-7577d9d1cb43	ENSDARG00000058861	36.61	2HPF	Rep1	AllA
0021af9f-3d31-4243-aa67-392819c90fc4	ENSDARG00000039887	13.77	2HPF	Rep1	AllA
002a0b61-d809-4ea2-a1da-30fa2e551370	ENSDARG00000086618	14.71	2HPF	Rep1	AllA
00304926-86fb-49fa-94a8-8cd0cad646c8	ENSDARG00000041811	33.4	2HPF	Rep1	AllA
0030a802-a816-4534-94bc-2957074bd681	ENSDARG00000006639	131.09	2HPF	Rep1	AllA
00332694-4b8d-46f0-9b90-dcb3f9e12063	ENSDARG00000080010	25.86	2HPF	Rep1	AllA
003acdae-1fd7-4e9b-8c38-b2c992d31812	ENSDARG00000099635	123.23	2HPF	Rep1	AllA
003e1584-29d1-47bb-b332-aa7b6c735d0e	ENSDARG00000030759	20.6	2HPF	Rep1	AllA
003e3fbe-0d68-4bfa-8908-2a986899563b	ENSDARG00000014208	98.95	2HPF	Rep1	AllA
004c1ed3-78ec-4166-9c95-927d0fee3901	ENSDARG00000041974	21.97	2HPF	Rep1	AllA
004f156d-a12a-4c9c-b81f-5777d42562ed	ENSDARG00000043287	69.35	2HPF	Rep1	AllA
00542286-761c-4d52-8642-a59b2bc9621e	ENSDARG00000053685	30.56	2HPF	Rep1	AllA
0058927e-22b1-4be2-b08b-6574a4cf1ed7	ENSDARG00000006609	98.15	2HPF	Rep1	AllA
0066e086-457f-4a30-8066-08824137ad33	ENSDARG00000101766	101.01	2HPF	Rep1	AllA
00675f72-fdcf-4bcf-943b-0eac89272ee6	ENSDARG00000007449	37.13	2HPF	Rep1	AllA
00704d93-872e-46df-8b05-6c4e678c145e	ENSDARG00000042864	8.92	2HPF	Rep1	AllA
0070a747-5bce-4342-ad4a-c35c3db895df	ENSDARG00000098902	84.07	2HPF	Rep1	AllA
00735a1f-93bc-4430-8d2c-78723b816e8f	ENSDARG00000009212	62.3	2HPF	Rep1	AllA
0076d81c-c808-47dd-8cc6-650b54d004ff	ENSDARG00000068868	17.3	2HPF	Rep1	AllA
0080091e-b785-4733-ac6c-46dc602f64ac	ENSDARG00000074575	15.49	2HPF	Rep1	AllA
00811e35-2ccd-4bc9-9600-f44986de7e13	ENSDARG00000057987	22.6	2HPF	Rep1	AllA
00835e97-9fc0-4c1f-a110-93d860d7e142	ENSDARG00000088383	22.4	2HPF	Rep1	AllA
0091c124-ef2c-4ffc-bc63-7ea0cc2e8f25	ENSDARG00000058448	129.03	2HPF	Rep1	AllA
0093539e-e9fc-4f07-aeb3-f4f316c66316	ENSDARG00000034291	98.51	2HPF	Rep1	AllA
0095a7b7-ac96-4a48-b984-b1f681468b31	ENSDARG00000071691	20.09	2HPF	Rep1	AllA
0097ed9b-3688-4d5a-bf36-d0489b39effc	ENSDARG00000037930	28.08	2HPF	Rep1	AllA
0098e57d-7db0-49bc-958b-9f6aed48591e	ENSDARG00000038787	25.58	2HPF	Rep1	AllA
009d39f3-7b9e-48f7-b4bf-747f6964c039	ENSDARG00000079271	60.83	2HPF	Rep1	AllA
009de0e1-ddfd-438f-98fc-ddb784ad1b73	ENSDARG00000076238	80.84	2HPF	Rep1	AllA
00a20b27-36ee-4e71-b2c5-a79f1f2aa8de	ENSDARG00000057987	5.67	2HPF	Rep1	AllA
00a49cf5-fbc9-4f96-9dc7-60a867c81ee9	ENSDARG00000104225	29.96	2HPF	Rep1	AllA
00a4a574-d9f2-4325-9dc5-a794d7f3cede	ENSDARG00000025076	47.71	2HPF	Rep1	AllA
00aa63ea-a6be-4cae-9391-25b49d0ce0c5	ENSDARG00000061854	65.27	2HPF	Rep1	AllA
00acdff0-8564-4a1e-98e1-c21e4a2e0ad8	ENSDARG00000030756	9.28	2HPF	Rep1	AllA
00b57f51-2f59-4c84-a85b-7d5b6de15a5b	ENSDARG00000009212	93.27	2HPF	Rep1	AllA
00b6172b-6416-46a2-8212-18f9db2bcd7f	ENSDARG00000039117	10.45	2HPF	Rep1	AllA
00b72ccc-fc6a-4565-a0c4-a0076bcaedec	ENSDARG00000058212	33.78	2HPF	Rep1	AllA
00bd11f2-864b-46ba-a55d-2b5487f4e8d0	ENSDARG00000101295	13.09	2HPF	Rep1	AllA
00bf9c27-22c9-4d26-b554-e1a8276844d6	ENSDARG00000037746	23.02	2HPF	Rep1	AllA
00cabf37-3813-4749-a8d9-ec8f3d0ff121	ENSDARG00000076836	108.94	2HPF	Rep1	AllA
00cda28b-03cc-42d3-aab9-7b5583769181	ENSDARG00000097385	24.96	2HPF	Rep1	AllA
00cf9a25-26ac-4c78-bc1d-0ceb4a52c7ee	ENSDARG00000041811	17.77	2HPF	Rep1	AllA
00d003e7-d989-49c3-aff6-221f0890f2cd	ENSDARG00000038068	83.72	2HPF	Rep1	AllA
00da57ea-86ef-4a29-8050-440b7adddcb6	ENSDARG00000009212	36.03	2HPF	Rep1	AllA
00dc4673-903a-4a6a-9e7d-05b08d4e9b6a	ENSDARG00000034897	88.71	2HPF	Rep1	AllA
00e3345e-fb5f-4c68-9a2c-36a65f24f996	ENSDARG00000097057	80.37	2HPF	Rep1	AllA
00ebc65b-18e9-4c17-ba9d-0ef14950ee51	ENSDARG00000011125	172.83	2HPF	Rep1	AllA
00f01d3a-3900-4ae3-8163-074d1e3a2be9	ENSDARG00000078929	22.62	2HPF	Rep1	AllA
00f61489-da7b-4967-82c5-037476ab23b5	ENSDARG00000038068	153.35	2HPF	Rep1	AllA
00f80361-7e7c-4c07-a728-8f54675fa098	ENSDARG00000026655	39.28	2HPF	Rep1	AllA
00ff4d2b-aa23-49a6-ad16-1ac5a8a22123	ENSDARG00000044521	5.44	2HPF	Rep1	AllA
0106d8b2-e86e-4c36-897a-94ab6f0ed385	ENSDARG00000098739	52.74	2HPF	Rep1	AllA
0107b91d-9f59-46f1-b482-6689fb1d04db	ENSDARG00000103134	89.25	2HPF	Rep1	AllA
010d8b4a-5437-41c6-b609-b5b85d52b096	ENSDARG00000014165	43.13	2HPF	Rep1	AllA
010ddfa3-558d-4406-a5f7-c40b61b5b471	ENSDARG00000103856	12.01	2HPF	Rep1	AllA
0119ebde-fdae-4669-a0c2-3ccd7ffbc464	ENSDARG00000007788	86.17	2HPF	Rep1	AllA
011dfeb8-e806-4a24-9865-e6b3df0e7423	ENSDARG00000100560	23.02	2HPF	Rep1	AllA
011f4b7d-0a32-4310-ba89-a6c302ae09f0	ENSDARG00000009212	63.26	2HPF	Rep1	AllA
012c15e8-1108-4c75-a341-12e4110f8b2a	ENSDARG00000003795	25.96	2HPF	Rep1	AllA
0133d48b-cb5d-48b5-9fb7-9a01cbfe879c	ENSDARG00000055917	8.61	2HPF	Rep1	AllA
013602ee-e5ca-4dc3-8c60-c822ac1079cf	ENSDARG00000099298	26.74	2HPF	Rep1	AllA
01390ceb-1ff7-49bd-8bf4-74a96a8eccb6	ENSDARG00000097102	4.51	2HPF	Rep1	AllA
013a9dfa-ee38-4806-92a8-3253c7438323	ENSDARG00000011723	22.85	2HPF	Rep1	AllA
01427989-b685-4ff0-99d1-f03948e0b162	ENSDARG00000039354	65.9	2HPF	Rep1	AllA
0142e5e2-8281-44e3-b087-9bff42d3ce76	ENSDARG00000104011	79.28	2HPF	Rep1	AllA
0150c164-2ba9-4f70-a9ff-557e9aa36d83	ENSDARG00000007438	93.14	2HPF	Rep1	AllA
0156a31c-0c9d-4715-85dd-afcbe5b96220	ENSDARG00000009212	22.74	2HPF	Rep1	AllA
0156ccb5-03ef-49c7-a8a6-c8a33e7c60e3	ENSDARG00000057854	80.06	2HPF	Rep1	AllA
015cfa2c-03ce-4de8-8f42-9e4901e6964f	ENSDARG00000092895	29.85	2HPF	Rep1	AllA
015e1951-587f-419e-87b6-0cfad440e2c0	ENSDARG00000089765	49.74	2HPF	Rep1	AllA
0162d664-5b2b-48c2-bb7d-4b899372df28	ENSDARG00000073787	18.97	2HPF	Rep1	AllA
0164743e-2d7f-42f1-b3ba-574e59e6045f	ENSDARG00000015543	32.6	2HPF	Rep1	AllA
0167f835-6259-4afc-ab7a-73f3e7b81684	ENSDARG00000042864	49.72	2HPF	Rep1	AllA
016ce09b-7867-4dd7-b6f9-ae0b341d4466	ENSDARG00000077607	121.59	2HPF	Rep1	AllA
0173c9bb-110a-4150-b8bb-3ecbe7ea0b9b	ENSDARG00000022983	104.75	2HPF	Rep1	AllA
0174b9d5-96ae-4155-b88a-6eac1663d100	ENSDARG00000052334	29.26	2HPF	Rep1	AllA
0176cbcb-f218-4f5a-a7c0-dfd83baecc3a	ENSDARG00000014208	66.38	2HPF	Rep1	AllA
01781289-4274-435e-9331-98fb8478f8ef	ENSDARG00000020621	72.89	2HPF	Rep1	AllA
017a68f6-cb04-4d59-a973-f7e2f1510114	ENSDARG00000071573	45.53	2HPF	Rep1	AllA
017fc9ed-49a2-497d-8d12-dea1db3fdbe6	ENSDARG00000023536	79.46	2HPF	Rep1	AllA
018392fb-888c-4ffc-b0ea-1a1d133ecf42	ENSDARG00000019230	65.96	2HPF	Rep1	AllA
01854c48-04d1-4a66-b454-4bdc805bcccd	ENSDARG00000100114	79.79	2HPF	Rep1	AllA
01869260-69a5-4e49-afc8-66d0b924e833	ENSDARG00000029695	53.28	2HPF	Rep1	AllA
0188ae37-2fa4-4b87-8a6c-fde0003ad5b7	ENSDARG00000005098	85.3	2HPF	Rep1	AllA
018eb252-0121-4b6f-95f2-ba52fcb53e00	ENSDARG00000038476	29.52	2HPF	Rep1	AllA
0191b717-c4b5-4cad-a32c-695510614e46	ENSDARG00000090993	16.55	2HPF	Rep1	AllA
01927bbe-620a-4e89-8e25-41c7a4b3473f	ENSDARG00000074282	77.77	2HPF	Rep1	AllA
0197ceed-6ef1-494f-b926-3b369c489352	ENSDARG00000069099	31.34	2HPF	Rep1	AllA
019bfb5a-f550-4421-87ac-954b0a732f1e	ENSDARG00000075526	54.31	2HPF	Rep1	AllA
019c4536-2506-4756-a101-aa9d0fcc45db	ENSDARG00000030756	25.54	2HPF	Rep1	AllA
01a18442-f1b0-477e-8562-0d3dfa771bb5	ENSDARG00000034897	98.55	2HPF	Rep1	AllA
01a2fdc4-60e8-4d09-86ef-21f43375c398	ENSDARG00000040443	66.73	2HPF	Rep1	AllA
01a77e91-c395-43a4-a8f2-952d7e21de79	ENSDARG00000087869	50.92	2HPF	Rep1	AllA
01a8c40f-5e21-43f8-aa79-6dc8d59b4346	ENSDARG00000010244	30.14	2HPF	Rep1	AllA
01af577e-f5bb-4a7a-bd14-0306b87f974a	ENSDARG00000101669	12.46	2HPF	Rep1	AllA
01b0c77c-2e5b-46e5-b728-83cd448ba369	ENSDARG00000098739	59.22	2HPF	Rep1	AllA
01b53477-b2a4-493c-9322-3642691dfea9	ENSDARG00000100741	43.93	2HPF	Rep1	AllA
01b66ca3-5218-426d-8887-d8d9452a60b4	ENSDARG00000103594	17.95	2HPF	Rep1	AllA
01b8ed95-7647-4e98-bfec-70d81ca86810	ENSDARG00000024681	91.55	2HPF	Rep1	AllA
01b9429b-c104-4c15-9447-fe98bea7f0e1	ENSDARG00000043236	67.15	2HPF	Rep1	AllA
01bb51b9-ae39-4d19-b4e7-a01800ce60e9	ENSDARG00000017504	21.64	2HPF	Rep1	AllA
01bd09a2-37d1-4424-a750-9db7ea3d8483	ENSDARG00000098739	86.23	2HPF	Rep1	AllA
01c7e792-d5c3-4b3d-8f39-1a0fcae36afe	ENSDARG00000013076	56.47	2HPF	Rep1	AllA
01cd1ab7-9c4c-440c-ae4c-61e8d62f9265	ENSDARG00000101903	92.33	2HPF	Rep1	AllA
01dbb994-9a92-4db1-9e71-220c8178eef1	ENSDARG00000087061	154.26	2HPF	Rep1	AllA
01e54a27-bf43-482b-a0e5-650850d97bfa	ENSDARG00000025518	31.31	2HPF	Rep1	AllA
01e8686b-3374-47be-bab6-8dba5a53031f	ENSDARG00000011125	118.71	2HPF	Rep1	AllA
01ee88c5-c59b-4637-b7f7-bd06128afa3f	ENSDARG00000017445	17.63	2HPF	Rep1	AllA
01eebc92-390f-499d-a57e-8cf527183225	ENSDARG00000014506	16.82	2HPF	Rep1	AllA
01f52adb-fb57-4b89-9f1f-ff67e82f9609	ENSDARG00000015543	19.88	2HPF	Rep1	AllA
01f8bbe7-c2bc-44ff-bd21-ca74072e7fe9	ENSDARG00000104170	15.29	2HPF	Rep1	AllA
01f98b3a-7026-4bb5-b3a8-fdb1dcbf085c	ENSDARG00000004713	15.86	2HPF	Rep1	AllA
02030de0-ee44-4cb3-9926-7aba0593b0a7	ENSDARG00000027046	30.14	2HPF	Rep1	AllA
02098ec8-78fa-42bd-adbf-fee66846f4fb	ENSDARG00000002685	56.46	2HPF	Rep1	AllA
0213e920-c32d-42c7-803d-50653c490956	ENSDARG00000044601	11.43	2HPF	Rep1	AllA
02205e3b-5c58-426e-8113-dd6e10163070	ENSDARG00000071259	55.97	2HPF	Rep1	AllA
02217f91-966f-4c6f-8e2f-513f781a6577	ENSDARG00000100317	48.78	2HPF	Rep1	AllA
02226bf6-c3ab-44b6-b4c7-015d36fe4fae	ENSDARG00000035622	23.23	2HPF	Rep1	AllA
022fbd14-82d7-4ee5-8f57-5a0c8a2a1e13	ENSDARG00000076474	20.77	2HPF	Rep1	AllA
0239de8b-85a5-4ac3-94f9-aaf293a9fe7c	ENSDARG00000025094	51.55	2HPF	Rep1	AllA
02410f95-9b27-413d-b7d5-9665a983e740	ENSDARG00000018073	31.89	2HPF	Rep1	AllA
024b2aaa-e1e8-40ec-8f1f-1eb91ed82f2a	ENSDARG00000014208	35.07	2HPF	Rep1	AllA
02507a60-d4db-4bf0-a39a-e142189a53bb	ENSDARG00000014208	47.99	2HPF	Rep1	AllA
025348eb-cdfe-4ab4-9ae3-a6a9e5484928	ENSDARG00000017781	10.91	2HPF	Rep1	AllA
025b84bc-e12a-4b96-8ad9-d11e82845f8a	ENSDARG00000037009	37.65	2HPF	Rep1	AllA
025d0104-3126-4cf5-aa1e-a1a0aee30652	ENSDARG00000056515	102.04	2HPF	Rep1	AllA
026ae3d5-6ca9-42f7-8f49-e681409010a1	ENSDARG00000098247	20.49	2HPF	Rep1	AllA
0271b189-da54-420c-977a-c0d47a0f9fa1	ENSDARG00000103748	38.82	2HPF	Rep1	AllA
027603cc-9110-4476-9ec8-121109a12984	ENSDARG00000099499	91	2HPF	Rep1	AllA
0280e181-c26a-40e0-aff5-25a6b20534b8	ENSDARG00000014208	113.37	2HPF	Rep1	AllA
02828233-842e-4988-9e53-7afdd7a2f88d	ENSDARG00000100392	36.86	2HPF	Rep1	AllA
0285f92f-6aa4-4f74-95ef-372e225fc236	ENSDARG00000040440	63.19	2HPF	Rep1	AllA
028798d3-794a-4fa0-8ad9-72889c4b6811	ENSDARG00000030949	136.6	2HPF	Rep1	AllA
0287c0aa-d870-434b-b3bf-8cfca6f593b8	ENSDARG00000075989	83.14	2HPF	Rep1	AllA
02890e3e-0a0d-42ed-8a16-18a1c13cf0bd	ENSDARG00000063626	13.42	2HPF	Rep1	AllA
029224b3-b93d-428e-a684-39742666365c	ENSDARG00000071487	44.06	2HPF	Rep1	AllA
0298a948-6116-4106-9e28-30a8b4875cc5	ENSDARG00000038694	34.93	2HPF	Rep1	AllA
0299a2a7-8b3e-4e2c-90a1-590b19efb3c4	ENSDARG00000027169	22.28	2HPF	Rep1	AllA
02a31a6b-df86-4032-bf7a-f502316a1bed	ENSDARG00000007279	32.23	2HPF	Rep1	AllA
02a68224-d8a4-48cf-a664-ca6822ef1ba0	ENSDARG00000012625	17.96	2HPF	Rep1	AllA
02a906f5-2e5e-4163-981a-5c728556634e	ENSDARG00000036482	68.01	2HPF	Rep1	AllA
02ac74c4-e988-4929-92a0-bc2bb24a7838	ENSDARG00000054799	8.07	2HPF	Rep1	AllA
02aee443-9979-43ca-8109-bbfefc3a54e7	ENSDARG00000092746	14.8	2HPF	Rep1	AllA
02aefa61-702e-42f8-a15f-698bf6d49c37	ENSDARG00000058719	62.76	2HPF	Rep1	AllA
02b70d75-3b90-4f52-94b9-d5cadba96db2	ENSDARG00000002826	25.24	2HPF	Rep1	AllA
02b77494-05e9-4edc-be2c-3368e4adf9f9	ENSDARG00000009266	10.86	2HPF	Rep1	AllA
02b9346d-75ad-498b-8ca9-d7c43ea119ff	ENSDARG00000069037	45.65	2HPF	Rep1	AllA
02bcc297-7326-4da5-95c8-abda9fd17e46	ENSDARG00000096411	24.2	2HPF	Rep1	AllA
02bf958f-742d-468b-8e90-05b2bbe57c84	ENSDARG00000021483	44.45	2HPF	Rep1	AllA
02c4ac0c-7fbf-422a-8a8d-1d2d92e94f87	ENSDARG00000105116	57.1	2HPF	Rep1	AllA
02c56b14-3486-4b84-bfb8-02a687002d2c	ENSDARG00000071487	4.97	2HPF	Rep1	AllA
02c5b833-8de8-421f-99a1-537dd6a1dca3	ENSDARG00000021753	63.4	2HPF	Rep1	AllA
02c763fb-c163-4493-a462-4aac9e33f5d0	ENSDARG00000026577	68.99	2HPF	Rep1	AllA
02ca7844-5904-4dd4-b628-a80eff668240	ENSDARG00000005423	27.87	2HPF	Rep1	AllA
02cc6382-c123-4b5a-abcb-e1b376c8ef63	ENSDARG00000035622	19.49	2HPF	Rep1	AllA
02cc7fdf-be89-4303-a4e6-8348fd186542	ENSDARG00000077215	93.81	2HPF	Rep1	AllA
02d01c7c-1972-4584-86ed-db9fd874f1dc	ENSDARG00000005058	83.73	2HPF	Rep1	AllA
02d33d42-019b-4d90-888b-8b74c8f52add	ENSDARG00000030756	56.37	2HPF	Rep1	AllA
02db1703-25a2-433d-b226-8ca0cc3ab30d	ENSDARG00000009447	63.07	2HPF	Rep1	AllA
02dd9131-b844-456c-bd6b-efce118cb3ea	ENSDARG00000055475	51.26	2HPF	Rep1	AllA
02ddd318-216f-42ba-8091-0c3cafa7e2f4	ENSDARG00000040440	19.27	2HPF	Rep1	AllA
02e16eec-974d-4290-8f26-7b7669ebfba2	ENSDARG00000073716	13.3	2HPF	Rep1	AllA
02e62a00-c220-4c23-8df8-675d89d0185d	ENSDARG00000104085	108.6	2HPF	Rep1	AllA
02e6c904-728d-4545-a6e8-41c29e6f3dc0	ENSDARG00000045487	30.79	2HPF	Rep1	AllA
02e758d1-545e-496c-a07c-7b7a8e45860d	ENSDARG00000099104	31.89	2HPF	Rep1	AllA
02e988c5-2d30-4fda-a388-48787a32aa83	ENSDARG00000019644	31.37	2HPF	Rep1	AllA
02ed116e-e789-4320-a17a-501394c83ea9	ENSDARG00000100392	29.36	2HPF	Rep1	AllA
02f158da-eac1-4197-8d5f-66df27411512	ENSDARG00000093574	7.93	2HPF	Rep1	AllA
02f1d683-f613-4f73-b2e8-9b1a52f0ffc7	ENSDARG00000004726	52.05	2HPF	Rep1	AllA
0303111a-8347-401f-b8f6-d61b6d82e45b	ENSDARG00000038608	14.79	2HPF	Rep1	AllA
03096c12-5647-4dd2-a11b-7ed02fdc2283	ENSDARG00000011125	134.6	2HPF	Rep1	AllA
030c5467-9fb4-480f-84b4-72c1be35e297	ENSDARG00000074691	32.54	2HPF	Rep1	AllA
0312f1d6-f2eb-4551-b6df-983a8e87fbae	ENSDARG00000045776	47.48	2HPF	Rep1	AllA
031816a6-6e94-4d9c-8338-32fda6def5f6	ENSDARG00000070560	37.98	2HPF	Rep1	AllA
03198703-939e-4b15-bcd9-1ebfc02206a1	ENSDARG00000005230	8	2HPF	Rep1	AllA
031b0901-9e06-4753-8b62-483695b84ffb	ENSDARG00000100741	114.58	2HPF	Rep1	AllA
031c6a1a-493f-4408-9d93-8a8c5205fa4a	ENSDARG00000092360	13.99	2HPF	Rep1	AllA
03261ab7-84f0-488c-9d0d-7fece0f0d394	ENSDARG00000104907	11.44	2HPF	Rep1	AllA
03283465-c80b-45a1-8df1-cfac47f5d992	ENSDARG00000029885	6.93	2HPF	Rep1	AllA
032e3c65-0285-423e-bf22-9387fc1ebb8a	ENSDARG00000068176	72.32	2HPF	Rep1	AllA
032e6c95-84ea-49f5-84dc-45892307ae1e	ENSDARG00000017445	33.23	2HPF	Rep1	AllA
033d3994-1280-4696-8435-2e2bef11f9e6	ENSDARG00000076903	49.16	2HPF	Rep1	AllA
033f76da-2d44-481b-8114-bf3d2ffcf86d	ENSDARG00000039208	14.96	2HPF	Rep1	AllA
0342f271-301c-43eb-aab0-a94ad08d216e	ENSDARG00000037746	1.3	2HPF	Rep1	AllA
0352b0b0-d1a4-4153-aaf3-e6241efa8929	ENSDARG00000019444	31.15	2HPF	Rep1	AllA
03569cce-9b60-4906-849a-50ec7ec215cd	ENSDARG00000043257	19.85	2HPF	Rep1	AllA
0356a1ec-c819-4c34-b798-16ec5e1509bc	ENSDARG00000073961	18.3	2HPF	Rep1	AllA
035e2204-7cf9-47f3-9371-9e0ec06f3aec	ENSDARG00000029695	39.95	2HPF	Rep1	AllA
035ffb21-e2f2-48ac-bf95-6b9fbe74fa65	ENSDARG00000098739	73.21	2HPF	Rep1	AllA
0368d456-907c-419d-9a50-7a8c1985496f	ENSDARG00000102810	26.3	2HPF	Rep1	AllA
0368de83-1321-41c4-aeac-f8f94e71389e	ENSDARG00000069538	118.11	2HPF	Rep1	AllA
036a04d4-bac1-4cb5-ba1d-0205cdbf800a	ENSDARG00000002685	97.71	2HPF	Rep1	AllA
037164e1-5f5d-40ad-bb52-0f4d850186df	ENSDARG00000014165	41.3	2HPF	Rep1	AllA
0372bc79-bcf3-49ed-b6b0-1d9ac3b7670d	ENSDARG00000099749	118.83	2HPF	Rep1	AllA
0379d5e2-7207-46f6-8869-1455d6d6e226	ENSDARG00000002967	24.47	2HPF	Rep1	AllA
037fe6b8-9ffc-4a19-b5e0-006929310edc	ENSDARG00000038639	67.78	2HPF	Rep1	AllA
038318fd-b2f9-4b32-ad84-b351ba3bf684	ENSDARG00000038802	9.79	2HPF	Rep1	AllA
038352ec-1585-4029-8d88-888e8687306c	ENSDARG00000078069	164.59	2HPF	Rep1	AllA
0387c5f1-d6f8-42b0-94b4-5297a73cb3c3	ENSDARG00000018145	20.69	2HPF	Rep1	AllA
03898a49-2051-4127-b29c-0d98f6697405	ENSDARG00000011973	66.69	2HPF	Rep1	AllA
038b2eb3-d9ba-48e7-8e0f-1e887a7af334	ENSDARG00000012141	89.75	2HPF	Rep1	AllA
038c8e6a-df26-4ff9-ba6f-49ae2c2d8b83	ENSDARG00000100392	34.95	2HPF	Rep1	AllA
0391bc5d-1c02-4d71-b05f-b493bef8c830	ENSDARG00000090912	133.15	2HPF	Rep1	AllA
039301e5-a930-42fd-8223-76cb5071f7d7	ENSDARG00000098739	54.8	2HPF	Rep1	AllA
0393988b-1e1d-4ea3-9cfd-04393ae0ae84	ENSDARG00000039208	44.02	2HPF	Rep1	AllA
03a24883-31e9-49bb-9b20-4771147cc010	ENSDARG00000076836	21.29	2HPF	Rep1	AllA
03a50f02-7375-4d05-a9cf-5bf156d82233	ENSDARG00000014915	5.57	2HPF	Rep1	AllA
03a55a14-6f70-44e0-b23c-63acd7980612	ENSDARG00000087961	26.34	2HPF	Rep1	AllA
03ac5a14-1b1c-4b9a-924b-6f17e832f9fc	ENSDARG00000044584	11.31	2HPF	Rep1	AllA
03c3eb63-215c-4b78-941b-cfd989eb7e57	ENSDARG00000044073	118.95	2HPF	Rep1	AllA
03d591a9-88f6-4d11-98aa-2e9455f59839	ENSDARG00000053574	13.91	2HPF	Rep1	AllA
03d69ee8-0dfa-49ed-818f-abf6e4c39af1	ENSDARG00000037199	95.12	2HPF	Rep1	AllA
03e78e6f-c885-4aab-a8dd-99c20159337c	ENSDARG00000076474	9.27	2HPF	Rep1	AllA
03eb5ea9-c3fe-4cdc-8400-612067029710	ENSDARG00000091558	76.72	2HPF	Rep1	AllA
03f78c1a-e12b-4175-8e14-7743cd07d0fe	ENSDARG00000055250	25.1	2HPF	Rep1	AllA
03f7b022-7e29-4399-954b-611e6a2da326	ENSDARG00000031098	17.44	2HPF	Rep1	AllA
03fdc6b0-e53d-4a49-bfd7-5ec994d93fc2	ENSDARG00000005423	8.66	2HPF	Rep1	AllA
040b32e9-4b03-4e6b-af4d-6bea8e365060	ENSDARG00000011201	51.85	2HPF	Rep1	AllA
04130fd9-9a09-4c39-b8cb-b10af27c4688	ENSDARG00000069850	47.1	2HPF	Rep1	AllA
0413a035-17ff-4e2a-9315-5c85a0b188ac	ENSDARG00000054696	11.23	2HPF	Rep1	AllA
041457c9-cb95-46b8-a002-64916d03361c	ENSDARG00000058729	56.95	2HPF	Rep1	AllA
04187917-e85c-4791-9487-0c1c35703479	ENSDARG00000037358	116.13	2HPF	Rep1	AllA
04196966-f8e4-4fe4-953a-39bf50789b88	ENSDARG00000063100	22.11	2HPF	Rep1	AllA
041d8b3c-5f68-4fa6-adfb-a2d744d30790	ENSDARG00000002792	125.49	2HPF	Rep1	AllA
0421958c-c570-4e62-aa8e-b10efb8a0242	ENSDARG00000026072	36.43	2HPF	Rep1	AllA
04248d90-9cd3-4714-93bf-d09d33232b07	ENSDARG00000078640	5.8	2HPF	Rep1	AllA
0435f65a-da8a-45f1-bf33-303e24506771	ENSDARG00000069099	40.3	2HPF	Rep1	AllA
04367cf4-168d-4d84-906a-bf21fd8e0e1f	ENSDARG00000055475	45.53	2HPF	Rep1	AllA
043cc80d-3ee8-4750-9b63-47714ecbc57a	ENSDARG00000045159	60.75	2HPF	Rep1	AllA
044691e2-28a8-4e45-b4f1-e1c135a1baa9	ENSDARG00000105116	92.27	2HPF	Rep1	AllA
04571f42-909f-43da-a79a-847911a52d16	ENSDARG00000059128	6.87	2HPF	Rep1	AllA
04589df3-120f-4b02-8d8c-8a58e325d566	ENSDARG00000037746	27.13	2HPF	Rep1	AllA
045c79a9-2e3d-439e-8e93-66ec35af89d4	ENSDARG00000040443	93.21	2HPF	Rep1	AllA
045f2580-6935-4f7f-a8fc-04c7afac11ab	ENSDARG00000024844	19.55	2HPF	Rep1	AllA
04611656-192d-4f5e-948b-1b9425be9cf6	ENSDARG00000071573	117.71	2HPF	Rep1	AllA
04623417-fea4-4098-9582-7cf687c0299a	ENSDARG00000073787	17.95	2HPF	Rep1	AllA
04657e1d-542e-49cb-afbc-f7116066e9da	ENSDARG00000042777	25.58	2HPF	Rep1	AllA
04685a72-0bf3-4971-9437-ff7240a7163f	ENSDARG00000076435	35.35	2HPF	Rep1	AllA
046bd161-15a9-40c8-8e76-7fb54c15dd85	ENSDARG00000037397	105.29	2HPF	Rep1	AllA
046e0b23-302f-4675-a26c-085f7b31848f	ENSDARG00000007136	5.04	2HPF	Rep1	AllA
04772a11-8810-4618-afdb-6807ea5439d4	ENSDARG00000001557	60.01	2HPF	Rep1	AllA
047e1812-72e0-44e1-b076-6bc49ef9239b	ENSDARG00000057365	43.45	2HPF	Rep1	AllA
047e4644-cedd-44b4-b75d-5e665cae92a8	ENSDARG00000069037	72	2HPF	Rep1	AllA
048384d2-c257-49be-9003-04d7f604cdca	ENSDARG00000098739	60.72	2HPF	Rep1	AllA
04974ea5-56ba-4f23-9e87-decb0b6e531a	ENSDARG00000098935	10.19	2HPF	Rep1	AllA
049c3f10-8860-4a1a-acb9-324b38d9ac2e	ENSDARG00000055589	82.18	2HPF	Rep1	AllA
049e2881-2c90-4dfb-8621-95ae21265314	ENSDARG00000115266	40.07	2HPF	Rep1	AllA
04a55c7b-35df-4d30-bcda-40b7f94fa613	ENSDARG00000030949	38.04	2HPF	Rep1	AllA
04a66b73-0e8c-4022-95ba-12da7f87b149	ENSDARG00000004937	90.04	2HPF	Rep1	AllA
04aead9c-f9a0-4dbb-9b7c-81fafefbf56d	ENSDARG00000025012	37.4	2HPF	Rep1	AllA
04b0caeb-da32-413a-b22b-295ba6e6f40d	ENSDARG00000041493	123.07	2HPF	Rep1	AllA
04b4b5c4-7a6c-483e-9926-1b17e7dfe21a	ENSDARG00000027099	31.57	2HPF	Rep1	AllA
04b5ad56-89dd-4ecf-93e3-2b1260cc0897	ENSDARG00000092856	111.76	2HPF	Rep1	AllA
04b7de98-5f88-4e2a-a263-36518041d948	ENSDARG00000021107	52.74	2HPF	Rep1	AllA
04b86839-0b48-40e5-bddc-08bae3564d50	ENSDARG00000102531	32.96	2HPF	Rep1	AllA
04bc2f7b-8f3d-4fd9-ba49-bc82916253b5	ENSDARG00000059128	5.76	2HPF	Rep1	AllA
04c5846f-96df-4ebd-ad2d-f01964f03921	ENSDARG00000041811	18.79	2HPF	Rep1	AllA
04cfb055-4ee8-4659-ab48-95897898d57b	ENSDARG00000020442	36.51	2HPF	Rep1	AllA
04d6c660-6c38-41c8-976e-5df312de088b	ENSDARG00000068434	13.72	2HPF	Rep1	AllA
04e104f6-0c64-403d-a40d-5887f2242151	ENSDARG00000086457	61.83	2HPF	Rep1	AllA
04ec42b4-5e43-492f-a3a2-db384f17d000	ENSDARG00000014208	9.75	2HPF	Rep1	AllA
04fa8a11-90f2-4c3f-97c8-6bdf4488c888	ENSDARG00000044254	28.55	2HPF	Rep1	AllA
051bff48-8136-4e65-be93-464d3e1a7bc4	ENSDARG00000056008	20.86	2HPF	Rep1	AllA
05203a8f-d256-41dd-80ee-78705a269647	ENSDARG00000008395	117.89	2HPF	Rep1	AllA
0521ccaf-a565-471b-93e8-aefd26e11145	ENSDARG00000068641	25.09	2HPF	Rep1	AllA
0527a221-cc7b-46d6-94b7-7abf9832e0c0	ENSDARG00000067975	12.76	2HPF	Rep1	AllA
053ab6c9-d319-4699-b40e-73715c62eab1	ENSDARG00000055524	31.45	2HPF	Rep1	AllA
053b9c2d-ff53-40f3-a4f8-1febcd44185f	ENSDARG00000090993	15.06	2HPF	Rep1	AllA
05400a3a-2a7e-4409-a4a6-1f5d28dbca73	ENSDARG00000043236	52.85	2HPF	Rep1	AllA
054251cb-e9a7-44e0-bb35-a6f21c6ec053	ENSDARG00000035676	126.89	2HPF	Rep1	AllA
0547e92b-7612-4f43-94bb-f1b08ee9466d	ENSDARG00000104537	15.76	2HPF	Rep1	AllA
054bff1c-1115-4fc3-a24e-2bf07a0371fa	ENSDARG00000027418	25.19	2HPF	Rep1	AllA
055a0b09-6278-4501-a8e3-0fa8a0df6e96	ENSDARG00000103271	28.32	2HPF	Rep1	AllA
055f4d5e-3090-44b3-926c-e9122d97536c	ENSDARG00000042566	15.28	2HPF	Rep1	AllA
0561be3b-e2b5-490d-811d-8c56a876d906	ENSDARG00000009942	203.45	2HPF	Rep1	AllA
05648fe7-d9f2-472c-83b6-8fbc70688f09	ENSDARG00000060071	43.68	2HPF	Rep1	AllA
056748ed-d027-4e72-a7ba-532a0f7eb844	ENSDARG00000069920	135.42	2HPF	Rep1	AllA
056cf776-b0f7-4aa7-bc09-b53b87499c66	ENSDARG00000015111	138.7	2HPF	Rep1	AllA
056f2d10-f6e9-4857-864f-edc9af4e0184	ENSDARG00000013351	166.38	2HPF	Rep1	AllA
057029aa-9f42-49a6-b49f-8634c42369fc	ENSDARG00000012981	46.51	2HPF	Rep1	AllA
05745999-786c-4e34-b038-4689ea7cf7b3	ENSDARG00000003526	34.43	2HPF	Rep1	AllA
057860ba-2489-4c4c-a40d-effa1a52168f	ENSDARG00000099312	16.19	2HPF	Rep1	AllA
057a8ba3-d737-4fe4-b205-7b6f38027f77	ENSDARG00000110298	13.47	2HPF	Rep1	AllA
05838aeb-93f0-44dc-885b-996e22f29f1a	ENSDARG00000035622	15.93	2HPF	Rep1	AllA
0586db17-9d25-4358-9cbf-7a0ec93006c4	ENSDARG00000018890	124.41	2HPF	Rep1	AllA
058cfb30-3560-4e3e-9930-045c3fc00418	ENSDARG00000005423	20.44	2HPF	Rep1	AllA
058f6232-cdb5-4ecf-8630-a752b0a9ee60	ENSDARG00000078186	49.88	2HPF	Rep1	AllA
05904c2a-032a-46c1-ba1d-66d8421fe48a	ENSDARG00000098739	47.59	2HPF	Rep1	AllA
059216c9-9719-49f8-b3dd-ddcba15a4db5	ENSDARG00000014591	120.09	2HPF	Rep1	AllA
059cf676-110b-442b-8191-155555e6168c	ENSDARG00000014208	73.78	2HPF	Rep1	AllA
05a3655a-0e50-4752-a5b9-dff53b50efd0	ENSDARG00000098739	116.36	2HPF	Rep1	AllA
05a87fdf-84f9-4dce-8d7d-aca9b605a463	ENSDARG00000019444	20.5	2HPF	Rep1	AllA
05af725e-a0d7-4d05-b8f4-0a70a62685e4	ENSDARG00000036625	34.88	2HPF	Rep1	AllA
05bccc66-abd2-44ef-9e51-f04addb60125	ENSDARG00000074163	40.3	2HPF	Rep1	AllA
05c242c4-ddd4-4c29-a247-30b479f52552	ENSDARG00000005908	17.3	2HPF	Rep1	AllA
05c358d1-65f6-472d-879c-b811316aadc3	ENSDARG00000098739	36.58	2HPF	Rep1	AllA
05d8067b-3168-4cf6-8f51-925b5bddb41b	ENSDARG00000015905	24.64	2HPF	Rep1	AllA
05e2052b-5380-453e-bca8-c255aa9a4b73	ENSDARG00000039887	15.53	2HPF	Rep1	AllA
05e9965c-f2db-4f62-bf81-849442e04728	ENSDARG00000013802	34.5	2HPF	Rep1	AllA
05ee0371-69b2-43e3-9ad9-6631da4c7d6e	ENSDARG00000098739	56.53	2HPF	Rep1	AllA
05fb58c5-f3a3-42c1-8a56-7dfcf309b088	ENSDARG00000076238	46.56	2HPF	Rep1	AllA
0600fe81-080d-497a-806f-3fdda1cabded	ENSDARG00000075795	44.59	2HPF	Rep1	AllA
060325bb-1a62-4fe1-a0e6-9cc0d6f95403	ENSDARG00000076474	17.93	2HPF	Rep1	AllA
060d6c2d-2a9d-464a-91ba-b4e3ae06d9c9	ENSDARG00000042835	36.06	2HPF	Rep1	AllA
060d72ad-e3ea-4eaf-8078-82e988a429ff	ENSDARG00000054799	52.9	2HPF	Rep1	AllA
060e8e56-f3e5-42ba-9cd6-32d95c0bd396	ENSDARG00000038030	37.55	2HPF	Rep1	AllA
060f2ae2-6123-4a0f-8ea4-d760f58fe76c	ENSDARG00000090697	25.57	2HPF	Rep1	AllA
061043c4-7b40-4a3f-99f4-5207d6b746ac	ENSDARG00000005230	17.35	2HPF	Rep1	AllA
0610725a-19cc-49d9-8ba3-3d587c289500	ENSDARG00000008049	120.98	2HPF	Rep1	AllA
061194b9-dcf1-4b42-a3b1-87ecbf87302b	ENSDARG00000056984	24.45	2HPF	Rep1	AllA
0617e4b8-916b-415c-8abf-1b742f3d8b85	ENSDARG00000087779	15.86	2HPF	Rep1	AllA
061ac077-9194-4fbd-a903-fad7a7ae6818	ENSDARG00000005791	32.35	2HPF	Rep1	AllA
061e38f8-2344-44ab-b94f-720b51d1a02f	ENSDARG00000011605	187.44	2HPF	Rep1	AllA
061f2b69-d686-49db-8f41-c9a4fb1dafb1	ENSDARG00000090820	20.1	2HPF	Rep1	AllA
0625c2d4-fd0b-499a-a831-39bf90895b9f	ENSDARG00000009830	46.49	2HPF	Rep1	AllA
062de0d7-acdb-4520-b601-aa03a97d5fc1	ENSDARG00000104353	33.36	2HPF	Rep1	AllA
063b3127-eee0-4e78-b75a-4833fe1ca3c4	ENSDARG00000031214	111.38	2HPF	Rep1	AllA
063c945f-47ae-4836-b8cb-aea412ddcee0	ENSDARG00000014690	19.88	2HPF	Rep1	AllA
0641080a-ced9-443e-b99d-2f237bdbc3c6	ENSDARG00000003920	117.83	2HPF	Rep1	AllA
064b0104-af1d-469c-a75f-70e7be4b10c8	ENSDARG00000012234	151.73	2HPF	Rep1	AllA
06533709-d020-43b6-9044-aa2c4a11ded6	ENSDARG00000002339	47.54	2HPF	Rep1	AllA
065f6b6a-721d-43b5-b4df-c71d6141a9f1	ENSDARG00000041811	13.22	2HPF	Rep1	AllA
0666b0b5-1305-408b-8aa5-7d02ec94b634	ENSDARG00000042566	29.08	2HPF	Rep1	AllA
0669c9f0-240f-4343-bc4e-31afc3989113	ENSDARG00000033450	28.39	2HPF	Rep1	AllA
066c0fa6-0af2-49b7-a9be-60969123b88b	ENSDARG00000041182	18.12	2HPF	Rep1	AllA
066eed3c-56cd-467d-841e-37d9b85cc72d	ENSDARG00000069920	54.07	2HPF	Rep1	AllA
067abb87-747a-4c40-b965-c14da16f57e4	ENSDARG00000070656	23.53	2HPF	Rep1	AllA
067d42bb-e85b-4db0-83b2-a13b91f32c47	ENSDARG00000057672	14.42	2HPF	Rep1	AllA
067e8168-5aa9-4911-94d7-153f78fa8a97	ENSDARG00000021439	29.78	2HPF	Rep1	AllA
068af4c6-14bc-4471-9d5f-c4290e10dd56	ENSDARG00000090552	14.4	2HPF	Rep1	AllA
068ec9c6-0445-4b56-800a-8ceae2ac32bf	ENSDARG00000059304	48.11	2HPF	Rep1	AllA
0694045c-05e5-492e-a1cb-a7f488a4ac87	ENSDARG00000092693	47.6	2HPF	Rep1	AllA
069fc999-c806-4063-9e54-2b15d4621369	ENSDARG00000035622	8.49	2HPF	Rep1	AllA
06a325a4-418b-41b3-aa43-29f10d33cadb	ENSDARG00000098739	28.4	2HPF	Rep1	AllA
06af13c6-d005-459d-b378-78e6cea7e6fe	ENSDARG00000055885	25.99	2HPF	Rep1	AllA
06b41d08-fc93-45e8-b323-4b03d275027e	ENSDARG00000026072	58.81	2HPF	Rep1	AllA
06b52a22-5a77-4c6f-9a24-9e8e54a68654	ENSDARG00000020442	19.22	2HPF	Rep1	AllA
06b6f706-81c8-4524-8432-74b2d158b816	ENSDARG00000029064	12.05	2HPF	Rep1	AllA
06bcb383-4112-4f2f-8099-9a3d7d5f4edc	ENSDARG00000017445	38.95	2HPF	Rep1	AllA
06bd6529-9ee5-4ed6-88fc-aaf69b715856	ENSDARG00000026871	33.34	2HPF	Rep1	AllA
06be16c5-9b5a-4123-a60f-fae2dd552bc5	ENSDARG00000037009	83.35	2HPF	Rep1	AllA
06bfc58a-32c3-4233-9c6e-39e73ad2a4ab	ENSDARG00000012915	83.59	2HPF	Rep1	AllA
06c06bd1-bf1b-4a3a-869e-16ee838799e6	ENSDARG00000038694	17.04	2HPF	Rep1	AllA
06c3ee8e-5b4f-472d-bab5-12fa64f646ae	ENSDARG00000016443	22.11	2HPF	Rep1	AllA
06c4cdc6-57b7-4e33-9bd2-34dd61e121f3	ENSDARG00000108812	39.89	2HPF	Rep1	AllA
06cd8c05-3f90-4f6a-ae1e-be215c885724	ENSDARG00000076474	6.47	2HPF	Rep1	AllA
06d176e3-ca75-48ac-b72e-49f64cafa750	ENSDARG00000004713	16.11	2HPF	Rep1	AllA
06df44f3-a35d-4329-9517-663119283fb8	ENSDARG00000018145	12.73	2HPF	Rep1	AllA
06e9d00d-bd5b-44e8-a6c4-1c21432cac17	ENSDARG00000075795	24.17	2HPF	Rep1	AllA
06f767a6-999d-4c8a-965e-e278554ce51f	ENSDARG00000102332	54.54	2HPF	Rep1	AllA
06fc795a-370b-4d02-87f8-ec198ad0bb53	ENSDARG00000045776	24.26	2HPF	Rep1	AllA
0700bf15-5cd4-4e38-9253-ca76cf68cb5d	ENSDARG00000027689	30.61	2HPF	Rep1	AllA
07058e0a-aa5c-46fc-955d-10754d26ca43	ENSDARG00000023852	62.89	2HPF	Rep1	AllA
0706021c-7e41-4b4a-ac9e-db9ef7ae019f	ENSDARG00000039208	65.99	2HPF	Rep1	AllA
07078e48-51e4-4c19-8265-5a54b1213e68	ENSDARG00000015543	36.03	2HPF	Rep1	AllA
070f6c97-05d3-4530-8205-7be03c258ee3	ENSDARG00000097102	129.85	2HPF	Rep1	AllA
07167638-660c-4eb9-ae3d-6fa367933284	ENSDARG00000002304	28.03	2HPF	Rep1	AllA
0717ede7-1c5f-45f9-8a3d-4eb0051aeabe	ENSDARG00000074163	64.11	2HPF	Rep1	AllA
07180330-69ad-4b05-b06c-6a7ddbf754bb	ENSDARG00000017445	32.77	2HPF	Rep1	AllA
071cf557-9ba4-469e-8b28-d45dc01979bb	ENSDARG00000098739	106.66	2HPF	Rep1	AllA
071f9b7c-9588-426f-81df-d87141a9f53b	ENSDARG00000015111	41.9	2HPF	Rep1	AllA
07228dda-6f37-426f-b56d-c0d0fa921b2c	ENSDARG00000068759	49.2	2HPF	Rep1	AllA
0722c7c7-89b9-4c00-a99b-fe74bd7b03b2	ENSDARG00000058079	33.68	2HPF	Rep1	AllA
07285318-e399-46b1-b06d-2c1c95f63de4	ENSDARG00000052928	100.01	2HPF	Rep1	AllA
0728f704-6014-46f9-ab5b-26f4390c7c38	ENSDARG00000073787	22.99	2HPF	Rep1	AllA
072cbe25-632c-4504-8364-bafa8cbd5a86	ENSDARG00000071062	47.35	2HPF	Rep1	AllA
072e9632-c7f5-4919-9707-3a3a50dbc802	ENSDARG00000071573	27.67	2HPF	Rep1	AllA
073183d3-56c5-4876-9c29-658de901aff0	ENSDARG00000055250	8.6	2HPF	Rep1	AllA
07340dd6-842e-45ec-92a1-3063a3e9680d	ENSDARG00000017445	8.06	2HPF	Rep1	AllA
073cd51d-6d15-4ab1-a976-8c839f173a6e	ENSDARG00000037009	93.06	2HPF	Rep1	AllA
074a69e7-ce89-4038-bf0b-d7e91deb83bd	ENSDARG00000055250	19.89	2HPF	Rep1	AllA
075443de-62b2-4fbf-afc7-04e8e40c6837	ENSDARG00000060962	28.48	2HPF	Rep1	AllA
075984e3-2f34-49b7-b2c7-cd95eece429e	ENSDARG00000098433	16.07	2HPF	Rep1	AllA
075daffe-e348-4da0-94c8-44709de165d4	ENSDARG00000040455	96.93	2HPF	Rep1	AllA
07724364-1d42-4d7f-ad73-2663370e2878	ENSDARG00000003968	7.58	2HPF	Rep1	AllA
077cdda4-9df1-49e0-a788-41020b8c7805	ENSDARG00000011219	18.99	2HPF	Rep1	AllA
0780b582-cb8b-4caa-9aaa-e70a1000d69c	ENSDARG00000041811	42.64	2HPF	Rep1	AllA
0781962a-b845-4430-92e1-e6625bd3b024	ENSDARG00000037675	40.07	2HPF	Rep1	AllA
0784da60-7b92-419e-a3ed-8e2884e448ed	ENSDARG00000098739	141.56	2HPF	Rep1	AllA
0785a8c3-bdff-446d-8fe3-5ee0e7ff483c	ENSDARG00000019332	10.28	2HPF	Rep1	AllA
0794ebc1-1d9c-4587-a0b5-a163d1918c63	ENSDARG00000045298	133.6	2HPF	Rep1	AllA
079670c6-c12f-44a2-ab91-a722edf267f2	ENSDARG00000098739	68.63	2HPF	Rep1	AllA
07989d09-b43c-43b0-ba00-a86a8efdcf96	ENSDARG00000029885	62.64	2HPF	Rep1	AllA
079c6fbb-16e2-438f-ba25-4332a1c70522	ENSDARG00000009830	44.48	2HPF	Rep1	AllA
07a07c91-2756-461e-a897-910ec6f9e997	ENSDARG00000098739	126.96	2HPF	Rep1	AllA
07a3cc73-8102-41be-9fd8-ac0f58298b02	ENSDARG00000011925	138.08	2HPF	Rep1	AllA
07af1f6f-4009-4ba4-af85-b78873beb1ed	ENSDARG00000026180	28.46	2HPF	Rep1	AllA
07b6c118-0605-46d6-b898-31caff764246	ENSDARG00000008224	10.52	2HPF	Rep1	AllA
07c0eee9-158f-4b6d-a3f4-0de850e3f598	ENSDARG00000099635	78.36	2HPF	Rep1	AllA
07c64469-5694-45d7-a264-2ace0bbd5b07	ENSDARG00000021589	17.84	2HPF	Rep1	AllA
07c7c4e8-673c-4d13-b275-b751b434a5f0	ENSDARG00000055250	16.93	2HPF	Rep1	AllA
07c9c6fe-b63b-4732-ad28-0c61a50e8c20	ENSDARG00000011125	74	2HPF	Rep1	AllA
07cad305-268b-445e-a0d6-bb0f8099f50f	ENSDARG00000025595	157.75	2HPF	Rep1	AllA
07cb937e-31c1-4dfb-929c-c28db11422fc	ENSDARG00000056515	55.32	2HPF	Rep1	AllA
07cda4aa-39ed-4494-ac58-656cd736fffb	ENSDARG00000069099	24.58	2HPF	Rep1	AllA
07cde012-3f56-44d5-a806-6ff4f94818ef	ENSDARG00000015905	47.43	2HPF	Rep1	AllA
07d053bb-1f33-4b81-8e7c-f7f82d376eee	ENSDARG00000003952	20.36	2HPF	Rep1	AllA
07d1bd0c-ab76-4574-93f1-2b83e293bffe	ENSDARG00000068503	21.78	2HPF	Rep1	AllA
07d837bc-2ee8-4de7-97d1-143b68db43be	ENSDARG00000076474	25.9	2HPF	Rep1	AllA
07d8586c-c4c0-46b6-89d3-2e68070c121d	ENSDARG00000043457	11.12	2HPF	Rep1	AllA
07daa27a-659f-4624-9244-f641e2545585	ENSDARG00000035622	10.12	2HPF	Rep1	AllA
07dfd05c-fbcc-4d31-9975-d756aabbde84	ENSDARG00000099315	41.96	2HPF	Rep1	AllA
07e058a6-b066-4df9-8e69-9c7b3e78ba20	ENSDARG00000093704	21.1	2HPF	Rep1	AllA
07e1d22a-0b9a-429a-9a03-237ee5a822ab	ENSDARG00000039489	96.14	2HPF	Rep1	AllA
07e642da-b0f2-40cb-ac00-87dfef0deef2	ENSDARG00000092693	41.7	2HPF	Rep1	AllA
07e8804b-054b-42bf-aa5b-04ee0cc7bbd2	ENSDARG00000018145	33.12	2HPF	Rep1	AllA
07eb6660-79db-4d88-84be-046d39466940	ENSDARG00000098739	30.47	2HPF	Rep1	AllA
07efac2f-372d-4409-bc32-30a376d2f4d5	ENSDARG00000098820	23.02	2HPF	Rep1	AllA
07f1d908-97d0-4c2d-ab24-6e3315ac58af	ENSDARG00000069850	22.58	2HPF	Rep1	AllA
07f82744-a346-41b6-b826-236164f03899	ENSDARG00000099060	8.24	2HPF	Rep1	AllA
07f84a84-a06a-4ed4-bfbc-3e48bba4e910	ENSDARG00000089372	20.83	2HPF	Rep1	AllA
07fe08d9-f7e0-4ab3-a6a5-33fa0ccb97f4	ENSDARG00000019644	24.18	2HPF	Rep1	AllA
08024550-d8b3-4f26-977c-03debc8091e6	ENSDARG00000006487	54.54	2HPF	Rep1	AllA
0818d625-e031-454d-b042-3de1af91de52	ENSDARG00000018061	30.13	2HPF	Rep1	AllA
081968cf-9e56-4e26-9fce-d83ea69a5588	ENSDARG00000015088	17.68	2HPF	Rep1	AllA
081d80b0-8de9-468b-aab5-d41714a87140	ENSDARG00000059982	57.88	2HPF	Rep1	AllA
0827e91b-893a-4290-aa40-3dc956c04b7c	ENSDARG00000027169	11.25	2HPF	Rep1	AllA
083002ec-5367-4a6d-a016-5e69cadbc96c	ENSDARG00000014208	98.69	2HPF	Rep1	AllA
08334560-e238-4fd4-8632-7a8c66e86c3e	ENSDARG00000018891	39.98	2HPF	Rep1	AllA
08338be0-8578-424d-b400-6db8fa0d76c5	ENSDARG00000069920	17.65	2HPF	Rep1	AllA
08341488-2258-4d62-b24a-4d95003c973f	ENSDARG00000068663	8.35	2HPF	Rep1	AllA
083ec1df-23f4-4ef5-8415-c3633efff0cb	ENSDARG00000014591	158.45	2HPF	Rep1	AllA
0843621a-44eb-4a79-bd2b-d8edc5cb674d	ENSDARG00000014208	82.16	2HPF	Rep1	AllA
084479b9-5e39-4053-af92-ac7dfe3d2db3	ENSDARG00000018145	33.13	2HPF	Rep1	AllA
084e0ca1-d361-444a-834d-b0dd6b8bc89c	ENSDARG00000032037	28.62	2HPF	Rep1	AllA
08537d28-c710-4d1b-9f3b-7097c8d4cc77	ENSDARG00000033450	13.53	2HPF	Rep1	AllA
08574cb7-4385-4b50-a5be-cad09646cda2	ENSDARG00000099022	41.84	2HPF	Rep1	AllA
0862fd51-2c2e-4c5f-97b1-22c609b5b9ec	ENSDARG00000053457	46.68	2HPF	Rep1	AllA
086ad643-3ce0-40c9-bf8c-b127cdcd47ad	ENSDARG00000098739	86.45	2HPF	Rep1	AllA
086b582c-92e7-4a76-8e30-da059f317f64	ENSDARG00000043257	7.27	2HPF	Rep1	AllA
086ceb58-ea8d-4933-a1ad-bf5a413b3dc1	ENSDARG00000015325	21.51	2HPF	Rep1	AllA
0877d281-87b3-4860-ad0d-464fa1da1657	ENSDARG00000011146	4.35	2HPF	Rep1	AllA
08833a6d-543e-41ee-baa2-cfc6af62fca2	ENSDARG00000051853	28.92	2HPF	Rep1	AllA
08860bf4-ed00-473f-841c-8c47343f3107	ENSDARG00000016117	43.04	2HPF	Rep1	AllA
0886bcf1-fad8-43c9-9eac-7b916ea80afc	ENSDARG00000018562	13.89	2HPF	Rep1	AllA
08871334-a959-4bc9-a379-57ba6c4b55aa	ENSDARG00000043287	42.13	2HPF	Rep1	AllA
088a5900-edff-4154-b2e8-6cf9ee7f54eb	ENSDARG00000058719	24.47	2HPF	Rep1	AllA
0899510a-e953-4ae5-ae87-57b76b4a3b39	ENSDARG00000099022	18.87	2HPF	Rep1	AllA
089c2814-899f-4026-91cb-23c5a73a61f8	ENSDARG00000027689	10.67	2HPF	Rep1	AllA
08a04128-a464-4c45-8ffb-ed85feb194e3	ENSDARG00000007465	20.76	2HPF	Rep1	AllA
08a1e7a4-61c2-48e0-b44e-ab7706682c4e	ENSDARG00000101060	62.13	2HPF	Rep1	AllA
08a3fc57-575a-412c-a5e0-b044d46f548a	ENSDARG00000098739	61.98	2HPF	Rep1	AllA
08a59a86-4ba0-40bb-afd5-1d4ce7756dff	ENSDARG00000102531	17.66	2HPF	Rep1	AllA
08b22955-6b4e-4620-9a53-89435b2c5cdd	ENSDARG00000018562	24.05	2HPF	Rep1	AllA
08b7e853-81a0-4689-a7fa-259395de00ab	ENSDARG00000002304	27.51	2HPF	Rep1	AllA
08bb05b5-a942-457d-96a6-0e11e5fbb882	ENSDARG00000104170	32.56	2HPF	Rep1	AllA
08bc68a5-b303-431d-ada8-32148c3786d6	ENSDARG00000043236	19.24	2HPF	Rep1	AllA
08bd3deb-5cba-4be4-adac-073730e029be	ENSDARG00000035890	68.48	2HPF	Rep1	AllA
08c22a4a-c16d-42d2-9806-787a0146a9a4	ENSDARG00000090854	19.35	2HPF	Rep1	AllA
08c429d0-fe65-411b-a5fa-8a3860012b02	ENSDARG00000055524	19.52	2HPF	Rep1	AllA
08c7231b-9238-4af6-8a88-4dd8dacaacfa	ENSDARG00000039130	4.38	2HPF	Rep1	AllA
08c94bdd-fd91-476d-b88b-747f85219ac5	ENSDARG00000010752	25.67	2HPF	Rep1	AllA
08cfbbdd-bf6e-452e-b7d6-68d4bfe60c1a	ENSDARG00000029058	139.68	2HPF	Rep1	AllA
08dd9810-2dc8-40e7-b288-6f162c7a1126	ENSDARG00000025808	21.89	2HPF	Rep1	AllA
08e1bd1d-502f-4d4e-a4ef-6757ebbcfd97	ENSDARG00000018145	96.08	2HPF	Rep1	AllA
08ec4369-08eb-4f9e-8ae8-539c322262cd	ENSDARG00000038720	5.27	2HPF	Rep1	AllA
08f15822-161c-4c03-b36f-d6e4737ec689	ENSDARG00000005675	40.93	2HPF	Rep1	AllA
08f86593-f37a-4a59-92f8-b7ea74dbf8b7	ENSDARG00000101271	24.05	2HPF	Rep1	AllA
08fc4744-d7f3-4b22-85ca-d739b8fdfa13	ENSDARG00000043631	158.18	2HPF	Rep1	AllA
08fe45b5-5084-4706-9f53-1db48792cedf	ENSDARG00000103271	61.06	2HPF	Rep1	AllA
08ff8c00-3b65-4032-8ec8-d40c44fbe4a2	ENSDARG00000063535	171.36	2HPF	Rep1	AllA
09002b2b-bbc6-4da9-8cf3-4e1f85c90761	ENSDARG00000043680	40.16	2HPF	Rep1	AllA
0901dbdb-dee2-47d0-94c8-e84bd06f2bc0	ENSDARG00000098739	66.03	2HPF	Rep1	AllA
090c3e69-f2f4-4444-92b0-33d05edabd49	ENSDARG00000095912	41.03	2HPF	Rep1	AllA
090faee1-0582-4139-8792-52d7cbac785a	ENSDARG00000030106	72.82	2HPF	Rep1	AllA
09108fce-ea96-4be0-b930-96ccee92f53f	ENSDARG00000040070	90.34	2HPF	Rep1	AllA
091585fd-c342-429d-b56f-381d68f31308	ENSDARG00000033889	28.58	2HPF	Rep1	AllA
09212d73-458c-4278-801c-e5e62641f8c6	ENSDARG00000044562	145.12	2HPF	Rep1	AllA
0926a219-f477-4de4-b1e2-3d999df54d7a	ENSDARG00000052103	46.65	2HPF	Rep1	AllA
092bb28b-b7f6-427c-a017-e4e7b0914050	ENSDARG00000101291	31.86	2HPF	Rep1	AllA
092c7a5f-9cb1-411f-b97e-38b8257ff545	ENSDARG00000014898	106.58	2HPF	Rep1	AllA
093366da-ae50-41e4-8a65-5ed310e9fd03	ENSDARG00000037995	57.13	2HPF	Rep1	AllA
09402a4d-5215-4d29-be2c-154f04f6fe38	ENSDARG00000024844	23.89	2HPF	Rep1	AllA
094253be-d295-4162-9e57-00e26af031f7	ENSDARG00000007526	33.24	2HPF	Rep1	AllA
094524a6-3ea5-4382-8a32-1b65c41a3343	ENSDARG00000052856	184.83	2HPF	Rep1	AllA
09526c36-5425-4a1f-9dae-7caf4231f6f9	ENSDARG00000037158	156.19	2HPF	Rep1	AllA
095c2b7d-b8a8-40a3-a64c-b482a8434985	ENSDARG00000012572	10.5	2HPF	Rep1	AllA
095df8fa-1633-4b1b-9d89-3a332ac38b59	ENSDARG00000020504	101.04	2HPF	Rep1	AllA
095ea0fa-310b-4335-a930-dbe6068b4d53	ENSDARG00000019444	14.99	2HPF	Rep1	AllA
09603365-413d-4984-ada5-839ceac8dc65	ENSDARG00000090993	21.5	2HPF	Rep1	AllA
09665cc2-f5ea-4277-ba22-11f8f26deade	ENSDARG00000069790	29.31	2HPF	Rep1	AllA
096c6d83-4c1a-4e83-9a2f-db1f2d2d8e56	ENSDARG00000076474	19.43	2HPF	Rep1	AllA
096e988f-4b19-4a4c-a40a-631c83f29b2f	ENSDARG00000014208	19.72	2HPF	Rep1	AllA
09721986-108c-4ef0-8a8f-e9a8ef5266e2	ENSDARG00000015128	17.49	2HPF	Rep1	AllA
097223af-83ac-4090-a1e2-2d618f6dbf9c	ENSDARG00000018006	28.88	2HPF	Rep1	AllA
0977949a-c9d0-4a48-9517-f57c017b1feb	ENSDARG00000009212	41.06	2HPF	Rep1	AllA
097a50e9-2fcc-4902-a991-aa22e95211ed	ENSDARG00000039910	28.08	2HPF	Rep1	AllA
097b5b99-4db9-4cd8-be30-4c92504ff71c	ENSDARG00000023678	23.23	2HPF	Rep1	AllA
097ed32e-ad49-41e4-844d-41096d6f3f40	ENSDARG00000063218	99.04	2HPF	Rep1	AllA
098332ad-66c4-4586-b303-28ea7490f8f7	ENSDARG00000019778	15.69	2HPF	Rep1	AllA
098edab4-1da6-4b90-a38d-4d85db12c2c0	ENSDARG00000056008	37.21	2HPF	Rep1	AllA
0991dcae-7e33-40f1-86da-934e1387c036	ENSDARG00000005423	48.68	2HPF	Rep1	AllA
09a43990-e888-403f-88f6-a29966e456c1	ENSDARG00000002872	68.6	2HPF	Rep1	AllA
09a6811f-00e2-4fa9-aff7-309b7d79d163	ENSDARG00000100515	7.87	2HPF	Rep1	AllA
09a73919-8de3-432f-9f3e-14726bd893be	ENSDARG00000008979	22.5	2HPF	Rep1	AllA
09a798e8-16f0-4047-9929-20633d0c7c18	ENSDARG00000074242	26.56	2HPF	Rep1	AllA
09ad1676-0355-4794-b720-b3973672adfc	ENSDARG00000031317	95.86	2HPF	Rep1	AllA
09b6616c-d7dd-47f7-b984-ec602bb62bb2	ENSDARG00000043457	18.78	2HPF	Rep1	AllA
09b74b84-ea67-459e-887e-1dfbbe5cf80b	ENSDARG00000046002	63.03	2HPF	Rep1	AllA
09bc4b77-aeed-447e-b534-1c7f25fb8075	ENSDARG00000002967	24.51	2HPF	Rep1	AllA
09bc7476-c0a5-4793-9188-8556deb4660f	ENSDARG00000078917	12.53	2HPF	Rep1	AllA
09be23b3-7f5d-4525-a3b6-84fae15015ad	ENSDARG00000024681	35.24	2HPF	Rep1	AllA
09cd9912-9fa8-4240-86a5-04cf9d533fca	ENSDARG00000043898	38.9	2HPF	Rep1	AllA
09d0f685-9849-45d0-b352-59fda4307c96	ENSDARG00000021811	88.18	2HPF	Rep1	AllA
09d96da3-3082-43f5-98b2-cb5bbab8eb24	ENSDARG00000095743	112.47	2HPF	Rep1	AllA
09dec51f-6320-4124-b3f2-dca8855e7416	ENSDARG00000032866	90.74	2HPF	Rep1	AllA
09efff12-700b-4538-8f81-25d0f280dc48	ENSDARG00000056008	41.82	2HPF	Rep1	AllA
09f1a65b-c85e-44d1-b5aa-5ea6fcf7682d	ENSDARG00000056695	35.44	2HPF	Rep1	AllA
09f7f247-be26-4699-8293-eb475648d2cf	ENSDARG00000075795	4.14	2HPF	Rep1	AllA
09f9bd62-791c-45b1-a17d-6807023f4a3e	ENSDARG00000015543	20.59	2HPF	Rep1	AllA
0a0470dd-0f98-414f-8333-e491a9be36b9	ENSDARG00000053260	65.82	2HPF	Rep1	AllA
0a054127-b322-492b-ad94-edc989707c6a	ENSDARG00000075916	70.61	2HPF	Rep1	AllA
0a17bf96-d2d4-4547-94c7-09241395874b	ENSDARG00000039887	52.72	2HPF	Rep1	AllA
0a1ddb9d-57a7-42d9-a1e6-8b723a02a416	ENSDARG00000052334	12.18	2HPF	Rep1	AllA
0a20779d-4844-474b-a60e-43fdbd8c7898	ENSDARG00000003952	15.63	2HPF	Rep1	AllA
0a285b43-bab7-4f49-8b04-94e81cd31f0a	ENSDARG00000092553	31.39	2HPF	Rep1	AllA
0a2fc1e3-78fb-499d-8094-8a1fa34b1300	ENSDARG00000090697	34.65	2HPF	Rep1	AllA
0a2fdc0f-93b2-4a9f-bf10-961b88b31667	ENSDARG00000043257	43.33	2HPF	Rep1	AllA
0a3667e9-89be-4f9c-b47b-c3f3be45dd49	ENSDARG00000110654	3.57	2HPF	Rep1	AllA
0a3a077b-e7db-4765-9b33-1fd275f4c338	ENSDARG00000078917	15.54	2HPF	Rep1	AllA
0a3d2b9d-0bbe-44fc-815d-e0b31ae88ee0	ENSDARG00000038524	21.12	2HPF	Rep1	AllA
0a411608-65d5-4b36-a9e3-291a04430103	ENSDARG00000020623	81.93	2HPF	Rep1	AllA
0a44fc96-3f2e-4faa-bd3a-554affbe4114	ENSDARG00000101406	52	2HPF	Rep1	AllA
0a480106-a398-4fac-9e6f-8330a1427e74	ENSDARG00000087393	11.17	2HPF	Rep1	AllA
0a4e0b98-854b-4e3a-9ef6-2ab245a38a9f	ENSDARG00000105098	169.75	2HPF	Rep1	AllA
0a4e6034-7756-4359-944d-87f578ec0bb1	ENSDARG00000087961	37.1	2HPF	Rep1	AllA
0a539393-d57c-4655-9d65-28f98634d5c2	ENSDARG00000019644	8.28	2HPF	Rep1	AllA
0a54894d-28e3-43f2-9a03-a7e511c5cbbc	ENSDARG00000069920	37.44	2HPF	Rep1	AllA
0a572d49-8947-4418-b169-a3907b513702	ENSDARG00000059701	27.69	2HPF	Rep1	AllA
0a59638d-5467-4d65-a3d5-84005d2f4769	ENSDARG00000092553	20.1	2HPF	Rep1	AllA
0a611ec1-8f13-465b-a35f-26f322fae82e	ENSDARG00000004757	88.52	2HPF	Rep1	AllA
0a640136-7492-45c5-a79b-c05abc1e2a68	ENSDARG00000044521	6.13	2HPF	Rep1	AllA
0a64414b-355d-4d09-897b-0883839b2728	ENSDARG00000091869	27.28	2HPF	Rep1	AllA
0a6630a7-4e11-415d-8c5b-7355a1bb7a9b	ENSDARG00000103846	14.35	2HPF	Rep1	AllA
0a68b33e-47f6-4f18-8d44-20b634c8b06b	ENSDARG00000038720	7.44	2HPF	Rep1	AllA
0a69d93e-f70a-4f25-a86a-0508a1c57195	ENSDARG00000015222	54.43	2HPF	Rep1	AllA
0a6e17a6-1735-48dc-b0a6-b5d32a941ad6	ENSDARG00000043257	15.71	2HPF	Rep1	AllA
0a7077b3-66b4-4dd3-a68b-f0ee8b026bf0	ENSDARG00000078389	70.26	2HPF	Rep1	AllA
0a74056f-4e81-4f35-8bad-bf2ada5e063b	ENSDARG00000026476	25.16	2HPF	Rep1	AllA
0a7487e4-ffcb-4050-bc99-c4214103cb24	ENSDARG00000019398	109.79	2HPF	Rep1	AllA
0a78bc9e-7730-4756-91e6-9ff10997eaea	ENSDARG00000090912	84.63	2HPF	Rep1	AllA
0a7b7b7f-b250-4b08-9df3-ea7a434d10af	ENSDARG00000019498	43.32	2HPF	Rep1	AllA
0a7d8e09-39e6-4789-bf85-333348efe523	ENSDARG00000060068	53.44	2HPF	Rep1	AllA
0a89ff1c-4839-4352-b716-a90107c47b8f	ENSDARG00000078333	82.99	2HPF	Rep1	AllA
0a8c5d20-819f-4cce-9a44-ff0735dbc17f	ENSDARG00000098739	53.78	2HPF	Rep1	AllA
0a99ab8a-b35c-47de-b3cf-8d3bb8176a7f	ENSDARG00000037746	22.67	2HPF	Rep1	AllA
0a9f3f24-3b40-4e27-a015-b8f43ad577c5	ENSDARG00000005382	12.07	2HPF	Rep1	AllA
0aa28aca-567b-48ec-a6ce-0e0988949dff	ENSDARG00000009942	148.91	2HPF	Rep1	AllA
0aa37b37-34c9-4a22-9b83-506fc5a0e0ad	ENSDARG00000025581	65.74	2HPF	Rep1	AllA
0aa406f0-44dd-4ee5-ad8c-bf7292cd59f1	ENSDARG00000030106	55.68	2HPF	Rep1	AllA
0aa4d716-bb27-49a7-a67d-fd6695be3057	ENSDARG00000019444	27.41	2HPF	Rep1	AllA
0aa5542f-4103-4a81-a922-833517818451	ENSDARG00000099060	28.08	2HPF	Rep1	AllA
0aa5cb4f-4bc1-4a07-9e5a-52d5665633ba	ENSDARG00000068940	26.51	2HPF	Rep1	AllA
0aa641b3-aecf-480e-8d5d-f48b0785f475	ENSDARG00000078109	17.38	2HPF	Rep1	AllA
0aa9d838-b074-4146-8ee1-15095c4c3c33	ENSDARG00000104030	118.95	2HPF	Rep1	AllA
0aabc733-8355-4abd-ac72-a3460591d3f2	ENSDARG00000037392	30.35	2HPF	Rep1	AllA
0aaf90f1-2ce2-4ee5-9d11-86af9cb54ddd	ENSDARG00000054799	74.19	2HPF	Rep1	AllA
0ab124db-531c-45f6-8fbe-ad6e0984e351	ENSDARG00000014943	173.42	2HPF	Rep1	AllA
0ab1d24d-c970-4f1e-8ec5-2494d5174053	ENSDARG00000060071	13.79	2HPF	Rep1	AllA
0ab2afa1-327f-48c0-bd12-bfb8cdf73c07	ENSDARG00000035978	75.22	2HPF	Rep1	AllA
0ab70f88-7534-4233-a5fc-a8b14867e5d4	ENSDARG00000008979	84.07	2HPF	Rep1	AllA
0abc2b60-8dc9-4221-a277-66fd1078642b	ENSDARG00000057101	95.59	2HPF	Rep1	AllA
0ac530d9-84ab-4279-9ae6-58ff259ee607	ENSDARG00000004037	47.18	2HPF	Rep1	AllA
0ac94ce3-2275-4ee9-aed0-6416e7fa14a7	ENSDARG00000100392	27.95	2HPF	Rep1	AllA
0ace3f58-bbaf-4dfe-a2d5-63eac34a528e	ENSDARG00000098739	29.62	2HPF	Rep1	AllA
0ad32c1d-3ed9-40c1-8638-844ee56cda59	ENSDARG00000006225	178.72	2HPF	Rep1	AllA
0ad3a954-48c0-4b8e-82b2-b7e3fa45765c	ENSDARG00000098739	63.92	2HPF	Rep1	AllA
0ad79c50-71dc-4ebe-aad9-fc139721bd6b	ENSDARG00000008494	102.43	2HPF	Rep1	AllA
0adc305b-085e-428f-8eb9-dbdff2bb3369	ENSDARG00000042566	51.05	2HPF	Rep1	AllA
0adc43d6-a066-4582-955e-0467642faa9b	ENSDARG00000044521	17.98	2HPF	Rep1	AllA
0ae10b93-6cee-4797-af26-09340c5b2d71	ENSDARG00000040443	68.2	2HPF	Rep1	AllA
0ae26a25-89a2-4403-b7d1-918af6cd184a	ENSDARG00000102963	24.72	2HPF	Rep1	AllA
0aed7c52-af23-4373-b455-9ff3473d6380	ENSDARG00000034291	47.99	2HPF	Rep1	AllA
0af35348-044b-40f6-a46b-d271c4e92428	ENSDARG00000040440	26.37	2HPF	Rep1	AllA
0af79c9c-453d-464f-8a87-beddffff4c87	ENSDARG00000040440	31.66	2HPF	Rep1	AllA
0afa8072-1d8c-48e1-aa2b-d6a891620485	ENSDARG00000040492	59.55	2HPF	Rep1	AllA
0afd3c96-3916-48ee-ad7e-78118e0c61d4	ENSDARG00000105479	42.75	2HPF	Rep1	AllA
0b0dd6a7-92eb-4b72-a6e5-23a1fe1bb66a	ENSDARG00000044521	23.87	2HPF	Rep1	AllA
0b15e1d3-c85f-499d-aea4-4332d0538758	ENSDARG00000033171	27.23	2HPF	Rep1	AllA
0b19bd3f-7ff8-4f3e-93d3-8653f5cb3091	ENSDARG00000039931	9.59	2HPF	Rep1	AllA
0b1bfce6-4ef3-49f9-b116-be237ba12ae8	ENSDARG00000090854	21.74	2HPF	Rep1	AllA
0b2d6157-9b98-438c-bc5b-bb3908c69788	ENSDARG00000100741	37.06	2HPF	Rep1	AllA
0b337637-57ec-4a4b-a9db-18ccf0f3c71d	ENSDARG00000023536	33.22	2HPF	Rep1	AllA
0b3bb2cf-3ae4-440b-832f-16c6341209d1	ENSDARG00000043873	78.13	2HPF	Rep1	AllA
0b4dc16d-28ee-4ea6-9a6d-846d63f35bc6	ENSDARG00000086457	53.2	2HPF	Rep1	AllA
0b51c998-3193-4be5-80a3-70d3e480c8cb	ENSDARG00000053518	49.45	2HPF	Rep1	AllA
0b558dd3-d151-4dba-b457-f6b8aeba17b9	ENSDARG00000069920	65.3	2HPF	Rep1	AllA
0b603b4d-32e3-41dc-a17f-f06446af2276	ENSDARG00000012222	71.58	2HPF	Rep1	AllA
0b64a150-ba23-409a-8868-fcc8a31f8ca0	ENSDARG00000098739	80.9	2HPF	Rep1	AllA
0b654b24-a8cd-44cc-8a62-3d7a9c95a540	ENSDARG00000034396	12.94	2HPF	Rep1	AllA
0b65be10-2fe1-4d19-9bb3-48875e656d36	ENSDARG00000104225	7.68	2HPF	Rep1	AllA
0b717aa6-028b-4721-b42e-5dc766684bb0	ENSDARG00000028379	27.81	2HPF	Rep1	AllA
0b77432c-6bb4-473c-8df7-15ed8980e4f2	ENSDARG00000038768	28.4	2HPF	Rep1	AllA
0b781488-5f4e-496f-8b6c-a441cbaeeae1	ENSDARG00000073787	21.92	2HPF	Rep1	AllA
0b7af258-3f4a-4365-8085-41b852bbc9aa	ENSDARG00000014208	40.89	2HPF	Rep1	AllA
0b7b3209-5f0f-43a3-a170-0f1b0d355a3a	ENSDARG00000115266	23.84	2HPF	Rep1	AllA
0b988110-c90c-4279-8d21-77390a20945d	ENSDARG00000100392	45.99	2HPF	Rep1	AllA
0b9ad614-6185-4215-a8b7-929756ed720c	ENSDARG00000092746	62.17	2HPF	Rep1	AllA
0ba106ab-c013-4c04-9f0b-2f7f217c8792	ENSDARG00000045514	12.91	2HPF	Rep1	AllA
0ba91aa0-afcd-45d1-8cc0-cd5bfeba3af2	ENSDARG00000098433	19.3	2HPF	Rep1	AllA
0baab820-22ea-4bfb-be5f-3d956cacc13d	ENSDARG00000101999	39.38	2HPF	Rep1	AllA
0bacb373-e2ca-4ad8-b69c-a558a9ef5557	ENSDARG00000098739	97.81	2HPF	Rep1	AllA
0bb087bf-8fad-4364-a55c-0b4888b3fde0	ENSDARG00000043236	26.45	2HPF	Rep1	AllA
0bb137a7-2e9a-4d48-9505-2b05160d97cb	ENSDARG00000098739	73.09	2HPF	Rep1	AllA
0bb669ff-1c3d-430a-8384-a968514b2765	ENSDARG00000056903	27.89	2HPF	Rep1	AllA
0bb71309-438a-4afe-81c0-e90133d38267	ENSDARG00000087869	53.76	2HPF	Rep1	AllA
0bb9c7c0-7920-4e5c-829b-cc3e526c99c9	ENSDARG00000069850	24.3	2HPF	Rep1	AllA
0bbd9f7f-a08e-47f2-87bc-e022f79d171a	ENSDARG00000069920	134.83	2HPF	Rep1	AllA
0bc0e00d-7d37-49a2-aae7-c8e655019a3f	ENSDARG00000042837	46.14	2HPF	Rep1	AllA
0bdd4d62-b867-4506-b2ca-f2fb90a11778	ENSDARG00000018145	48.39	2HPF	Rep1	AllA
0be2d451-cd9e-40e3-ba43-0e5d906c6ad9	ENSDARG00000030949	64.91	2HPF	Rep1	AllA
0be42b45-2ce7-4f3d-922d-4cc3d6614bb9	ENSDARG00000006494	138.49	2HPF	Rep1	AllA
0beb2aa5-0233-4970-a4fa-36666a7b4e53	ENSDARG00000009942	70.7	2HPF	Rep1	AllA
0bed4925-bfd2-4ac4-9438-9eba69ea91cf	ENSDARG00000014208	30.79	2HPF	Rep1	AllA
0bedf8a2-8cdb-48fd-b413-da14f85386e5	ENSDARG00000029609	44.58	2HPF	Rep1	AllA
0bee3fbd-1110-4ee1-a76e-cd3f71ec59a9	ENSDARG00000056099	21.4	2HPF	Rep1	AllA
0bf7b1f1-81e0-451d-9491-61aeae74dd45	ENSDARG00000000540	10.58	2HPF	Rep1	AllA
0c02728f-b0e0-40fa-8b3d-8ab8518b952e	ENSDARG00000101271	42.99	2HPF	Rep1	AllA
0c0c2bca-8484-44fa-ad77-110b1960da71	ENSDARG00000089951	26.71	2HPF	Rep1	AllA
0c0d4eda-e632-4b1b-ac5e-a8bc85e2f6d9	ENSDARG00000013476	88.3	2HPF	Rep1	AllA
0c0f29d2-5c24-487c-a4df-7649b9dbc535	ENSDARG00000058297	82.68	2HPF	Rep1	AllA
0c25fc32-f245-4f61-8256-b5b72a770b85	ENSDARG00000056008	6.27	2HPF	Rep1	AllA
0c2e97a2-00ad-41b7-8658-3e975b044776	ENSDARG00000037570	11.76	2HPF	Rep1	AllA
0c33a662-2572-4005-82d0-d093d68990c7	ENSDARG00000098739	49.54	2HPF	Rep1	AllA
0c3602f0-e17b-4e21-bf97-69aca9596cbc	ENSDARG00000042566	37.08	2HPF	Rep1	AllA
0c36e903-2c59-46ea-8cca-0c1037b091ae	ENSDARG00000043457	11.34	2HPF	Rep1	AllA
0c3b53a3-42a2-415f-94ea-4cd3c1b4008c	ENSDARG00000035400	49.14	2HPF	Rep1	AllA
0c407849-dbae-48f9-a962-7a3fc9db4b6b	ENSDARG00000058022	127.03	2HPF	Rep1	AllA
0c449def-a9c6-4b36-9027-fdf308639a0b	ENSDARG00000098739	34.06	2HPF	Rep1	AllA
0c47451c-a3bf-4e4b-b5cb-6fb9ed0620b8	ENSDARG00000052856	203.62	2HPF	Rep1	AllA
0c477abd-561c-45ec-805c-a9dacd0a333a	ENSDARG00000034897	50.61	2HPF	Rep1	AllA
0c586cd1-d43d-45f9-a95c-00c857cae0d0	ENSDARG00000008119	46.68	2HPF	Rep1	AllA
0c5ca4d2-57f0-492a-80af-bb9381369381	ENSDARG00000004297	62.07	2HPF	Rep1	AllA
0c5fe97f-8ac5-431d-80c5-75716c65423f	ENSDARG00000057983	8.67	2HPF	Rep1	AllA
0c710bab-c043-4438-9610-9a88d3bbcf6a	ENSDARG00000058650	41.89	2HPF	Rep1	AllA
0c71e082-4411-4c5c-a3fc-6d07e905a630	ENSDARG00000024844	80.49	2HPF	Rep1	AllA
0c733b34-e9ba-4264-8b91-53ededa251bc	ENSDARG00000059128	9.61	2HPF	Rep1	AllA
0c78559e-0454-4501-abce-2f0d5d0a2299	ENSDARG00000014994	48.43	2HPF	Rep1	AllA
0c7988c9-56ae-4884-94cd-b2a8b50adab1	ENSDARG00000069537	40.62	2HPF	Rep1	AllA
0c7b5fe5-d980-42eb-90f8-036ce64144d7	ENSDARG00000012215	61.57	2HPF	Rep1	AllA
0c82668a-a8e5-4649-9731-fca22b263d7a	ENSDARG00000076474	11.01	2HPF	Rep1	AllA
0c82b78c-2d4e-44bc-9112-d3d0432e8dd7	ENSDARG00000057672	30.56	2HPF	Rep1	AllA
0c88d4f6-65f0-4350-8174-839b757d3d56	ENSDARG00000099749	72.32	2HPF	Rep1	AllA
0c8d0bf6-b4fa-4f8b-a76b-7c9170fae17e	ENSDARG00000007385	25.52	2HPF	Rep1	AllA
0c978f74-ec66-4b50-9b63-7838a2dd4fc8	ENSDARG00000045416	40.27	2HPF	Rep1	AllA
0c9864a9-a9cd-4407-90c3-f96982dd6863	ENSDARG00000103979	25.75	2HPF	Rep1	AllA
0c988eff-7161-4950-bbca-0e7f7a27d130	ENSDARG00000092846	16.05	2HPF	Rep1	AllA
0c9ae87d-34cb-4d9e-84ac-207f4583628c	ENSDARG00000010946	136.41	2HPF	Rep1	AllA
0c9f6c66-636e-4c99-97aa-f8dc19af0e57	ENSDARG00000059308	125.54	2HPF	Rep1	AllA
0ca443d0-5824-40ab-b2d4-5c05fd09ec21	ENSDARG00000016721	30.14	2HPF	Rep1	AllA
0ca9e77a-5b67-44d5-a048-3ac63e76bf98	ENSDARG00000087346	110.46	2HPF	Rep1	AllA
0caaaecd-c203-4dd3-975f-e13ddc701ecf	ENSDARG00000029058	17.58	2HPF	Rep1	AllA
0cb0655a-cb59-4861-bd54-7b1ac78efb7a	ENSDARG00000042777	22.96	2HPF	Rep1	AllA
0cb1e2b4-7018-4a02-9013-99bff3d41038	ENSDARG00000088383	15.67	2HPF	Rep1	AllA
0cb3b6d6-1f30-4b41-a8d3-db02298fdc17	ENSDARG00000086336	66.6	2HPF	Rep1	AllA
0cb5b309-f101-4077-b4bd-467c198a09f7	ENSDARG00000053685	28	2HPF	Rep1	AllA
0cb5cfaf-a0da-4a6f-89d2-998e2a530369	ENSDARG00000036247	61.47	2HPF	Rep1	AllA
0cb75950-dc16-44f1-a06f-c03f14ee1db0	ENSDARG00000034080	92.05	2HPF	Rep1	AllA
0cc5c4df-0db9-47a3-a836-23108d5d3e22	ENSDARG00000099664	91.11	2HPF	Rep1	AllA
0cc617b7-e599-40c8-a64a-017577fdfe1e	ENSDARG00000059323	25.38	2HPF	Rep1	AllA
0cc8c605-8a54-475c-9f2f-a9bbaa035546	ENSDARG00000005993	25.25	2HPF	Rep1	AllA
0ccb06ee-59cd-4491-adce-e7f00ef8ce42	ENSDARG00000102531	57.82	2HPF	Rep1	AllA
0ccd2173-c713-42d1-a970-228d3e66ef65	ENSDARG00000008472	17.21	2HPF	Rep1	AllA
0ccdb2bd-2b22-4a2d-9504-5498cc650163	ENSDARG00000077664	45.09	2HPF	Rep1	AllA
0cd09ee6-11f1-42c9-9ac6-a661939c0286	ENSDARG00000058734	22.16	2HPF	Rep1	AllA
0cd24d8e-b556-407e-815e-2c04668ff549	ENSDARG00000090870	106.6	2HPF	Rep1	AllA
0cd5cce8-f3da-4529-8bf6-5ade17e22f03	ENSDARG00000018562	23.23	2HPF	Rep1	AllA
0cd616b9-4280-4661-8091-83a0a25e459d	ENSDARG00000057890	57.26	2HPF	Rep1	AllA
0ce2da61-6a49-42b7-82d9-2a999d969e87	ENSDARG00000007320	45.73	2HPF	Rep1	AllA
0ce40bb9-0252-480e-9546-ab963edb2790	ENSDARG00000062363	56.2	2HPF	Rep1	AllA
0ce53b38-0703-44a4-bc78-fedfc30de857	ENSDARG00000029445	166.94	2HPF	Rep1	AllA
0ceeb382-57d8-4930-ac06-7100b6a6b32b	ENSDARG00000053457	57.84	2HPF	Rep1	AllA
0d049f9a-f3c4-4458-a540-acef8a09cf3d	ENSDARG00000041904	10.13	2HPF	Rep1	AllA
0d0a8b90-686c-416b-9152-eb6080a7124d	ENSDARG00000017445	13.23	2HPF	Rep1	AllA
0d1b32ad-e4f8-4f0d-ad38-b7f89fb6bf79	ENSDARG00000011175	46.97	2HPF	Rep1	AllA
0d210447-7285-4b11-bb71-4d14eb87be92	ENSDARG00000094709	37.26	2HPF	Rep1	AllA
0d234767-ba6d-47e5-8a7c-f6dc33ac8ab3	ENSDARG00000056832	33.45	2HPF	Rep1	AllA
0d234d78-1e7d-4418-bd30-e2088eadbaed	ENSDARG00000104674	15.33	2HPF	Rep1	AllA
0d257c91-a3ec-42b4-9537-fde9be65be48	ENSDARG00000042566	55.26	2HPF	Rep1	AllA
0d2e6c3b-2c49-4056-9c52-af534b844728	ENSDARG00000014430	9.56	2HPF	Rep1	AllA
0d33b726-d2b0-4569-8bf8-d4ba966432fa	ENSDARG00000043021	93.23	2HPF	Rep1	AllA
0d376ce2-7b8b-4d33-b20d-4b44c2cafedc	ENSDARG00000078917	16.62	2HPF	Rep1	AllA
0d3b050a-14a7-4e25-bf1f-69426461d9dd	ENSDARG00000022213	88.71	2HPF	Rep1	AllA
0d3c1751-2c9e-47c4-8ab8-af0a2eab7377	ENSDARG00000013076	11.62	2HPF	Rep1	AllA
0d3d9986-98d7-4978-9369-d7538ed6174d	ENSDARG00000059337	22.86	2HPF	Rep1	AllA
0d400cf9-68d2-4292-9061-0900a1a9c27d	ENSDARG00000043250	108.74	2HPF	Rep1	AllA
0d42bc2d-0ed3-4d15-bca4-22600cfaa2bf	ENSDARG00000042566	52.27	2HPF	Rep1	AllA
0d45384e-85f8-4e7e-aa39-7636077e79eb	ENSDARG00000040513	30.04	2HPF	Rep1	AllA
0d471480-64eb-4432-aed6-cff6ff655946	ENSDARG00000102963	48.27	2HPF	Rep1	AllA
0d615f62-7c6a-483c-aef2-0619e40a8edb	ENSDARG00000095897	32.57	2HPF	Rep1	AllA
0d657316-ca39-418b-86e3-249328699e92	ENSDARG00000055250	10.45	2HPF	Rep1	AllA
0d694759-a957-402f-8a4b-53e20550c2c9	ENSDARG00000058451	44.98	2HPF	Rep1	AllA
0d69b927-0c56-43d3-b88c-f928eff6e3f3	ENSDARG00000003526	8.23	2HPF	Rep1	AllA
0d6c1615-6ec9-472f-bd2a-8a7f9b86a962	ENSDARG00000046071	29.16	2HPF	Rep1	AllA
0d7cfa32-68bd-4c20-a67d-21bdc412f5fb	ENSDARG00000019230	69.8	2HPF	Rep1	AllA
0d83ec40-2c9b-48bf-8c2c-391bc816b709	ENSDARG00000010965	30.94	2HPF	Rep1	AllA
0d8534b3-628a-468c-9e17-a402383aa4ae	ENSDARG00000078917	14.5	2HPF	Rep1	AllA
0d8d9d41-8caf-4056-8eff-f4ac5c87122b	ENSDARG00000058828	18.99	2HPF	Rep1	AllA
0d973da1-3606-4b0a-b994-719045424731	ENSDARG00000031985	91.68	2HPF	Rep1	AllA
0d97a2da-11dd-40d8-82ba-c7fcf1165a1a	ENSDARG00000060991	16.77	2HPF	Rep1	AllA
0d98c783-d0a2-40c8-b4e6-f5ac115925bf	ENSDARG00000012627	169.58	2HPF	Rep1	AllA
0d9db0db-0958-4504-97f5-cf727cf86363	ENSDARG00000092123	46.59	2HPF	Rep1	AllA
0da13508-dc1f-41f7-9ffb-6219c68066bb	ENSDARG00000041904	15.24	2HPF	Rep1	AllA
0da8bc75-c7a7-4735-9e61-36cf9617ca80	ENSDARG00000098739	33.73	2HPF	Rep1	AllA
0dae4555-1039-435e-b75f-50ed6764c4b6	ENSDARG00000001162	18.98	2HPF	Rep1	AllA
0db22cf0-0ef6-4c7d-a80d-d174910cd855	ENSDARG00000076474	5.21	2HPF	Rep1	AllA
0db2ba3a-8ffe-4180-b530-dff9422618b1	ENSDARG00000005078	63.37	2HPF	Rep1	AllA
0dbd7350-0afd-44bc-ad2a-2d668f55269a	ENSDARG00000108812	18.91	2HPF	Rep1	AllA
0dbe3e5a-8b0e-4ba6-806d-56990c13c7e2	ENSDARG00000045359	16.09	2HPF	Rep1	AllA
0dbebfde-eb19-4b05-9186-c2b266fb8625	ENSDARG00000063583	13.33	2HPF	Rep1	AllA
0dc5a50b-c991-4841-90e9-8d19ed94d21e	ENSDARG00000014208	30.43	2HPF	Rep1	AllA
0dc757dc-e9dc-47e7-9959-92ebed6a941d	ENSDARG00000016117	41.13	2HPF	Rep1	AllA
0de802a8-4bfe-4a26-ae2a-03ede568af10	ENSDARG00000004115	113.82	2HPF	Rep1	AllA
0de9ddd1-66fb-4e95-9d64-2f1f96362cea	ENSDARG00000069301	32.42	2HPF	Rep1	AllA
0dee7999-b8f3-41c0-b1e4-acd943cd28e4	ENSDARG00000037009	158.58	2HPF	Rep1	AllA
0df15326-22b0-4240-a505-6a292dc004e1	ENSDARG00000018432	74.66	2HPF	Rep1	AllA
0df351f2-963f-4fe0-93da-b6f56b3aa9ff	ENSDARG00000017294	53.48	2HPF	Rep1	AllA
0df8fb6c-12ed-4537-b4d9-7f59aa58ad4f	ENSDARG00000009693	171.56	2HPF	Rep1	AllA
0dfb509b-4a0b-4266-adcf-b6c3e3d85c13	ENSDARG00000063100	12.33	2HPF	Rep1	AllA
0e00e977-b008-43db-abe4-4cd9a275d320	ENSDARG00000099312	32.2	2HPF	Rep1	AllA
0e0379b9-b771-4431-b317-a9f44cf3b728	ENSDARG00000017445	20.5	2HPF	Rep1	AllA
0e04be62-ce4c-414d-b2cd-8ba47004b7ef	ENSDARG00000073787	12.28	2HPF	Rep1	AllA
0e0a851b-5d27-499e-bd48-2e6645400dd5	ENSDARG00000076318	11.8	2HPF	Rep1	AllA
0e0fb557-a869-4d84-acaf-22e09efd57ba	ENSDARG00000040440	50.76	2HPF	Rep1	AllA
0e10c9cc-5646-44c8-a444-adfb6a6b5fe3	ENSDARG00000087996	43.75	2HPF	Rep1	AllA
0e14cb67-6060-4421-908e-46345404da33	ENSDARG00000071555	72.62	2HPF	Rep1	AllA
0e163b98-ab10-40cf-8ef4-87cd06c19e68	ENSDARG00000090912	19.23	2HPF	Rep1	AllA
0e1ebb8d-a92f-4e9b-b445-2576dff539ac	ENSDARG00000101306	29.53	2HPF	Rep1	AllA
0e210493-3de6-484b-8d91-f51846bef280	ENSDARG00000043848	56.75	2HPF	Rep1	AllA
0e215147-958c-41b0-bf2f-679ab78d15f4	ENSDARG00000091111	26.84	2HPF	Rep1	AllA
0e25daf7-52bb-4ffc-99cb-f6ce8cf897dc	ENSDARG00000058451	8.5	2HPF	Rep1	AllA
0e327cf3-39db-4a30-aa73-77bc16d8a140	ENSDARG00000053405	10.43	2HPF	Rep1	AllA
0e33c629-5022-4484-a5b0-dd763287c45c	ENSDARG00000041362	63.91	2HPF	Rep1	AllA
0e3581be-60bc-412d-b16d-15c6736fea8e	ENSDARG00000027966	15.61	2HPF	Rep1	AllA
0e3a6216-129c-4b3f-a129-956a35dc8230	ENSDARG00000033999	79.99	2HPF	Rep1	AllA
0e3cf4d8-f7d0-4b0b-a0f4-c6eced820a85	ENSDARG00000039958	31.56	2HPF	Rep1	AllA
0e3f1f56-d895-433d-8482-4b1eeef48cf5	ENSDARG00000043873	96.43	2HPF	Rep1	AllA
0e41666d-22f6-465e-b5ef-4c05874b63fc	ENSDARG00000099060	28.66	2HPF	Rep1	AllA
0e484505-925b-4054-8fad-72091076b7b3	ENSDARG00000040455	46.48	2HPF	Rep1	AllA
0e4966b7-2e1b-4596-8ebf-8be917a369cd	ENSDARG00000076474	20.68	2HPF	Rep1	AllA
0e4ae12e-eafe-4d5b-8f47-a27bafe572e3	ENSDARG00000018562	14.44	2HPF	Rep1	AllA
0e50052e-58aa-4f0b-a8f9-37260c1170c6	ENSDARG00000090912	63.75	2HPF	Rep1	AllA
0e56851d-4671-41d1-af1c-d5082954575c	ENSDARG00000098739	78.99	2HPF	Rep1	AllA
0e587061-ab26-4b37-9233-31992319fa01	ENSDARG00000098739	45.48	2HPF	Rep1	AllA
0e5961e0-8acd-4cec-926b-14e79472fde1	ENSDARG00000087393	31.43	2HPF	Rep1	AllA
0e61c5c6-7d2f-49d8-b1c0-eb8aec6ca366	ENSDARG00000011219	45.07	2HPF	Rep1	AllA
0e656127-ef55-4f66-b07b-cc7f578c9790	ENSDARG00000057513	75.29	2HPF	Rep1	AllA
0e6a58d2-c2a2-497e-b5f5-091523680ee0	ENSDARG00000056695	38.2	2HPF	Rep1	AllA
0e6f27f0-3f31-434f-8f9c-b9e7c8a12744	ENSDARG00000086628	82.54	2HPF	Rep1	AllA
0e6f8c5a-2540-4f83-8f42-7b5731629c98	ENSDARG00000101438	49.74	2HPF	Rep1	AllA
0e7435e8-9f51-436a-a010-48a9be9676e3	ENSDARG00000030756	56.41	2HPF	Rep1	AllA
0e764757-a011-45ea-a745-be9a9a446d51	ENSDARG00000100741	67.52	2HPF	Rep1	AllA
0e89c62f-4700-4d96-949a-8a84703ffa12	ENSDARG00000009212	93.01	2HPF	Rep1	AllA
0e8d862f-ff0b-49aa-9809-2a99fd4838eb	ENSDARG00000062137	58.13	2HPF	Rep1	AllA
0e94505c-b06a-464f-8eb1-6ebebb25b07e	ENSDARG00000038964	31.79	2HPF	Rep1	AllA
0eae58b8-c592-46be-a3a3-ee7cd229f95b	ENSDARG00000035993	188.57	2HPF	Rep1	AllA
0eb1d959-bddc-4c1f-9fb4-94cda9cedbe6	ENSDARG00000024277	17.97	2HPF	Rep1	AllA
0eb1e2ee-0842-4ab4-8c05-9f665c895b83	ENSDARG00000035282	82.82	2HPF	Rep1	AllA
0eb83c6d-8b5f-4e88-9bbf-e230ce527a36	ENSDARG00000017445	50.05	2HPF	Rep1	AllA
0eb9b541-2f6a-4922-99cd-00ddf6fc887c	ENSDARG00000058451	8.1	2HPF	Rep1	AllA
0ec170fa-759c-47a4-bdab-c79f676913b8	ENSDARG00000002552	126.83	2HPF	Rep1	AllA
0ec4b5eb-dd0c-4c39-ae43-01d5ee2e6bcc	ENSDARG00000101652	3.75	2HPF	Rep1	AllA
0ec4f6e7-09a9-4f40-901b-2d6557a8520a	ENSDARG00000008119	29.3	2HPF	Rep1	AllA
0ec643c5-28b1-448c-9f51-d3f2242a147c	ENSDARG00000056695	19.11	2HPF	Rep1	AllA
0eccb10c-1b40-448d-968f-b3782abae9ca	ENSDARG00000014208	41.99	2HPF	Rep1	AllA
0ed07328-1b84-4077-9285-2a2e1cf3ea34	ENSDARG00000104111	66.01	2HPF	Rep1	AllA
0ed073c6-8a17-44bd-942c-194f896ec794	ENSDARG00000115506	171.24	2HPF	Rep1	AllA
0ed3e655-693b-465f-b841-f91ee35fc219	ENSDARG00000005423	4.82	2HPF	Rep1	AllA
0ed4918a-aab7-4cd1-b8c3-505d1a65ce10	ENSDARG00000090697	53.76	2HPF	Rep1	AllA
0ed62d17-bbc8-4a36-b119-c9df877bfd97	ENSDARG00000038068	77.41	2HPF	Rep1	AllA
0ed65c88-97cc-440f-a3d7-16ab11682544	ENSDARG00000020043	129.41	2HPF	Rep1	AllA
0ed6abfb-9fd9-4e30-aee0-8a73f6fc9e83	ENSDARG00000007385	49.75	2HPF	Rep1	AllA
0ed6b841-161b-4cef-875a-a74c498b9c35	ENSDARG00000002487	12.74	2HPF	Rep1	AllA
0ed8d649-40d7-4817-849e-dc60a03e094b	ENSDARG00000060849	48.23	2HPF	Rep1	AllA
0eda22d0-3ea8-4692-8faf-c54eb2d69750	ENSDARG00000063100	25.71	2HPF	Rep1	AllA
0edb1c66-50d0-423b-8da1-7d1cb93471e4	ENSDARG00000060199	24.58	2HPF	Rep1	AllA
0ef149a1-b864-4218-a173-c5c5e6bf718d	ENSDARG00000041607	95.82	2HPF	Rep1	AllA
0ef7f933-4e33-4ef9-b57a-013427dce937	ENSDARG00000043631	188.93	2HPF	Rep1	AllA
0efb86b2-fe2c-447a-98d3-795f2f328219	ENSDARG00000014244	83.29	2HPF	Rep1	AllA
0efbc9ad-b741-457b-bb86-0374a7fb4c13	ENSDARG00000033999	57.19	2HPF	Rep1	AllA
0f001889-32b2-432c-9a63-a746faeb1365	ENSDARG00000103856	25.57	2HPF	Rep1	AllA
0f047e87-84c8-4925-9665-189a8531f08d	ENSDARG00000040440	20.46	2HPF	Rep1	AllA
0f048af2-084f-472c-b728-8cc6a10f701f	ENSDARG00000028198	18.87	2HPF	Rep1	AllA
0f0be221-82fa-4c86-873c-4dc6907483bc	ENSDARG00000037860	34.6	2HPF	Rep1	AllA
0f12f5ee-116b-47b5-8470-68c948d58f7d	ENSDARG00000099104	13.22	2HPF	Rep1	AllA
0f2560d7-d7c3-4056-8b84-f842689e10a5	ENSDARG00000041811	7.79	2HPF	Rep1	AllA
0f299009-10e7-4b26-9b05-c25bc808201e	ENSDARG00000075989	8.98	2HPF	Rep1	AllA
0f2b5743-9ddd-4a2d-8f48-0585da318570	ENSDARG00000019236	34.83	2HPF	Rep1	AllA
0f2d43b5-d971-452a-a57f-c2bde2fe1cef	ENSDARG00000031302	43.88	2HPF	Rep1	AllA
0f2dc59f-534c-4cc1-be9d-ecc55e764218	ENSDARG00000073961	9.66	2HPF	Rep1	AllA
0f36c949-5178-428f-9f1e-e26d8e184897	ENSDARG00000035054	38.18	2HPF	Rep1	AllA
0f3d0de3-4875-4ef8-8a18-ea5dcf6f6b4b	ENSDARG00000039208	30.5	2HPF	Rep1	AllA
0f4070bf-4278-4134-a258-e5a254256a64	ENSDARG00000015610	137.87	2HPF	Rep1	AllA
0f429fa5-80f6-4f44-a2c6-2ac69cc5ec48	ENSDARG00000055969	26.63	2HPF	Rep1	AllA
0f4402ba-f75d-48d4-a871-e31154560806	ENSDARG00000070239	23.39	2HPF	Rep1	AllA
0f451ff7-726d-44da-9d81-e297a0e17af5	ENSDARG00000028259	74.89	2HPF	Rep1	AllA
0f49508a-8c49-445c-9990-dd3a8069ff68	ENSDARG00000008049	21.32	2HPF	Rep1	AllA
0f4adbf9-c5bc-4691-9ab6-4b19d36957cc	ENSDARG00000077323	36.92	2HPF	Rep1	AllA
0f55c108-9e05-415f-bb34-c020f256dfc5	ENSDARG00000029885	13.56	2HPF	Rep1	AllA
0f56e882-fc93-41dd-81a2-3b9fbdc19f0f	ENSDARG00000042557	18.9	2HPF	Rep1	AllA
0f58d89d-5336-47f8-a1ae-364c15e6b226	ENSDARG00000101669	54.06	2HPF	Rep1	AllA
0f60932b-31ed-4ad4-b9a8-79f9bfb01a32	ENSDARG00000073787	31.85	2HPF	Rep1	AllA
0f6465d8-7608-44e5-aa8c-a5429dfac440	ENSDARG00000074163	108.75	2HPF	Rep1	AllA
0f69c72d-eadb-4c09-ac57-3a6a964e8760	ENSDARG00000099499	103.87	2HPF	Rep1	AllA
0f742e9c-baee-40f4-a6e6-89fcaeda04d4	ENSDARG00000077323	57.97	2HPF	Rep1	AllA
0f75f883-ca65-4eff-9c12-e1542413a90f	ENSDARG00000075314	28.76	2HPF	Rep1	AllA
0f774540-8306-462c-b7bf-5ae89a999794	ENSDARG00000032373	19.54	2HPF	Rep1	AllA
0f776d51-a9ba-41b0-b164-36095334c2cd	ENSDARG00000076474	24.44	2HPF	Rep1	AllA
0f8ad096-4741-4a84-b77e-d2df563d3532	ENSDARG00000093931	37.72	2HPF	Rep1	AllA
0f8d6803-4059-4814-9250-f8ce59a78ce8	ENSDARG00000042509	19.89	2HPF	Rep1	AllA
0f95b957-e365-4ba9-bbdf-b7de1c6254c0	ENSDARG00000014208	42.43	2HPF	Rep1	AllA
0f99e7f4-2b1f-4c4d-8978-710df0b33f51	ENSDARG00000068123	68.36	2HPF	Rep1	AllA
0f9daf78-0826-444c-a67e-c8a0c554f51c	ENSDARG00000052482	49.73	2HPF	Rep1	AllA
0fa6a349-0dc8-4ee0-bab9-aa43f7b7fa60	ENSDARG00000091831	10.15	2HPF	Rep1	AllA
0fb7e195-bfaa-45d3-aede-39af95e425f8	ENSDARG00000099104	47.96	2HPF	Rep1	AllA
0fba1fcf-ad9b-4240-ae1e-4df1b4b4f630	ENSDARG00000093997	46.24	2HPF	Rep1	AllA
0fbfd925-0669-4ab8-8735-0287e9ddff20	ENSDARG00000055969	22.81	2HPF	Rep1	AllA
0fc6de0b-9300-4931-99cb-7c9c88f71897	ENSDARG00000004713	23.86	2HPF	Rep1	AllA
0fca2bd7-422a-4575-850b-2fbfbb8c2ac6	ENSDARG00000098739	74.59	2HPF	Rep1	AllA
0fcce712-c8b8-41bb-8f74-83258c4cf7bd	ENSDARG00000035622	19.84	2HPF	Rep1	AllA
0fce6185-5813-4e0d-88b9-2f28f46d6ab0	ENSDARG00000073787	15.52	2HPF	Rep1	AllA
0fdced93-71ec-4a4d-b0ad-00be64aa9c85	ENSDARG00000113820	14.48	2HPF	Rep1	AllA
0fdf9a47-131a-4a9b-b50d-a7205c74b760	ENSDARG00000020504	85.86	2HPF	Rep1	AllA
0fe2046a-d1a1-44fe-8738-d5c6939469be	ENSDARG00000094300	19.71	2HPF	Rep1	AllA
0ff491d1-ea92-46ac-8ae0-1dff17a477d3	ENSDARG00000039208	20.25	2HPF	Rep1	AllA
0ff8fcff-c8a2-4025-bdb4-40f910b750da	ENSDARG00000070231	24.31	2HPF	Rep1	AllA
0ffc730b-896f-460a-a0c2-bfa642bd94db	ENSDARG00000005462	23.35	2HPF	Rep1	AllA
100059ce-64cd-432d-ae06-1308af4b8fc2	ENSDARG00000016721	52.99	2HPF	Rep1	AllA
1002922b-3276-4639-8ef1-bb61f3a07396	ENSDARG00000008740	28.13	2HPF	Rep1	AllA
1002ad33-e558-4445-a960-f8116063779e	ENSDARG00000071555	76.69	2HPF	Rep1	AllA
1003fe7f-4179-42d4-983c-a80a96b1789b	ENSDARG00000029036	55.15	2HPF	Rep1	AllA
1010375b-bd45-4383-9981-8a0befd7c7c7	ENSDARG00000042252	35.15	2HPF	Rep1	AllA
1010f3e8-4bbd-462d-8e62-3ae2b3c98c76	ENSDARG00000040161	170.89	2HPF	Rep1	AllA
1015a6dd-cf3f-45bc-90e4-a8a6899f000c	ENSDARG00000073961	43.52	2HPF	Rep1	AllA
1016b554-63fc-49db-bc8d-10d446c63589	ENSDARG00000005926	9.79	2HPF	Rep1	AllA
10233287-1109-49d8-a4c4-bf25c1669966	ENSDARG00000061525	47	2HPF	Rep1	AllA
1028bb05-1a19-4b9c-90c2-979d1667df18	ENSDARG00000068261	66.19	2HPF	Rep1	AllA
1032bde2-87d3-429e-af52-30f0953c8236	ENSDARG00000073787	10.54	2HPF	Rep1	AllA
1033ce3f-9fd4-444e-9b6d-a44fa6d70470	ENSDARG00000031929	14.03	2HPF	Rep1	AllA
10343280-f0ad-4669-b146-f75de7a0baa0	ENSDARG00000036316	10.27	2HPF	Rep1	AllA
10384f8b-eb2d-411c-b951-dcd9a5c258f6	ENSDARG00000069378	44.35	2HPF	Rep1	AllA
103c4ced-4b27-43f2-992b-990df6c02e57	ENSDARG00000004713	17.08	2HPF	Rep1	AllA
103d1565-e8cb-4612-9d15-e1f135d68cf1	ENSDARG00000098739	110.54	2HPF	Rep1	AllA
1043dd44-4f90-4f77-a263-050b2f45cf50	ENSDARG00000029722	204.95	2HPF	Rep1	AllA
10492613-461d-47d8-89b8-96322dad95ba	ENSDARG00000042508	13.88	2HPF	Rep1	AllA
10518d0a-d39a-4e2c-bda0-b3188be1cc55	ENSDARG00000051923	37.34	2HPF	Rep1	AllA
105b24ba-6d34-46a0-a9ee-b70f78cd92be	ENSDARG00000025332	43.91	2HPF	Rep1	AllA
105e3918-8500-4ac6-9c0c-2c1bde40a315	ENSDARG00000020497	16.31	2HPF	Rep1	AllA
10632414-df35-40ed-8bd0-5a4ff4f27a93	ENSDARG00000010752	19.98	2HPF	Rep1	AllA
10643c8d-d4e8-49b1-ae7d-41113adc5b9b	ENSDARG00000037846	113.26	2HPF	Rep1	AllA
10708946-d296-49b0-9aad-08082c25b1ad	ENSDARG00000090581	23.64	2HPF	Rep1	AllA
107290d9-ee2c-4b9c-b7e9-3e93e6c00433	ENSDARG00000021483	18.3	2HPF	Rep1	AllA
10763d37-4723-415a-ba83-6f48cdf841f7	ENSDARG00000018285	112.08	2HPF	Rep1	AllA
1076af70-72c3-40d3-9770-367757796c6e	ENSDARG00000034001	23.86	2HPF	Rep1	AllA
10814ac6-49b2-4884-aa51-6200a7f0db1b	ENSDARG00000040492	4.04	2HPF	Rep1	AllA
108589a7-04ff-4644-96fa-d487cc4de35c	ENSDARG00000043457	19.27	2HPF	Rep1	AllA
10882129-151e-4548-8ee2-6f3e3b76f85c	ENSDARG00000035622	8.88	2HPF	Rep1	AllA
109420f4-ca92-4e07-a1a6-396a4e670f96	ENSDARG00000056923	50.74	2HPF	Rep1	AllA
1095569c-3974-4d4b-a6fe-fad7f1816e13	ENSDARG00000061201	146.35	2HPF	Rep1	AllA
1099d0ca-7e5a-44a1-b463-f28c8953665f	ENSDARG00000067975	19.25	2HPF	Rep1	AllA
109e1aaf-b7e8-4246-9f30-9c3eadae86f8	ENSDARG00000045132	13.76	2HPF	Rep1	AllA
10a2c90e-8223-46c5-8dbd-cb1193b20223	ENSDARG00000021938	16.87	2HPF	Rep1	AllA
10a3265a-1f83-4db3-920c-86c7b8cc3674	ENSDARG00000031720	19.82	2HPF	Rep1	AllA
10a4ff56-1743-4cab-a4f6-186b46ff571b	ENSDARG00000008502	17.23	2HPF	Rep1	AllA
10a53191-3fb4-4e22-a4b8-75df5ee31fd0	ENSDARG00000069537	10.59	2HPF	Rep1	AllA
10a6354b-2333-445e-a286-b93677224120	ENSDARG00000043236	100.71	2HPF	Rep1	AllA
10a7b8d4-8752-405d-9d34-173bc33b39b3	ENSDARG00000014943	110.02	2HPF	Rep1	AllA
10ac3c1c-c020-409a-ada0-9c605bd1bf9c	ENSDARG00000026616	12.81	2HPF	Rep1	AllA
10b206f7-a3ef-43c0-b243-86bf452e3412	ENSDARG00000007722	42.33	2HPF	Rep1	AllA
10b9b0c6-97f3-4455-8ccd-464876957451	ENSDARG00000035400	101.35	2HPF	Rep1	AllA
10bf509e-3a83-4dfd-981b-55644e6b26b3	ENSDARG00000098739	77.8	2HPF	Rep1	AllA
10bf58a1-37af-44b4-816e-6c330cf7b477	ENSDARG00000089967	39.2	2HPF	Rep1	AllA
10c3688a-04f8-4e3e-8a7d-738bf5d12a1c	ENSDARG00000097102	57.59	2HPF	Rep1	AllA
10c7a2dd-d5aa-44aa-ad8d-743c83f061d1	ENSDARG00000018145	11.03	2HPF	Rep1	AllA
10ca5a02-5f24-49a8-b6e8-159b3cbb3620	ENSDARG00000074163	4.55	2HPF	Rep1	AllA
10d125b1-f7f0-4027-a77d-ad8331db5f78	ENSDARG00000003927	120.54	2HPF	Rep1	AllA
10d1cb8f-9a76-4d5f-82d4-445e4011922b	ENSDARG00000098441	32.61	2HPF	Rep1	AllA
10e1e40e-03b0-4924-a4c6-42e0c86c0b00	ENSDARG00000087869	88.94	2HPF	Rep1	AllA
10eedbce-df94-4372-9404-fd87f6080e50	ENSDARG00000004405	30.27	2HPF	Rep1	AllA
10f1f1d3-3ecd-47b3-a566-888757e30da2	ENSDARG00000030824	24.93	2HPF	Rep1	AllA
1100bebe-eae4-4f8d-b414-d85b4023645b	ENSDARG00000008395	154.58	2HPF	Rep1	AllA
11013811-f80f-4fe9-8991-03ebdfac848f	ENSDARG00000007630	26.26	2HPF	Rep1	AllA
1101db28-688f-4761-b701-7717fcde0594	ENSDARG00000026616	78.5	2HPF	Rep1	AllA
110671fe-27ee-44dd-887a-6a6ac6a1dad4	ENSDARG00000027813	72.95	2HPF	Rep1	AllA
11080439-da63-4e06-a226-3bad20ab6b94	ENSDARG00000104170	21.44	2HPF	Rep1	AllA
110b16b5-8de8-4211-b8e7-7087723c0cab	ENSDARG00000077057	5.21	2HPF	Rep1	AllA
110e2191-82bd-4945-91e8-46446d696402	ENSDARG00000099499	138.14	2HPF	Rep1	AllA
110f39cb-baab-4e21-a294-a3041bc71ade	ENSDARG00000021107	134.8	2HPF	Rep1	AllA
11194bfa-21ab-4631-bc94-deba9267f336	ENSDARG00000100741	55.9	2HPF	Rep1	AllA
111cb627-dc0e-41f8-a9fd-cf9ee534ce0a	ENSDARG00000020504	53.62	2HPF	Rep1	AllA
11207b8c-10fb-4f9f-9b23-6117b3ae6f91	ENSDARG00000038694	138.36	2HPF	Rep1	AllA
11276a09-f325-4ba1-af4a-304c6281872d	ENSDARG00000069790	62.96	2HPF	Rep1	AllA
112f6345-b8db-4747-9aac-08b6dbe8b489	ENSDARG00000097102	113.59	2HPF	Rep1	AllA
11356b87-b461-4c03-a198-166b5fc878ac	ENSDARG00000030949	39.87	2HPF	Rep1	AllA
1135e30d-c90d-4597-a955-5fee7c51e39d	ENSDARG00000021669	6.71	2HPF	Rep1	AllA
1139af7e-81c6-4fc9-8daa-a378b5593d9f	ENSDARG00000078069	109.53	2HPF	Rep1	AllA
114414b6-4a41-42af-a987-4c1b9d988a58	ENSDARG00000000730	72.11	2HPF	Rep1	AllA
115c4a39-2a70-4778-bb21-f5e226d41737	ENSDARG00000029911	54.61	2HPF	Rep1	AllA
116ad23a-6e8a-4d48-8406-eb69b0ddce9e	ENSDARG00000058323	109.62	2HPF	Rep1	AllA
116eadfe-f63a-4aa4-aabf-7a33c0b48393	ENSDARG00000058451	29.57	2HPF	Rep1	AllA
11759f7e-2fa1-4e24-8cd9-7482d8345ea2	ENSDARG00000011973	116.83	2HPF	Rep1	AllA
1176004e-ebb2-47b8-be7f-cd9f78273a6c	ENSDARG00000037746	8.67	2HPF	Rep1	AllA
11835e18-ec6d-41fa-9d84-82a847764956	ENSDARG00000046071	39.69	2HPF	Rep1	AllA
118426b0-3571-4090-a9e0-aa8e0e888067	ENSDARG00000090912	30.84	2HPF	Rep1	AllA
1184f87e-c528-49a8-8b55-849b30722081	ENSDARG00000019398	32.62	2HPF	Rep1	AllA
1185a920-0d82-4629-8ae5-063353314067	ENSDARG00000035400	58.24	2HPF	Rep1	AllA
118848ac-b0ca-46e2-aeec-b71161ec8e3d	ENSDARG00000069065	44.82	2HPF	Rep1	AllA
118c40dc-4f69-4f96-bfb9-5ba65d3eb4b1	ENSDARG00000102320	5.75	2HPF	Rep1	AllA
1190940a-1106-490d-9d02-ca60633920c8	ENSDARG00000054578	7.91	2HPF	Rep1	AllA
1192d289-d2d7-4f5c-a7b4-954e9466a710	ENSDARG00000070656	86.01	2HPF	Rep1	AllA
1195cb1c-eacf-4705-bb78-ebeaa24cefcc	ENSDARG00000013333	22.75	2HPF	Rep1	AllA
11a1cdf6-ed6c-4f46-99ef-2553d2ca91d8	ENSDARG00000090386	48.95	2HPF	Rep1	AllA
11a1e262-69c5-4e44-b645-37582dc61f0e	ENSDARG00000101652	23.1	2HPF	Rep1	AllA
11bc60ea-3e6d-415d-ae5d-dc4afc4c20cf	ENSDARG00000037238	97.32	2HPF	Rep1	AllA
11bd79e7-c142-4d2b-b7fc-3d70c98bf0b3	ENSDARG00000098348	73.61	2HPF	Rep1	AllA
11c188dc-64bd-4f1d-9f47-a8e4d7ca04d1	ENSDARG00000039719	34.64	2HPF	Rep1	AllA
11c5ebee-fea0-4272-8091-31209ad5a94b	ENSDARG00000041362	43.19	2HPF	Rep1	AllA
11d464a8-3fcc-4d53-9fd0-9de4c053becb	ENSDARG00000012899	27.07	2HPF	Rep1	AllA
11d81d94-e7b5-4a80-b633-d9935e1361bd	ENSDARG00000005549	28.67	2HPF	Rep1	AllA
11da6283-ed6c-4098-a83b-172d1e3c133d	ENSDARG00000070432	31.09	2HPF	Rep1	AllA
11dbcd53-2b78-415d-b292-446f53001a0b	ENSDARG00000097057	71.79	2HPF	Rep1	AllA
11df6210-942c-4851-8da3-28d457efc27c	ENSDARG00000053457	15.74	2HPF	Rep1	AllA
11eb76b3-034d-4029-88d7-18dbcedcb127	ENSDARG00000098739	48.32	2HPF	Rep1	AllA
11edeb4e-da7a-484b-b592-7140e1c515d2	ENSDARG00000014956	38.84	2HPF	Rep1	AllA
120871ea-d114-4c36-9870-dd29a9f3701e	ENSDARG00000003910	4.92	2HPF	Rep1	AllA
120f23ae-bb57-4b54-acff-61d17c70a163	ENSDARG00000015392	100.89	2HPF	Rep1	AllA
120fbc10-f45d-4b8f-851f-2831dd0b5cd5	ENSDARG00000014898	95.5	2HPF	Rep1	AllA
12111385-757f-4ebc-81e3-fd5c0603a4c9	ENSDARG00000038720	66.26	2HPF	Rep1	AllA
12199b15-140b-4719-a927-9d1a79d663a8	ENSDARG00000057234	85.65	2HPF	Rep1	AllA
121ecbb8-96a8-4dfd-b4e7-589ca3ceee54	ENSDARG00000056099	28.72	2HPF	Rep1	AllA
1227db36-8150-4720-a886-9408a89abfab	ENSDARG00000101037	14.95	2HPF	Rep1	AllA
122f7706-f394-4b40-9689-450680cde816	ENSDARG00000042428	25.12	2HPF	Rep1	AllA
1232d158-4af0-4b2c-a777-386154a92779	ENSDARG00000019778	51.54	2HPF	Rep1	AllA
123bb370-4996-4a13-a101-3cb440e92dd3	ENSDARG00000041723	9.9	2HPF	Rep1	AllA
1245aa79-7aa7-4517-900d-62808be3eafb	ENSDARG00000027046	31.7	2HPF	Rep1	AllA
1248b5d9-30ad-4a4f-918f-caf1c7f2f94f	ENSDARG00000013351	154.48	2HPF	Rep1	AllA
124d6230-5a07-4912-9308-d1cb463741f4	ENSDARG00000040280	60.57	2HPF	Rep1	AllA
1250b2fa-5574-4ff3-a1d4-4dc9062451fe	ENSDARG00000007657	14.03	2HPF	Rep1	AllA
1250e82d-7dd3-4ef4-9b1d-0d03074c2c91	ENSDARG00000078917	6.41	2HPF	Rep1	AllA
125211e1-c53f-43d0-9680-6be615c507c9	ENSDARG00000029944	133.04	2HPF	Rep1	AllA
1256c876-59f1-462a-9711-95d4a0c3278e	ENSDARG00000037746	16.86	2HPF	Rep1	AllA
12629ed9-7c0a-43bb-bda4-14a4d3150d2c	ENSDARG00000006225	159.6	2HPF	Rep1	AllA
1262a69c-838d-46f9-83b1-c9632534ea12	ENSDARG00000053691	35.22	2HPF	Rep1	AllA
1268fae4-12e1-42f2-b2e9-d492dcdc3570	ENSDARG00000098739	91.07	2HPF	Rep1	AllA
1268fb19-79de-4b0b-abee-93c97f5b9e76	ENSDARG00000057248	75.11	2HPF	Rep1	AllA
12721e59-a01b-402a-9939-ec828d2ddeca	ENSDARG00000044584	71.86	2HPF	Rep1	AllA
1272615c-b61b-4b2c-94e9-e3e277ac21f5	ENSDARG00000098739	52.99	2HPF	Rep1	AllA
12789a17-0ed4-4386-abf1-ad7938bac3e4	ENSDARG00000058451	77.87	2HPF	Rep1	AllA
1279c0f6-6901-4555-a11d-321810db2671	ENSDARG00000091678	86.69	2HPF	Rep1	AllA
127a6753-f291-423a-aa85-f47f01497e4d	ENSDARG00000078917	63.02	2HPF	Rep1	AllA
128a656f-bd9a-41e7-bb22-6582db9e896b	ENSDARG00000025436	97.62	2HPF	Rep1	AllA
128ac49a-0734-4b38-a5ce-15326adb344c	ENSDARG00000045277	43.8	2HPF	Rep1	AllA
128c9f55-94db-439c-947a-8f861a7acd70	ENSDARG00000042566	10.27	2HPF	Rep1	AllA
128e2fb1-417b-462d-87a7-74e2bd7d0ec8	ENSDARG00000007136	12.26	2HPF	Rep1	AllA
12911ad8-d391-4aa4-8507-d2af79449e4f	ENSDARG00000015905	72.16	2HPF	Rep1	AllA
12939f50-b030-4547-9458-54c8f8bdfe40	ENSDARG00000039616	32.33	2HPF	Rep1	AllA
12969e41-0771-43ee-96c9-7b2b284655cc	ENSDARG00000013946	98.42	2HPF	Rep1	AllA
129ea56c-3569-435b-bebb-e9b8654f5ad8	ENSDARG00000041362	80.62	2HPF	Rep1	AllA
12a83e8a-8334-4466-9c37-c45c8da7accb	ENSDARG00000098466	142.34	2HPF	Rep1	AllA
12a91fa5-8efc-403e-897b-c19ba92f85d4	ENSDARG00000102992	33.58	2HPF	Rep1	AllA
12aeac04-0948-470f-baaf-059a5410040f	ENSDARG00000043105	19.08	2HPF	Rep1	AllA
12b1c0f3-3733-444f-98f6-549fc7368430	ENSDARG00000035400	86	2HPF	Rep1	AllA
12b3089d-d6a2-46e9-9c61-e2846f1819a6	ENSDARG00000063588	14.45	2HPF	Rep1	AllA
12b5f8e6-feba-4692-939c-8992bf2897e6	ENSDARG00000095281	42.79	2HPF	Rep1	AllA
12bb807b-3c2a-4557-961a-b4ce8e02f4f4	ENSDARG00000098739	30.88	2HPF	Rep1	AllA
12bf8a9f-af35-49da-96a2-7bdb0ca49db5	ENSDARG00000062460	30.65	2HPF	Rep1	AllA
12c12651-8b46-4e60-a669-a4814967dde8	ENSDARG00000098739	89.93	2HPF	Rep1	AllA
12c1c260-f7e1-4064-8b85-5afd26236a75	ENSDARG00000038720	24.18	2HPF	Rep1	AllA
12c5e1f4-5ff6-4507-99db-90ce38fd76c0	ENSDARG00000041904	5.92	2HPF	Rep1	AllA
12c714fb-89dd-471f-b699-680406d6f582	ENSDARG00000032849	41.09	2HPF	Rep1	AllA
12cb8637-541d-4ba2-ae91-b6f3b88787af	ENSDARG00000043236	225.35	2HPF	Rep1	AllA
12cd3c7f-abba-47bd-8107-1089935d697a	ENSDARG00000092856	105.48	2HPF	Rep1	AllA
12d7d711-9a8f-4d3c-b832-0fe79c7dd817	ENSDARG00000039913	16.96	2HPF	Rep1	AllA
12da9062-d946-4c5a-acb2-06b486974127	ENSDARG00000041022	5.39	2HPF	Rep1	AllA
12dc4f64-518f-4ba8-8ce9-8ff04ff62561	ENSDARG00000092693	17	2HPF	Rep1	AllA
12e2f8fb-8981-4e74-9dbc-087dbb838afa	ENSDARG00000073787	25.84	2HPF	Rep1	AllA
12f52703-ccb7-4db2-bb10-2494ab92b22d	ENSDARG00000053858	23.11	2HPF	Rep1	AllA
12fcc1c8-9932-4e60-88d7-ab07a02f52cb	ENSDARG00000100374	69.59	2HPF	Rep1	AllA
12ffe6bd-e60d-4087-a4d0-762fbf3c2d2b	ENSDARG00000038695	154.11	2HPF	Rep1	AllA
13161bee-9b80-4d9b-a2b9-450403dfcb34	ENSDARG00000098739	131.6	2HPF	Rep1	AllA
1319444f-4a79-41ae-b02b-952db260a8c9	ENSDARG00000103211	14.67	2HPF	Rep1	AllA
131aba47-82ab-4a58-8f8a-7891876f9809	ENSDARG00000057089	30.06	2HPF	Rep1	AllA
131c6c93-8ab5-425c-96a1-8f9189140d8b	ENSDARG00000043624	100.26	2HPF	Rep1	AllA
1326d9b9-136f-42e7-841b-b09c5b921339	ENSDARG00000044774	134.44	2HPF	Rep1	AllA
1328b7b2-0a63-44f9-8441-81208e50ce2b	ENSDARG00000055250	22.13	2HPF	Rep1	AllA
132cceaf-b52d-4d50-a421-1ea18b9d7fdc	ENSDARG00000052827	23.59	2HPF	Rep1	AllA
133fe94d-b7c8-4349-9529-4e13537898b0	ENSDARG00000027046	42.7	2HPF	Rep1	AllA
1340bb59-3676-4662-8e10-34dcd9534c72	ENSDARG00000019081	5.29	2HPF	Rep1	AllA
1342f2ba-88b6-434b-8eb1-2c77fb36a127	ENSDARG00000016867	44.88	2HPF	Rep1	AllA
134b23ad-270d-4b21-889e-7fd9ce6e8297	ENSDARG00000069538	23.96	2HPF	Rep1	AllA
1354f498-ba6b-46aa-bae9-69c4e08ac1f2	ENSDARG00000035870	140.12	2HPF	Rep1	AllA
13568684-9ac0-4107-bbe2-a62304284e53	ENSDARG00000075758	128.59	2HPF	Rep1	AllA
1356bccf-7048-438b-aab3-86bd706c8f77	ENSDARG00000015352	55.11	2HPF	Rep1	AllA
135bf3a2-b5ec-4d83-bf0a-ec4f0dae87fd	ENSDARG00000098669	46.8	2HPF	Rep1	AllA
136950ba-c368-4391-9f8f-dd1c221dea32	ENSDARG00000008020	114.89	2HPF	Rep1	AllA
1369ca39-5084-4bc2-8c31-23bba6ea8e76	ENSDARG00000011740	35.36	2HPF	Rep1	AllA
136a70b2-8f7c-4e80-8b10-29a096219193	ENSDARG00000012215	6.76	2HPF	Rep1	AllA
137a32ca-6038-4f38-bbb1-4d76a6c8fbd4	ENSDARG00000005772	31.07	2HPF	Rep1	AllA
13856f8c-cc0b-4c93-b7c0-25fec915bac9	ENSDARG00000012572	28.48	2HPF	Rep1	AllA
13987077-187b-455f-abe6-2dec97adec14	ENSDARG00000018562	82.03	2HPF	Rep1	AllA
139da191-e41c-470b-974c-4b72c1dc4605	ENSDARG00000043236	92.14	2HPF	Rep1	AllA
13ac8e8f-b8f2-498d-83bb-18efd1620210	ENSDARG00000052455	146.06	2HPF	Rep1	AllA
13b91dde-7bc8-44ef-9d57-29c665e1d9c1	ENSDARG00000079110	15.71	2HPF	Rep1	AllA
13bf6896-8ab8-476f-acd8-2beccea5626a	ENSDARG00000003526	17.89	2HPF	Rep1	AllA
13c23c68-cf7d-44ca-8845-fbb4f10fe084	ENSDARG00000073961	28.3	2HPF	Rep1	AllA
13d48e29-059c-4958-99dc-81afddb63d56	ENSDARG00000054307	105.16	2HPF	Rep1	AllA
13d9c711-bc5a-4336-bd4b-e16afcc5445e	ENSDARG00000013946	52.97	2HPF	Rep1	AllA
13da05ce-9ebf-41ea-af5a-63b0496b360d	ENSDARG00000096628	11.73	2HPF	Rep1	AllA
13da3993-274e-440a-b28f-09a635795778	ENSDARG00000034396	49.84	2HPF	Rep1	AllA
13e604af-c0aa-42d2-abe7-d93bc69cc551	ENSDARG00000073787	18.67	2HPF	Rep1	AllA
13ee72cb-7092-48d2-9a34-336f2ca7072d	ENSDARG00000105424	89.95	2HPF	Rep1	AllA
13fc27f6-3e47-46ad-860f-79a2ec57b1d5	ENSDARG00000007449	24.16	2HPF	Rep1	AllA
13fdfc56-0922-4f76-8b67-45eb9347be26	ENSDARG00000008805	4.39	2HPF	Rep1	AllA
13fe83bb-a6c4-4c4f-ac75-199d234bd0b2	ENSDARG00000024295	8.85	2HPF	Rep1	AllA
140185d5-513b-4d38-8912-dc8e44827499	ENSDARG00000043236	44.56	2HPF	Rep1	AllA
1405fdab-dec9-4ea5-9e20-14d62d78a69c	ENSDARG00000038066	25.68	2HPF	Rep1	AllA
140d8eeb-c989-4490-8c1e-f0ea63354bc3	ENSDARG00000043287	136.12	2HPF	Rep1	AllA
140ff15f-d099-48ec-94af-cc34be3f7d2f	ENSDARG00000013719	8.02	2HPF	Rep1	AllA
1416283a-5977-4944-ba08-aedc273ccbe1	ENSDARG00000099383	39.74	2HPF	Rep1	AllA
141a1434-d8d7-4e9d-9025-e19908aede38	ENSDARG00000002710	29.84	2HPF	Rep1	AllA
141b471e-02d0-4503-8f10-adf7a9b7b330	ENSDARG00000104296	64.49	2HPF	Rep1	AllA
1426307f-4b7f-4d22-8a14-71fc1d272eb0	ENSDARG00000014994	91.12	2HPF	Rep1	AllA
142c49d8-a68a-4de3-8d6d-4b60fdf7d35a	ENSDARG00000025518	12.73	2HPF	Rep1	AllA
142c4e41-e965-4b23-8d76-5f0c6a73f114	ENSDARG00000037009	14.05	2HPF	Rep1	AllA
144410ee-84a8-4181-949a-f0155ca9d103	ENSDARG00000005560	4.25	2HPF	Rep1	AllA
144dfb0b-c54d-4375-805d-500d9331e4f7	ENSDARG00000055250	20.61	2HPF	Rep1	AllA
144e5056-64f5-44c7-bede-8f3e7a272c9a	ENSDARG00000076474	16.77	2HPF	Rep1	AllA
145bb3de-d745-43f9-8a83-90c2c8f6e6d2	ENSDARG00000098739	51.32	2HPF	Rep1	AllA
1464baf4-fa34-41d3-997b-3f676c16614f	ENSDARG00000006225	158.92	2HPF	Rep1	AllA
14670581-a798-4e7e-bde8-b0b64cdf2b53	ENSDARG00000008395	109.81	2HPF	Rep1	AllA
14675558-e3b7-4a17-bca0-23f5df2b92a1	ENSDARG00000087393	12.87	2HPF	Rep1	AllA
146a1241-e9cd-4342-bcec-2b2a42189019	ENSDARG00000032013	19.66	2HPF	Rep1	AllA
146bde76-035e-4bb7-8f9a-3f5876e0a435	ENSDARG00000042892	124.66	2HPF	Rep1	AllA
14732870-e52b-4ba5-ac7e-26db724f31cd	ENSDARG00000041217	158.3	2HPF	Rep1	AllA
1473fc52-adc2-434a-af8e-0077b2c09ef9	ENSDARG00000055250	7.86	2HPF	Rep1	AllA
14740dd8-0a99-4492-9be6-f7bcbcb0a7d0	ENSDARG00000014208	55.82	2HPF	Rep1	AllA
14748677-0d23-49bc-b647-90dee89675d2	ENSDARG00000017910	20.14	2HPF	Rep1	AllA
148dfb43-f7df-4c9a-bf04-30aea701ad73	ENSDARG00000028201	15.01	2HPF	Rep1	AllA
149312c4-874a-4392-a951-eb89b428649d	ENSDARG00000018272	15.53	2HPF	Rep1	AllA
1495fb39-3788-461f-b4ad-5a2cdaa38464	ENSDARG00000054799	79.45	2HPF	Rep1	AllA
149aeb9c-8a31-4fb3-a456-9df5f0f82978	ENSDARG00000054578	7.04	2HPF	Rep1	AllA
149fd95a-3e76-4635-ad04-e72826396624	ENSDARG00000035264	58.58	2HPF	Rep1	AllA
14a4fe8d-02d1-44a8-8312-27a69e09638d	ENSDARG00000098916	68.05	2HPF	Rep1	AllA
14ae3b2f-3efa-454c-9d04-a8976c15b6d5	ENSDARG00000035622	12.38	2HPF	Rep1	AllA
14b0de01-e11e-4ad0-9461-7dd63ea34097	ENSDARG00000034497	20.23	2HPF	Rep1	AllA
14b0e21d-a8fd-4f75-8c80-cdf39087b4a7	ENSDARG00000020289	142.81	2HPF	Rep1	AllA
14b7836c-e699-4de1-a331-cf988b1ca431	ENSDARG00000012467	76.37	2HPF	Rep1	AllA
14bc71bd-1e4c-46bc-8140-e16e9ab79dfd	ENSDARG00000003952	81.26	2HPF	Rep1	AllA
14c6e552-589d-4af8-b560-a238da14ce3f	ENSDARG00000014208	12.81	2HPF	Rep1	AllA
14c7676a-a2cf-44c7-abb5-70cc999228ab	ENSDARG00000035167	28.99	2HPF	Rep1	AllA
14cbd64d-1e35-42ca-9608-ef06cc80be8d	ENSDARG00000092553	38.96	2HPF	Rep1	AllA
14d33e41-00a7-45ae-8804-9724180121a5	ENSDARG00000061981	15.64	2HPF	Rep1	AllA
14d6992b-7492-4e5c-b8c0-64ab2875ec04	ENSDARG00000007216	15.55	2HPF	Rep1	AllA
14dd3581-c146-4638-ba2f-3593877a4024	ENSDARG00000095743	15.5	2HPF	Rep1	AllA
14e0f5cf-ec99-465f-91e2-31d15ac8d6a8	ENSDARG00000094300	14.92	2HPF	Rep1	AllA
14e1407c-9e63-4046-ada9-46a862593760	ENSDARG00000073787	109.63	2HPF	Rep1	AllA
14e2a350-a34d-491d-93a5-6aa53f7a75b4	ENSDARG00000007320	62.7	2HPF	Rep1	AllA
14e2e3b0-3b55-4cc7-9a3e-45cd34ee6912	ENSDARG00000009864	35.63	2HPF	Rep1	AllA
14e48dc0-2cb1-490b-82a5-18d5c883350d	ENSDARG00000037238	149.78	2HPF	Rep1	AllA
14efc03a-abc8-4365-bc6c-a569176e1cd3	ENSDARG00000002967	42.88	2HPF	Rep1	AllA
14f47919-d157-42ee-a9f7-f43bc90f365f	ENSDARG00000053457	15.73	2HPF	Rep1	AllA
14f664c0-e1c1-4e2d-be38-ac52ea8b8e66	ENSDARG00000044692	28.78	2HPF	Rep1	AllA
14fb70e3-657a-47ba-beca-2534fa5ece4f	ENSDARG00000091471	123.95	2HPF	Rep1	AllA
14fdf2c7-6e92-434e-89c7-4554b63faf7a	ENSDARG00000100392	33.74	2HPF	Rep1	AllA
15040f03-0e7c-4507-bb0a-3318ab705300	ENSDARG00000038881	138.43	2HPF	Rep1	AllA
15093d4a-8b3c-40cf-9aee-37229b3ba0b6	ENSDARG00000095743	14.71	2HPF	Rep1	AllA
15096833-88d7-432f-b5e0-19e45b592d28	ENSDARG00000114958	8.29	2HPF	Rep1	AllA
15108d4f-5af7-4f88-ad0e-c00bad671fa8	ENSDARG00000056008	39.35	2HPF	Rep1	AllA
15122fcd-97c7-44b3-9615-4eed862e8aa2	ENSDARG00000105134	11.28	2HPF	Rep1	AllA
151665ba-8a2c-423b-92f9-f6a6eed4bc81	ENSDARG00000098739	20.38	2HPF	Rep1	AllA
15182fc2-5de5-421e-8e95-28a873835fb5	ENSDARG00000021372	71.08	2HPF	Rep1	AllA
1519501b-7cee-4c94-9a0d-aabb6259fafa	ENSDARG00000040440	16.75	2HPF	Rep1	AllA
151a488f-cbab-4967-a5bb-b3ffd885932f	ENSDARG00000078754	50.29	2HPF	Rep1	AllA
1521a867-922e-4548-8c83-1782e89f1c7b	ENSDARG00000043105	16.86	2HPF	Rep1	AllA
1532360a-002b-498c-9274-297e2de1a35b	ENSDARG00000054799	67.61	2HPF	Rep1	AllA
1532a34b-73e8-4fca-8157-e043e75d15ae	ENSDARG00000114958	21.01	2HPF	Rep1	AllA
1547966f-3b89-498f-ace6-97c6f12d7e0e	ENSDARG00000010553	126.51	2HPF	Rep1	AllA
154a5b65-88f8-47b2-bf55-7ffb484cde51	ENSDARG00000053474	25.76	2HPF	Rep1	AllA
154bb233-5ddf-46d9-969a-0bd3d25eb66c	ENSDARG00000042853	89.59	2HPF	Rep1	AllA
155c01f2-0e3e-4393-9798-b8203177a573	ENSDARG00000039616	43.32	2HPF	Rep1	AllA
1564748f-4517-4504-b0b6-4d05b3bd7a9c	ENSDARG00000079934	11.54	2HPF	Rep1	AllA
156815fc-8286-4956-99c9-46dc80c6d4c9	ENSDARG00000040161	37.44	2HPF	Rep1	AllA
15687a46-3578-4d60-802a-c45e017b78f2	ENSDARG00000055250	13.64	2HPF	Rep1	AllA
156e0e8d-9f0e-45e3-a439-c09be953441a	ENSDARG00000057805	9.95	2HPF	Rep1	AllA
157037c0-c02e-40d2-bdb5-e5f7cf6c3656	ENSDARG00000075795	19.7	2HPF	Rep1	AllA
158b73b1-fe0f-4626-b334-7e396e19b0e3	ENSDARG00000004713	8.45	2HPF	Rep1	AllA
158bbdfd-4318-46df-882b-b449ebea399e	ENSDARG00000098739	49.22	2HPF	Rep1	AllA
15975bc7-0d2b-4ebe-b1eb-e61b83ac45f3	ENSDARG00000056515	34.91	2HPF	Rep1	AllA
159c77ef-983b-4c7b-b80a-bf8a433a4e04	ENSDARG00000071724	125.82	2HPF	Rep1	AllA
159d7791-168d-4fa9-8167-8165433c4dfd	ENSDARG00000028087	14.58	2HPF	Rep1	AllA
159e10af-1c96-4771-a13b-f87c5e33497c	ENSDARG00000086550	66.05	2HPF	Rep1	AllA
159e5ec2-0dcd-4d31-85aa-3dfb034ab291	ENSDARG00000012563	117.15	2HPF	Rep1	AllA
15a0cd6b-1d5a-40bb-a764-7dc0c0bbdbe2	ENSDARG00000055250	4.06	2HPF	Rep1	AllA
15a3cf97-67f6-4fec-a432-6f832275a0c2	ENSDARG00000091655	38.79	2HPF	Rep1	AllA
15a8455f-0ff6-4f3b-97f9-9ca43b656070	ENSDARG00000052856	261.64	2HPF	Rep1	AllA
15a977df-54ea-4e70-aa9e-0a95ab97f87f	ENSDARG00000069966	56.96	2HPF	Rep1	AllA
15abc8a1-e67a-4117-983b-a0e1c8e9ad72	ENSDARG00000008119	29.39	2HPF	Rep1	AllA
15aeac98-afcd-4041-935e-48cc7681aa1c	ENSDARG00000042458	33.2	2HPF	Rep1	AllA
15c26c5d-283a-4a57-abeb-d038aa7038c8	ENSDARG00000026072	50.43	2HPF	Rep1	AllA
15c38f4c-98db-452c-b49d-a7ac689e156a	ENSDARG00000056832	33.52	2HPF	Rep1	AllA
15cf1c2b-c98b-493b-b562-e4f8d3d37299	ENSDARG00000090912	8.3	2HPF	Rep1	AllA
15d46105-1b95-4895-9d7f-10f2c1c3af80	ENSDARG00000036316	24.07	2HPF	Rep1	AllA
15dd2779-d67e-48dd-a335-a17be1ac8318	ENSDARG00000029695	22.86	2HPF	Rep1	AllA
15e04377-124d-4bec-8283-60074ab33b4a	ENSDARG00000032866	133.57	2HPF	Rep1	AllA
15e1d1d4-18a7-4e10-ae38-dad26d7b466d	ENSDARG00000035622	32.33	2HPF	Rep1	AllA
15f00f25-e49b-406e-b15b-75a184f158c1	ENSDARG00000098853	42.13	2HPF	Rep1	AllA
15f1eabf-102d-4251-ab81-d091d3d7df0e	ENSDARG00000025012	29.42	2HPF	Rep1	AllA
15ff04db-d0a3-4b37-9fcf-c2c352b89eee	ENSDARG00000098739	60.42	2HPF	Rep1	AllA
1609afd9-8535-4ce9-bf6e-9bfcbfe25978	ENSDARG00000009764	9.08	2HPF	Rep1	AllA
1615dd8d-66ed-43c3-b631-20e66546a69a	ENSDARG00000092498	39.52	2HPF	Rep1	AllA
161803d8-d228-4e3e-a640-3ae5a154b32d	ENSDARG00000044402	44.27	2HPF	Rep1	AllA
161a83ed-8e1c-4f4c-9d67-accac16ee25f	ENSDARG00000021059	13.25	2HPF	Rep1	AllA
16231f9f-553d-40ba-91bb-dee7771c006f	ENSDARG00000013861	8.54	2HPF	Rep1	AllA
16234e22-a535-4d49-98ef-3290556f1157	ENSDARG00000027552	13.32	2HPF	Rep1	AllA
1625bb44-0a1c-489a-9348-2af592f4b718	ENSDARG00000099499	72.61	2HPF	Rep1	AllA
16276fd7-5507-49fe-a371-18132a538a05	ENSDARG00000069037	30.42	2HPF	Rep1	AllA
1627a089-bf10-47be-81ed-c02844ca746c	ENSDARG00000103101	40.91	2HPF	Rep1	AllA
16338502-0b1f-4c3d-9c1f-acf8007710c1	ENSDARG00000018145	10.94	2HPF	Rep1	AllA
163fe502-fc3d-4eac-bb46-386f14bc9422	ENSDARG00000071555	46.89	2HPF	Rep1	AllA
16407bcc-107c-4c47-a754-10c5d41b1a45	ENSDARG00000020289	13.45	2HPF	Rep1	AllA
164352de-d3af-4dd3-a44b-af575defe6e3	ENSDARG00000010244	10.82	2HPF	Rep1	AllA
16454935-6528-442b-89f2-073354cb3fe6	ENSDARG00000030694	16.72	2HPF	Rep1	AllA
1647e678-9140-4a00-aeca-19f10e7c34af	ENSDARG00000100826	70.53	2HPF	Rep1	AllA
16487b63-d40e-488b-810c-65b729b9898a	ENSDARG00000099642	114.05	2HPF	Rep1	AllA
164dbfc7-5558-47c1-8d4e-f2dc778508eb	ENSDARG00000069037	58.29	2HPF	Rep1	AllA
165006a3-1140-44bf-9fe7-c92b5d35b0a6	ENSDARG00000043665	24.75	2HPF	Rep1	AllA
1652bb26-8c58-47c4-98fc-59a601943252	ENSDARG00000104674	4.94	2HPF	Rep1	AllA
165e07cd-aab8-43a4-b16c-d2308c41bd76	ENSDARG00000092158	31.01	2HPF	Rep1	AllA
166120d8-46ff-49be-b1b3-50ccbccce2f1	ENSDARG00000078686	45.44	2HPF	Rep1	AllA
16642753-cd5e-4f9f-8b63-d6a73a6d4d44	ENSDARG00000098739	63.24	2HPF	Rep1	AllA
166add15-d058-43f5-b90d-bcf682eb3fa1	ENSDARG00000020504	139.11	2HPF	Rep1	AllA
166d60d6-9393-43aa-9e5d-40a1bd93c5ca	ENSDARG00000023330	218.82	2HPF	Rep1	AllA
1674ecbb-58a5-4817-9a89-e9fe7f78f45c	ENSDARG00000058729	140.86	2HPF	Rep1	AllA
1677feec-5daf-42ea-b633-3b165bcb0967	ENSDARG00000098739	116.3	2HPF	Rep1	AllA
167ed75d-f3b3-4c98-8160-3ae473c034ca	ENSDARG00000014208	134.45	2HPF	Rep1	AllA
1682ba1a-68fd-4cd9-b0b7-b8277cc41de0	ENSDARG00000043457	6.09	2HPF	Rep1	AllA
1685eae6-f208-4ffc-a016-2ec44198052f	ENSDARG00000008805	4.26	2HPF	Rep1	AllA
1689a4f3-53ba-4a1c-84e4-4e3f38c2435b	ENSDARG00000059097	115.98	2HPF	Rep1	AllA
168a020e-c15c-4d01-86c7-94233091315c	ENSDARG00000014208	60.16	2HPF	Rep1	AllA
16938cf4-e2a8-44c8-a27b-014387d8bce6	ENSDARG00000069428	45.8	2HPF	Rep1	AllA
16992426-75be-450d-aaef-485efc2ea87b	ENSDARG00000029058	11.31	2HPF	Rep1	AllA
169af77c-5737-4ac9-8c49-99395b20d359	ENSDARG00000043211	24.39	2HPF	Rep1	AllA
16ab7dc2-1770-4776-b717-99eed6697d3c	ENSDARG00000007221	9.86	2HPF	Rep1	AllA
16b4419e-aa0a-4813-862c-42641e9da03f	ENSDARG00000008224	37.26	2HPF	Rep1	AllA
16ba5a4a-72a4-4496-92b5-28e8a899e44a	ENSDARG00000103846	16.38	2HPF	Rep1	AllA
16bb94d0-bf0b-4e20-8ae4-331843feeb8f	ENSDARG00000071060	36.75	2HPF	Rep1	AllA
16bd6e47-3c9a-4fa4-9621-b6da84c77e4a	ENSDARG00000008434	26.07	2HPF	Rep1	AllA
16c6d996-625b-4798-9588-33bb4d87d677	ENSDARG00000036781	40.1	2HPF	Rep1	AllA
16c70073-b50e-4b01-a564-76247087423f	ENSDARG00000098739	108.92	2HPF	Rep1	AllA
16c75c2b-fbab-4282-94f3-31d2abbd483a	ENSDARG00000062083	41.21	2HPF	Rep1	AllA
16cbc089-36d9-49c4-b72b-8df9ad5d3d70	ENSDARG00000039279	22.74	2HPF	Rep1	AllA
16ccbfbb-0934-4402-9a45-b19af141ece8	ENSDARG00000075178	19.86	2HPF	Rep1	AllA
16cf175c-882c-4024-9712-711966483f23	ENSDARG00000074163	6.85	2HPF	Rep1	AllA
16cf7e3e-23f2-4872-bdde-943588440d7d	ENSDARG00000041974	67.75	2HPF	Rep1	AllA
16d9db32-6bd4-4cd7-bf85-9fec702fa43c	ENSDARG00000090386	20.99	2HPF	Rep1	AllA
16e2b516-817a-4a62-a113-e061d2100e9a	ENSDARG00000009212	72.59	2HPF	Rep1	AllA
16ed51ae-4941-403d-8f2b-181b99acab48	ENSDARG00000086842	31.47	2HPF	Rep1	AllA
16efcfb7-156a-4126-9c33-5785ac36e89e	ENSDARG00000068708	10.62	2HPF	Rep1	AllA
16f75cac-680d-4710-8e55-abad296da992	ENSDARG00000070656	21.65	2HPF	Rep1	AllA
16f769ba-a161-4905-a88c-e93f23a426f3	ENSDARG00000102320	21.57	2HPF	Rep1	AllA
16fc90a7-9bc6-4fe8-b396-0a73b1bc85f9	ENSDARG00000005993	57.77	2HPF	Rep1	AllA
16fccf46-7212-43a0-9641-a065390f7177	ENSDARG00000075795	25.89	2HPF	Rep1	AllA
1703d9e8-5682-4d35-a385-f6092e4446e5	ENSDARG00000041811	23.88	2HPF	Rep1	AllA
1703fb54-d5d4-4d5b-8951-9c1c77655751	ENSDARG00000018637	7.07	2HPF	Rep1	AllA
170f1d7a-c337-41b4-8c05-43ada1eed081	ENSDARG00000074289	49.88	2HPF	Rep1	AllA
1712d008-448e-4492-b6ec-0093fd697ae8	ENSDARG00000098739	82.54	2HPF	Rep1	AllA
1713c853-3380-436f-b727-491e9d2e016d	ENSDARG00000014208	54.11	2HPF	Rep1	AllA
171917b5-768f-41fa-b51a-27b3ea816331	ENSDARG00000014208	45.15	2HPF	Rep1	AllA
17211c2c-e90a-48b0-a8c7-b9bd99f30d46	ENSDARG00000040614	17.02	2HPF	Rep1	AllA
1726d7d3-e571-421a-aa87-3a3c8d84ffed	ENSDARG00000058451	30.3	2HPF	Rep1	AllA
172a69e5-ab18-4312-8f72-92cf3c1dad75	ENSDARG00000039880	16.97	2HPF	Rep1	AllA
172b437b-e92d-4337-8326-14a5bb2531b9	ENSDARG00000031720	26.52	2HPF	Rep1	AllA
172b9f24-e99e-4828-829e-54756802bd97	ENSDARG00000035149	14.61	2HPF	Rep1	AllA
17332987-bb4f-4551-a779-dba0ba329074	ENSDARG00000011125	113.47	2HPF	Rep1	AllA
173742c1-55be-4eeb-9886-276e23f0d70b	ENSDARG00000052966	17.15	2HPF	Rep1	AllA
17380f19-edae-4d71-bc62-7b2be6ac1782	ENSDARG00000103845	151.06	2HPF	Rep1	AllA
173adf02-8413-41b6-b20c-53aee0b70587	ENSDARG00000071409	91.19	2HPF	Rep1	AllA
174befa8-5162-41cc-a233-4d9ec8bef99a	ENSDARG00000043077	113.43	2HPF	Rep1	AllA
174e87d8-ebc7-44da-9fe2-ae51a65c5a5e	ENSDARG00000095623	54.97	2HPF	Rep1	AllA
174feb82-5dbe-4cfa-a25a-c0e3b72df77a	ENSDARG00000003938	16.09	2HPF	Rep1	AllA
17513dca-5210-4b98-a8cb-3ffa8905a528	ENSDARG00000094977	21.28	2HPF	Rep1	AllA
17516e5f-85ed-44a0-8d84-798211e8864d	ENSDARG00000027099	37.73	2HPF	Rep1	AllA
175767f4-2045-4d87-88a6-79a5281cacc0	ENSDARG00000069920	28.42	2HPF	Rep1	AllA
175869de-1287-4d91-a684-74c27cf22969	ENSDARG00000104066	19.01	2HPF	Rep1	AllA
175f2d56-8cea-410d-bc39-a2eb891b3255	ENSDARG00000012899	7.21	2HPF	Rep1	AllA
1760bc8b-d957-4a29-a306-c595c89a71dc	ENSDARG00000001754	27.08	2HPF	Rep1	AllA
17673939-6f47-4c2f-9346-83fcc8593f3e	ENSDARG00000069401	115.52	2HPF	Rep1	AllA
176b3476-7a14-4cd2-a980-3dcbb89db7b5	ENSDARG00000005772	29.21	2HPF	Rep1	AllA
1772aff4-08a0-44f1-81d2-8ac86181edc1	ENSDARG00000009830	18.96	2HPF	Rep1	AllA
17742728-fff4-45f7-b2ec-7aa4510c698b	ENSDARG00000090993	17.47	2HPF	Rep1	AllA
178b76aa-c8f4-4abe-8c00-19ab5a914fbe	ENSDARG00000104170	69.9	2HPF	Rep1	AllA
178c056a-4697-4ac6-b946-c1d02bf043a5	ENSDARG00000009212	59.45	2HPF	Rep1	AllA
17970473-1396-4e0c-8991-bf7700033165	ENSDARG00000029058	190.46	2HPF	Rep1	AllA
179b907e-7272-464d-8fac-a71416545a3e	ENSDARG00000015474	7.34	2HPF	Rep1	AllA
17a766f3-5dc3-445e-9dd1-26e3ae8e25a0	ENSDARG00000039913	50.34	2HPF	Rep1	AllA
17abc5df-59e4-4f3f-a91b-ac049f90fb45	ENSDARG00000021086	106.64	2HPF	Rep1	AllA
17b263c2-c3ed-440e-b638-8c46711b0867	ENSDARG00000077870	56.21	2HPF	Rep1	AllA
17b338d5-f7ac-4e0a-a7a7-f854472423d7	ENSDARG00000003952	48.81	2HPF	Rep1	AllA
17bf53ef-e782-4544-a2cc-2bcf6423cc8a	ENSDARG00000021220	21.55	2HPF	Rep1	AllA
17ceeae3-2e8d-4ea9-8c0a-351bba132c26	ENSDARG00000030756	21.31	2HPF	Rep1	AllA
17d9ecc4-213f-46e3-8fcc-4586dd3debc5	ENSDARG00000004906	10.58	2HPF	Rep1	AllA
17daf449-951c-4495-b1da-c0a664fc24d4	ENSDARG00000011201	66.56	2HPF	Rep1	AllA
17ddfce6-84bc-4baf-966c-5ca2e1fd6f10	ENSDARG00000036678	37.72	2HPF	Rep1	AllA
17e3997a-8223-48da-a88c-ff265eea754c	ENSDARG00000094300	11.83	2HPF	Rep1	AllA
17e4f3a9-ec46-435d-bf4b-e2da787ad7f8	ENSDARG00000040152	60.29	2HPF	Rep1	AllA
17e61cdf-8026-43bd-9af1-8216979d565d	ENSDARG00000024398	40.23	2HPF	Rep1	AllA
17ecb793-8951-4928-885f-75eb32af9c00	ENSDARG00000102389	15.74	2HPF	Rep1	AllA
17efd84b-b082-4f26-bc32-9e0fe732390c	ENSDARG00000024398	37.55	2HPF	Rep1	AllA
17f15ca1-4563-41aa-a17e-b3cd17d7c58f	ENSDARG00000043304	38.33	2HPF	Rep1	AllA
180148c7-c424-48b0-ab0a-3c44af2913b6	ENSDARG00000014068	22.21	2HPF	Rep1	AllA
1806617c-be08-4869-8e71-9172d5c7af6d	ENSDARG00000035167	30.78	2HPF	Rep1	AllA
180b5699-b22d-49fa-956a-bec64312cf10	ENSDARG00000079463	17.42	2HPF	Rep1	AllA
180fa0c0-2db2-479e-9d28-a8156eeb18a9	ENSDARG00000018319	39.49	2HPF	Rep1	AllA
18119614-e765-4c3f-a1cc-898210bcceac	ENSDARG00000059304	15.17	2HPF	Rep1	AllA
18148983-e342-4187-8de3-f66741f8ee60	ENSDARG00000060390	134.83	2HPF	Rep1	AllA
181d312b-376c-4bea-bd57-0146828d6c64	ENSDARG00000041362	50.55	2HPF	Rep1	AllA
1821e975-7070-4c41-a375-747854705c18	ENSDARG00000023267	43.36	2HPF	Rep1	AllA
1825c1a5-85b5-416e-8129-68b33dda896c	ENSDARG00000001162	35.58	2HPF	Rep1	AllA
1836faa2-0886-472d-8834-3e9975d885eb	ENSDARG00000012040	30.28	2HPF	Rep1	AllA
1836fe08-4d5d-4785-8218-2a7a5b14f466	ENSDARG00000104170	21.89	2HPF	Rep1	AllA
1840d536-292c-4b99-b52d-d08c3d608374	ENSDARG00000015543	47.29	2HPF	Rep1	AllA
1846f346-eaaf-409d-8ee5-7f49e0aa45e4	ENSDARG00000110654	27.31	2HPF	Rep1	AllA
184a49cd-cef0-4197-b882-cf5d23a20ae5	ENSDARG00000089930	14.53	2HPF	Rep1	AllA
184be55c-3eba-49cb-9b20-4ddd6e71ee0f	ENSDARG00000027428	22.09	2HPF	Rep1	AllA
1851fdad-af17-4e32-9af7-01795afdd1d9	ENSDARG00000101652	56.47	2HPF	Rep1	AllA
1853b92d-4bb1-4738-b9e6-5af36b8b7651	ENSDARG00000015422	83.72	2HPF	Rep1	AllA
185c9290-3b82-4d34-a5f4-f49379318222	ENSDARG00000013443	50.14	2HPF	Rep1	AllA
185e8334-88e2-47a3-a2df-9125636b6428	ENSDARG00000016867	40.15	2HPF	Rep1	AllA
186dd2c8-812f-4c13-843f-b8aaee53ba20	ENSDARG00000041248	26.31	2HPF	Rep1	AllA
187a5629-16d2-4aa4-bb97-10091bf3625a	ENSDARG00000043685	96.98	2HPF	Rep1	AllA
187c06d5-a863-44d9-83b0-f2b28e1bf9eb	ENSDARG00000009447	49.84	2HPF	Rep1	AllA
187d513a-1e74-41a0-9419-bc932b6a63bb	ENSDARG00000036055	37.7	2HPF	Rep1	AllA
187d8a82-9d96-4782-99ba-7863266fb162	ENSDARG00000019644	36.79	2HPF	Rep1	AllA
188d7625-732a-471c-a357-c5c071154b6b	ENSDARG00000014004	13.46	2HPF	Rep1	AllA
188f959e-fe97-4bda-a9b6-e9deb3360747	ENSDARG00000042458	10.16	2HPF	Rep1	AllA
18943868-65e9-4176-8386-1b28cbe3e993	ENSDARG00000029036	7.66	2HPF	Rep1	AllA
189678bd-89bf-4c4b-ba42-8a03109b551b	ENSDARG00000114958	13.65	2HPF	Rep1	AllA
1897b7d1-5a6c-4dab-8093-f3bd8fab37d2	ENSDARG00000015070	21.24	2HPF	Rep1	AllA
18a5dd53-917f-451e-9151-d174a23a5e9f	ENSDARG00000098433	29.42	2HPF	Rep1	AllA
18ac0b3c-af49-496e-9155-2a2d187b3d78	ENSDARG00000071468	15.13	2HPF	Rep1	AllA
18ada1ab-a94b-45e0-9d17-dc159ce3ee9d	ENSDARG00000044038	16.22	2HPF	Rep1	AllA
18b388f0-3fa5-4e35-866b-8063a834b653	ENSDARG00000061375	26.75	2HPF	Rep1	AllA
18b417e7-6432-4b6b-a896-18fa7d621cf5	ENSDARG00000009830	105.94	2HPF	Rep1	AllA
18b64b62-7e79-496b-9516-a4dabc77ff99	ENSDARG00000105116	94.15	2HPF	Rep1	AllA
18c069de-0f38-41ed-a0c4-3ed3eab47b7f	ENSDARG00000035023	29.93	2HPF	Rep1	AllA
18c46a20-95a1-44dc-b742-fc45b500ecc9	ENSDARG00000087869	20.62	2HPF	Rep1	AllA
18c4ec8c-576a-422e-8868-ef46a6f8b8e9	ENSDARG00000058451	39.84	2HPF	Rep1	AllA
18c53194-c3a0-468f-9a92-72f146302a26	ENSDARG00000059951	54.98	2HPF	Rep1	AllA
18c787a5-83bb-463a-afe8-ddb064e1172d	ENSDARG00000071691	15.62	2HPF	Rep1	AllA
18cd22c1-38e5-4a16-890d-eeb17485842a	ENSDARG00000055250	16.42	2HPF	Rep1	AllA
18cf49f3-a6b4-4561-ae59-a3608d7d21e8	ENSDARG00000036645	56.82	2HPF	Rep1	AllA
18cf7c79-c580-44a0-87cc-ce4e31ab4500	ENSDARG00000035993	176.58	2HPF	Rep1	AllA
18cf9bc0-290c-404e-8ed2-470f107ba0b2	ENSDARG00000078686	92.04	2HPF	Rep1	AllA
18d8ba51-a6cb-4c89-8dc9-5d9a5c46fd88	ENSDARG00000038910	15.29	2HPF	Rep1	AllA
18d8c78d-d49b-41ea-af42-9f655a8ed0a9	ENSDARG00000044521	10.03	2HPF	Rep1	AllA
18d8e702-ca27-40db-a588-c5c3fca30ee6	ENSDARG00000015543	78.21	2HPF	Rep1	AllA
18df6bda-c18c-46b3-9da3-a5aa66547292	ENSDARG00000091872	63.26	2HPF	Rep1	AllA
18ebb1a1-31e4-43ab-a7a8-d29c4ec38053	ENSDARG00000036055	18.95	2HPF	Rep1	AllA
18ee42b2-74cd-4a18-b412-4b062addadcf	ENSDARG00000014208	74.75	2HPF	Rep1	AllA
18ee6374-9c34-4fa1-9d82-807bc2433fa3	ENSDARG00000044521	6.69	2HPF	Rep1	AllA
18f88399-305e-450a-84de-6b944331dcd2	ENSDARG00000036704	7.9	2HPF	Rep1	AllA
19003330-2a94-48cd-b2b6-c2e629686bb4	ENSDARG00000037846	76.95	2HPF	Rep1	AllA
19061b90-c44d-4b3b-9f29-a954c00f9f4c	ENSDARG00000037746	14.3	2HPF	Rep1	AllA
19098ea9-0661-40e7-852b-619c0b69e93f	ENSDARG00000103846	40.02	2HPF	Rep1	AllA
1911151b-8618-4607-abfd-23c4f527c560	ENSDARG00000076474	12.38	2HPF	Rep1	AllA
192ca65a-198c-49ff-87c7-9426b765a061	ENSDARG00000097740	10.62	2HPF	Rep1	AllA
192daa17-1149-48e0-b524-339317e956d0	ENSDARG00000036247	135.37	2HPF	Rep1	AllA
1930bc05-a5e2-4da3-bc84-f9effb669e1b	ENSDARG00000055250	18.91	2HPF	Rep1	AllA
193265c0-ab20-4e93-a8c2-9330a3d0b7df	ENSDARG00000020043	58.43	2HPF	Rep1	AllA
193d5f3e-ab2c-42d6-b79d-8887a8fec1b5	ENSDARG00000101406	9.08	2HPF	Rep1	AllA
19440f49-5141-47a9-a94f-083b12401567	ENSDARG00000068978	86.2	2HPF	Rep1	AllA
1944752e-68c4-43bb-9b70-9b388e85dc30	ENSDARG00000056515	128.76	2HPF	Rep1	AllA
19471e31-20f8-4d50-aa72-cd95c37a56ed	ENSDARG00000073787	17.23	2HPF	Rep1	AllA
194973d5-02d2-45af-ba8d-dd623792fbab	ENSDARG00000052334	8.29	2HPF	Rep1	AllA
194d470c-44b8-4533-b5f3-396fb2daae81	ENSDARG00000091471	144.68	2HPF	Rep1	AllA
194ed188-b1f2-4dfd-87b6-95bb4c7cda99	ENSDARG00000037773	46.72	2HPF	Rep1	AllA
19548485-0d0d-457a-9d45-5c3bb1712765	ENSDARG00000014591	109.69	2HPF	Rep1	AllA
1955425d-bdfd-4b14-bb01-e72018265281	ENSDARG00000101037	14.1	2HPF	Rep1	AllA
195913cf-00d9-450c-bf02-dbe3559fed48	ENSDARG00000093886	10.25	2HPF	Rep1	AllA
1966dc8a-c474-45be-84ab-6e23cdb61d3f	ENSDARG00000087869	53.03	2HPF	Rep1	AllA
196ca66a-6a8b-450f-8d9a-7c6cc66fdfd4	ENSDARG00000008947	32.9	2HPF	Rep1	AllA
1972463d-b006-4892-b03c-3d9217055fd8	ENSDARG00000015543	32.52	2HPF	Rep1	AllA
197844ab-07ce-41ea-9ddd-ca8259efd145	ENSDARG00000027169	10.58	2HPF	Rep1	AllA
197c0af6-b09b-4cd1-a70c-e9e4a9ab1349	ENSDARG00000041533	11.16	2HPF	Rep1	AllA
1986ae32-be2a-4cff-a043-b50e2c0f71ae	ENSDARG00000018432	67.71	2HPF	Rep1	AllA
19874c09-ee2e-431b-899b-4286155c445e	ENSDARG00000077717	15.94	2HPF	Rep1	AllA
198769e4-220d-4b08-82a4-b2285564bcb5	ENSDARG00000034291	26.2	2HPF	Rep1	AllA
198e4ff3-0bc2-477c-906b-21ae4c41f6a7	ENSDARG00000014943	204.76	2HPF	Rep1	AllA
1990fdee-a48d-422c-a62c-1714a03959fe	ENSDARG00000038694	37.56	2HPF	Rep1	AllA
1993a701-1155-4624-89ce-00dd260fe8f2	ENSDARG00000098739	39.23	2HPF	Rep1	AllA
199c2de7-6a4f-4626-8ead-d1c1c38be77d	ENSDARG00000034396	41.21	2HPF	Rep1	AllA
19be7e02-8c8d-4718-ab0e-1b13b8db2c81	ENSDARG00000039616	48.45	2HPF	Rep1	AllA
19bfb3d0-154d-4dcb-a92b-1b3c394d9566	ENSDARG00000003795	12.51	2HPF	Rep1	AllA
19bffca9-49e5-46b0-a9e3-7a3b41a4e819	ENSDARG00000031317	115.59	2HPF	Rep1	AllA
19c05e77-f471-4380-b7d9-76a12f6bb3f4	ENSDARG00000045928	38.2	2HPF	Rep1	AllA
19c79963-a88d-4c81-8fa7-a7b24eb90a9d	ENSDARG00000098350	39.49	2HPF	Rep1	AllA
19d2e1d7-28a2-4181-a5fd-f02d2c96cc7a	ENSDARG00000101900	47.23	2HPF	Rep1	AllA
19e028d7-562f-4bf8-b996-c4b466d560d4	ENSDARG00000059304	36.73	2HPF	Rep1	AllA
19e1ebef-8470-4141-99dc-6b05b530e6cd	ENSDARG00000087330	26.37	2HPF	Rep1	AllA
19e92316-eac7-494a-9a09-7d2afcbd6b30	ENSDARG00000099104	19.66	2HPF	Rep1	AllA
19ed75cb-ff41-4c84-a98a-20d5d646bbab	ENSDARG00000105336	15.45	2HPF	Rep1	AllA
19f15e94-7ed9-43fc-8896-7ecc2d2b4740	ENSDARG00000055250	10.95	2HPF	Rep1	AllA
19f36149-8049-4dab-a9f1-bb9b403a2ebf	ENSDARG00000004713	17.31	2HPF	Rep1	AllA
1a057875-c01e-4868-8d18-f85883a62bfb	ENSDARG00000040678	52.44	2HPF	Rep1	AllA
1a08675e-b4d1-4618-b977-e71fdd2335b4	ENSDARG00000097789	16.72	2HPF	Rep1	AllA
1a101285-4abc-4d07-9e62-2647e578aeab	ENSDARG00000089511	68.69	2HPF	Rep1	AllA
1a14e2d6-22ac-4e48-baa4-f647e4a7fd9c	ENSDARG00000095743	54.77	2HPF	Rep1	AllA
1a14ff10-efe7-4fa8-9e91-7ccfca786d4f	ENSDARG00000059461	47.66	2HPF	Rep1	AllA
1a1676c3-489d-4000-9f77-8b78953e624b	ENSDARG00000098739	50.45	2HPF	Rep1	AllA
1a187feb-62da-4f96-9fcc-ef7f118ff467	ENSDARG00000100392	26.42	2HPF	Rep1	AllA
1a1c88cf-6914-46a0-99ac-5c1ba57977b2	ENSDARG00000103612	7.5	2HPF	Rep1	AllA
1a208141-e675-4411-9c45-3257c2aac2e1	ENSDARG00000040440	20.42	2HPF	Rep1	AllA
1a2fefc7-a1be-43ba-a086-6a9089138f0f	ENSDARG00000023152	25.22	2HPF	Rep1	AllA
1a32b4bb-e6bb-4cda-8ebc-bdf082339e84	ENSDARG00000098739	77.49	2HPF	Rep1	AllA
1a34399d-e5a7-4094-ab91-e853ac17accb	ENSDARG00000071573	30.55	2HPF	Rep1	AllA
1a344513-f5d5-4c31-94a6-54484be27c76	ENSDARG00000019644	22.88	2HPF	Rep1	AllA
1a394acd-d4fe-464b-abf0-e995f4486a6f	ENSDARG00000003952	58.27	2HPF	Rep1	AllA
1a39ee98-98db-47d7-953c-e97d6a64211d	ENSDARG00000021905	114.71	2HPF	Rep1	AllA
1a3a6c63-222d-4fcd-b4c7-6ea01e5a8ede	ENSDARG00000032866	163.8	2HPF	Rep1	AllA
1a3b7afd-6706-4632-8ce3-73d6444cb53e	ENSDARG00000102320	34.59	2HPF	Rep1	AllA
1a3d86b7-9e08-4951-8992-26b129d6ea7c	ENSDARG00000037746	6.41	2HPF	Rep1	AllA
1a45200b-d7e4-4b52-a131-fbed913c09ab	ENSDARG00000103871	44.7	2HPF	Rep1	AllA
1a493401-db8d-412f-9162-7286d57948a3	ENSDARG00000038068	120.14	2HPF	Rep1	AllA
1a49e243-ac6b-471d-834a-1b68abd5b657	ENSDARG00000067975	31.29	2HPF	Rep1	AllA
1a4a729d-7451-4c71-aa89-a5b6ad756a52	ENSDARG00000087666	31.03	2HPF	Rep1	AllA
1a566f8a-f955-4944-99b7-aca19695dcc8	ENSDARG00000008395	165.76	2HPF	Rep1	AllA
1a6030c3-7d85-4808-9d2c-63110697302c	ENSDARG00000029722	121.91	2HPF	Rep1	AllA
1a65549c-5224-4700-8a7b-23db0a053ae9	ENSDARG00000029107	66.01	2HPF	Rep1	AllA
1a65fe70-36b7-4888-9fdc-e9efa2aebe8e	ENSDARG00000092498	84.59	2HPF	Rep1	AllA
1a6a794f-62ea-4bdf-bb68-6f791948793a	ENSDARG00000074895	12.69	2HPF	Rep1	AllA
1a6ea708-87c1-45fe-b06c-095ab0be573f	ENSDARG00000092327	5.69	2HPF	Rep1	AllA
1a74f80a-0d82-4898-a417-8947c05a68ac	ENSDARG00000100392	45.96	2HPF	Rep1	AllA
1a7592f6-37fa-46b7-b79a-6c54c7f8edd6	ENSDARG00000026489	222.17	2HPF	Rep1	AllA
1a7823de-ce99-405b-ba05-9f4590e1547f	ENSDARG00000003952	27.89	2HPF	Rep1	AllA
1a78ba84-4d51-4917-bf4c-9c47ac0fe16c	ENSDARG00000005560	35.68	2HPF	Rep1	AllA
1a820c2c-a561-4c9e-84f5-dded5a66a34e	ENSDARG00000002506	7.68	2HPF	Rep1	AllA
1a823429-eb20-4519-abbb-3848b85ff03c	ENSDARG00000008494	24.72	2HPF	Rep1	AllA
1a8a9320-01d4-4a0d-849e-4abeb87df892	ENSDARG00000016200	181.71	2HPF	Rep1	AllA
1a9869e5-14f5-41a7-8dc3-2e6f1da6ff03	ENSDARG00000074849	158.94	2HPF	Rep1	AllA
1aa73645-825e-42c2-b830-54e724951c3e	ENSDARG00000100741	62.68	2HPF	Rep1	AllA
1ab14b9e-0551-4e67-ad69-2d155130d109	ENSDARG00000100741	94.57	2HPF	Rep1	AllA
1abc20ad-ef87-4e81-ae6d-ffb9654ea6ea	ENSDARG00000076474	7.32	2HPF	Rep1	AllA
1abc4e8d-cce3-4472-814b-c3ed82e25d33	ENSDARG00000032037	4.26	2HPF	Rep1	AllA
1abeeb4a-008c-4345-ad8e-399f576e5fa1	ENSDARG00000038910	43.38	2HPF	Rep1	AllA
1ac70527-8033-4a99-a72d-e651c1acc0aa	ENSDARG00000017235	124.19	2HPF	Rep1	AllA
1acb9406-56d9-45f4-af07-06f67767855f	ENSDARG00000098739	46.39	2HPF	Rep1	AllA
1acc3f92-1b5f-45d7-b47f-ee6cc479f279	ENSDARG00000007385	42.2	2HPF	Rep1	AllA
1ad0f832-fccd-4313-b455-a2af4e98840a	ENSDARG00000038900	9.89	2HPF	Rep1	AllA
1ad671dc-575f-467d-9fc6-7972882f530b	ENSDARG00000077664	45.17	2HPF	Rep1	AllA
1ad894ca-bac0-45f7-8c19-cd580eb8af50	ENSDARG00000024693	23.89	2HPF	Rep1	AllA
1ad8d8c8-0a2e-44c2-901a-5d8bba5063fe	ENSDARG00000101652	61.02	2HPF	Rep1	AllA
1ae2ab97-0aa1-4a85-8382-b71f30c66097	ENSDARG00000043236	69.01	2HPF	Rep1	AllA
1aed69d8-8db5-4b8b-985f-d329b976c59d	ENSDARG00000014208	26.36	2HPF	Rep1	AllA
1aee739f-d712-4e1b-8477-18e37b7c159b	ENSDARG00000027046	26.75	2HPF	Rep1	AllA
1af02ed2-0cc3-42b3-bccc-988626075833	ENSDARG00000043257	15.47	2HPF	Rep1	AllA
1af1df4a-4299-4ab5-ba6a-b879e3a24127	ENSDARG00000060596	64.29	2HPF	Rep1	AllA
1af226d8-3e44-441d-860a-c7a8cb37dd03	ENSDARG00000078917	16.81	2HPF	Rep1	AllA
1af32c59-8774-43b9-9c92-1486731f0819	ENSDARG00000092498	22.43	2HPF	Rep1	AllA
1af3a729-986a-4224-bc64-31bc81983af9	ENSDARG00000038694	42.77	2HPF	Rep1	AllA
1af50fe2-54db-41f3-a1c1-8179f78d0e67	ENSDARG00000018145	63.92	2HPF	Rep1	AllA
1b0370dc-45cc-4c34-b752-5ba3580d2f80	ENSDARG00000043257	27.06	2HPF	Rep1	AllA
1b064817-62a4-45d5-b07d-2e4fbfce606b	ENSDARG00000044760	119.98	2HPF	Rep1	AllA
1b06733c-cf6a-40e8-b04b-f5ffe95ec38c	ENSDARG00000016443	44.48	2HPF	Rep1	AllA
1b089826-3d89-4cb3-a5a8-324add3e5d24	ENSDARG00000102332	106.05	2HPF	Rep1	AllA
1b0d5f62-c7da-46f9-b872-ecc99d80dded	ENSDARG00000037158	164.2	2HPF	Rep1	AllA
1b16819e-72db-41d6-82c1-cb5de45b55a7	ENSDARG00000103846	26.55	2HPF	Rep1	AllA
1b18ad88-4061-4754-b3e5-45f38fcf310c	ENSDARG00000069745	27.7	2HPF	Rep1	AllA
1b1d594e-a4a0-4c21-8d2b-268af37556ca	ENSDARG00000058893	13.67	2HPF	Rep1	AllA
1b30565a-9c8d-475e-b976-47fa7c8ccf23	ENSDARG00000018022	78.14	2HPF	Rep1	AllA
1b388285-4ff1-402b-8104-82319afd3bd6	ENSDARG00000073814	27.15	2HPF	Rep1	AllA
1b3921bc-473f-4765-9688-91a27f643257	ENSDARG00000008936	96.72	2HPF	Rep1	AllA
1b3afeb7-6c52-4eea-b353-dddb4c18e46d	ENSDARG00000071555	24.52	2HPF	Rep1	AllA
1b3d0ebd-90bd-4e25-9208-7546f6ab017e	ENSDARG00000036316	9.64	2HPF	Rep1	AllA
1b3fa668-5d62-4251-8cf8-689ee3b6aa6b	ENSDARG00000003795	16.23	2HPF	Rep1	AllA
1b43150d-cf98-44c5-96cf-e8934dd528ce	ENSDARG00000076474	7.55	2HPF	Rep1	AllA
1b447e04-aa52-4506-9cd1-05db76b90807	ENSDARG00000090912	52.71	2HPF	Rep1	AllA
1b4a42ff-a096-4871-a26a-1ba1ab68f269	ENSDARG00000001313	26.15	2HPF	Rep1	AllA
1b544303-8c0b-47e7-abdf-c493ec6c88dc	ENSDARG00000044491	34.91	2HPF	Rep1	AllA
1b63d561-c08e-4602-9235-f31f94518035	ENSDARG00000021827	23.73	2HPF	Rep1	AllA
1b679786-f103-4e67-8ea6-a5ff63c1f178	ENSDARG00000053457	41.21	2HPF	Rep1	AllA
1b6c7e8b-c424-4f92-8a04-f427e597400f	ENSDARG00000007385	28.17	2HPF	Rep1	AllA
1b6c8404-94f6-44a5-b006-e62d7b78ca54	ENSDARG00000076836	11.29	2HPF	Rep1	AllA
1b6d6ba3-9546-460e-ae1b-e8f9a897fe69	ENSDARG00000014591	117.85	2HPF	Rep1	AllA
1b70d9a9-5034-48b1-8c7a-45030b82b81f	ENSDARG00000032575	6.76	2HPF	Rep1	AllA
1b79ad90-b746-4159-863b-c478593441a8	ENSDARG00000069485	183.06	2HPF	Rep1	AllA
1b7bb432-a55d-43a3-9b47-f033cdd67bcb	ENSDARG00000058463	34.78	2HPF	Rep1	AllA
1b7ddd8c-7bb1-4015-9c40-7a54c50f15e3	ENSDARG00000038068	88	2HPF	Rep1	AllA
1b882590-8d6f-4427-9e9e-28ae2d986801	ENSDARG00000035043	71.6	2HPF	Rep1	AllA
1b949c63-cfd7-48bd-8f6c-a0d088f5ea88	ENSDARG00000079034	166.7	2HPF	Rep1	AllA
1b9ae1f1-2b14-4489-984e-245aec6c8018	ENSDARG00000041040	80.75	2HPF	Rep1	AllA
1b9b6f14-deb6-4aa9-bc95-d378b6fa6ab7	ENSDARG00000025012	40.04	2HPF	Rep1	AllA
1ba5be7e-1ebc-48dc-a7a3-e2fd61327624	ENSDARG00000033099	66.7	2HPF	Rep1	AllA
1ba75521-d119-417e-b054-9cb56f4f04a9	ENSDARG00000038967	31.02	2HPF	Rep1	AllA
1bad5f2a-5b42-48a2-ae4d-cd1a1064a48a	ENSDARG00000069099	58.99	2HPF	Rep1	AllA
1bb0f5fe-d61a-4d46-8004-933ac0115de2	ENSDARG00000013763	64.63	2HPF	Rep1	AllA
1bbf2c2e-06dc-4a36-9f88-01716d7ad22a	ENSDARG00000074849	118.01	2HPF	Rep1	AllA
1bc48ec0-ed15-475f-ba99-7fddd9aebc67	ENSDARG00000040443	40.15	2HPF	Rep1	AllA
1bc6b23a-cbc7-48da-93bb-993bbf05b2c0	ENSDARG00000014536	97.62	2HPF	Rep1	AllA
1bcd7130-b8a6-4e7a-ab9a-bf4f29b59f53	ENSDARG00000090993	49.23	2HPF	Rep1	AllA
1bcf5a80-2a82-4c01-99e2-21971a498abe	ENSDARG00000018165	137.67	2HPF	Rep1	AllA
1bd41854-c50d-4711-a9d2-602d1ac3768c	ENSDARG00000098105	16.94	2HPF	Rep1	AllA
1bd42c97-66be-47e5-9ea6-b3900fafd250	ENSDARG00000005058	27.63	2HPF	Rep1	AllA
1bda7036-f6aa-4a23-9443-921bc077e92e	ENSDARG00000100741	142.38	2HPF	Rep1	AllA
1bdb8747-d979-4df7-b714-ae5c4a49ee45	ENSDARG00000054583	30.6	2HPF	Rep1	AllA
1be100b3-3ad3-4c17-9fc6-3462af057e92	ENSDARG00000087752	55.5	2HPF	Rep1	AllA
1be5dff7-49cd-4473-9ac5-34dda197e5ff	ENSDARG00000069909	13.97	2HPF	Rep1	AllA
1beb5298-2f8d-478f-b217-7f6b584279cf	ENSDARG00000010946	125.97	2HPF	Rep1	AllA
1bef7a8a-4958-4eba-af8c-84bec2cee97b	ENSDARG00000025012	20.49	2HPF	Rep1	AllA
1bf86487-09f2-4c7d-b6e0-86956f5ba7cb	ENSDARG00000003795	15.76	2HPF	Rep1	AllA
1bf86adb-b280-4564-bcb5-e1eb168f9b11	ENSDARG00000117089	11.06	2HPF	Rep1	AllA
1bfa4529-e78e-487d-baf7-5cb6373a6fa9	ENSDARG00000038694	129.95	2HPF	Rep1	AllA
1bfe21c8-806b-4d00-8b90-54fc94e1bc6f	ENSDARG00000026577	168.17	2HPF	Rep1	AllA
1c10a430-e319-4fc4-ad12-fceb790659c5	ENSDARG00000018145	38.45	2HPF	Rep1	AllA
1c13f941-fe4a-4788-8e75-37f12c62cb09	ENSDARG00000076176	6.98	2HPF	Rep1	AllA
1c1b4f88-daef-4aed-b598-3528590e84c5	ENSDARG00000103271	29.18	2HPF	Rep1	AllA
1c1d9efb-161e-433a-b176-db59b93317fa	ENSDARG00000055481	73.14	2HPF	Rep1	AllA
1c28422e-0860-4350-b731-18da59fca370	ENSDARG00000076836	7.94	2HPF	Rep1	AllA
1c2ef25d-d6a6-4697-a602-fb652383f1a6	ENSDARG00000071555	62.96	2HPF	Rep1	AllA
1c2f5e82-2211-4a69-a68c-646063a8dfde	ENSDARG00000044562	25.49	2HPF	Rep1	AllA
1c31ca7e-41d4-4041-b38a-2fa58d71cdf8	ENSDARG00000002509	29.27	2HPF	Rep1	AllA
1c31dd06-a7f1-49ef-a34a-63a55cd25c49	ENSDARG00000009640	8.33	2HPF	Rep1	AllA
1c38f5df-c926-4dbf-905b-a3445151b6f1	ENSDARG00000030441	26.47	2HPF	Rep1	AllA
1c3d5c4d-3b3f-462d-a6ce-b8a4d1eb5e86	ENSDARG00000101766	71.42	2HPF	Rep1	AllA
1c4b151c-625f-471a-98ef-d6cd92da54bb	ENSDARG00000070239	25.72	2HPF	Rep1	AllA
1c55fe85-3dc1-4733-9d3a-89cbacb8f86d	ENSDARG00000051962	142.03	2HPF	Rep1	AllA
1c5a60e4-b2b6-4ee2-9f8f-230e1870a181	ENSDARG00000054362	117.15	2HPF	Rep1	AllA
1c61566c-f512-4bfd-b6a0-ad798e02fb4b	ENSDARG00000006487	64.35	2HPF	Rep1	AllA
1c7ccc66-b676-40d4-89ae-37cdb16ce3b8	ENSDARG00000007099	179.26	2HPF	Rep1	AllA
1c817150-62c5-48dc-a8a7-a127bf9da789	ENSDARG00000059128	20.52	2HPF	Rep1	AllA
1c8280fa-bae4-4f11-ba28-bbda966acfd0	ENSDARG00000005098	96.09	2HPF	Rep1	AllA
1c857118-c407-4c56-bf98-4a19e600631c	ENSDARG00000044521	8.19	2HPF	Rep1	AllA
1c889a58-3ec6-4bf5-98e2-9a03ba880467	ENSDARG00000005058	69.63	2HPF	Rep1	AllA
1c8f4995-76ac-4937-9866-3360817f7a5b	ENSDARG00000052673	85.71	2HPF	Rep1	AllA
1c905b86-4492-4d6f-8e9d-fcaa743e6b02	ENSDARG00000100392	66.96	2HPF	Rep1	AllA
1c9079b0-31f1-4919-ad68-3b51434cc1a4	ENSDARG00000028894	73.68	2HPF	Rep1	AllA
1c90ca63-3950-4cd5-8484-8cfeb0df062f	ENSDARG00000016093	118.55	2HPF	Rep1	AllA
1c93e8b3-391a-4306-92e9-e3e635a5765c	ENSDARG00000058734	21.28	2HPF	Rep1	AllA
1c95b459-4c22-4827-932c-5b379f7bde40	ENSDARG00000104674	13.52	2HPF	Rep1	AllA
1c97e15c-6bae-41ea-90ed-487fdb9d0884	ENSDARG00000026834	43.86	2HPF	Rep1	AllA
1c9fc619-d017-4e78-a85f-91a0dcb45f9e	ENSDARG00000026871	12.2	2HPF	Rep1	AllA
1ca40286-ebdd-4269-9d2c-e63ff1fb5088	ENSDARG00000093886	11.91	2HPF	Rep1	AllA
1cae2c91-5621-4982-9459-071be5b04f29	ENSDARG00000098753	68.45	2HPF	Rep1	AllA
1cafea69-0171-4f0a-b319-be47d73a6402	ENSDARG00000001890	126.97	2HPF	Rep1	AllA
1cb4589e-dc26-4603-9c56-30b4b85478d6	ENSDARG00000071555	30.16	2HPF	Rep1	AllA
1cb7ce33-9b60-4ad3-83c2-db11d0d1aa2d	ENSDARG00000015070	47.46	2HPF	Rep1	AllA
1cb9cd52-a60a-437b-bf5e-dddbf9182e04	ENSDARG00000036678	39.16	2HPF	Rep1	AllA
1cc066a5-adee-4544-af72-6d7f23bee646	ENSDARG00000043665	65.94	2HPF	Rep1	AllA
1cc2013d-bc62-4015-817a-e88c37c2e2d3	ENSDARG00000017703	42.18	2HPF	Rep1	AllA
1cc2050b-775e-4612-8df4-3cc1e398eda6	ENSDARG00000086618	82.08	2HPF	Rep1	AllA
1cc2c216-ebad-4af1-a3b0-5ad6490b0e0d	ENSDARG00000077664	31.68	2HPF	Rep1	AllA
1cc9ea8f-aebe-4592-8a2c-d5efd56f3277	ENSDARG00000043848	9.91	2HPF	Rep1	AllA
1ccab7f6-0fe4-4563-876c-cef00b67d224	ENSDARG00000068575	85.13	2HPF	Rep1	AllA
1cd83628-01a4-41ff-be4d-503cdbb9c0b3	ENSDARG00000071573	112.98	2HPF	Rep1	AllA
1cdfbe7c-f482-4238-b323-b6512e760a21	ENSDARG00000038967	25.63	2HPF	Rep1	AllA
1cec44f8-ef68-4641-9157-72017229a919	ENSDARG00000026871	31.5	2HPF	Rep1	AllA
1ceebdb1-5568-470f-9764-d4e0faf3aa20	ENSDARG00000030781	5.41	2HPF	Rep1	AllA
1ceff664-14ae-41ee-8aaa-886f4b5ca327	ENSDARG00000029795	24.08	2HPF	Rep1	AllA
1cf54470-6869-4a16-a1bc-e926ba7953f3	ENSDARG00000020749	29.12	2HPF	Rep1	AllA
1cf5869b-9136-4ea8-9ad3-5e3a25f07629	ENSDARG00000079823	10.1	2HPF	Rep1	AllA
1d054a01-78c4-4001-adcd-ac57dfa4aaea	ENSDARG00000043287	28.68	2HPF	Rep1	AllA
1d05f126-344b-40a5-8b7d-2937746ee042	ENSDARG00000059908	42.64	2HPF	Rep1	AllA
1d09b8f9-66b4-4c28-8c72-0ed5787b7581	ENSDARG00000005230	10.83	2HPF	Rep1	AllA
1d0ae8c2-b90e-41e0-99f6-5a605645c99e	ENSDARG00000008740	96.68	2HPF	Rep1	AllA
1d0b6201-bfcf-440b-a0ac-4485caba1e3f	ENSDARG00000034956	86.39	2HPF	Rep1	AllA
1d110d8c-0b9f-4e83-9891-8f55e4a79869	ENSDARG00000068708	13.37	2HPF	Rep1	AllA
1d126ab7-eac9-453b-8d69-13fd8e8a343c	ENSDARG00000030949	100.33	2HPF	Rep1	AllA
1d16b4c9-7157-4d14-89dc-ff59c8dec301	ENSDARG00000009745	25.6	2HPF	Rep1	AllA
1d1a4a68-0a03-4635-8d45-20925809a7f4	ENSDARG00000103979	72.34	2HPF	Rep1	AllA
1d1f98e0-fee8-4a9c-824d-30c990862855	ENSDARG00000038743	56.47	2HPF	Rep1	AllA
1d29f69a-5ef6-48cc-8b4a-a80250bf87d3	ENSDARG00000011125	52.96	2HPF	Rep1	AllA
1d2b3967-01dd-4d4e-917e-5d82bf828d34	ENSDARG00000014208	31.49	2HPF	Rep1	AllA
1d2c48b8-4dba-4f9f-bc68-6a51a5785228	ENSDARG00000018797	72.41	2HPF	Rep1	AllA
1d2de58d-7017-4c2b-9d5d-9b15c42599aa	ENSDARG00000045565	21.82	2HPF	Rep1	AllA
1d324f45-eda2-4c59-b7b3-d6b8e0bf79f3	ENSDARG00000095281	26.93	2HPF	Rep1	AllA
1d35231c-8500-4faa-9280-92fb6b5cea06	ENSDARG00000026871	8.81	2HPF	Rep1	AllA
1d37e94c-a839-447b-888a-3377cc472679	ENSDARG00000074849	139.96	2HPF	Rep1	AllA
1d398533-358c-46df-bc61-a28717d8a908	ENSDARG00000098739	73.59	2HPF	Rep1	AllA
1d3a6b6e-fb67-4d3f-8a75-98ee3b705719	ENSDARG00000055885	9.7	2HPF	Rep1	AllA
1d3d4862-c13f-41ca-ad73-b6088157b833	ENSDARG00000026453	29.65	2HPF	Rep1	AllA
1d418b94-962b-4f5f-935d-e6fc1780dde7	ENSDARG00000043287	20.88	2HPF	Rep1	AllA
1d455d21-776f-4a99-85ea-0c245f1dcd40	ENSDARG00000015543	65.51	2HPF	Rep1	AllA
1d489285-f08e-4a0e-acf8-9bdf5ae86f54	ENSDARG00000055524	15.27	2HPF	Rep1	AllA
1d4b3fe5-ba79-4715-a323-d7e37c10c129	ENSDARG00000090912	103.93	2HPF	Rep1	AllA
1d4bd254-a04e-4898-bac2-bfd7e168ca25	ENSDARG00000018145	55.07	2HPF	Rep1	AllA
1d4d395f-ae34-49e4-af1d-ba16d93083a2	ENSDARG00000005078	59.69	2HPF	Rep1	AllA
1d54c336-5fdc-4c3d-854e-dfdb60d3d320	ENSDARG00000017624	100.65	2HPF	Rep1	AllA
1d569cc7-55ba-405c-84d5-27f06e6ffb55	ENSDARG00000053995	15.05	2HPF	Rep1	AllA
1d68aa79-0227-4493-a2a4-f676de0b45a6	ENSDARG00000014208	26.45	2HPF	Rep1	AllA
1d6ba6b1-77f6-404d-9855-67666ab2b2cf	ENSDARG00000045815	38.47	2HPF	Rep1	AllA
1d7a6948-41c0-40a8-9116-154f6aa80097	ENSDARG00000041203	141.86	2HPF	Rep1	AllA
1d7c0e07-6944-497c-b7af-53a77e9bcba2	ENSDARG00000017163	89.9	2HPF	Rep1	AllA
1d853801-126c-4f1b-8844-2afbcb95843f	ENSDARG00000021787	118.07	2HPF	Rep1	AllA
1da2382e-e63b-4ecc-ac21-e9626e926c0a	ENSDARG00000098739	89.43	2HPF	Rep1	AllA
1dadf97d-8bd9-42b0-9802-70ca71c96d92	ENSDARG00000105134	21.32	2HPF	Rep1	AllA
1db0028d-55de-4aae-a34d-e8aaa6efec9e	ENSDARG00000037746	15.6	2HPF	Rep1	AllA
1db46e70-dc79-4813-a83b-582f9d2968a7	ENSDARG00000018022	63.52	2HPF	Rep1	AllA
1db6dd03-3163-4146-9458-a10603cf7e8f	ENSDARG00000008947	51.15	2HPF	Rep1	AllA
1dbd80c7-8758-4539-b4ca-eca4d2d30a49	ENSDARG00000045051	110.36	2HPF	Rep1	AllA
1dc2308a-57c1-4112-97a8-380030dd905a	ENSDARG00000036316	45.53	2HPF	Rep1	AllA
1dc50d7e-5464-4e61-a089-85e0884245fd	ENSDARG00000062363	26.42	2HPF	Rep1	AllA
1dcddd82-9165-4292-ae42-8b7ffe76f020	ENSDARG00000100514	92.7	2HPF	Rep1	AllA
1dd553c2-0b70-441f-88cb-c34dd9cd8453	ENSDARG00000056583	59.43	2HPF	Rep1	AllA
1dd70e29-080f-4d99-803f-d474e56b9764	ENSDARG00000015070	27.18	2HPF	Rep1	AllA
1dddcb94-5c94-48f4-b64b-2ab820c6bf5b	ENSDARG00000094833	17.38	2HPF	Rep1	AllA
1ddde163-3db4-4101-98e9-7e7627509452	ENSDARG00000092464	52.52	2HPF	Rep1	AllA
1de62e88-f183-4ba7-a258-fcb2f9903bc1	ENSDARG00000096849	100.7	2HPF	Rep1	AllA
1deb02f2-ea64-4609-91b8-615ccacf63cf	ENSDARG00000037009	52.61	2HPF	Rep1	AllA
1dee30a2-6ae2-49e8-aff3-f4e6db27b242	ENSDARG00000003952	8.28	2HPF	Rep1	AllA
1df42091-5b34-4d3f-aa64-438054ea9ea6	ENSDARG00000030756	15.19	2HPF	Rep1	AllA
1e02dc44-ffae-4d9f-97a2-d28a67b52264	ENSDARG00000069920	68.35	2HPF	Rep1	AllA
1e04c7e1-86bb-4f4c-add4-78d3661d8681	ENSDARG00000036834	49.1	2HPF	Rep1	AllA
1e107133-0017-4598-ac7f-25e685eb8986	ENSDARG00000069037	54.07	2HPF	Rep1	AllA
1e16b76e-63b0-467f-9cb0-493c66951bbf	ENSDARG00000020929	109.16	2HPF	Rep1	AllA
1e1ccafe-74b6-4ea6-bc5d-0a2bd69ea308	ENSDARG00000012915	71.99	2HPF	Rep1	AllA
1e22e824-7cc3-4170-bdf4-539348cbb2a5	ENSDARG00000098739	103.68	2HPF	Rep1	AllA
1e337ce8-f372-487c-93e5-908e78fcff9f	ENSDARG00000014208	11.01	2HPF	Rep1	AllA
1e39bbf6-3bdf-4443-9006-99671fd6ba71	ENSDARG00000014591	183.61	2HPF	Rep1	AllA
1e3a25e4-7926-4c33-82d6-ae3232d2a1cd	ENSDARG00000098739	51.88	2HPF	Rep1	AllA
1e3d15c2-0ff5-4a4f-867d-3b8bd924f2e4	ENSDARG00000026489	156.61	2HPF	Rep1	AllA
1e41e337-8e39-44c0-ab7b-b4f04698aff7	ENSDARG00000098739	102.87	2HPF	Rep1	AllA
1e4636ec-84a8-493a-8c7f-2236bc00db63	ENSDARG00000098739	52.51	2HPF	Rep1	AllA
1e4ac5f9-cf78-4849-8634-0a3a0a279ad3	ENSDARG00000017294	66.86	2HPF	Rep1	AllA
1e4fe4f2-8dda-4bc7-950d-c48637962135	ENSDARG00000021439	8.6	2HPF	Rep1	AllA
1e522d79-5a6b-4acc-ae4a-2c28fd84bd73	ENSDARG00000098919	10.71	2HPF	Rep1	AllA
1e642442-6ddd-4fe0-a68a-74cb210aa6c7	ENSDARG00000044760	28.15	2HPF	Rep1	AllA
1e6741c2-22b5-4e80-8f22-27119500055b	ENSDARG00000020504	73.12	2HPF	Rep1	AllA
1e6b4525-23d9-4df7-8c7a-d2b6b9a89f73	ENSDARG00000037537	21.27	2HPF	Rep1	AllA
1e6fa3c1-12dc-41d8-a53f-4a8e7139ca7c	ENSDARG00000008155	117.98	2HPF	Rep1	AllA
1e77e643-b5bb-4ae6-bcaf-2c151a04c96b	ENSDARG00000012215	13.31	2HPF	Rep1	AllA
1e7a2d30-ede1-4e58-9406-813e40736772	ENSDARG00000101543	62.01	2HPF	Rep1	AllA
1e88d651-b9af-4771-9e59-6f4bae9d6253	ENSDARG00000074242	25.76	2HPF	Rep1	AllA
1e8d5634-5ace-41c6-9436-9e58eff0e009	ENSDARG00000031044	5.68	2HPF	Rep1	AllA
1e901620-6c3f-4821-9c04-32ceb128d839	ENSDARG00000092445	15.13	2HPF	Rep1	AllA
1ea4edfd-7f0e-42dd-911c-5de6b341c042	ENSDARG00000009212	71.06	2HPF	Rep1	AllA
1ea97fd3-08e2-4c44-b69a-1e3f4b711dc6	ENSDARG00000058861	60.2	2HPF	Rep1	AllA
1ea9e61f-32db-4c92-98d6-caa85f119e9f	ENSDARG00000043004	58.52	2HPF	Rep1	AllA
1eba9361-7f1e-40ef-a76f-e7adf0257208	ENSDARG00000094277	55.08	2HPF	Rep1	AllA
1ebbf2ec-099b-4dd2-9892-96c6ea57f0f1	ENSDARG00000098344	84.9	2HPF	Rep1	AllA
1ebe4737-d34c-4a85-b7d1-f7ff68bc3557	ENSDARG00000069100	69.77	2HPF	Rep1	AllA
1ebe701a-19c7-4cbe-9eec-d0dc343a64c4	ENSDARG00000076474	16.09	2HPF	Rep1	AllA
1ec85958-7006-4041-98cd-52cc465141d6	ENSDARG00000057299	67.85	2HPF	Rep1	AllA
1ec89bd3-5900-4a7e-9d23-08844071add3	ENSDARG00000039980	161.88	2HPF	Rep1	AllA
1ec94741-f24f-40e1-853d-d1f784412b07	ENSDARG00000030759	13.26	2HPF	Rep1	AllA
1ed43a41-af04-4b13-9e1c-ec367dc948a5	ENSDARG00000004906	27.04	2HPF	Rep1	AllA
1ed57596-8001-471c-a0ef-4e77d62c0a0e	ENSDARG00000035549	22.94	2HPF	Rep1	AllA
1ee242e3-654f-4076-838d-7419236dc762	ENSDARG00000007465	46.83	2HPF	Rep1	AllA
1ee39eae-f1cb-42a6-ae05-94f0b9ebcc81	ENSDARG00000078473	188.81	2HPF	Rep1	AllA
1ee4b6af-060d-4a4d-a90f-b20ced042a6a	ENSDARG00000074163	78.6	2HPF	Rep1	AllA
1ee73e56-6e58-4561-bb5f-e87d3547fc52	ENSDARG00000041811	38.52	2HPF	Rep1	AllA
1eee7262-96ab-4efc-9fe5-e12a3bd3fff0	ENSDARG00000076474	64.76	2HPF	Rep1	AllA
1effe69e-2879-46fb-a098-fc142ae99312	ENSDARG00000026871	45.16	2HPF	Rep1	AllA
1f0564d8-16ec-4a86-a344-b27de5b4f36e	ENSDARG00000058212	23.08	2HPF	Rep1	AllA
1f063a37-c2e8-42a0-aceb-5b6b51a2d76e	ENSDARG00000076317	26.12	2HPF	Rep1	AllA
1f0ac659-eccd-492b-933a-94eda93bc77a	ENSDARG00000028119	47.83	2HPF	Rep1	AllA
1f0ba240-cbf2-4b27-9863-8dbb798121f6	ENSDARG00000005675	45.56	2HPF	Rep1	AllA
1f0c8c16-571d-4b07-96d5-dc3c058bbe59	ENSDARG00000069099	46.21	2HPF	Rep1	AllA
1f0fa132-e77c-4131-bb36-420961d62ffb	ENSDARG00000102452	5.46	2HPF	Rep1	AllA
1f13d05b-4b61-49ce-8636-41608c5f9855	ENSDARG00000055969	32.77	2HPF	Rep1	AllA
1f147c82-eff0-4c7e-93f0-1eaa22918dd2	ENSDARG00000104170	23.81	2HPF	Rep1	AllA
1f1514b2-4892-468f-9ead-a1e647d06602	ENSDARG00000019706	20.58	2HPF	Rep1	AllA
1f155865-be57-496a-877f-a61ddc695957	ENSDARG00000054799	9.43	2HPF	Rep1	AllA
1f1831e6-8300-4229-87ba-d87a025c7c73	ENSDARG00000026616	88.32	2HPF	Rep1	AllA
1f1c482e-2524-4f7f-b5d3-d0c89ad415cd	ENSDARG00000098739	65.3	2HPF	Rep1	AllA
1f29ee1a-83bd-4ed4-a5e5-efdd1a6cac5c	ENSDARG00000069241	10.43	2HPF	Rep1	AllA
1f2ecdec-8584-4389-94e6-30351adb0291	ENSDARG00000062460	16.11	2HPF	Rep1	AllA
1f317818-bf8e-45c5-8f86-ff5b5081fe6c	ENSDARG00000043453	65.14	2HPF	Rep1	AllA
1f33359d-14ff-4ee5-8534-011d63cabb51	ENSDARG00000020289	24.78	2HPF	Rep1	AllA
1f3928d3-956f-4f63-a17e-9b4cf8fd9e03	ENSDARG00000079934	21.18	2HPF	Rep1	AllA
1f4097a3-4016-416b-a61e-294289f1dac6	ENSDARG00000069920	98.67	2HPF	Rep1	AllA
1f417de6-488b-4aa3-b39a-2cdd869a49e9	ENSDARG00000011360	16.42	2HPF	Rep1	AllA
1f45006b-1c9f-460f-aa1e-a91cff361baf	ENSDARG00000092924	23.3	2HPF	Rep1	AllA
1f451387-b6a9-430e-96cf-759c6acd8672	ENSDARG00000102963	37.63	2HPF	Rep1	AllA
1f4a8695-5edc-4ebb-81e7-3f94f5f05016	ENSDARG00000035622	39.11	2HPF	Rep1	AllA
1f4cf2ab-a334-408a-b6cc-33c5dac05135	ENSDARG00000052334	20.82	2HPF	Rep1	AllA
1f55b7c1-ffe7-4727-bf1e-7492b89441f6	ENSDARG00000030756	32.54	2HPF	Rep1	AllA
1f57c78c-6092-4e17-a15a-c75e06fd7c12	ENSDARG00000092553	64.97	2HPF	Rep1	AllA
1f5efe12-89e0-4f46-b35a-dc737b524136	ENSDARG00000019838	27.63	2HPF	Rep1	AllA
1f5fec90-a3b5-4f4d-86fa-635d89df4915	ENSDARG00000059933	81.04	2HPF	Rep1	AllA
1f609503-01f6-4cf4-89fb-e051db836383	ENSDARG00000068641	48.01	2HPF	Rep1	AllA
1f60c1bc-03a9-40d1-8b4d-c38083c7762e	ENSDARG00000107511	51.8	2HPF	Rep1	AllA
1f616548-9972-447e-a68c-97aad90dae64	ENSDARG00000028119	118.38	2HPF	Rep1	AllA
1f644ae3-168a-4f71-bffc-d1da21e2ad93	ENSDARG00000034291	53.26	2HPF	Rep1	AllA
1f6c7723-20ad-4b55-9a56-4b173db07491	ENSDARG00000044521	9.36	2HPF	Rep1	AllA
1f710baf-ed25-42ae-83cd-399580081ced	ENSDARG00000071040	4.51	2HPF	Rep1	AllA
1f711836-9acc-4558-b5b5-41ec3e4c89d4	ENSDARG00000097264	20.42	2HPF	Rep1	AllA
1f774619-c3b9-4bd5-9a97-d60e4c5f8537	ENSDARG00000030441	18.73	2HPF	Rep1	AllA
1f7d916e-eaa8-4fee-ad45-e1c2070a157e	ENSDARG00000009942	4.22	2HPF	Rep1	AllA
1f826521-2981-4e4a-99ee-c2a0e6facbd9	ENSDARG00000037870	10.06	2HPF	Rep1	AllA
1f8ae5b9-b80b-4dcf-8165-fd4a2f67647b	ENSDARG00000057089	71.48	2HPF	Rep1	AllA
1f8ebfe1-f1a0-4606-8224-0f0da049cf0f	ENSDARG00000087779	32.9	2HPF	Rep1	AllA
1f999ce2-c5fc-45be-8d77-9717eadb855d	ENSDARG00000003920	24.33	2HPF	Rep1	AllA
1f9e52c7-9a8f-4e19-b900-8e06c83829eb	ENSDARG00000077620	103.47	2HPF	Rep1	AllA
1fa2003b-8047-4f14-a486-f58358603fbc	ENSDARG00000090912	13.54	2HPF	Rep1	AllA
1fab77a0-8031-48d8-b1bf-100cfff8d78a	ENSDARG00000016968	14.23	2HPF	Rep1	AllA
1fabdac0-52cf-4dd7-a233-082812ee50c5	ENSDARG00000017311	97.9	2HPF	Rep1	AllA
1fafab2e-7fd0-4194-975e-f90e8e984b4e	ENSDARG00000058323	109.82	2HPF	Rep1	AllA
1fb2ff41-6143-4d3b-bb72-ca515564202d	ENSDARG00000014898	27.05	2HPF	Rep1	AllA
1fbacae2-31cb-40f4-947d-2186f984d4f8	ENSDARG00000056695	28.7	2HPF	Rep1	AllA
1fbc7545-5c12-4b43-9025-2286679a9d19	ENSDARG00000098739	94.63	2HPF	Rep1	AllA
1fc5ba0b-9bdb-46bf-8b58-1ddc2b3dfaf0	ENSDARG00000088929	110.72	2HPF	Rep1	AllA
1fc8af08-ce91-4103-a95d-f781c5215c28	ENSDARG00000054578	5.75	2HPF	Rep1	AllA
1fcdd7f8-c333-43ac-a109-0e63199b0592	ENSDARG00000043257	14.37	2HPF	Rep1	AllA
1fde8dc0-6313-4c93-bb64-8cbbdd7a02ad	ENSDARG00000006545	52.26	2HPF	Rep1	AllA
1fdf7cfd-95af-4d51-be98-b125f1eda82e	ENSDARG00000006260	70.37	2HPF	Rep1	AllA
1fe10704-c4b3-46d7-b5f1-4564ebf30edb	ENSDARG00000053021	45.8	2HPF	Rep1	AllA
1fe15375-360f-4ee8-9188-6a064518bb8a	ENSDARG00000039996	13.69	2HPF	Rep1	AllA
1fea3255-931b-4933-9026-b3b40e2ac625	ENSDARG00000007320	68.48	2HPF	Rep1	AllA
1fea566b-fe93-42b0-9f34-52681fc4729c	ENSDARG00000088383	29.57	2HPF	Rep1	AllA
1fed9316-8175-4a11-b117-15db3109aaea	ENSDARG00000010752	41.81	2HPF	Rep1	AllA
1fedbfb5-5e9f-47b0-b16c-5b228390be15	ENSDARG00000076618	13.77	2HPF	Rep1	AllA
1ff93a01-1bba-4d07-92fc-8449233b0000	ENSDARG00000011885	41.33	2HPF	Rep1	AllA
1ffbcb7b-4a64-4fc8-8b01-563a4598fee0	ENSDARG00000020289	43.7	2HPF	Rep1	AllA
1ffc340e-d45d-4d5f-b007-84b9aa950d6c	ENSDARG00000100766	5.38	2HPF	Rep1	AllA
1ffc7002-1715-4e42-b0dc-5947fac5a981	ENSDARG00000103846	22.84	2HPF	Rep1	AllA
1ffcbc70-fc42-4774-ac75-405b2da31b66	ENSDARG00000100317	52.4	2HPF	Rep1	AllA
1ffddec6-ab63-4884-b97e-1d84a5da895d	ENSDARG00000005218	29.18	2HPF	Rep1	AllA
1ffed495-6532-4bde-abb2-7414e8a3f49c	ENSDARG00000044812	18	2HPF	Rep1	AllA
20046b6b-185e-4383-8e5f-70a17e1f0378	ENSDARG00000014208	46.68	2HPF	Rep1	AllA
2004b898-d3c1-4fd7-b315-0f322904553d	ENSDARG00000052374	58.49	2HPF	Rep1	AllA
200f35ad-eaf7-4423-ad60-91a677badf0e	ENSDARG00000034396	47.86	2HPF	Rep1	AllA
2010a01e-3638-4484-ab53-c2be6343d7a6	ENSDARG00000024681	77.84	2HPF	Rep1	AllA
201cdbeb-1361-4e67-847a-e01f71dfe3d3	ENSDARG00000074242	42.16	2HPF	Rep1	AllA
201dd0de-0297-403f-b549-1b6661f018f5	ENSDARG00000053858	35.79	2HPF	Rep1	AllA
20249370-9ca9-44a0-8ce9-e9afd5a25e35	ENSDARG00000015543	137.85	2HPF	Rep1	AllA
20281434-ac9d-43a9-8cad-a7a86456cd2e	ENSDARG00000099104	80.82	2HPF	Rep1	AllA
202ad11d-26ef-4ebd-9b9e-2e62bfec1b5f	ENSDARG00000035360	75.29	2HPF	Rep1	AllA
2030d612-3405-4471-bd38-02ab085b9ef4	ENSDARG00000098739	34.04	2HPF	Rep1	AllA
2030d9a9-d374-49f9-8480-87a73f34d82c	ENSDARG00000016867	87.7	2HPF	Rep1	AllA
2039dcda-d1ec-4517-9afd-ce0e4cc37a0f	ENSDARG00000098739	45.9	2HPF	Rep1	AllA
203a6c0b-b93b-4e6a-9ed7-33ed12ed4868	ENSDARG00000035282	23.38	2HPF	Rep1	AllA
203aab72-309c-4db2-b057-edd8854c26af	ENSDARG00000053884	47.77	2HPF	Rep1	AllA
203acca8-f2ad-4c7d-8677-9b3936ea5e90	ENSDARG00000014208	15.32	2HPF	Rep1	AllA
204f8a68-a134-44a0-b4b2-e6f4cb7a8370	ENSDARG00000024844	20.07	2HPF	Rep1	AllA
2051e75a-e3c9-4ebd-bb8a-2d72a3047d06	ENSDARG00000098739	54.57	2HPF	Rep1	AllA
205535d8-9a7a-402f-9e7c-7089701ea69c	ENSDARG00000019644	39	2HPF	Rep1	AllA
205e1846-d49d-4718-995a-7040cd0e3d87	ENSDARG00000063295	16.7	2HPF	Rep1	AllA
206204e5-d9f0-4ac5-a81d-26c3af649ab6	ENSDARG00000020235	94.23	2HPF	Rep1	AllA
2062d01f-3738-4ac3-8752-43cc39a366ce	ENSDARG00000059304	23.22	2HPF	Rep1	AllA
2065b1a1-aaa9-4ad3-b975-b464fbbd41b6	ENSDARG00000053457	17.72	2HPF	Rep1	AllA
20687bbd-d714-476a-bf97-dd9d54607c70	ENSDARG00000043287	23.9	2HPF	Rep1	AllA
2071ccc2-f203-4cfb-90a9-946a448bfd16	ENSDARG00000004713	13.02	2HPF	Rep1	AllA
2078adc7-69d7-4cf0-a80f-5a9991a1fba2	ENSDARG00000070656	19.05	2HPF	Rep1	AllA
20796631-6664-4864-ad0d-0064a9e9bce5	ENSDARG00000039354	79.89	2HPF	Rep1	AllA
207ad777-c794-4126-bc91-9a6524a13cf3	ENSDARG00000034396	55.3	2HPF	Rep1	AllA
207bfd1b-6a90-4aba-94a0-ce2ab59f073e	ENSDARG00000033376	36.89	2HPF	Rep1	AllA
207c19df-bad4-4adf-a896-10519f88a560	ENSDARG00000103566	37.81	2HPF	Rep1	AllA
207db844-50ab-4943-b956-d8719beb74c1	ENSDARG00000056515	40.41	2HPF	Rep1	AllA
2091aae7-7c9b-445e-855b-720ce31bebf8	ENSDARG00000055463	55.55	2HPF	Rep1	AllA
20992581-54a7-4d6a-89a4-9359f9eef1a3	ENSDARG00000006112	33.83	2HPF	Rep1	AllA
209a81f2-16e6-4157-a9e2-e026bcc0c498	ENSDARG00000019897	20.27	2HPF	Rep1	AllA
209c1fc2-540c-4f89-bb31-4134a0614ef1	ENSDARG00000057928	98.63	2HPF	Rep1	AllA
209e0193-2f8d-4092-82cc-0b12fe95837f	ENSDARG00000060962	21.7	2HPF	Rep1	AllA
20ac9cd6-8741-432c-9806-f604807e9fb9	ENSDARG00000097385	70.76	2HPF	Rep1	AllA
20b22dd6-85bc-4ed3-9ea8-a199cc5b454b	ENSDARG00000015543	21.35	2HPF	Rep1	AllA
20b77cb4-034c-4eca-93cb-ce59beb979b3	ENSDARG00000093423	36.38	2HPF	Rep1	AllA
20c9795a-4c9e-4cf4-9850-3b9028ff7d7f	ENSDARG00000077620	133.83	2HPF	Rep1	AllA
20c99048-7981-45a3-bdd9-67596b178a15	ENSDARG00000059672	73.56	2HPF	Rep1	AllA
20ca7821-cba9-48e1-82f6-46a80dacee94	ENSDARG00000003795	63.73	2HPF	Rep1	AllA
20dfccd1-615d-4e39-a79b-57e65683da4e	ENSDARG00000075795	16.87	2HPF	Rep1	AllA
20e25627-561a-43f4-b14f-4722b537e946	ENSDARG00000042566	38.79	2HPF	Rep1	AllA
20e3eea9-f245-42a8-b016-0fc3ccdd097b	ENSDARG00000099499	130.74	2HPF	Rep1	AllA
20e774fc-b509-4ad8-8b7b-485f9a875a40	ENSDARG00000074340	166.28	2HPF	Rep1	AllA
20e87d76-4935-4ec2-be15-635e411c20af	ENSDARG00000002506	14.58	2HPF	Rep1	AllA
20ee4ec1-bcf9-4804-aafb-8463ec32278d	ENSDARG00000029058	7.58	2HPF	Rep1	AllA
20f26eb0-c3b3-407f-98ac-8cbbcca3a2ab	ENSDARG00000043631	81.62	2HPF	Rep1	AllA
2103fa0b-5ae3-463a-8005-7128e68140a5	ENSDARG00000069099	10.48	2HPF	Rep1	AllA
2106240a-87f8-4731-964d-42ea2595eb20	ENSDARG00000024693	40.96	2HPF	Rep1	AllA
210b0d93-779a-46ce-814d-e99fd940c9e9	ENSDARG00000011125	116.53	2HPF	Rep1	AllA
21127221-5cc2-4138-8da0-c13c88735fe6	ENSDARG00000014274	9.42	2HPF	Rep1	AllA
211c2912-5c52-40bd-903b-add8285eff74	ENSDARG00000037870	37.52	2HPF	Rep1	AllA
211d22df-3afb-4014-98f2-4a47cc8c0a0d	ENSDARG00000040443	37.07	2HPF	Rep1	AllA
21242e34-609a-499f-a61e-2fc2fda351d3	ENSDARG00000099455	131.34	2HPF	Rep1	AllA
212f1b69-9c6e-4b79-9367-53b908c99176	ENSDARG00000071259	39.75	2HPF	Rep1	AllA
21362e49-f562-4c91-843b-dbf5dd0e58e5	ENSDARG00000099635	113.47	2HPF	Rep1	AllA
213c285d-7da8-4531-9b50-4fa179de0b4a	ENSDARG00000098739	79.4	2HPF	Rep1	AllA
213d7ce6-1525-44be-8bf7-b57e993d6763	ENSDARG00000098739	69.89	2HPF	Rep1	AllA
213e17f9-936d-445c-8007-0941e8376946	ENSDARG00000098739	42	2HPF	Rep1	AllA
21440260-5ab0-4aba-8ad0-c60119c02851	ENSDARG00000018061	30.71	2HPF	Rep1	AllA
2153e66c-d1c3-4e78-b2ec-ee12ec1a81ca	ENSDARG00000031720	19.39	2HPF	Rep1	AllA
21615665-432c-4b8a-94cb-1f8c617b68d4	ENSDARG00000052408	85.41	2HPF	Rep1	AllA
2163ae7b-39b3-4627-bcb2-9686d44e2551	ENSDARG00000017842	118.43	2HPF	Rep1	AllA
216c46b0-86d1-4d5d-8787-1616cd5b3349	ENSDARG00000076474	26.44	2HPF	Rep1	AllA
2170ea7e-d9a9-4e1a-a115-b10572d5b3ce	ENSDARG00000069537	83.75	2HPF	Rep1	AllA
21726036-d2e3-4119-bac7-2af33550ea28	ENSDARG00000073792	28.19	2HPF	Rep1	AllA
2175b560-08e4-4439-963a-d4121fe461a0	ENSDARG00000013861	8.68	2HPF	Rep1	AllA
21791756-bad5-48f9-9852-4830dece52bf	ENSDARG00000003968	26.19	2HPF	Rep1	AllA
217c0ea7-dab2-4983-9702-1ce037a3f763	ENSDARG00000021107	68.01	2HPF	Rep1	AllA
217e2a2b-3eb2-448f-a898-42fbd7ee9659	ENSDARG00000010113	17.49	2HPF	Rep1	AllA
21834653-45fb-4ac4-8e14-ca62bcb5542c	ENSDARG00000040440	22.05	2HPF	Rep1	AllA
21883af5-29dd-40af-8982-27c7942116e1	ENSDARG00000087869	127.12	2HPF	Rep1	AllA
2191e64d-63b6-4863-8d8f-59c46aa41a98	ENSDARG00000098739	53.81	2HPF	Rep1	AllA
219770eb-f1ba-4126-831e-dfa766407b19	ENSDARG00000032175	40.8	2HPF	Rep1	AllA
21997948-5e86-4edd-8cd8-f52834940212	ENSDARG00000018891	23.2	2HPF	Rep1	AllA
219d9c9d-700d-4822-a664-b47671354f49	ENSDARG00000010169	35.35	2HPF	Rep1	AllA
21aa9fff-cef6-45fe-9da1-74c8ac3c3cd9	ENSDARG00000011246	17.77	2HPF	Rep1	AllA
21adc8ea-5679-4269-a6df-1391a6703ddc	ENSDARG00000033566	94.53	2HPF	Rep1	AllA
21b1858e-5da0-48aa-97cf-9749167e8800	ENSDARG00000054259	52.77	2HPF	Rep1	AllA
21b20a14-59e5-47ea-a188-17b9e708f4a8	ENSDARG00000025094	146.69	2HPF	Rep1	AllA
21b75467-1eef-4e16-b3ad-6b2676489592	ENSDARG00000015543	20.62	2HPF	Rep1	AllA
21bab5c1-f9b0-4ff3-a77a-30f59f36a63f	ENSDARG00000036076	36.62	2HPF	Rep1	AllA
21c83f73-3fd3-4fed-9ca9-8edaa15b956b	ENSDARG00000034291	48.71	2HPF	Rep1	AllA
21cb179f-2c66-4dd9-b2d0-8510782c6a4d	ENSDARG00000091872	64.85	2HPF	Rep1	AllA
21cc6c00-03a5-4b76-b8bd-e8b5dc777549	ENSDARG00000036316	75.63	2HPF	Rep1	AllA
21dc9b77-eee6-48d2-b9f8-6bbbc1d06678	ENSDARG00000056914	69.13	2HPF	Rep1	AllA
21ddd403-f19c-456e-9b68-becbfab69c7b	ENSDARG00000095743	5.24	2HPF	Rep1	AllA
21dee7d3-78cb-4a0c-b914-b896815aa3e6	ENSDARG00000021107	79.22	2HPF	Rep1	AllA
21e2b507-d7d1-4260-b031-4bddbafe5b82	ENSDARG00000110371	6.18	2HPF	Rep1	AllA
21e5a5b0-fd72-439e-af78-913f55ce244d	ENSDARG00000036316	41.01	2HPF	Rep1	AllA
21eb7fe5-3171-4c55-b69b-b25081396873	ENSDARG00000003153	131.07	2HPF	Rep1	AllA
21ecf68f-b219-496a-8d66-c38b72fa870d	ENSDARG00000068123	160.86	2HPF	Rep1	AllA
21f7ae30-c520-481c-a4bb-97f6fcc34c30	ENSDARG00000009212	20.1	2HPF	Rep1	AllA
220410f1-5a5c-4b47-a074-06a0692e9558	ENSDARG00000015070	48.28	2HPF	Rep1	AllA
22163850-5723-4ef8-9858-9fd4e10289bd	ENSDARG00000044521	22.41	2HPF	Rep1	AllA
22172955-6850-4ced-a7d8-5cf9488775b5	ENSDARG00000031214	43.99	2HPF	Rep1	AllA
2219e521-22a0-496b-8f8c-7bc480b569b8	ENSDARG00000092846	48.39	2HPF	Rep1	AllA
2220bba7-7dc0-4cf6-8754-adafc0ccd455	ENSDARG00000042215	49.58	2HPF	Rep1	AllA
22211f18-efbf-48f7-ac70-f39327089cb1	ENSDARG00000101652	44.51	2HPF	Rep1	AllA
222ce2cd-ab1e-46b6-957e-356452a08850	ENSDARG00000037746	18.65	2HPF	Rep1	AllA
223057d9-d41e-4ec8-bd99-4a1cdce243f2	ENSDARG00000045518	47.62	2HPF	Rep1	AllA
22307128-9efb-4730-b052-2e24cd9087d9	ENSDARG00000092387	22.14	2HPF	Rep1	AllA
223c6c42-6155-4028-bdb7-dc07e174fdf7	ENSDARG00000031317	5.58	2HPF	Rep1	AllA
223d459b-cb99-4532-b98a-62f145478eb1	ENSDARG00000036375	29.2	2HPF	Rep1	AllA
224084dd-ae13-4285-95e6-e2b189b69386	ENSDARG00000077298	43.16	2HPF	Rep1	AllA
2241ac09-cd0d-4396-8bcc-0269af9c5ff3	ENSDARG00000006260	144.02	2HPF	Rep1	AllA
224cfa83-98d4-4255-97ca-e791d7ea5b0f	ENSDARG00000054155	109.37	2HPF	Rep1	AllA
224e80ce-5626-4e2e-8180-4de6ee657ae5	ENSDARG00000071691	12.52	2HPF	Rep1	AllA
225538f1-d8f6-4abc-94eb-7c5673b442ae	ENSDARG00000008551	75.66	2HPF	Rep1	AllA
2257491d-cf2c-4c8c-9890-7684b7e103fe	ENSDARG00000093997	62.45	2HPF	Rep1	AllA
2257d5bc-e082-4e16-a05c-b5d5dafb1f58	ENSDARG00000054907	13.21	2HPF	Rep1	AllA
225f3ed9-cc90-4443-a59c-78d85860dc84	ENSDARG00000044521	67.4	2HPF	Rep1	AllA
226241b6-0568-44c4-b495-dc8cdb3e8c87	ENSDARG00000041182	14.87	2HPF	Rep1	AllA
22647fdc-539a-433a-b920-c4f846205ce1	ENSDARG00000101406	5.36	2HPF	Rep1	AllA
226b61a6-2a2b-4d79-84e1-1ba7393ca267	ENSDARG00000033539	9.83	2HPF	Rep1	AllA
22701256-8055-4fa8-b01e-243de07de049	ENSDARG00000069538	32.9	2HPF	Rep1	AllA
227b3ebb-24d0-4cfe-90ee-9135de2cf074	ENSDARG00000044584	107.09	2HPF	Rep1	AllA
228565fa-9e9c-41e1-8a50-0584b0a17bf2	ENSDARG00000034773	105.68	2HPF	Rep1	AllA
22944e9d-1728-41fb-89f5-d3178ff9a531	ENSDARG00000069432	27.18	2HPF	Rep1	AllA
22995eef-fcb9-4341-aff9-ac6d8b116ee9	ENSDARG00000005049	109.68	2HPF	Rep1	AllA
2299e17a-f6cb-434d-a1fd-bc73d29ce781	ENSDARG00000073787	14.78	2HPF	Rep1	AllA
229b2e8e-1167-40ad-aa8c-a54c1423430e	ENSDARG00000007320	10.38	2HPF	Rep1	AllA
229c89e5-6221-4fc3-8aa8-6512fab6f084	ENSDARG00000091678	26.49	2HPF	Rep1	AllA
22a3ccd6-e38a-468c-bba1-737113537f4b	ENSDARG00000015543	71.46	2HPF	Rep1	AllA
22a9d6d4-2b91-41fd-8ac3-3546aa57d522	ENSDARG00000034897	24.31	2HPF	Rep1	AllA
22aaf5c4-0f9c-42f7-bf23-6cbc71b7b28c	ENSDARG00000098739	64.91	2HPF	Rep1	AllA
22af7feb-1f0c-4222-a086-46117d328cd8	ENSDARG00000100741	21.03	2HPF	Rep1	AllA
22b48af9-6c73-4274-9983-4694af0094d8	ENSDARG00000038694	24.13	2HPF	Rep1	AllA
22b94fee-edfc-4d07-b275-3af829a68886	ENSDARG00000059556	21.2	2HPF	Rep1	AllA
22c15b7e-924a-425f-ba04-1ff197cad852	ENSDARG00000070656	66.73	2HPF	Rep1	AllA
22c44065-f255-4c0d-8b11-a71d6ecd602b	ENSDARG00000023330	161.31	2HPF	Rep1	AllA
22c98f79-7caf-462b-aa8f-0dc1253b4307	ENSDARG00000042821	33.63	2HPF	Rep1	AllA
22cc4edc-9dd5-4810-9bb2-04a54dc7566f	ENSDARG00000031044	27.51	2HPF	Rep1	AllA
22cd04df-434c-437d-a2c7-ef81fc073ac4	ENSDARG00000076474	30.5	2HPF	Rep1	AllA
22cd9bb4-e9ac-4f5d-9a3e-f80be1e357db	ENSDARG00000070404	12.14	2HPF	Rep1	AllA
22d36d5e-a72b-4cf5-a847-a8fd128b2a3f	ENSDARG00000025522	24.36	2HPF	Rep1	AllA
22d74bab-dff6-415b-a268-23139e883655	ENSDARG00000007654	23.12	2HPF	Rep1	AllA
22db8d1a-46cd-4379-8601-580a02881de2	ENSDARG00000015543	70.92	2HPF	Rep1	AllA
22e73c3b-cba2-4a31-961c-4bf7164c7e8b	ENSDARG00000019230	64.3	2HPF	Rep1	AllA
22eb00c2-645e-42ca-814b-409cba0c7397	ENSDARG00000006514	81.62	2HPF	Rep1	AllA
22f001d8-d3c8-4812-9923-78785d2d6af8	ENSDARG00000010445	37.1	2HPF	Rep1	AllA
22f10b66-363f-4575-b2c1-1dd358130c36	ENSDARG00000041607	146.91	2HPF	Rep1	AllA
22fe8a96-9812-4148-9854-3bd802eff28a	ENSDARG00000061187	143.6	2HPF	Rep1	AllA
2300edc3-65c3-4af3-98f3-7b3edf69a058	ENSDARG00000102531	72.83	2HPF	Rep1	AllA
23057924-6c6d-4c07-9ed8-a45a7b1d62af	ENSDARG00000051783	17.25	2HPF	Rep1	AllA
23159ce0-e5fb-44f4-b954-96eb8dee78ae	ENSDARG00000099022	103.5	2HPF	Rep1	AllA
23184885-b482-4df0-a49d-4128e7aa7ad9	ENSDARG00000088515	21.05	2HPF	Rep1	AllA
231862a6-3702-4b36-a22e-4fe52a00fdf2	ENSDARG00000043257	20.01	2HPF	Rep1	AllA
23204fdc-3a14-46d2-bc50-46e1d0dc28f9	ENSDARG00000020289	59.82	2HPF	Rep1	AllA
232ac6f3-8260-44ce-bac2-0e45a107e3ad	ENSDARG00000090768	88.98	2HPF	Rep1	AllA
232c9c5f-6ef4-46c3-a83a-a9bb4d46bb2e	ENSDARG00000098739	119.38	2HPF	Rep1	AllA
232f76f5-d1f8-408b-b96e-36a6392c7753	ENSDARG00000014208	41.32	2HPF	Rep1	AllA
233c196f-b259-4374-9c54-372ffd4886aa	ENSDARG00000020261	26.77	2HPF	Rep1	AllA
233eb1e8-f1d3-4d83-ba4b-1ef8f1ba8cfd	ENSDARG00000056515	13.14	2HPF	Rep1	AllA
233f2aeb-587d-43ac-8762-e913127daca2	ENSDARG00000003127	88.62	2HPF	Rep1	AllA
2347f82f-af96-48ec-a2b1-aa2dde314c10	ENSDARG00000069920	76.28	2HPF	Rep1	AllA
2349883c-9de6-40dd-b4c5-b5a8f06911e8	ENSDARG00000052673	53.88	2HPF	Rep1	AllA
234a0cf2-b20e-4a99-b7ce-255bd79f4c63	ENSDARG00000015472	24.75	2HPF	Rep1	AllA
23508769-53f1-4cf3-917f-1ebdf3018026	ENSDARG00000092846	23.1	2HPF	Rep1	AllA
2353fa9f-df04-4a5b-af13-f9924bf3d07a	ENSDARG00000005791	27.88	2HPF	Rep1	AllA
2356d401-0f30-4db2-8292-07c028389ceb	ENSDARG00000060992	36.08	2HPF	Rep1	AllA
236834bc-0f4e-47c5-bd43-2a96d86ae867	ENSDARG00000013475	4.47	2HPF	Rep1	AllA
236b73b7-0331-45d0-ae99-766a91db177e	ENSDARG00000100019	29.47	2HPF	Rep1	AllA
236c0e17-469f-4b7c-9097-ecedbf4ab08e	ENSDARG00000043275	13.69	2HPF	Rep1	AllA
236e5bd4-24a2-427d-b804-0b716ad08f2f	ENSDARG00000018637	10.29	2HPF	Rep1	AllA
2376a483-451c-45d4-86f0-b2494bfab216	ENSDARG00000015349	21.92	2HPF	Rep1	AllA
238cf958-b55d-41f6-831b-eec0aa4033e9	ENSDARG00000069855	29.78	2HPF	Rep1	AllA
2399cc8b-4439-42a8-a0ed-1faade47fd13	ENSDARG00000058212	26.84	2HPF	Rep1	AllA
239b053a-c870-47ba-8ae4-efb6fa6f81cd	ENSDARG00000042566	30.25	2HPF	Rep1	AllA
239e3bc2-e0ad-487d-aec9-929ddfb0b988	ENSDARG00000011262	65.1	2HPF	Rep1	AllA
23a58578-5b67-445c-8315-77bdf91de771	ENSDARG00000074163	17.92	2HPF	Rep1	AllA
23a93f10-0fec-437c-acdd-9bc86a52107a	ENSDARG00000009447	3.4	2HPF	Rep1	AllA
23aa3bc0-82ce-4450-bfce-0a5ac6e7bbfd	ENSDARG00000011146	19.48	2HPF	Rep1	AllA
23b8bb09-3d5c-4483-8b51-8534b851d0a4	ENSDARG00000042566	37.89	2HPF	Rep1	AllA
23b8e1f2-1592-41cf-af57-03b70a2aa49b	ENSDARG00000056307	142.33	2HPF	Rep1	AllA
23bea212-2a8a-42b0-b2c6-072599ab212e	ENSDARG00000089967	19.91	2HPF	Rep1	AllA
23c61391-3880-4ac7-9685-205631f4294d	ENSDARG00000102531	33.53	2HPF	Rep1	AllA
23ceb660-75d2-4dde-b862-d0eaf4eaf57c	ENSDARG00000101756	26.28	2HPF	Rep1	AllA
23cf289d-facd-426e-9c8f-1fbfe3b94774	ENSDARG00000044691	28.05	2HPF	Rep1	AllA
23d00253-7c81-4ae4-85cf-a99950cad765	ENSDARG00000098739	15.89	2HPF	Rep1	AllA
23d0e2ce-c3f2-47b7-b1f1-5569dd099fb5	ENSDARG00000026871	47.87	2HPF	Rep1	AllA
23d1da32-0ea1-42d2-8c85-aac59ea23428	ENSDARG00000068123	69.92	2HPF	Rep1	AllA
23e1f96d-93de-4daa-8b9b-4ba9f24325f5	ENSDARG00000039697	8.23	2HPF	Rep1	AllA
23e285d5-66af-4f8a-86fa-76b802ea7f7a	ENSDARG00000025383	21.2	2HPF	Rep1	AllA
23e42816-ed15-41ae-b0fe-955096f74f80	ENSDARG00000039208	21.02	2HPF	Rep1	AllA
23e8da0a-5ff0-4cd4-8e83-1689bc4cec7f	ENSDARG00000104674	71.64	2HPF	Rep1	AllA
23ed208b-45c4-414a-8185-b9edc3cd784c	ENSDARG00000102332	105.4	2HPF	Rep1	AllA
24001807-9c86-46ad-9024-669f1fb421ad	ENSDARG00000086903	14.32	2HPF	Rep1	AllA
2401aa6f-6633-47e2-8db1-9ba89699bea5	ENSDARG00000100741	72.3	2HPF	Rep1	AllA
2402e2c4-5742-4f60-8c64-4be170a04d4d	ENSDARG00000003938	9.65	2HPF	Rep1	AllA
24093023-97aa-49eb-a310-d1d99760d4bc	ENSDARG00000011000	72.21	2HPF	Rep1	AllA
24093e2e-d34d-44f7-a505-db2a782436ee	ENSDARG00000008395	92.49	2HPF	Rep1	AllA
2409ad35-41b6-4bc4-bdf8-be9acb317a77	ENSDARG00000107511	85.34	2HPF	Rep1	AllA
2414da18-e97e-43b7-ab47-5c5fefa91530	ENSDARG00000099664	79.14	2HPF	Rep1	AllA
241ac516-eb18-49e1-a51b-3c1e85c62131	ENSDARG00000014208	29.16	2HPF	Rep1	AllA
241b2a8e-95b2-48ed-9c4a-b423c24597d1	ENSDARG00000011885	22.65	2HPF	Rep1	AllA
241c825d-95dd-4488-94b6-3ce4b6d1f0bb	ENSDARG00000020187	27.95	2HPF	Rep1	AllA
2422c80b-db61-44e5-9c55-fe839a302060	ENSDARG00000104296	22.23	2HPF	Rep1	AllA
24295d64-b712-45c0-af7a-d4e95d88aeac	ENSDARG00000015575	84.36	2HPF	Rep1	AllA
2431d4c5-eec2-4e0f-9a5c-18e12bf07256	ENSDARG00000029722	156.82	2HPF	Rep1	AllA
24324a18-44af-4288-8ec4-d132752a0914	ENSDARG00000058710	30.6	2HPF	Rep1	AllA
2436a738-4209-4ed7-a8a6-f50581729e09	ENSDARG00000068641	16.8	2HPF	Rep1	AllA
2436ca5c-d483-4713-87ed-248c2d28ab82	ENSDARG00000027169	20.77	2HPF	Rep1	AllA
244b6b28-95c3-4e54-a2bf-dd1ea5facda7	ENSDARG00000071555	20.33	2HPF	Rep1	AllA
24527fca-2dd2-4b48-a06a-caf26caa5982	ENSDARG00000011948	26.73	2HPF	Rep1	AllA
2452cc9a-e7f0-4520-a5f6-d361666b2b78	ENSDARG00000062837	4.72	2HPF	Rep1	AllA
2458d004-a3c6-4478-af09-b253e9897c48	ENSDARG00000007285	9.51	2HPF	Rep1	AllA
245adf55-f0e2-44b7-8951-c7b156146e56	ENSDARG00000045036	38.78	2HPF	Rep1	AllA
246335f8-e7a4-4f7c-b482-8b3bc5fe1ecf	ENSDARG00000044692	13.55	2HPF	Rep1	AllA
246c9dcb-d1ed-4c6e-bde4-af8cc73c669f	ENSDARG00000014208	38.33	2HPF	Rep1	AllA
247302d3-08ca-457c-b17d-005e550cadf6	ENSDARG00000018073	24.82	2HPF	Rep1	AllA
24759f30-9341-456a-a06f-3db2a910e0f0	ENSDARG00000037570	16.41	2HPF	Rep1	AllA
247b7426-23ff-407b-84dd-63daf3077376	ENSDARG00000100823	130.08	2HPF	Rep1	AllA
247bbc73-b6df-41ba-9e3d-825ee3068368	ENSDARG00000056008	16.14	2HPF	Rep1	AllA
2480e44d-9bb4-4965-8290-132ffd168c06	ENSDARG00000009212	16.39	2HPF	Rep1	AllA
248a4c3b-84ad-4d6a-8677-c29e1f70b9a3	ENSDARG00000089204	42.72	2HPF	Rep1	AllA
248a4e67-aa7b-4426-8649-99f897423254	ENSDARG00000043502	32.48	2HPF	Rep1	AllA
24902672-0af9-406c-9881-44fce3713a21	ENSDARG00000043334	68.33	2HPF	Rep1	AllA
24a1b0d2-97eb-4a8d-894f-51a3f4407378	ENSDARG00000053457	49.51	2HPF	Rep1	AllA
24a31055-45f6-4fdb-9dd6-f537496d12df	ENSDARG00000017337	59.21	2HPF	Rep1	AllA
24a60464-7d6e-420a-8170-6fed8c44e13f	ENSDARG00000038068	104.29	2HPF	Rep1	AllA
24a60e6e-ca44-4d40-907d-bddd409d9d35	ENSDARG00000021483	46.66	2HPF	Rep1	AllA
24b26dd5-ddf9-4576-8ec6-5a8fe140e32a	ENSDARG00000043257	9.96	2HPF	Rep1	AllA
24bb230e-7226-4552-bba9-b22a7e070f5b	ENSDARG00000002401	19.73	2HPF	Rep1	AllA
24bc7ad7-2934-4161-b3ff-91c3ff751260	ENSDARG00000098739	39.31	2HPF	Rep1	AllA
24bd650b-e52e-4c8c-80fd-f3af0b6ce471	ENSDARG00000091558	85.45	2HPF	Rep1	AllA
24bfb93a-bb3e-4f0f-a438-990fbfe861b9	ENSDARG00000076791	111.28	2HPF	Rep1	AllA
24c5f3c6-4e72-4421-9c15-1f408f551200	ENSDARG00000053609	12.33	2HPF	Rep1	AllA
24ce16c9-04d8-41e4-8620-fa104d4547ed	ENSDARG00000059234	34.71	2HPF	Rep1	AllA
24cfd295-19f5-49f5-af58-f365074b4c25	ENSDARG00000037009	17.39	2HPF	Rep1	AllA
24d86f0f-b073-4d86-8f24-7fc775211a63	ENSDARG00000098739	42.48	2HPF	Rep1	AllA
24d87c4d-6249-45f6-a393-24d7120f47e4	ENSDARG00000007278	13.83	2HPF	Rep1	AllA
24dfb424-99ca-4fbd-a030-e1ec72fd8d4f	ENSDARG00000098739	146.54	2HPF	Rep1	AllA
24e8db43-3eb0-4d61-abfd-458bb5572c00	ENSDARG00000062794	5.22	2HPF	Rep1	AllA
24e99b21-a89e-4a50-ae80-882321536615	ENSDARG00000015930	17.44	2HPF	Rep1	AllA
24edeaa4-cbfc-491c-a1cb-f2f44eb43dd6	ENSDARG00000015905	117.12	2HPF	Rep1	AllA
24efc1af-6fb1-46c8-a6d3-70fec1ab9410	ENSDARG00000008097	204.21	2HPF	Rep1	AllA
24f1da38-54d7-4bed-a700-b22334c4df73	ENSDARG00000019000	178.3	2HPF	Rep1	AllA
24fcf24b-c2ca-467f-be80-c2eb58bb98fd	ENSDARG00000003757	19.43	2HPF	Rep1	AllA
2503f1c4-51fd-404a-af5a-92509665ba87	ENSDARG00000042458	18.53	2HPF	Rep1	AllA
250cbc32-dcb3-4e45-84e5-986c4358daea	ENSDARG00000032373	113.11	2HPF	Rep1	AllA
250eec52-709f-4020-b2c9-1173bd32c97a	ENSDARG00000034897	38.9	2HPF	Rep1	AllA
25110862-11b9-47fe-9e2e-4baadbd8688a	ENSDARG00000088929	9.47	2HPF	Rep1	AllA
2516e458-ab8e-4295-9d5b-83c4ff64d398	ENSDARG00000040443	35.69	2HPF	Rep1	AllA
252a0424-58cd-4217-ad64-f8889b08c72d	ENSDARG00000002304	8.2	2HPF	Rep1	AllA
252b616c-c9bd-4db5-a605-e8e6876ed3f9	ENSDARG00000079150	20.78	2HPF	Rep1	AllA
2535cbc4-5b3a-4225-9699-f4153964d60a	ENSDARG00000058297	59.68	2HPF	Rep1	AllA
253b40e1-4aa3-4860-b1aa-450211f9d87b	ENSDARG00000099997	12.83	2HPF	Rep1	AllA
253b9769-353d-4a1e-b08e-ea6a70f8bb63	ENSDARG00000070570	23.44	2HPF	Rep1	AllA
254cca76-b307-4420-8af1-5356043a3798	ENSDARG00000027322	98.56	2HPF	Rep1	AllA
25551750-137e-4b5e-9cde-8a4067144190	ENSDARG00000093931	120.49	2HPF	Rep1	AllA
25565dd5-1e5f-432e-95cd-1193a7470c3b	ENSDARG00000098739	104.91	2HPF	Rep1	AllA
2561fd54-b928-467a-a174-a8e68351a119	ENSDARG00000006225	158.66	2HPF	Rep1	AllA
25656e12-9689-4948-b875-123ed0f1e3e8	ENSDARG00000032849	85.34	2HPF	Rep1	AllA
256c900b-5c15-4381-b769-ba33a3b876fd	ENSDARG00000101306	16.54	2HPF	Rep1	AllA
2572028d-ed96-4918-909e-56d23d83d547	ENSDARG00000057089	106.35	2HPF	Rep1	AllA
2573f2cb-d150-479b-9b9d-be64cdf38b15	ENSDARG00000032369	37.62	2HPF	Rep1	AllA
25758c34-ae70-49b0-81dd-08dd3088e152	ENSDARG00000105116	93.69	2HPF	Rep1	AllA
257c1b99-7278-47a2-b08a-b2ba0afea090	ENSDARG00000023852	20.68	2HPF	Rep1	AllA
257fa78e-3ee5-4c03-bdf8-6431fa05fe43	ENSDARG00000098739	64.03	2HPF	Rep1	AllA
25862e8b-cd34-42b2-b098-3a0d9578409b	ENSDARG00000053457	49.98	2HPF	Rep1	AllA
2586cf5d-2201-4f6a-8d42-e1af4122dea6	ENSDARG00000014208	24.85	2HPF	Rep1	AllA
258a8df7-dc6e-4279-a223-2825a94dd87e	ENSDARG00000017445	83.3	2HPF	Rep1	AllA
258dd7be-a494-4972-ac98-be73e61695e3	ENSDARG00000031098	8.68	2HPF	Rep1	AllA
25977b76-367f-4320-a993-7eade32ed5c2	ENSDARG00000062083	30.81	2HPF	Rep1	AllA
259a8f93-3daa-4a63-ae96-80a219bf941f	ENSDARG00000013351	207.27	2HPF	Rep1	AllA
25a50ac1-9d27-4ef7-bf4a-453cdcd80cdc	ENSDARG00000043257	14.31	2HPF	Rep1	AllA
25a6a13e-f01e-4c7b-bb2b-a504b8d258a2	ENSDARG00000024933	39.36	2HPF	Rep1	AllA
25adbbbb-f6fe-4139-8b7b-e1f2ed10da29	ENSDARG00000040510	6.24	2HPF	Rep1	AllA
25af39af-3c93-448b-b1d0-fb8be5c43497	ENSDARG00000045514	28.26	2HPF	Rep1	AllA
25b16204-27e5-4c6c-8be4-4bd812630b37	ENSDARG00000039208	10.48	2HPF	Rep1	AllA
25bb48bf-d6c6-4657-962e-ebdcf2793b93	ENSDARG00000051902	32.74	2HPF	Rep1	AllA
25bc851c-844c-451a-af59-2c434387a92e	ENSDARG00000098739	70.08	2HPF	Rep1	AllA
25c30259-8db8-4daf-9829-fd406bdf861b	ENSDARG00000042753	16.06	2HPF	Rep1	AllA
25c4b772-4b6e-4959-8a6c-8579bfbbf879	ENSDARG00000045487	11.21	2HPF	Rep1	AllA
25d25ae1-7213-4249-ae54-62364f82d799	ENSDARG00000012981	79.24	2HPF	Rep1	AllA
25d791d3-68c5-46d6-8cec-e2912453fb28	ENSDARG00000078069	147.33	2HPF	Rep1	AllA
25db55dd-9189-4f6f-8f8d-0c47212555e3	ENSDARG00000087996	82.31	2HPF	Rep1	AllA
25db76fb-863f-4305-b370-06c7e174f43b	ENSDARG00000052522	83.71	2HPF	Rep1	AllA
25df0c6b-bab1-401a-b674-548b817a99b1	ENSDARG00000074747	62.81	2HPF	Rep1	AllA
25e596b7-f6a6-4eac-b1b3-48ba10152d26	ENSDARG00000022788	12.16	2HPF	Rep1	AllA
25ea7db6-7633-4deb-bae0-9a883fd2d6fc	ENSDARG00000010113	12	2HPF	Rep1	AllA
25f2ea37-a326-4a7b-b0c1-d261c5da9951	ENSDARG00000090697	42.64	2HPF	Rep1	AllA
25f5c758-89f6-49ab-abc6-5058727e3889	ENSDARG00000003952	28.02	2HPF	Rep1	AllA
26044b43-3a35-4251-967f-920b6d515ecf	ENSDARG00000078069	124	2HPF	Rep1	AllA
26057ce7-3e67-4c07-8443-8d1fc855a78d	ENSDARG00000017086	30.71	2HPF	Rep1	AllA
2606e2bb-8638-44af-8e30-b805c1de72c1	ENSDARG00000052856	186.26	2HPF	Rep1	AllA
26077c3e-db7d-4f34-bc41-aa3220ff75bc	ENSDARG00000090401	33.01	2HPF	Rep1	AllA
260d50ce-63b7-46c3-9f85-22ea7598a694	ENSDARG00000077760	26	2HPF	Rep1	AllA
260e4457-4f8c-4cb8-a599-729579c0e0fa	ENSDARG00000009830	24.74	2HPF	Rep1	AllA
260ec09c-1b82-4271-af63-8458c094b3d6	ENSDARG00000039424	97.83	2HPF	Rep1	AllA
261820a8-539d-4b39-95f5-f97cd636b907	ENSDARG00000077822	23.64	2HPF	Rep1	AllA
261875cb-39fb-4e63-8189-a1eeed20a440	ENSDARG00000056695	29.21	2HPF	Rep1	AllA
2618b81a-052d-4502-8d7e-fdb1a1ace055	ENSDARG00000079823	65.8	2HPF	Rep1	AllA
261e9626-ccca-4b62-aeab-8b770a8056c0	ENSDARG00000043257	17.52	2HPF	Rep1	AllA
261f905c-069a-4c0b-8991-4e5dfb6a06a9	ENSDARG00000098739	77.62	2HPF	Rep1	AllA
26235864-07cb-4428-aa74-fd1e42fe8d04	ENSDARG00000018145	35.16	2HPF	Rep1	AllA
26248e09-7109-4f68-b01a-169ce3721eeb	ENSDARG00000069538	8.44	2HPF	Rep1	AllA
26390176-b655-434c-b8c5-8f6f966d802f	ENSDARG00000100741	107.19	2HPF	Rep1	AllA
26464e47-5f09-4d2e-8f40-a6cd5e82017e	ENSDARG00000038068	116.86	2HPF	Rep1	AllA
266ed0cf-e1b4-4c4c-917b-4822f71b58de	ENSDARG00000078109	17.23	2HPF	Rep1	AllA
267376cc-2029-438a-a1ca-4878f4b25bdd	ENSDARG00000011510	30.92	2HPF	Rep1	AllA
2673a65b-8268-4475-a32c-f7cafa26bb21	ENSDARG00000035676	68.07	2HPF	Rep1	AllA
2673bac1-ff41-44e8-8134-15cc1b164c84	ENSDARG00000057234	62.97	2HPF	Rep1	AllA
2674bc78-3833-4ba0-abd3-5b18577eb92f	ENSDARG00000009942	165.58	2HPF	Rep1	AllA
2677548b-c708-4d55-908c-27bfa7603dd7	ENSDARG00000035400	87.82	2HPF	Rep1	AllA
2678eb0b-16b4-4930-91d4-f602a612d823	ENSDARG00000042833	13.88	2HPF	Rep1	AllA
267a7f1b-0072-424d-964a-0c4bf7396170	ENSDARG00000035400	51	2HPF	Rep1	AllA
267d57da-eef6-4327-ab03-49f4d37f01a5	ENSDARG00000103101	35.97	2HPF	Rep1	AllA
267eac8e-7bdf-4546-9939-647484ffd031	ENSDARG00000063212	35.71	2HPF	Rep1	AllA
267f93a8-abd2-48a1-a31e-3a0d0f14b9b7	ENSDARG00000102035	12.4	2HPF	Rep1	AllA
2685d5dc-4ab8-4089-b753-6bbbf60990a2	ENSDARG00000069494	37.22	2HPF	Rep1	AllA
2687e5b1-ed35-4d95-93be-8e46aad8a373	ENSDARG00000035676	69.09	2HPF	Rep1	AllA
268bcd2d-82f8-4454-82bc-73cb718660d8	ENSDARG00000029107	8.7	2HPF	Rep1	AllA
268ffe9d-575d-461e-9852-d60c9b0fe919	ENSDARG00000040455	68.11	2HPF	Rep1	AllA
26980bf2-c420-42a3-87ce-33c953809357	ENSDARG00000024278	117.28	2HPF	Rep1	AllA
26a115f2-9f04-4464-9d35-70d536f4d29c	ENSDARG00000051783	6.19	2HPF	Rep1	AllA
26a1bcab-a767-4132-a096-d575f7ed8382	ENSDARG00000076474	10.61	2HPF	Rep1	AllA
26acd0a7-b113-4dbe-a1b6-bf8fac549878	ENSDARG00000036876	25.41	2HPF	Rep1	AllA
26b66a86-5bd6-4c3a-92f4-25151ebc6397	ENSDARG00000058297	38.06	2HPF	Rep1	AllA
26b7cf97-0306-4418-b31c-0492343e3bf9	ENSDARG00000011175	79.16	2HPF	Rep1	AllA
26b9405e-d075-445e-881d-4599f1a6ca6d	ENSDARG00000069099	48.15	2HPF	Rep1	AllA
26c19aaa-2670-4576-83ad-13aac6f1ded9	ENSDARG00000069401	27.65	2HPF	Rep1	AllA
26d2cf72-2bd9-44eb-ba85-8f700e0b5ac5	ENSDARG00000033999	48.6	2HPF	Rep1	AllA
26dd9012-9dd6-4daa-a537-b794b5191a20	ENSDARG00000037647	14.48	2HPF	Rep1	AllA
26e04db4-1229-4028-aeb2-0e13f920b048	ENSDARG00000117089	15.09	2HPF	Rep1	AllA
26e4273e-378a-4a4d-9d50-0873996b3cda	ENSDARG00000029722	193.24	2HPF	Rep1	AllA
26e5c88d-3116-481a-a3e3-f12e69df2280	ENSDARG00000031098	43.55	2HPF	Rep1	AllA
26e7ef7b-983d-4c2d-bac6-b023e327b7b8	ENSDARG00000053466	25.65	2HPF	Rep1	AllA
26f376bb-de80-4811-baf9-a0b25b145488	ENSDARG00000041723	30.61	2HPF	Rep1	AllA
26f900bb-78b6-4408-b862-4347e1282365	ENSDARG00000031317	36.22	2HPF	Rep1	AllA
26fe07f7-a0b3-4b2a-9553-1ecae589fb84	ENSDARG00000069302	54.63	2HPF	Rep1	AllA
26ffccab-cd53-4deb-98f1-2b9797b890a4	ENSDARG00000102308	16.18	2HPF	Rep1	AllA
270253ee-5663-4f2c-b2f5-440b006a8d52	ENSDARG00000035679	19.06	2HPF	Rep1	AllA
270a4c8d-6c59-450b-b4d9-f34e145968a2	ENSDARG00000071691	27.51	2HPF	Rep1	AllA
2714fb07-75d0-4ea0-8666-a9103f7a32e2	ENSDARG00000098739	63.36	2HPF	Rep1	AllA
2715a934-0df4-4a8d-9ba5-0dd5a3e4e73b	ENSDARG00000039208	55.83	2HPF	Rep1	AllA
2720d8f2-805c-418f-9c21-59d840a53202	ENSDARG00000103690	8.25	2HPF	Rep1	AllA
2723d838-65aa-4634-81fa-b675a29b7f26	ENSDARG00000104674	15.91	2HPF	Rep1	AllA
2726c06a-5d13-473d-8e7e-4403c685c537	ENSDARG00000038066	20.06	2HPF	Rep1	AllA
272b5835-5b71-4ad7-a181-cf59eff05342	ENSDARG00000043257	80.12	2HPF	Rep1	AllA
272c3b28-e268-4b86-b454-0328ece140bf	ENSDARG00000114958	14.47	2HPF	Rep1	AllA
273f7cf1-b25d-437d-9453-740568ac8df8	ENSDARG00000025518	25.75	2HPF	Rep1	AllA
27441ffc-bf3f-4bd0-a8b1-54240552a694	ENSDARG00000051783	51.72	2HPF	Rep1	AllA
2745203b-ea7f-45b9-9332-0dd4e3dd83bb	ENSDARG00000015474	68.81	2HPF	Rep1	AllA
27476296-8a88-4ce4-aabf-9834d298c34f	ENSDARG00000098739	106.55	2HPF	Rep1	AllA
274e4d2b-be7c-440b-8682-4b87a74eabd3	ENSDARG00000076474	15.88	2HPF	Rep1	AllA
274f556d-022f-46cf-b1f8-39510cb5577a	ENSDARG00000011219	6.09	2HPF	Rep1	AllA
27514607-72cb-4a2f-95a3-027345d37ad3	ENSDARG00000042566	26.29	2HPF	Rep1	AllA
2757eef8-ff6c-4f3f-b62e-9f7449a51a65	ENSDARG00000003526	21.55	2HPF	Rep1	AllA
275f7b72-5259-442b-a1c7-d1d5ea7f6a0e	ENSDARG00000068246	56.94	2HPF	Rep1	AllA
275fc31f-8e6e-4f07-b87a-37b3622f0f7a	ENSDARG00000059128	11.62	2HPF	Rep1	AllA
2769be75-9433-48ef-b64d-b23cf5c5632a	ENSDARG00000038787	85.54	2HPF	Rep1	AllA
277c0c65-ad6b-469b-8e00-88e3c667ac4f	ENSDARG00000004906	13.98	2HPF	Rep1	AllA
277e13d3-0c91-4c26-b552-6feb2a7d6c69	ENSDARG00000027046	8.35	2HPF	Rep1	AllA
278326fc-baaa-4f72-8218-e6c390724602	ENSDARG00000053685	42.72	2HPF	Rep1	AllA
27838b47-6805-40b9-a850-4ec901ebe548	ENSDARG00000057138	19.43	2HPF	Rep1	AllA
2788e8df-f2cf-4d42-8f52-c3f002a80a8d	ENSDARG00000076474	30.57	2HPF	Rep1	AllA
2794f139-7778-4994-9c37-6b8c7ce2409e	ENSDARG00000104674	22.72	2HPF	Rep1	AllA
279acf17-32a5-4f32-8eb7-c5e7435fdf7f	ENSDARG00000052728	140.24	2HPF	Rep1	AllA
279d9f53-9ef0-4566-a5e4-8c1de94c41e0	ENSDARG00000021827	49.78	2HPF	Rep1	AllA
27a0a1f2-0f3c-454c-bca4-25745ac3c1f6	ENSDARG00000039208	8.39	2HPF	Rep1	AllA
27a6790c-116b-440a-a6e3-5e1e6f556295	ENSDARG00000056510	37.2	2HPF	Rep1	AllA
27a6f896-6095-4d35-9a88-4eb50652cf44	ENSDARG00000100624	15.24	2HPF	Rep1	AllA
27ab575c-6cdb-4c11-a024-a769f57d5f4a	ENSDARG00000055250	26.04	2HPF	Rep1	AllA
27b86016-c70b-4b8a-975d-f9ebec675f39	ENSDARG00000060917	144.46	2HPF	Rep1	AllA
27ba0f6b-38c6-4741-9f9a-771294594a0a	ENSDARG00000055969	64.82	2HPF	Rep1	AllA
27bf9887-65d5-4c5e-86ff-0b7aa3306a61	ENSDARG00000105116	103.35	2HPF	Rep1	AllA
27c31156-ebe9-4721-8eaa-e3268992085d	ENSDARG00000098739	63.69	2HPF	Rep1	AllA
27ced3c8-3b0e-40a9-879a-02811257b715	ENSDARG00000039069	39.56	2HPF	Rep1	AllA
27d17308-8b9a-4442-af7c-4f623d6b28d9	ENSDARG00000098739	45.57	2HPF	Rep1	AllA
27d34227-4b91-40f8-85ba-827e9877eed3	ENSDARG00000098739	68.09	2HPF	Rep1	AllA
27d64f3f-64a2-455c-bd38-dfcb6f4739c5	ENSDARG00000011201	33.52	2HPF	Rep1	AllA
27dce7a1-9143-47a8-977d-73e5b34cc809	ENSDARG00000036625	9.78	2HPF	Rep1	AllA
27dd0eee-c16f-4f4c-8e2c-d3aa04b496db	ENSDARG00000069920	56.38	2HPF	Rep1	AllA
[truncated: 349,037+ more rows]
