# Supplementary material for: Nano3P-seq: transcriptome-wide analysis of gene expression and tail dynamics using end-capture nanopore cDNA sequencing
Source: Nat Methods. 2022 Dec 19;20(1):75–85. doi: 10.1038/s41592-022-01714-w (PMC9834059; doi:10.1038/s41592-022-01714-w)
Supplement: Supplementary file 11 — Statistical source data. [file 41592_2022_1714_MOESM11_ESM.xlsx]

## Sheet: Ext_Data_Fig2c
Source Data for Extended Data Figure 2c
Gene Name	2hpf_Rep1_RPM	2hpf_Rep2_RPM	2hpf_Rep3_RPM	4hpf_Rep1_RPM	4hpf_Rep2_RPM	4hpf_Rep3_RPM	6hpf_Rep1_RPM	6hpf_Rep2_RPM	6hpf_Rep3_RPM
ENSDARG00000000018	257.722	191.499	181.782	126.018	160.867	131.689	93.8967	124.915	106.543
ENSDARG00000000540	219.541	107.718	163.604	203.029	177.8	131.689	85.3606	83.2764	106.543
ENSDARG00000000857	238.632	329.138	508.989	287.04	355.601	329.224	110.969	174.88	189.41
ENSDARG00000000887	954.526	939.54	1145.23	1022.14	999.069	954.748	1135.3	1007.64	1527.12
ENSDARG00000001057	85.9074	89.765	163.604	63.0089	67.7335	82.3059	68.2885	91.6041	142.057
ENSDARG00000001162	152.724	191.499	181.782	119.017	160.867	246.918	128.041	183.208	130.219
ENSDARG00000001241	229.086	365.044	381.742	343.048	262.467	246.918	332.907	391.399	272.276
ENSDARG00000001313	343.629	281.264	290.851	273.038	245.534	148.151	119.505	116.587	213.086
ENSDARG00000001557	162.269	149.608	145.425	126.018	160.867	148.151	59.7525	66.6211	71.0286
ENSDARG00000001558	143.179	95.7493	90.8909	70.0099	135.467	148.151	93.8967	108.259	82.8667
ENSDARG00000001788	477.263	466.778	254.495	301.042	262.467	230.456	179.257	174.88	94.7048
ENSDARG00000001940	677.714	652.292	508.989	609.086	618.068	740.753	529.236	666.211	509.038
ENSDARG00000002016	362.72	275.279	381.742	364.051	220.134	378.607	153.649	183.208	118.381
ENSDARG00000002220	286.358	191.499	181.782	161.023	169.334	197.534	221.938	133.242	201.248
ENSDARG00000002267	162.269	125.671	163.604	147.021	118.534	98.7671	136.577	108.259	177.572
ENSDARG00000002271	209.996	359.06	599.88	259.037	372.534	329.224	256.082	308.123	343.305
ENSDARG00000002305	190.905	155.593	272.673	238.034	254.001	411.529	85.3606	99.9317	94.7048
ENSDARG00000002344	2023.6	1645.69	1636.04	1281.18	914.402	1382.74	1084.08	882.73	722.124
ENSDARG00000002347	572.716	323.154	581.702	259.037	203.2	263.379	110.969	149.898	201.248
ENSDARG00000002369	801.802	1125.05	1581.5	1001.14	965.202	1053.52	1416.99	1973.65	1894.1
ENSDARG00000002401	248.177	233.389	381.742	182.026	338.667	246.918	153.649	216.519	224.924
ENSDARG00000002403	162.269	239.373	181.782	147.021	152.4	181.073	153.649	108.259	118.381
ENSDARG00000002479	76.3621	83.7807	309.029	105.015	101.6	181.073	85.3606	124.915	177.572
ENSDARG00000002506	219.541	155.593	109.069	70.0099	110.067	65.8447	119.505	149.898	153.895
ENSDARG00000002536	219.541	257.326	254.495	322.045	228.6	362.146	264.618	308.123	260.438
ENSDARG00000002538	114.543	191.499	236.316	231.033	220.134	164.612	204.866	308.123	343.305
ENSDARG00000002552	381.811	412.919	418.098	371.052	448.734	444.452	290.226	233.174	272.276
ENSDARG00000002591	238.632	269.295	309.029	175.025	304.801	164.612	136.577	133.242	189.41
ENSDARG00000002685	305.448	287.248	418.098	413.058	321.734	460.913	247.546	158.225	130.219
ENSDARG00000002710	1059.52	1364.43	981.622	987.139	1041.4	1316.89	1954.76	2106.89	1823.07
ENSDARG00000002791	381.811	430.872	399.92	441.062	431.801	493.835	418.267	532.969	603.743
ENSDARG00000002792	209.996	281.264	309.029	224.032	262.467	362.146	179.257	174.88	94.7048
ENSDARG00000002909	124.088	173.546	54.5345	84.0118	93.1335	115.228	51.2164	58.2935	130.219
ENSDARG00000002949	314.994	418.903	218.138	301.042	381.001	312.762	247.546	241.502	130.219
ENSDARG00000003017	734.985	825.838	745.305	616.087	762.002	411.529	187.793	349.761	295.953
ENSDARG00000003098	85.9074	59.8433	90.8909	77.0109	67.7335	82.3059	51.2164	66.6211	82.8667
ENSDARG00000003144	57.2716	89.765	90.8909	56.0079	110.067	82.3059	93.8967	91.6041	94.7048
ENSDARG00000003151	248.177	293.232	399.92	371.052	364.067	641.986	469.484	582.935	1266.68
ENSDARG00000003153	353.175	365.044	290.851	315.044	414.867	526.758	392.659	516.314	497.2
ENSDARG00000003382	95.4526	113.702	163.604	133.019	127	213.995	76.8246	74.9488	82.8667
ENSDARG00000003398	76.3621	77.7963	54.5345	98.0138	152.4	98.7671	59.7525	58.2935	71.0286
ENSDARG00000003526	372.265	287.248	254.495	266.038	262.467	329.224	367.051	316.45	248.6
ENSDARG00000003531	133.634	203.467	345.385	266.038	237.067	329.224	239.01	324.778	947.048
ENSDARG00000003570	162.269	299.217	708.949	238.034	203.2	312.762	68.2885	108.259	130.219
ENSDARG00000003599	57.2716	65.8277	145.425	168.024	152.4	131.689	179.257	266.485	497.2
ENSDARG00000003681	181.36	125.671	218.138	105.015	135.467	115.228	162.185	216.519	355.143
ENSDARG00000003693	152.724	197.483	72.7127	161.023	177.8	65.8447	196.329	241.502	118.381
ENSDARG00000003695	229.086	191.499	145.425	245.035	203.2	197.534	196.329	224.846	189.41
ENSDARG00000003749	200.451	173.546	309.029	203.029	228.6	181.073	204.866	241.502	272.276
ENSDARG00000003757	324.539	406.935	599.88	287.04	279.401	312.762	196.329	166.553	82.8667
ENSDARG00000003795	477.263	377.013	545.345	287.04	381.001	559.68	290.226	341.433	366.981
ENSDARG00000003845	76.3621	107.718	54.5345	98.0138	177.8	131.689	102.433	124.915	106.543
ENSDARG00000003869	76.3621	65.8277	72.7127	70.0099	118.534	65.8447	68.2885	83.2764	71.0286
ENSDARG00000003920	133.634	95.7493	72.7127	70.0099	67.7335	181.073	256.082	249.829	260.438
ENSDARG00000003931	114.543	119.687	272.673	140.02	177.8	197.534	221.938	249.829	236.762
ENSDARG00000003938	238.632	287.248	199.96	119.017	93.1335	82.3059	85.3606	141.57	59.1905
ENSDARG00000003952	887.71	987.415	836.196	903.127	990.602	823.059	401.195	291.467	284.114
ENSDARG00000004160	238.632	371.029	418.098	203.029	237.067	213.995	264.618	183.208	260.438
ENSDARG00000004161	152.724	137.64	199.96	98.0138	50.8001	98.7671	102.433	158.225	177.572
ENSDARG00000004171	181.36	167.561	127.247	154.022	228.6	263.379	187.793	258.157	142.057
ENSDARG00000004173	391.356	281.264	199.96	245.035	270.934	230.456	179.257	216.519	130.219
ENSDARG00000004261	419.992	269.295	436.276	420.059	448.734	609.064	136.577	91.6041	224.924
ENSDARG00000004427	200.451	173.546	54.5345	133.019	228.6	164.612	239.01	258.157	402.495
ENSDARG00000004452	95.4526	59.8433	72.7127	70.0099	84.6668	131.689	119.505	83.2764	224.924
ENSDARG00000004460	95.4526	131.655	181.782	175.025	169.334	246.918	128.041	74.9488	94.7048
ENSDARG00000004529	200.451	287.248	472.633	322.045	279.401	395.068	76.8246	83.2764	82.8667
ENSDARG00000004680	162.269	149.608	127.247	175.025	118.534	148.151	128.041	83.2764	71.0286
ENSDARG00000004713	792.257	712.136	527.167	469.066	474.134	477.374	563.38	574.607	461.686
ENSDARG00000004757	658.623	712.136	508.989	749.106	804.335	691.369	1920.61	2415.02	1965.12
ENSDARG00000004806	324.539	299.217	163.604	280.039	296.334	378.607	162.185	216.519	307.791
ENSDARG00000004874	200.451	161.577	218.138	154.022	237.067	131.689	128.041	199.863	224.924
ENSDARG00000004906	486.808	448.825	399.92	504.071	482.601	362.146	93.8967	199.863	153.895
ENSDARG00000004925	162.269	185.514	236.316	161.023	118.534	164.612	162.185	158.225	189.41
ENSDARG00000004937	85.9074	125.671	109.069	119.017	127	197.534	315.834	299.795	343.305
ENSDARG00000004956	324.539	305.201	327.207	371.052	355.601	411.529	349.979	516.314	568.229
ENSDARG00000005058	372.265	538.59	672.593	392.055	347.134	477.374	367.051	249.829	295.953
ENSDARG00000005108	572.716	622.371	545.345	728.103	677.335	773.675	725.566	749.488	793.153
ENSDARG00000005115	190.905	227.405	145.425	308.043	321.734	246.918	110.969	116.587	59.1905
ENSDARG00000005122	209.996	185.514	236.316	252.036	270.934	213.995	256.082	191.536	248.6
ENSDARG00000005162	353.175	400.95	381.742	378.053	304.801	362.146	606.061	433.037	473.524
ENSDARG00000005172	248.177	388.982	454.455	406.057	448.734	938.287	358.515	557.952	1349.54
ENSDARG00000005191	381.811	275.279	290.851	308.043	457.201	246.918	256.082	349.761	331.467
ENSDARG00000005230	725.44	777.963	1363.36	455.064	567.268	1020.59	392.659	374.744	591.905
ENSDARG00000005236	66.8168	89.765	54.5345	84.0118	76.2002	65.8447	59.7525	74.9488	82.8667
ENSDARG00000005254	171.815	221.42	145.425	252.036	220.134	181.073	247.546	199.863	165.733
ENSDARG00000005355	219.541	215.436	181.782	210.03	152.4	115.228	119.505	74.9488	118.381
ENSDARG00000005451	209.996	233.389	399.92	147.021	220.134	197.534	162.185	183.208	248.6
ENSDARG00000005454	400.901	532.606	381.742	238.034	211.667	197.534	85.3606	74.9488	94.7048
ENSDARG00000005513	610.897	706.151	1145.23	441.062	592.668	1004.13	887.751	1232.49	1965.12
ENSDARG00000005606	238.632	305.201	272.673	196.028	254.001	246.918	93.8967	91.6041	106.543
ENSDARG00000005619	601.352	580.48	563.524	343.048	372.534	444.452	145.113	166.553	106.543
ENSDARG00000005643	181.36	95.7493	72.7127	105.015	84.6668	98.7671	59.7525	58.2935	94.7048
ENSDARG00000005675	381.811	377.013	581.702	301.042	381.001	444.452	239.01	224.846	248.6
ENSDARG00000005699	458.173	305.201	363.564	329.046	338.667	510.296	623.133	791.126	627.419
ENSDARG00000005738	305.448	382.997	327.207	266.038	304.801	230.456	170.721	199.863	153.895
ENSDARG00000005772	209.996	179.53	163.604	154.022	194.734	263.379	170.721	166.553	189.41
ENSDARG00000005774	334.084	574.496	599.88	336.047	550.334	790.136	298.762	424.71	438.01
ENSDARG00000005791	419.992	472.762	309.029	595.084	575.734	592.602	734.102	916.041	1077.27
ENSDARG00000005827	391.356	412.919	618.058	315.044	406.401	592.602	435.339	607.918	568.229
ENSDARG00000005926	162.269	107.718	109.069	133.019	143.934	98.7671	145.113	99.9317	153.895
ENSDARG00000005941	104.998	113.702	236.316	70.0099	93.1335	131.689	119.505	83.2764	106.543
ENSDARG00000005945	66.8168	101.734	54.5345	77.0109	110.067	65.8447	153.649	183.208	165.733
ENSDARG00000006003	314.994	275.279	563.524	273.038	533.401	872.442	136.577	99.9317	284.114
ENSDARG00000006019	286.358	293.232	381.742	336.047	279.401	263.379	230.474	158.225	248.6
ENSDARG00000006092	162.269	173.546	327.207	280.039	330.201	395.068	708.493	549.624	757.639
ENSDARG00000006225	792.257	604.418	708.949	784.111	846.668	855.981	1297.48	1215.84	1491.6
ENSDARG00000006240	95.4526	113.702	272.673	126.018	169.334	98.7671	102.433	108.259	130.219
ENSDARG00000006242	219.541	137.64	254.495	154.022	245.534	362.146	554.844	749.488	580.067
ENSDARG00000006260	334.084	394.966	345.385	553.078	482.601	477.374	1895.01	1615.56	1811.23
ENSDARG00000006316	572.716	610.402	436.276	637.09	804.335	609.064	1416.99	1665.53	1467.92
ENSDARG00000006392	190.905	197.483	145.425	133.019	169.334	213.995	93.8967	133.242	71.0286
ENSDARG00000006399	181.36	65.8277	54.5345	105.015	118.534	115.228	281.69	249.829	165.733
ENSDARG00000006413	114.543	77.7963	218.138	203.029	186.267	230.456	495.092	499.659	1112.78
ENSDARG00000006487	152.724	119.687	109.069	301.042	270.934	329.224	819.462	682.867	935.21
ENSDARG00000006580	9173	9042.33	5071.71	3507.49	4106.34	1448.58	443.875	724.505	153.895
ENSDARG00000006609	171.815	161.577	72.7127	189.027	101.6	82.3059	93.8967	133.242	71.0286
ENSDARG00000006642	133.634	143.624	109.069	119.017	101.6	148.151	85.3606	133.242	59.1905
ENSDARG00000006691	2777.67	3099.88	2763.08	2989.42	3632.21	3835.45	3559.54	4222.11	3421.21
ENSDARG00000007065	219.541	131.655	90.8909	133.019	93.1335	164.612	93.8967	124.915	82.8667
ENSDARG00000007098	66.8168	125.671	163.604	84.0118	110.067	65.8447	204.866	183.208	213.086
ENSDARG00000007099	429.537	502.684	436.276	728.103	736.601	773.675	1826.72	1690.51	2095.34
ENSDARG00000007136	295.903	287.248	345.385	91.0128	84.6668	82.3059	68.2885	199.863	248.6
ENSDARG00000007141	104.998	95.7493	181.782	70.0099	93.1335	148.151	59.7525	183.208	177.572
ENSDARG00000007196	143.179	107.718	109.069	161.023	152.4	213.995	170.721	191.536	248.6
ENSDARG00000007216	124.088	65.8277	90.8909	77.0109	152.4	65.8447	247.546	174.88	213.086
ENSDARG00000007279	181.36	161.577	145.425	119.017	135.467	263.379	128.041	141.57	142.057
ENSDARG00000007294	66.8168	101.734	181.782	154.022	152.4	279.84	128.041	174.88	213.086
ENSDARG00000007315	124.088	197.483	127.247	196.028	152.4	131.689	128.041	99.9317	177.572
ENSDARG00000007320	505.899	526.621	508.989	322.045	474.134	592.602	862.143	982.662	1278.52
ENSDARG00000007377	324.539	299.217	418.098	336.047	423.334	427.991	503.628	507.986	556.391
ENSDARG00000007385	668.168	448.825	527.167	602.085	558.801	427.991	657.277	549.624	520.876
ENSDARG00000007387	276.813	149.608	145.425	210.03	160.867	164.612	145.113	174.88	201.248
ENSDARG00000007405	334.084	347.091	272.673	280.039	296.334	345.685	392.659	358.089	426.172
ENSDARG00000007438	362.72	263.311	309.029	154.022	143.934	460.913	119.505	116.587	177.572
ENSDARG00000007449	324.539	239.373	290.851	63.0089	84.6668	98.7671	51.2164	133.242	130.219
ENSDARG00000007630	95.4526	137.64	90.8909	77.0109	101.6	164.612	51.2164	74.9488	59.1905
ENSDARG00000007693	133.634	215.436	127.247	91.0128	118.534	181.073	68.2885	66.6211	142.057
ENSDARG00000007836	1584.51	1567.9	2454.05	2205.31	1972.74	3012.4	4353.39	4197.13	5788.83
ENSDARG00000007863	706.35	532.606	472.633	686.097	694.268	625.525	1126.76	1265.8	1053.59
ENSDARG00000007923	190.905	185.514	199.96	112.016	101.6	98.7671	110.969	74.9488	71.0286
ENSDARG00000007971	152.724	245.358	218.138	161.023	254.001	263.379	213.402	199.863	177.572
ENSDARG00000007989	295.903	245.358	272.673	238.034	321.734	477.374	247.546	258.157	248.6
ENSDARG00000008020	171.815	209.452	236.316	154.022	101.6	312.762	110.969	141.57	153.895
ENSDARG00000008032	57.2716	77.7963	54.5345	56.0079	67.7335	82.3059	102.433	83.2764	142.057
ENSDARG00000008049	1049.98	981.431	1127.05	1400.2	1464.74	1777.81	1288.95	1207.51	1337.71
ENSDARG00000008068	257.722	167.561	199.96	119.017	228.6	131.689	213.402	308.123	189.41
ENSDARG00000008097	162.269	101.734	109.069	147.021	203.2	181.073	213.402	241.502	248.6
ENSDARG00000008105	248.177	311.185	581.702	413.058	321.734	411.529	495.092	408.054	414.334
ENSDARG00000008184	85.9074	95.7493	127.247	105.015	143.934	148.151	76.8246	91.6041	94.7048
ENSDARG00000008224	152.724	143.624	109.069	91.0128	93.1335	131.689	76.8246	58.2935	59.1905
ENSDARG00000008237	162.269	125.671	109.069	140.02	203.2	82.3059	110.969	91.6041	59.1905
ENSDARG00000008292	114.543	119.687	218.138	161.023	127	197.534	145.113	149.898	130.219
ENSDARG00000008363	553.625	544.574	399.92	287.04	347.134	197.534	204.866	366.416	307.791
ENSDARG00000008383	400.901	239.373	90.8909	357.05	262.467	378.607	298.762	274.812	142.057
ENSDARG00000008494	162.269	215.436	327.207	133.019	118.534	131.689	102.433	83.2764	142.057
ENSDARG00000008502	229.086	382.997	163.604	154.022	330.201	378.607	298.762	324.778	284.114
ENSDARG00000008551	104.998	83.7807	163.604	84.0118	67.7335	131.689	102.433	91.6041	106.543
ENSDARG00000008678	181.36	119.687	127.247	140.02	220.134	197.534	170.721	199.863	94.7048
ENSDARG00000008732	143.179	125.671	109.069	70.0099	152.4	131.689	85.3606	91.6041	82.8667
ENSDARG00000008748	190.905	203.467	236.316	245.035	279.401	115.228	341.443	274.812	153.895
ENSDARG00000008765	152.724	203.467	327.207	217.031	169.334	230.456	162.185	83.2764	130.219
ENSDARG00000008785	143.179	83.7807	127.247	77.0109	93.1335	98.7671	128.041	58.2935	130.219
ENSDARG00000008803	744.531	855.76	1054.33	1106.16	1024.47	1333.36	1946.22	1915.36	2261.08
ENSDARG00000008816	238.632	113.702	127.247	105.015	143.934	181.073	85.3606	124.915	71.0286
ENSDARG00000008936	515.444	377.013	618.058	357.05	423.334	444.452	341.443	408.054	497.2
ENSDARG00000008947	152.724	233.389	181.782	196.028	228.6	213.995	196.329	308.123	284.114
ENSDARG00000009001	104.998	155.593	109.069	161.023	203.2	131.689	128.041	191.536	201.248
ENSDARG00000009133	95.4526	209.452	272.673	161.023	169.334	197.534	179.257	199.863	224.924
ENSDARG00000009169	162.269	119.687	90.8909	154.022	118.534	131.689	162.185	141.57	71.0286
ENSDARG00000009212	2329.04	2250.11	2235.92	2737.39	3225.81	3028.86	3457.11	3963.96	3302.83
ENSDARG00000009273	76.3621	65.8277	90.8909	70.0099	76.2002	98.7671	128.041	133.242	153.895
ENSDARG00000009285	419.992	371.029	363.564	497.07	508.001	674.908	1049.94	990.989	1183.81
ENSDARG00000009336	419.992	622.371	690.771	553.078	660.401	658.447	793.854	1199.18	876.02
ENSDARG00000009342	219.541	167.561	309.029	252.036	287.867	362.146	145.113	158.225	130.219
ENSDARG00000009447	839.983	700.167	381.742	798.113	787.402	757.214	537.772	632.901	461.686
ENSDARG00000009505	314.994	424.888	418.098	280.039	296.334	460.913	153.649	108.259	106.543
ENSDARG00000009534	57.2716	101.734	181.782	91.0128	143.934	164.612	136.577	133.242	165.733
ENSDARG00000009640	143.179	167.561	127.247	154.022	110.067	164.612	145.113	191.536	201.248
ENSDARG00000009657	162.269	113.702	109.069	56.0079	67.7335	98.7671	110.969	91.6041	106.543
ENSDARG00000009681	162.269	191.499	181.782	133.019	169.334	82.3059	136.577	116.587	71.0286
ENSDARG00000009740	257.722	173.546	236.316	343.048	279.401	362.146	281.69	366.416	307.791
ENSDARG00000009753	295.903	388.982	199.96	322.045	499.534	427.991	614.597	957.679	698.448
ENSDARG00000009754	143.179	179.53	254.495	91.0128	101.6	82.3059	93.8967	83.2764	177.572
ENSDARG00000009806	190.905	149.608	218.138	105.015	152.4	213.995	119.505	91.6041	130.219
ENSDARG00000009830	563.171	592.449	563.524	546.077	609.601	609.064	580.452	591.263	722.124
ENSDARG00000009862	200.451	167.561	236.316	329.046	169.334	164.612	478.02	258.157	284.114
ENSDARG00000009871	267.267	311.185	545.345	252.036	406.401	543.219	426.803	541.297	1041.75
ENSDARG00000009942	601.352	658.277	908.909	1092.15	1024.47	1201.67	734.102	891.058	994.401
ENSDARG00000010021	162.269	101.734	199.96	147.021	110.067	181.073	119.505	91.6041	106.543
ENSDARG00000010052	66.8168	77.7963	127.247	126.018	93.1335	213.995	76.8246	124.915	118.381
ENSDARG00000010149	839.983	664.261	763.484	679.096	982.135	905.365	563.38	491.331	414.334
ENSDARG00000010160	534.535	472.762	418.098	595.084	465.668	460.913	990.184	1374.06	1349.54
ENSDARG00000010238	162.269	107.718	90.8909	175.025	237.067	197.534	230.474	133.242	165.733
ENSDARG00000010244	171.815	233.389	181.782	217.031	262.467	279.84	290.226	324.778	236.762
ENSDARG00000010246	1011.8	1059.23	836.196	1260.18	1075.27	1086.44	1988.9	1940.34	1254.84
ENSDARG00000010266	104.998	221.42	254.495	98.0138	186.267	197.534	102.433	141.57	118.381
ENSDARG00000010281	171.815	221.42	218.138	175.025	169.334	263.379	59.7525	83.2764	59.1905
ENSDARG00000010301	133.634	161.577	127.247	126.018	84.6668	82.3059	76.8246	199.863	71.0286
ENSDARG00000010381	334.084	430.872	327.207	350.049	381.001	460.913	179.257	266.485	295.953
ENSDARG00000010432	143.179	233.389	236.316	287.04	270.934	329.224	170.721	258.157	153.895
ENSDARG00000010481	973.617	1154.98	927.087	1246.18	1380.07	1514.43	1715.75	1882.05	1373.22
ENSDARG00000010553	133.634	155.593	163.604	154.022	211.667	230.456	264.618	233.174	236.762
ENSDARG00000010571	114.543	125.671	90.8909	112.016	152.4	65.8447	128.041	124.915	213.086
ENSDARG00000010572	515.444	736.073	563.524	336.047	431.801	329.224	76.8246	99.9317	71.0286
ENSDARG00000010717	162.269	161.577	109.069	147.021	169.334	115.228	110.969	124.915	130.219
ENSDARG00000010721	372.265	377.013	418.098	399.056	465.668	279.84	469.484	499.659	390.657
ENSDARG00000010732	95.4526	143.624	109.069	56.0079	110.067	115.228	51.2164	74.9488	82.8667
ENSDARG00000010745	219.541	167.561	218.138	154.022	228.6	115.228	221.938	283.14	189.41
ENSDARG00000010752	620.442	670.245	636.236	462.065	668.868	543.219	512.164	591.263	580.067
ENSDARG00000010831	133.634	173.546	163.604	63.0089	152.4	131.689	76.8246	174.88	201.248
ENSDARG00000010948	238.632	161.577	181.782	140.02	110.067	65.8447	85.3606	99.9317	71.0286
ENSDARG00000010965	76.3621	149.608	145.425	168.024	110.067	115.228	196.329	291.467	236.762
ENSDARG00000011000	477.263	706.151	763.484	553.078	728.135	691.369	281.69	274.812	355.143
ENSDARG00000011125	1059.52	1113.09	763.484	980.138	897.468	1267.51	1263.34	1557.27	1728.36
ENSDARG00000011201	162.269	203.467	218.138	238.034	414.867	329.224	503.628	499.659	828.667
ENSDARG00000011219	200.451	191.499	327.207	98.0138	118.534	65.8447	68.2885	66.6211	153.895
ENSDARG00000011299	162.269	239.373	199.96	189.027	279.401	230.456	256.082	224.846	343.305
ENSDARG00000011312	152.724	149.608	199.96	133.019	127	148.151	145.113	116.587	94.7048
ENSDARG00000011404	419.992	424.888	399.92	224.032	287.867	246.918	179.257	291.467	118.381
ENSDARG00000011418	152.724	179.53	327.207	119.017	203.2	312.762	102.433	116.587	165.733
ENSDARG00000011496	114.543	131.655	109.069	133.019	118.534	131.689	136.577	208.191	71.0286
ENSDARG00000011510	343.629	353.076	327.207	434.061	372.534	444.452	298.762	399.727	224.924
ENSDARG00000011555	95.4526	113.702	236.316	224.032	135.467	213.995	239.01	224.846	272.276
ENSDARG00000011564	200.451	179.53	218.138	147.021	254.001	427.991	776.782	707.85	793.153
ENSDARG00000011613	171.815	191.499	236.316	259.037	245.534	362.146	469.484	399.727	426.172
ENSDARG00000011648	66.8168	89.765	72.7127	70.0099	84.6668	65.8447	264.618	258.157	295.953
ENSDARG00000011665	334.084	317.17	454.455	280.039	287.867	345.685	537.772	433.037	840.505
ENSDARG00000011740	162.269	137.64	109.069	231.033	228.6	345.685	213.402	149.898	260.438
ENSDARG00000011764	143.179	95.7493	72.7127	105.015	135.467	82.3059	51.2164	66.6211	94.7048
ENSDARG00000011921	66.8168	101.734	218.138	56.0079	118.534	230.456	102.433	116.587	295.953
ENSDARG00000011925	343.629	394.966	345.385	420.059	414.867	362.146	324.37	258.157	260.438
ENSDARG00000011958	181.36	143.624	90.8909	154.022	101.6	131.689	128.041	166.553	71.0286
ENSDARG00000012002	95.4526	101.734	90.8909	126.018	135.467	82.3059	76.8246	124.915	153.895
ENSDARG00000012040	124.088	167.561	218.138	266.038	245.534	164.612	298.762	291.467	426.172
ENSDARG00000012141	238.632	269.295	345.385	231.033	262.467	181.073	170.721	133.242	165.733
ENSDARG00000012144	276.813	191.499	399.92	294.041	237.067	115.228	59.7525	83.2764	71.0286
ENSDARG00000012215	353.175	305.201	254.495	259.037	296.334	296.301	162.185	133.242	130.219
ENSDARG00000012222	295.903	257.326	345.385	350.049	516.468	510.296	170.721	158.225	165.733
ENSDARG00000012234	419.992	436.856	745.305	518.073	567.268	592.602	537.772	399.727	509.038
ENSDARG00000012261	200.451	251.342	163.604	168.024	152.4	131.689	341.443	316.45	272.276
ENSDARG00000012274	295.903	400.95	399.92	273.038	516.468	329.224	409.731	424.71	355.143
ENSDARG00000012369	190.905	161.577	272.673	119.017	76.2002	131.689	409.731	449.693	520.876
ENSDARG00000012387	114.543	155.593	163.604	119.017	160.867	148.151	93.8967	141.57	71.0286
ENSDARG00000012432	248.177	353.076	381.742	273.038	321.734	427.991	204.866	241.502	378.819
ENSDARG00000012450	238.632	209.452	236.316	175.025	211.667	213.995	281.69	308.123	106.543
ENSDARG00000012467	391.356	329.138	327.207	329.046	296.334	362.146	179.257	83.2764	106.543
ENSDARG00000012485	563.171	466.778	563.524	392.055	406.401	378.607	247.546	208.191	260.438
ENSDARG00000012495	57.2716	95.7493	127.247	119.017	84.6668	131.689	76.8246	116.587	106.543
ENSDARG00000012505	190.905	149.608	163.604	133.019	118.534	148.151	221.938	216.519	177.572
ENSDARG00000012506	114.543	137.64	109.069	98.0138	118.534	131.689	68.2885	83.2764	82.8667
ENSDARG00000012553	190.905	197.483	309.029	336.047	321.734	427.991	588.988	691.194	722.124
ENSDARG00000012591	257.722	161.577	90.8909	161.023	118.534	65.8447	110.969	216.519	189.41
ENSDARG00000012627	104.998	113.702	90.8909	119.017	110.067	131.689	145.113	66.6211	142.057
ENSDARG00000012672	534.535	496.7	436.276	364.051	364.067	576.141	221.938	241.502	331.467
ENSDARG00000012682	257.722	191.499	236.316	301.042	169.334	164.612	213.402	274.812	224.924
ENSDARG00000012741	95.4526	221.42	145.425	217.031	152.4	230.456	76.8246	116.587	71.0286
ENSDARG00000012827	85.9074	125.671	72.7127	70.0099	93.1335	131.689	93.8967	108.259	59.1905
ENSDARG00000012848	133.634	137.64	145.425	126.018	169.334	181.073	196.329	133.242	142.057
ENSDARG00000012871	276.813	317.17	327.207	273.038	254.001	329.224	367.051	199.863	295.953
ENSDARG00000012892	171.815	125.671	127.247	63.0089	59.2668	164.612	76.8246	83.2764	118.381
ENSDARG00000012915	143.179	119.687	145.425	147.021	118.534	98.7671	162.185	249.829	82.8667
ENSDARG00000012981	267.267	275.279	181.782	224.032	245.534	181.073	93.8967	66.6211	94.7048
ENSDARG00000013016	314.994	353.076	181.782	203.029	279.401	296.301	170.721	249.829	130.219
ENSDARG00000013095	171.815	173.546	309.029	273.038	127	230.456	110.969	141.57	213.086
ENSDARG00000013150	133.634	95.7493	90.8909	98.0138	110.067	131.689	136.577	116.587	177.572
ENSDARG00000013161	305.448	382.997	309.029	413.058	364.067	510.296	367.051	333.106	580.067
ENSDARG00000013250	114.543	149.608	127.247	70.0099	50.8001	98.7671	119.505	58.2935	94.7048
ENSDARG00000013307	391.356	436.856	436.276	399.056	465.668	526.758	478.02	541.297	1053.59
ENSDARG00000013351	1221.79	1340.49	781.662	2219.31	2556.94	1991.8	7810.5	8277.68	6132.14
ENSDARG00000013475	171.815	143.624	127.247	203.029	169.334	181.073	469.484	391.399	485.362
ENSDARG00000013655	104.998	161.577	72.7127	175.025	84.6668	98.7671	204.866	158.225	224.924
ENSDARG00000013729	419.992	562.527	599.88	378.053	414.867	493.835	606.061	599.59	745.8
ENSDARG00000013732	114.543	125.671	181.782	70.0099	160.867	181.073	110.969	158.225	201.248
ENSDARG00000013800	362.72	556.543	727.127	644.091	838.202	921.826	938.967	1149.21	1278.52
ENSDARG00000013802	200.451	149.608	145.425	189.027	211.667	181.073	204.866	216.519	248.6
ENSDARG00000013804	171.815	167.561	163.604	126.018	194.734	131.689	110.969	266.485	284.114
ENSDARG00000013822	181.36	161.577	145.425	175.025	110.067	362.146	179.257	258.157	189.41
ENSDARG00000013863	57.2716	53.859	127.247	63.0089	76.2002	131.689	128.041	183.208	130.219
ENSDARG00000013931	362.72	275.279	254.495	322.045	330.201	395.068	503.628	641.228	402.495
ENSDARG00000013938	181.36	227.405	163.604	245.035	254.001	246.918	298.762	299.795	414.334
ENSDARG00000013946	983.162	1047.26	708.949	1120.16	1126.07	888.904	520.7	624.573	461.686
ENSDARG00000013961	95.4526	95.7493	127.247	112.016	59.2668	82.3059	85.3606	91.6041	82.8667
ENSDARG00000013968	801.802	544.574	672.593	854.12	821.268	1135.82	597.525	691.194	1065.43
ENSDARG00000013990	57.2716	119.687	72.7127	98.0138	76.2002	131.689	93.8967	91.6041	94.7048
ENSDARG00000014013	257.722	257.326	363.564	329.046	245.534	444.452	375.587	416.382	331.467
ENSDARG00000014039	95.4526	77.7963	218.138	105.015	67.7335	98.7671	59.7525	99.9317	59.1905
ENSDARG00000014047	1107.25	957.493	836.196	1659.23	1507.07	1020.59	734.102	832.764	331.467
ENSDARG00000014165	314.994	484.731	309.029	301.042	364.067	477.374	588.988	441.365	532.715
ENSDARG00000014208	4658.09	3512.8	3781.06	3689.52	3564.47	3358.08	1067.01	666.211	639.258
ENSDARG00000014222	114.543	119.687	127.247	105.015	118.534	131.689	59.7525	91.6041	177.572
ENSDARG00000014230	143.179	155.593	72.7127	112.016	194.734	213.995	93.8967	166.553	201.248
ENSDARG00000014244	219.541	233.389	272.673	350.049	228.6	427.991	930.431	1124.23	947.048
ENSDARG00000014274	124.088	197.483	218.138	112.016	118.534	115.228	93.8967	99.9317	165.733
ENSDARG00000014329	925.891	1017.34	1272.47	1106.16	1210.74	1629.66	2202.3	2281.77	2924.01
ENSDARG00000014366	171.815	167.561	181.782	154.022	76.2002	197.534	290.226	216.519	189.41
ENSDARG00000014373	76.3621	113.702	145.425	112.016	118.534	131.689	119.505	116.587	118.381
ENSDARG00000014498	171.815	119.687	72.7127	217.031	194.734	148.151	247.546	224.846	213.086
ENSDARG00000014499	601.352	676.23	563.524	623.088	753.535	790.136	196.329	283.14	236.762
ENSDARG00000014536	152.724	197.483	345.385	224.032	211.667	559.68	187.793	291.467	591.905
ENSDARG00000014571	381.811	329.138	472.633	476.067	499.534	395.068	904.823	907.713	1089.11
ENSDARG00000014591	1040.43	1083.16	963.444	1155.16	1143	1267.51	1971.83	1765.46	2119.02
ENSDARG00000014676	95.4526	149.608	163.604	105.015	143.934	65.8447	76.8246	74.9488	106.543
ENSDARG00000014685	257.722	335.123	381.742	378.053	347.134	427.991	307.298	291.467	319.629
ENSDARG00000014692	152.724	287.248	418.098	231.033	287.867	213.995	145.113	174.88	272.276
ENSDARG00000014790	76.3621	95.7493	72.7127	84.0118	135.467	82.3059	76.8246	83.2764	94.7048
ENSDARG00000014867	295.903	329.138	254.495	336.047	364.067	329.224	478.02	524.641	911.534
ENSDARG00000014898	467.718	478.747	290.851	616.087	541.868	543.219	409.731	532.969	461.686
ENSDARG00000014914	486.808	903.634	981.622	735.104	787.402	477.374	187.793	233.174	94.7048
ENSDARG00000014915	190.905	131.655	145.425	77.0109	127	131.689	76.8246	124.915	213.086
ENSDARG00000014943	353.175	562.527	527.167	392.055	524.934	658.447	213.402	141.57	177.572
ENSDARG00000014986	104.998	125.671	109.069	126.018	101.6	82.3059	239.01	174.88	153.895
ENSDARG00000015111	1832.69	1400.33	1963.24	1911.27	1803.4	2436.25	2936.41	2623.21	2805.63
ENSDARG00000015128	353.175	359.06	199.96	329.046	397.934	279.84	853.606	857.747	781.315
ENSDARG00000015161	66.8168	95.7493	181.782	119.017	143.934	82.3059	110.969	133.242	153.895
ENSDARG00000015239	486.808	365.044	436.276	546.077	491.068	559.68	904.823	766.143	852.343
ENSDARG00000015292	267.267	406.935	290.851	308.043	237.067	526.758	179.257	341.433	260.438
ENSDARG00000015310	152.724	161.577	218.138	119.017	203.2	246.918	221.938	299.795	295.953
ENSDARG00000015314	133.634	233.389	181.782	147.021	110.067	181.073	162.185	158.225	165.733
ENSDARG00000015315	133.634	95.7493	90.8909	77.0109	110.067	98.7671	187.793	183.208	130.219
ENSDARG00000015325	334.084	353.076	327.207	308.043	330.201	279.84	571.916	632.901	532.715
ENSDARG00000015352	114.543	143.624	145.425	161.023	203.2	246.918	179.257	174.88	213.086
ENSDARG00000015394	563.171	556.543	618.058	399.056	508.001	839.52	443.875	582.935	816.829
ENSDARG00000015422	124.088	101.734	218.138	91.0128	186.267	181.073	196.329	108.259	189.41
ENSDARG00000015427	334.084	347.091	527.167	497.07	626.535	592.602	836.534	949.351	864.181
ENSDARG00000015524	152.724	239.373	145.425	154.022	228.6	131.689	204.866	224.846	307.791
ENSDARG00000015543	1966.32	1873.1	2490.41	1078.15	1422.4	1991.8	1084.08	1440.68	2047.99
ENSDARG00000015551	2834.94	2800.67	2454.05	3178.45	3683.01	3868.38	3055.91	3356.04	3433.05
ENSDARG00000015638	248.177	209.452	236.316	147.021	237.067	82.3059	119.505	258.157	153.895
ENSDARG00000015649	209.996	239.373	181.782	273.038	237.067	181.073	110.969	83.2764	82.8667
ENSDARG00000015707	152.724	131.655	145.425	210.03	194.734	131.689	76.8246	66.6211	59.1905
ENSDARG00000015709	314.994	329.138	363.564	308.043	389.467	230.456	478.02	732.833	390.657
ENSDARG00000015757	324.539	245.358	309.029	259.037	270.934	263.379	273.154	258.157	248.6
ENSDARG00000015823	181.36	161.577	309.029	210.03	177.8	230.456	204.866	174.88	153.895
ENSDARG00000015851	143.179	191.499	145.425	140.02	177.8	181.073	153.649	224.846	224.924
ENSDARG00000015862	496.354	640.324	799.84	588.083	668.868	707.831	845.07	899.385	1396.9
ENSDARG00000015907	57.2716	113.702	90.8909	84.0118	110.067	98.7671	85.3606	108.259	94.7048
ENSDARG00000015978	162.269	113.702	163.604	112.016	84.6668	312.762	110.969	166.553	177.572
ENSDARG00000015990	66.8168	167.561	54.5345	112.016	101.6	164.612	110.969	66.6211	284.114
ENSDARG00000016010	171.815	95.7493	199.96	189.027	101.6	197.534	76.8246	83.2764	130.219
ENSDARG00000016117	286.358	293.232	327.207	294.041	211.667	164.612	59.7525	66.6211	71.0286
ENSDARG00000016260	76.3621	119.687	145.425	91.0128	101.6	98.7671	59.7525	83.2764	71.0286
ENSDARG00000016304	219.541	143.624	145.425	147.021	160.867	197.534	145.113	191.536	94.7048
ENSDARG00000016318	334.084	293.232	327.207	371.052	381.001	279.84	145.113	224.846	224.924
ENSDARG00000016443	124.088	161.577	109.069	91.0128	228.6	148.151	179.257	191.536	236.762
ENSDARG00000016470	276.813	347.091	254.495	266.038	347.134	427.991	358.515	333.106	307.791
ENSDARG00000016484	458.173	371.029	381.742	371.052	321.734	345.685	478.02	541.297	544.553
ENSDARG00000016516	639.533	646.308	781.662	658.093	635.001	888.904	1314.55	1274.13	1586.31
ENSDARG00000016630	95.4526	179.53	181.782	112.016	110.067	148.151	110.969	183.208	165.733
ENSDARG00000016721	181.36	161.577	199.96	147.021	186.267	82.3059	93.8967	99.9317	59.1905
ENSDARG00000016754	104.998	227.405	236.316	154.022	194.734	213.995	204.866	199.863	248.6
ENSDARG00000016783	95.4526	107.718	54.5345	154.022	186.267	82.3059	290.226	224.846	189.41
ENSDARG00000016855	95.4526	131.655	254.495	168.024	169.334	148.151	324.37	333.106	284.114
ENSDARG00000016871	267.267	424.888	490.811	329.046	508.001	493.835	597.525	699.522	769.477
ENSDARG00000016903	286.358	209.452	218.138	280.039	228.6	115.228	281.69	366.416	307.791
ENSDARG00000016904	114.543	173.546	145.425	175.025	237.067	246.918	324.37	283.14	165.733
ENSDARG00000016968	229.086	239.373	127.247	287.04	245.534	197.534	93.8967	141.57	130.219
ENSDARG00000017126	238.632	125.671	236.316	77.0109	143.934	148.151	102.433	58.2935	82.8667
ENSDARG00000017219	553.625	783.948	1090.69	427.06	601.135	674.908	358.515	557.952	1325.87
ENSDARG00000017315	219.541	209.452	363.564	287.04	287.867	329.224	196.329	349.761	248.6
ENSDARG00000017320	295.903	538.59	454.455	371.052	414.867	444.452	443.875	474.676	698.448
ENSDARG00000017445	563.171	317.17	599.88	483.068	482.601	411.529	520.7	574.607	520.876
ENSDARG00000017454	114.543	137.64	218.138	56.0079	177.8	197.534	93.8967	99.9317	201.248
ENSDARG00000017571	104.998	113.702	163.604	112.016	76.2002	148.151	102.433	91.6041	118.381
ENSDARG00000017703	133.634	77.7963	127.247	133.019	93.1335	181.073	85.3606	58.2935	59.1905
ENSDARG00000017744	114.543	233.389	254.495	175.025	177.8	246.918	187.793	166.553	260.438
ENSDARG00000017762	190.905	245.358	309.029	252.036	228.6	296.301	324.37	241.502	319.629
ENSDARG00000017772	219.541	215.436	272.673	196.028	228.6	395.068	273.154	199.863	236.762
ENSDARG00000017775	104.998	113.702	127.247	91.0128	93.1335	148.151	85.3606	74.9488	142.057
ENSDARG00000017844	276.813	203.467	272.673	196.028	228.6	263.379	256.082	249.829	295.953
ENSDARG00000017891	181.36	173.546	145.425	175.025	177.8	230.456	213.402	124.915	331.467
ENSDARG00000017960	124.088	77.7963	54.5345	105.015	135.467	65.8447	93.8967	91.6041	82.8667
ENSDARG00000017985	324.539	215.436	309.029	238.034	237.067	296.301	170.721	258.157	165.733
ENSDARG00000018022	114.543	113.702	109.069	70.0099	127	148.151	59.7525	66.6211	106.543
ENSDARG00000018049	267.267	359.06	181.782	238.034	321.734	230.456	546.308	383.072	568.229
ENSDARG00000018073	267.267	167.561	163.604	168.024	177.8	164.612	59.7525	99.9317	94.7048
ENSDARG00000018077	85.9074	71.812	127.247	84.0118	59.2668	148.151	68.2885	58.2935	59.1905
ENSDARG00000018145	2854.03	2627.12	1617.86	1638.23	1947.34	823.059	213.402	224.846	130.219
ENSDARG00000018328	181.36	185.514	363.564	161.023	211.667	296.301	213.402	266.485	177.572
ENSDARG00000018404	104.998	71.812	109.069	441.062	381.001	510.296	4780.2	4555.22	4545.83
ENSDARG00000018461	887.71	1214.82	1236.12	1064.15	905.935	1201.67	938.967	1365.73	947.048
ENSDARG00000018562	410.446	347.091	290.851	350.049	465.668	395.068	213.402	283.14	213.086
ENSDARG00000018637	362.72	245.358	199.96	490.069	270.934	592.602	973.111	774.471	1491.6
ENSDARG00000018681	57.2716	95.7493	109.069	70.0099	50.8001	98.7671	76.8246	58.2935	94.7048
ENSDARG00000018853	66.8168	119.687	181.782	161.023	169.334	131.689	128.041	108.259	153.895
ENSDARG00000018890	563.171	586.465	1236.12	714.101	711.201	1004.13	947.503	1232.49	1325.87
ENSDARG00000018891	190.905	143.624	145.425	105.015	152.4	115.228	76.8246	91.6041	59.1905
ENSDARG00000018902	57.2716	119.687	145.425	112.016	110.067	82.3059	162.185	149.898	118.381
ENSDARG00000018903	219.541	197.483	254.495	119.017	237.067	181.073	119.505	108.259	118.381
ENSDARG00000018904	295.903	388.982	381.742	357.05	279.401	477.374	409.731	433.037	532.715
ENSDARG00000018914	314.994	365.044	381.742	476.067	397.934	411.529	469.484	582.935	532.715
ENSDARG00000018953	334.084	305.201	163.604	245.035	279.401	164.612	119.505	91.6041	130.219
ENSDARG00000018961	85.9074	83.7807	54.5345	63.0089	152.4	65.8447	170.721	183.208	189.41
ENSDARG00000018968	238.632	251.342	163.604	336.047	169.334	362.146	384.123	449.693	473.524
ENSDARG00000018989	171.815	185.514	145.425	161.023	177.8	82.3059	136.577	108.259	94.7048
ENSDARG00000019000	162.269	227.405	109.069	273.038	203.2	296.301	230.474	149.898	213.086
ENSDARG00000019004	124.088	149.608	254.495	217.031	186.267	263.379	239.01	316.45	272.276
ENSDARG00000019230	649.078	634.339	581.702	686.097	753.535	872.442	981.647	1165.87	1349.54
ENSDARG00000019398	162.269	263.311	127.247	210.03	177.8	148.151	247.546	249.829	201.248
ENSDARG00000019444	362.72	371.029	272.673	287.04	355.601	279.84	290.226	416.382	284.114
ENSDARG00000019507	171.815	113.702	163.604	168.024	135.467	181.073	221.938	341.433	449.848
ENSDARG00000019572	57.2716	113.702	163.604	112.016	143.934	164.612	204.866	208.191	142.057
ENSDARG00000019644	1565.42	1286.63	2217.74	1232.17	1295.4	2107.03	1118.22	1090.92	1136.46
ENSDARG00000019728	114.543	83.7807	290.851	133.019	135.467	115.228	102.433	74.9488	142.057
ENSDARG00000019778	171.815	131.655	254.495	147.021	237.067	197.534	512.164	541.297	899.696
ENSDARG00000019797	124.088	113.702	218.138	119.017	93.1335	213.995	51.2164	116.587	165.733
ENSDARG00000019834	114.543	203.467	254.495	126.018	203.2	164.612	93.8967	74.9488	94.7048
ENSDARG00000019838	229.086	215.436	345.385	210.03	211.667	427.991	187.793	324.778	260.438
ENSDARG00000019845	162.269	179.53	163.604	126.018	160.867	213.995	128.041	166.553	94.7048
ENSDARG00000019881	706.35	688.198	672.593	700.099	736.601	1119.36	836.534	916.041	923.372
ENSDARG00000019941	162.269	317.17	381.742	273.038	254.001	460.913	221.938	216.519	272.276
ENSDARG00000019951	238.632	221.42	199.96	217.031	203.2	213.995	264.618	266.485	224.924
ENSDARG00000020008	372.265	269.295	508.989	434.061	338.667	395.068	460.948	399.727	414.334
ENSDARG00000020043	563.171	478.747	581.702	630.089	609.601	658.447	290.226	441.365	248.6
ENSDARG00000020101	238.632	191.499	309.029	140.02	262.467	197.534	153.649	183.208	177.572
ENSDARG00000020197	143.179	185.514	218.138	224.032	118.534	263.379	349.979	358.089	449.848
ENSDARG00000020235	276.813	281.264	508.989	217.031	186.267	329.224	68.2885	83.2764	118.381
ENSDARG00000020252	95.4526	107.718	90.8909	140.02	127	98.7671	85.3606	108.259	59.1905
ENSDARG00000020261	229.086	167.561	254.495	140.02	186.267	82.3059	170.721	116.587	248.6
ENSDARG00000020289	925.891	897.65	927.087	609.086	541.868	378.607	136.577	166.553	118.381
ENSDARG00000020311	314.994	341.107	436.276	336.047	355.601	444.452	384.123	408.054	461.686
ENSDARG00000020334	124.088	197.483	181.782	133.019	84.6668	98.7671	187.793	83.2764	118.381
ENSDARG00000020377	391.356	490.715	418.098	231.033	330.201	312.762	392.659	383.072	295.953
ENSDARG00000020454	171.815	119.687	199.96	217.031	93.1335	312.762	170.721	216.519	402.495
ENSDARG00000020465	219.541	215.436	309.029	308.043	338.667	329.224	512.164	541.297	591.905
ENSDARG00000020469	114.543	203.467	363.564	161.023	186.267	263.379	93.8967	99.9317	82.8667
ENSDARG00000020494	114.543	131.655	72.7127	91.0128	160.867	115.228	93.8967	58.2935	106.543
ENSDARG00000020504	2472.22	2280.03	1817.82	4480.63	3852.34	4905.43	11378.6	11633.7	11672.4
ENSDARG00000020527	372.265	329.138	454.455	315.044	372.534	444.452	273.154	391.399	343.305
ENSDARG00000020676	76.3621	83.7807	54.5345	84.0118	67.7335	148.151	68.2885	108.259	59.1905
ENSDARG00000020711	219.541	155.593	290.851	413.058	228.6	576.141	281.69	383.072	497.2
ENSDARG00000020749	314.994	353.076	381.742	392.055	381.001	395.068	110.969	83.2764	94.7048
ENSDARG00000020798	85.9074	65.8277	72.7127	91.0128	76.2002	131.689	93.8967	83.2764	94.7048
ENSDARG00000020841	706.35	520.637	745.305	721.102	601.135	609.064	384.123	399.727	449.848
ENSDARG00000020850	1679.97	1681.6	2835.8	2534.36	2294.47	3308.7	5838.67	6095.83	11518.5
ENSDARG00000020929	124.088	161.577	181.782	203.029	152.4	263.379	196.329	233.174	213.086
ENSDARG00000021059	200.451	245.358	163.604	231.033	228.6	263.379	153.649	199.863	426.172
ENSDARG00000021086	162.269	227.405	163.604	182.026	118.534	230.456	119.505	108.259	94.7048
ENSDARG00000021107	477.263	377.013	508.989	399.056	482.601	312.762	588.988	582.935	544.553
ENSDARG00000021120	276.813	221.42	327.207	189.027	262.467	181.073	153.649	224.846	106.543
ENSDARG00000021225	152.724	131.655	254.495	182.026	152.4	98.7671	76.8246	124.915	118.381
ENSDARG00000021252	286.358	191.499	127.247	259.037	194.734	164.612	179.257	333.106	355.143
ENSDARG00000021257	66.8168	59.8433	127.247	77.0109	93.1335	82.3059	290.226	291.467	248.6
ENSDARG00000021483	610.897	442.841	290.851	511.072	626.535	378.607	76.8246	166.553	82.8667
ENSDARG00000021550	190.905	209.452	272.673	343.048	254.001	312.762	332.907	424.71	272.276
ENSDARG00000021582	152.724	221.42	218.138	175.025	237.067	296.301	213.402	233.174	307.791
ENSDARG00000021669	362.72	514.653	508.989	721.102	829.735	625.525	682.885	891.058	556.391
ENSDARG00000021702	66.8168	65.8277	127.247	91.0128	127	197.534	170.721	158.225	236.762
ENSDARG00000021794	276.813	323.154	327.207	126.018	160.867	98.7671	51.2164	66.6211	59.1905
ENSDARG00000021811	295.903	275.279	272.673	161.023	237.067	395.068	273.154	349.761	307.791
ENSDARG00000021838	801.802	628.355	418.098	938.132	1007.54	576.141	1476.74	1765.46	1503.44
ENSDARG00000021864	248.177	287.248	454.455	434.061	330.201	362.146	981.647	1365.73	1858.58
ENSDARG00000021938	238.632	299.217	290.851	301.042	364.067	279.84	221.938	199.863	201.248
ENSDARG00000021945	286.358	185.514	236.316	147.021	270.934	279.84	264.618	349.761	331.467
ENSDARG00000021991	181.36	293.232	218.138	217.031	194.734	213.995	179.257	183.208	153.895
ENSDARG00000022129	238.632	245.358	363.564	434.061	457.201	526.758	435.339	607.918	686.61
ENSDARG00000022280	57.2716	83.7807	72.7127	238.034	296.334	263.379	221.938	249.829	177.572
ENSDARG00000022303	152.724	179.53	145.425	245.035	203.2	477.374	401.195	466.348	449.848
ENSDARG00000022315	267.267	257.326	327.207	91.0128	143.934	197.534	93.8967	74.9488	59.1905
ENSDARG00000022410	133.634	269.295	181.782	154.022	177.8	197.534	128.041	199.863	236.762
ENSDARG00000022430	133.634	107.718	109.069	112.016	127	148.151	102.433	158.225	130.219
ENSDARG00000022614	85.9074	125.671	54.5345	140.02	143.934	82.3059	145.113	133.242	118.381
ENSDARG00000023002	324.539	269.295	436.276	322.045	287.867	131.689	128.041	66.6211	106.543
ENSDARG00000023003	124.088	185.514	236.316	126.018	169.334	181.073	136.577	124.915	142.057
ENSDARG00000023028	104.998	107.718	127.247	70.0099	84.6668	164.612	145.113	58.2935	165.733
ENSDARG00000023160	85.9074	161.577	90.8909	98.0138	237.067	197.534	213.402	249.829	343.305
ENSDARG00000023190	391.356	371.029	309.029	238.034	364.067	444.452	409.731	524.641	651.096
ENSDARG00000023298	143.179	149.608	181.782	91.0128	143.934	213.995	418.267	366.416	438.01
ENSDARG00000023299	1479.52	1430.26	1763.28	1519.21	1540.94	1827.19	1562.1	1981.98	1953.29
ENSDARG00000023303	190.905	209.452	181.782	77.0109	59.2668	98.7671	51.2164	133.242	82.8667
ENSDARG00000023309	248.177	263.311	254.495	161.023	262.467	296.301	256.082	141.57	213.086
ENSDARG00000023330	610.897	562.527	472.633	770.109	829.735	823.059	2048.66	2073.58	2296.59
ENSDARG00000023394	276.813	209.452	309.029	189.027	279.401	411.529	298.762	383.072	343.305
ENSDARG00000023472	362.72	550.559	345.385	378.053	423.334	493.835	307.298	374.744	532.715
ENSDARG00000023536	257.722	215.436	363.564	147.021	194.734	230.456	273.154	241.502	236.762
ENSDARG00000023648	76.3621	137.64	72.7127	105.015	67.7335	148.151	102.433	141.57	142.057
ENSDARG00000023920	219.541	155.593	254.495	140.02	169.334	181.073	119.505	149.898	118.381
ENSDARG00000024026	124.088	239.373	309.029	168.024	177.8	213.995	51.2164	91.6041	118.381
ENSDARG00000024109	486.808	544.574	436.276	658.093	601.135	641.986	623.133	607.918	532.715
ENSDARG00000024278	95.4526	83.7807	127.247	77.0109	110.067	82.3059	68.2885	158.225	130.219
ENSDARG00000024311	391.356	329.138	436.276	336.047	296.334	296.301	145.113	191.536	165.733
ENSDARG00000024651	152.724	221.42	472.633	259.037	237.067	362.146	230.474	324.778	804.991
ENSDARG00000024681	276.813	275.279	327.207	266.038	228.6	312.762	213.402	174.88	189.41
ENSDARG00000024828	66.8168	83.7807	145.425	56.0079	93.1335	115.228	290.226	249.829	236.762
ENSDARG00000024844	477.263	508.668	745.305	504.071	541.868	773.675	384.123	358.089	520.876
ENSDARG00000024895	124.088	113.702	90.8909	84.0118	110.067	131.689	128.041	116.587	165.733
ENSDARG00000025071	76.3621	143.624	127.247	154.022	110.067	181.073	136.577	133.242	118.381
ENSDARG00000025073	477.263	400.95	436.276	399.056	355.601	773.675	495.092	582.935	1053.59
ENSDARG00000025094	162.269	143.624	218.138	182.026	177.8	213.995	196.329	116.587	106.543
ENSDARG00000025326	419.992	406.935	272.673	336.047	414.867	181.073	349.979	191.536	260.438
ENSDARG00000025332	104.998	119.687	90.8909	84.0118	76.2002	131.689	76.8246	108.259	71.0286
ENSDARG00000025350	811.347	795.916	636.236	861.121	872.068	823.059	273.154	433.037	390.657
ENSDARG00000025391	143.179	95.7493	199.96	133.019	118.534	230.456	204.866	266.485	153.895
ENSDARG00000025397	276.813	233.389	272.673	357.05	372.534	246.918	1306.02	1257.47	1349.54
ENSDARG00000025554	133.634	125.671	218.138	126.018	169.334	181.073	68.2885	133.242	106.543
ENSDARG00000025566	544.08	418.903	545.345	434.061	423.334	345.685	717.029	507.986	544.553
ENSDARG00000025581	152.724	161.577	90.8909	119.017	254.001	164.612	221.938	349.761	532.715
ENSDARG00000025850	57.2716	65.8277	127.247	77.0109	110.067	131.689	341.443	191.536	698.448
ENSDARG00000026072	477.263	442.841	454.455	504.071	347.134	576.141	324.37	458.02	236.762
ENSDARG00000026180	181.36	215.436	90.8909	196.028	254.001	213.995	221.938	299.795	438.01
ENSDARG00000026183	104.998	149.608	109.069	63.0089	76.2002	82.3059	179.257	124.915	177.572
ENSDARG00000026185	104.998	131.655	145.425	203.029	135.467	197.534	51.2164	58.2935	59.1905
ENSDARG00000026476	477.263	430.872	290.851	434.061	448.734	427.991	640.205	641.228	603.743
ENSDARG00000026489	649.078	628.355	618.058	672.095	863.602	823.059	751.174	907.713	1254.84
ENSDARG00000026577	219.541	143.624	127.247	224.032	169.334	230.456	85.3606	149.898	106.543
ENSDARG00000026766	906.8	795.916	963.444	518.073	516.468	839.52	802.39	866.075	710.286
ENSDARG00000026839	152.724	101.734	54.5345	154.022	84.6668	115.228	145.113	124.915	118.381
ENSDARG00000026862	458.173	538.59	672.593	686.097	728.135	559.68	119.505	149.898	130.219
ENSDARG00000026871	2052.23	1879.08	1381.54	1806.25	1591.74	1481.51	332.907	333.106	177.572
ENSDARG00000026908	286.358	257.326	472.633	294.041	220.134	510.296	307.298	183.208	402.495
ENSDARG00000027099	372.265	341.107	418.098	287.04	389.467	460.913	273.154	408.054	307.791
ENSDARG00000027109	133.634	107.718	90.8909	126.018	186.267	82.3059	170.721	241.502	177.572
ENSDARG00000027322	295.903	281.264	327.207	266.038	228.6	213.995	204.866	141.57	201.248
ENSDARG00000027357	76.3621	83.7807	90.8909	98.0138	186.267	230.456	136.577	174.88	106.543
ENSDARG00000027589	190.905	209.452	236.316	252.036	321.734	131.689	341.443	308.123	260.438
ENSDARG00000027590	334.084	233.389	309.029	357.05	304.801	460.913	392.659	283.14	272.276
ENSDARG00000027595	104.998	125.671	181.782	105.015	67.7335	131.689	170.721	116.587	130.219
ENSDARG00000027825	171.815	161.577	163.604	217.031	177.8	246.918	93.8967	166.553	201.248
ENSDARG00000027887	95.4526	107.718	72.7127	84.0118	101.6	115.228	128.041	141.57	118.381
ENSDARG00000027916	181.36	185.514	272.673	154.022	186.267	246.918	136.577	149.898	142.057
ENSDARG00000027966	486.808	377.013	563.524	301.042	347.134	460.913	298.762	191.536	224.924
ENSDARG00000028086	162.269	53.859	127.247	77.0109	50.8001	65.8447	170.721	58.2935	82.8667
ENSDARG00000028087	143.179	131.655	145.425	119.017	67.7335	82.3059	93.8967	66.6211	153.895
ENSDARG00000028106	295.903	371.029	199.96	329.046	372.534	296.301	290.226	316.45	236.762
ENSDARG00000028119	534.535	562.527	636.236	574.081	660.401	872.442	973.111	824.437	1361.38
ENSDARG00000028198	124.088	113.702	181.782	105.015	127	164.612	247.546	233.174	343.305
ENSDARG00000028295	2052.23	1627.74	1926.89	2702.38	2277.54	2567.94	819.462	799.454	544.553
ENSDARG00000028327	95.4526	101.734	236.316	105.015	101.6	263.379	179.257	91.6041	142.057
ENSDARG00000028335	95.4526	71.812	90.8909	112.016	194.734	197.534	307.298	632.901	2071.67
ENSDARG00000028401	219.541	233.389	163.604	210.03	211.667	329.224	119.505	116.587	94.7048
ENSDARG00000028523	162.269	341.107	199.96	168.024	338.667	378.607	93.8967	166.553	177.572
ENSDARG00000028688	133.634	143.624	145.425	77.0109	135.467	164.612	93.8967	99.9317	106.543
ENSDARG00000028848	276.813	221.42	236.316	238.034	211.667	148.151	59.7525	66.6211	82.8667
ENSDARG00000028971	257.722	173.546	109.069	147.021	110.067	148.151	247.546	133.242	153.895
ENSDARG00000029003	334.084	442.841	327.207	322.045	423.334	345.685	93.8967	191.536	189.41
ENSDARG00000029011	85.9074	77.7963	109.069	56.0079	59.2668	65.8447	68.2885	66.6211	59.1905
ENSDARG00000029058	706.35	843.791	436.276	336.047	279.401	115.228	554.844	557.952	473.524
ENSDARG00000029107	85.9074	119.687	309.029	133.019	135.467	131.689	93.8967	83.2764	153.895
ENSDARG00000029150	687.259	760.01	799.84	672.095	855.135	609.064	1024.33	1040.96	1266.68
ENSDARG00000029353	162.269	155.593	254.495	91.0128	228.6	148.151	170.721	149.898	272.276
ENSDARG00000029445	2472.22	2417.67	1999.6	2709.38	3293.54	2436.25	2577.89	3764.09	2497.84
ENSDARG00000029500	66.8168	167.561	163.604	119.017	220.134	164.612	273.154	224.846	355.143
ENSDARG00000029510	200.451	143.624	254.495	105.015	67.7335	230.456	110.969	116.587	142.057
ENSDARG00000029533	839.983	646.308	1217.94	763.108	1168.4	1201.67	1160.9	1190.85	1823.07
ENSDARG00000029556	209.996	77.7963	163.604	91.0128	76.2002	131.689	76.8246	108.259	130.219
ENSDARG00000029615	104.998	101.734	90.8909	91.0128	84.6668	82.3059	76.8246	141.57	213.086
ENSDARG00000029722	2243.14	2088.53	2199.56	3073.43	2870.21	3703.76	8408.02	9052.15	9304.75
ENSDARG00000029724	143.179	191.499	145.425	154.022	143.934	181.073	170.721	183.208	224.924
ENSDARG00000029795	219.541	197.483	145.425	182.026	143.934	148.151	128.041	99.9317	59.1905
ENSDARG00000029818	57.2716	59.8433	54.5345	385.054	406.401	691.369	1195.05	1307.44	2462.33
ENSDARG00000029856	171.815	113.702	163.604	161.023	211.667	148.151	102.433	124.915	201.248
ENSDARG00000029911	267.267	341.107	236.316	126.018	237.067	148.151	298.762	266.485	295.953
ENSDARG00000030155	133.634	197.483	363.564	182.026	101.6	263.379	204.866	224.846	402.495
ENSDARG00000030237	85.9074	131.655	145.425	84.0118	101.6	98.7671	110.969	133.242	130.219
ENSDARG00000030479	104.998	101.734	181.782	217.031	254.001	197.534	392.659	341.433	414.334
ENSDARG00000030602	200.451	293.232	618.058	189.027	304.801	477.374	571.916	616.246	1278.52
ENSDARG00000030789	171.815	221.42	218.138	252.036	203.2	296.301	273.154	283.14	260.438
ENSDARG00000030949	572.716	442.841	545.345	434.061	414.867	592.602	392.659	308.123	331.467
ENSDARG00000031198	104.998	101.734	72.7127	133.019	50.8001	98.7671	85.3606	158.225	142.057
ENSDARG00000031214	248.177	263.311	163.604	238.034	194.734	263.379	179.257	124.915	118.381
ENSDARG00000031216	66.8168	173.546	181.782	147.021	152.4	164.612	136.577	99.9317	284.114
ENSDARG00000031261	334.084	269.295	309.029	322.045	211.667	477.374	375.587	299.795	319.629
ENSDARG00000031317	1259.97	1370.41	818.018	553.078	533.401	427.991	256.082	224.846	224.924
ENSDARG00000031388	95.4526	119.687	72.7127	147.021	127	82.3059	59.7525	141.57	82.8667
ENSDARG00000031435	515.444	568.512	508.989	637.09	745.068	707.831	717.029	832.764	852.343
ENSDARG00000031770	257.722	203.467	290.851	238.034	186.267	312.762	187.793	199.863	201.248
ENSDARG00000031776	2109.5	2076.56	1127.05	2422.34	2861.74	1761.35	3055.91	4088.87	2450.49
ENSDARG00000031907	209.996	197.483	199.96	217.031	237.067	181.073	862.143	816.109	757.639
ENSDARG00000031929	439.082	347.091	418.098	483.068	389.467	493.835	580.452	591.263	520.876
ENSDARG00000031981	219.541	179.53	199.96	126.018	67.7335	98.7671	128.041	116.587	165.733
ENSDARG00000032102	324.539	323.154	272.673	203.029	211.667	164.612	264.618	216.519	284.114
ENSDARG00000032129	124.088	125.671	272.673	70.0099	127	164.612	136.577	116.587	118.381
ENSDARG00000032156	104.998	221.42	309.029	133.019	127	164.612	76.8246	174.88	118.381
ENSDARG00000032175	238.632	137.64	254.495	126.018	177.8	296.301	247.546	149.898	639.258
ENSDARG00000032324	133.634	251.342	236.316	175.025	169.334	213.995	170.721	149.898	142.057
ENSDARG00000032373	248.177	353.076	290.851	357.05	372.534	510.296	281.69	249.829	236.762
ENSDARG00000032430	190.905	185.514	254.495	238.034	101.6	395.068	187.793	216.519	248.6
ENSDARG00000032575	496.354	538.59	345.385	357.05	499.534	411.529	435.339	466.348	449.848
ENSDARG00000032606	152.724	125.671	145.425	126.018	135.467	148.151	179.257	216.519	307.791
ENSDARG00000032619	200.451	209.452	163.604	308.043	313.267	493.835	128.041	133.242	118.381
ENSDARG00000032651	85.9074	65.8277	54.5345	98.0138	118.534	82.3059	162.185	108.259	130.219
ENSDARG00000032725	725.44	574.496	381.742	700.099	745.068	592.602	1118.22	1249.15	1621.82
ENSDARG00000032849	152.724	227.405	363.564	350.049	372.534	279.84	196.329	233.174	307.791
ENSDARG00000032866	649.078	730.089	799.84	679.096	660.401	1251.05	981.647	1265.8	1858.58
ENSDARG00000032970	143.179	239.373	218.138	105.015	220.134	148.151	239.01	224.846	153.895
ENSDARG00000032985	133.634	185.514	127.247	91.0128	118.534	65.8447	85.3606	108.259	71.0286
ENSDARG00000032997	496.354	520.637	799.84	518.073	618.068	691.369	478.02	507.986	674.772
ENSDARG00000033126	181.36	203.467	327.207	238.034	194.734	164.612	102.433	74.9488	213.086
ENSDARG00000033175	429.537	299.217	508.989	217.031	254.001	296.301	495.092	566.28	674.772
ENSDARG00000033231	162.269	203.467	236.316	217.031	245.534	230.456	162.185	116.587	130.219
ENSDARG00000033364	353.175	400.95	181.782	357.05	364.067	460.913	512.164	466.348	520.876
ENSDARG00000033443	124.088	131.655	109.069	77.0109	101.6	98.7671	128.041	108.259	94.7048
ENSDARG00000033450	324.539	245.358	327.207	238.034	270.934	279.84	145.113	133.242	153.895
ENSDARG00000033539	124.088	161.577	199.96	168.024	143.934	411.529	349.979	316.45	402.495
ENSDARG00000033597	477.263	442.841	418.098	546.077	397.934	296.301	708.493	741.16	497.2
ENSDARG00000033738	859.074	849.775	1017.98	644.091	736.601	592.602	392.659	249.829	319.629
ENSDARG00000033757	104.998	149.608	145.425	133.019	135.467	115.228	51.2164	83.2764	59.1905
ENSDARG00000033852	181.36	239.373	236.316	308.043	228.6	279.84	179.257	266.485	224.924
ENSDARG00000033855	171.815	167.561	272.673	168.024	203.2	197.534	221.938	274.812	272.276
ENSDARG00000033973	200.451	167.561	163.604	126.018	160.867	164.612	51.2164	83.2764	82.8667
ENSDARG00000033999	95.4526	53.859	90.8909	196.028	203.2	312.762	119.505	83.2764	260.438
ENSDARG00000034056	162.269	89.765	54.5345	105.015	152.4	115.228	68.2885	83.2764	71.0286
ENSDARG00000034080	200.451	323.154	618.058	203.029	296.334	510.296	162.185	199.863	378.819
ENSDARG00000034291	381.811	454.809	309.029	805.114	381.001	460.913	1732.82	1890.37	1728.36
ENSDARG00000034313	124.088	83.7807	290.851	56.0079	118.534	82.3059	102.433	66.6211	189.41
ENSDARG00000034396	248.177	269.295	309.029	231.033	194.734	164.612	102.433	166.553	94.7048
ENSDARG00000034427	314.994	472.762	418.098	399.056	397.934	246.918	256.082	266.485	165.733
ENSDARG00000034497	267.267	161.577	327.207	301.042	228.6	230.456	204.866	183.208	130.219
ENSDARG00000034600	95.4526	95.7493	145.425	84.0118	84.6668	181.073	119.505	158.225	201.248
ENSDARG00000034616	219.541	239.373	236.316	217.031	279.401	131.689	128.041	174.88	165.733
ENSDARG00000034734	171.815	131.655	181.782	98.0138	93.1335	115.228	102.433	141.57	153.895
ENSDARG00000034771	162.269	173.546	272.673	154.022	169.334	378.607	59.7525	74.9488	82.8667
ENSDARG00000034823	229.086	353.076	436.276	301.042	304.801	246.918	145.113	83.2764	153.895
ENSDARG00000034855	133.634	113.702	72.7127	133.019	135.467	65.8447	401.195	283.14	449.848
ENSDARG00000034897	400.901	377.013	618.058	371.052	457.201	395.068	546.308	682.867	958.886
ENSDARG00000034989	400.901	227.405	272.673	154.022	152.4	115.228	110.969	83.2764	118.381
ENSDARG00000035018	658.623	742.057	1963.24	266.038	321.734	609.064	136.577	74.9488	319.629
ENSDARG00000035028	553.625	628.355	472.633	168.024	186.267	197.534	221.938	199.863	165.733
ENSDARG00000035043	171.815	185.514	90.8909	147.021	177.8	164.612	179.257	216.519	307.791
ENSDARG00000035054	400.901	251.342	236.316	294.041	270.934	312.762	170.721	116.587	71.0286
ENSDARG00000035066	85.9074	113.702	72.7127	84.0118	76.2002	164.612	170.721	174.88	272.276
ENSDARG00000035095	76.3621	167.561	145.425	273.038	245.534	181.073	418.267	333.106	378.819
ENSDARG00000035136	171.815	215.436	163.604	154.022	203.2	312.762	315.834	274.812	284.114
ENSDARG00000035171	4028.1	2938.31	3362.96	1694.24	1413.94	1251.05	110.969	216.519	59.1905
ENSDARG00000035282	305.448	472.762	345.385	336.047	618.068	460.913	170.721	208.191	189.41
ENSDARG00000035324	334.084	281.264	345.385	448.063	381.001	444.452	1024.33	1207.51	1029.91
ENSDARG00000035325	85.9074	221.42	545.345	238.034	347.134	477.374	273.154	233.174	745.8
ENSDARG00000035329	143.179	257.326	381.742	322.045	245.534	395.068	281.69	566.28	438.01
ENSDARG00000035400	458.173	490.715	1145.23	546.077	558.801	707.831	1203.59	1165.87	1562.63
ENSDARG00000035434	238.632	269.295	254.495	210.03	270.934	164.612	51.2164	58.2935	59.1905
ENSDARG00000035557	190.905	149.608	72.7127	133.019	279.401	82.3059	187.793	141.57	130.219
ENSDARG00000035558	219.541	263.311	218.138	266.038	220.134	312.762	119.505	124.915	71.0286
ENSDARG00000035559	85.9074	71.812	127.247	84.0118	84.6668	164.612	119.505	99.9317	224.924
ENSDARG00000035596	114.543	209.452	127.247	161.023	245.534	181.073	170.721	241.502	177.572
ENSDARG00000035622	1469.97	1101.12	872.553	1057.15	1092.2	1037.05	1604.78	1582.25	1290.35
ENSDARG00000035631	124.088	65.8277	199.96	133.019	76.2002	181.073	93.8967	66.6211	118.381
ENSDARG00000035634	219.541	137.64	290.851	168.024	203.2	329.224	162.185	166.553	213.086
ENSDARG00000035676	477.263	586.465	454.455	483.068	626.535	543.219	853.606	716.177	722.124
ENSDARG00000035678	458.173	574.496	436.276	616.087	728.135	395.068	887.751	999.317	532.715
ENSDARG00000035679	219.541	215.436	236.316	140.02	220.134	263.379	136.577	291.467	177.572
ENSDARG00000035692	983.162	957.493	781.662	980.138	1049.87	1020.59	1664.53	1782.12	1538.95
ENSDARG00000035719	85.9074	89.765	145.425	133.019	84.6668	131.689	239.01	216.519	307.791
ENSDARG00000035771	238.632	359.06	363.564	399.056	440.268	427.991	68.2885	124.915	59.1905
ENSDARG00000035821	171.815	191.499	218.138	238.034	254.001	197.534	136.577	66.6211	82.8667
ENSDARG00000035860	181.36	281.264	127.247	427.06	177.8	82.3059	563.38	549.624	532.715
ENSDARG00000035871	66.8168	59.8433	90.8909	105.015	101.6	131.689	332.907	358.089	319.629
ENSDARG00000035890	95.4526	149.608	109.069	70.0099	76.2002	82.3059	153.649	158.225	189.41
ENSDARG00000035910	276.813	233.389	236.316	280.039	313.267	460.913	290.226	283.14	272.276
ENSDARG00000035913	114.543	119.687	109.069	140.02	76.2002	148.151	119.505	174.88	236.762
ENSDARG00000035954	400.901	430.872	636.236	406.057	313.267	395.068	179.257	183.208	82.8667
ENSDARG00000035957	2672.67	3243.51	3362.96	2674.38	2810.94	3917.76	836.534	1257.47	852.343
ENSDARG00000035986	190.905	203.467	399.92	231.033	194.734	362.146	187.793	224.846	272.276
ENSDARG00000035993	1584.51	1490.1	1508.79	1960.28	1608.67	2666.71	2244.99	2498.29	2509.68
ENSDARG00000036038	133.634	119.687	90.8909	77.0109	93.1335	65.8447	76.8246	83.2764	59.1905
ENSDARG00000036040	152.724	137.64	163.604	84.0118	101.6	65.8447	85.3606	116.587	82.8667
ENSDARG00000036055	257.722	137.64	109.069	154.022	186.267	115.228	85.3606	116.587	59.1905
ENSDARG00000036056	229.086	173.546	199.96	161.023	135.467	164.612	332.907	266.485	201.248
ENSDARG00000036136	439.082	514.653	654.415	497.07	592.668	625.525	196.329	266.485	319.629
ENSDARG00000036161	1603.6	1663.64	1272.47	2905.41	2573.87	2600.87	5642.34	5387.98	3527.75
ENSDARG00000036180	1918.6	1885.06	1763.28	1897.27	2091.27	1744.88	443.875	391.399	414.334
ENSDARG00000036190	429.537	436.856	490.811	378.053	448.734	855.981	478.02	491.331	426.172
ENSDARG00000036247	467.718	412.919	545.345	350.049	406.401	477.374	256.082	183.208	118.381
ENSDARG00000036298	496.354	377.013	363.564	476.067	558.801	740.753	973.111	1240.82	1550.79
ENSDARG00000036305	133.634	191.499	181.782	140.02	279.401	230.456	85.3606	133.242	71.0286
ENSDARG00000036316	563.171	730.089	490.811	882.124	829.735	839.52	1690.14	2081.91	1799.39
ENSDARG00000036386	162.269	179.53	163.604	119.017	110.067	82.3059	85.3606	149.898	59.1905
ENSDARG00000036438	286.358	221.42	309.029	224.032	245.534	181.073	162.185	258.157	118.381
ENSDARG00000036489	66.8168	113.702	181.782	161.023	228.6	230.456	68.2885	224.846	201.248
ENSDARG00000036625	181.36	155.593	72.7127	119.017	177.8	82.3059	145.113	124.915	224.924
ENSDARG00000036629	1011.8	1119.07	1254.29	1134.16	1210.74	1234.59	1408.45	1540.61	2604.38
ENSDARG00000036675	563.171	748.042	763.484	749.106	1270	1037.05	1340.16	1648.87	2024.32
ENSDARG00000036868	295.903	269.295	290.851	196.028	203.2	148.151	119.505	74.9488	59.1905
ENSDARG00000036875	887.71	819.854	690.771	1099.15	778.935	872.442	1647.46	1424.03	1965.12
ENSDARG00000036995	104.998	149.608	90.8909	77.0109	110.067	65.8447	136.577	216.519	106.543
ENSDARG00000037009	820.893	670.245	690.771	749.106	592.668	691.369	973.111	1007.64	1077.27
ENSDARG00000037038	162.269	149.608	199.96	105.015	127	148.151	162.185	199.863	153.895
ENSDARG00000037071	104.998	65.8277	218.138	140.02	143.934	148.151	153.649	116.587	568.229
ENSDARG00000037109	143.179	209.452	218.138	266.038	152.4	197.534	187.793	224.846	248.6
ENSDARG00000037158	1193.16	939.54	1017.98	1239.17	1117.6	1333.36	1348.7	1407.37	1171.97
ENSDARG00000037238	305.448	323.154	636.236	497.07	533.401	674.908	230.474	308.123	224.924
ENSDARG00000037283	286.358	263.311	290.851	322.045	237.067	230.456	426.803	491.331	461.686
ENSDARG00000037318	95.4526	143.624	181.782	196.028	118.534	65.8447	51.2164	116.587	165.733
ENSDARG00000037392	152.724	131.655	145.425	147.021	203.2	164.612	145.113	199.863	189.41
ENSDARG00000037397	162.269	221.42	163.604	196.028	330.201	164.612	256.082	266.485	260.438
ENSDARG00000037423	334.084	335.123	490.811	301.042	355.601	312.762	324.37	374.744	284.114
ENSDARG00000037506	209.996	155.593	218.138	203.029	135.467	213.995	93.8967	124.915	177.572
ENSDARG00000037532	229.086	275.279	399.92	301.042	347.134	345.685	68.2885	116.587	71.0286
ENSDARG00000037556	419.992	305.201	345.385	406.057	364.067	296.301	85.3606	99.9317	59.1905
ENSDARG00000037618	820.893	765.995	654.415	840.118	677.335	757.214	495.092	657.884	414.334
ENSDARG00000037746	3035.39	3375.16	2035.96	2772.39	2937.94	2057.65	4114.38	4205.46	3350.18
ENSDARG00000037781	57.2716	113.702	145.425	84.0118	76.2002	213.995	110.969	116.587	165.733
ENSDARG00000037846	372.265	448.825	599.88	385.054	465.668	592.602	529.236	574.607	603.743
ENSDARG00000037860	104.998	203.467	109.069	182.026	127	246.918	290.226	366.416	461.686
ENSDARG00000037870	859.074	760.01	763.484	1099.15	1210.74	1876.57	1109.69	1415.7	2924.01
ENSDARG00000037871	171.815	83.7807	72.7127	98.0138	110.067	98.7671	119.505	108.259	59.1905
ENSDARG00000037930	95.4526	107.718	163.604	133.019	110.067	115.228	76.8246	99.9317	94.7048
ENSDARG00000037958	152.724	137.64	90.8909	175.025	110.067	246.918	221.938	224.846	236.762
ENSDARG00000037962	124.088	71.812	109.069	77.0109	67.7335	230.456	196.329	133.242	438.01
ENSDARG00000037995	868.619	1023.32	1563.32	1022.14	1117.6	1382.74	460.948	524.641	816.829
ENSDARG00000038000	162.269	167.561	127.247	182.026	110.067	263.379	145.113	99.9317	94.7048
ENSDARG00000038010	85.9074	131.655	145.425	70.0099	67.7335	98.7671	76.8246	124.915	130.219
ENSDARG00000038027	238.632	257.326	145.425	98.0138	143.934	181.073	93.8967	116.587	106.543
ENSDARG00000038030	324.539	299.217	309.029	294.041	338.667	329.224	469.484	416.382	295.953
ENSDARG00000038066	419.992	460.794	763.484	168.024	160.867	197.534	213.402	191.536	284.114
ENSDARG00000038068	1498.61	1316.55	1036.16	2268.32	2192.87	1794.27	5599.66	5671.12	3788.19
ENSDARG00000038075	162.269	149.608	109.069	98.0138	127	65.8447	128.041	124.915	177.572
ENSDARG00000038099	162.269	173.546	363.564	217.031	118.534	279.84	128.041	183.208	213.086
ENSDARG00000038113	152.724	155.593	163.604	140.02	110.067	115.228	179.257	166.553	106.543
ENSDARG00000038225	181.36	281.264	254.495	175.025	296.334	148.151	162.185	199.863	106.543
ENSDARG00000038228	190.905	221.42	145.425	336.047	228.6	329.224	375.587	324.778	378.819
ENSDARG00000038239	362.72	430.872	345.385	448.063	330.201	427.991	623.133	541.297	556.391
ENSDARG00000038290	219.541	179.53	236.316	119.017	169.334	263.379	264.618	191.536	201.248
ENSDARG00000038518	114.543	89.765	163.604	133.019	110.067	148.151	110.969	133.242	118.381
ENSDARG00000038543	124.088	161.577	127.247	98.0138	194.734	197.534	68.2885	58.2935	59.1905
ENSDARG00000038576	162.269	173.546	236.316	238.034	203.2	362.146	273.154	383.072	236.762
ENSDARG00000038635	696.804	1125.05	1054.33	784.111	1100.67	1185.2	1399.91	1573.92	1515.28
ENSDARG00000038639	734.985	724.104	672.593	378.053	321.734	395.068	332.907	391.399	402.495
ENSDARG00000038694	820.893	1125.05	1290.65	896.126	889.002	1119.36	751.174	732.833	887.858
ENSDARG00000038695	610.897	544.574	454.455	651.092	618.068	740.753	1058.47	1290.78	1065.43
ENSDARG00000038720	410.446	359.06	454.455	245.035	228.6	329.224	76.8246	99.9317	142.057
ENSDARG00000038743	486.808	472.762	345.385	350.049	414.867	263.379	332.907	316.45	189.41
ENSDARG00000038754	467.718	562.527	454.455	371.052	254.001	378.607	264.618	316.45	248.6
ENSDARG00000038785	276.813	323.154	218.138	413.058	423.334	279.84	187.793	208.191	213.086
ENSDARG00000038802	229.086	173.546	72.7127	196.028	186.267	115.228	170.721	149.898	71.0286
ENSDARG00000038847	391.356	388.982	672.593	294.041	330.201	559.68	119.505	74.9488	165.733
ENSDARG00000038870	248.177	167.561	254.495	301.042	321.734	477.374	196.329	208.191	272.276
ENSDARG00000038881	209.996	143.624	109.069	140.02	143.934	131.689	213.402	199.863	224.924
ENSDARG00000038882	152.724	167.561	199.96	189.027	330.201	279.84	170.721	199.863	177.572
ENSDARG00000038900	486.808	365.044	527.167	357.05	465.668	460.913	187.793	124.915	236.762
ENSDARG00000038910	181.36	113.702	72.7127	70.0099	110.067	148.151	119.505	99.9317	59.1905
ENSDARG00000038954	143.179	107.718	90.8909	175.025	84.6668	65.8447	196.329	191.536	189.41
ENSDARG00000038967	181.36	167.561	272.673	119.017	186.267	263.379	136.577	183.208	236.762
ENSDARG00000039007	66.8168	179.53	199.96	56.0079	254.001	164.612	51.2164	133.242	94.7048
ENSDARG00000039020	362.72	245.358	254.495	280.039	270.934	164.612	401.195	291.467	343.305
ENSDARG00000039150	76.3621	191.499	345.385	105.015	194.734	279.84	179.257	91.6041	153.895
ENSDARG00000039185	171.815	227.405	218.138	273.038	177.8	329.224	401.195	341.433	343.305
ENSDARG00000039208	2329.04	2190.27	2817.62	994.14	1075.27	1201.67	529.236	641.228	473.524
ENSDARG00000039213	133.634	71.812	145.425	126.018	76.2002	131.689	187.793	116.587	118.381
ENSDARG00000039215	181.36	185.514	145.425	182.026	203.2	181.073	119.505	74.9488	59.1905
ENSDARG00000039217	314.994	365.044	272.673	154.022	270.934	263.379	59.7525	66.6211	71.0286
ENSDARG00000039279	171.815	197.483	181.782	252.036	160.867	98.7671	85.3606	66.6211	71.0286
ENSDARG00000039302	66.8168	95.7493	54.5345	56.0079	84.6668	131.689	59.7525	66.6211	59.1905
ENSDARG00000039345	410.446	394.966	290.851	287.04	287.867	181.073	273.154	324.778	224.924
ENSDARG00000039347	754.076	742.057	618.058	595.084	846.668	740.753	921.895	1390.72	1538.95
ENSDARG00000039365	219.541	221.42	418.098	315.044	262.467	263.379	51.2164	124.915	142.057
ENSDARG00000039400	133.634	119.687	54.5345	112.016	76.2002	131.689	119.505	66.6211	94.7048
ENSDARG00000039424	544.08	550.559	490.811	679.096	745.068	576.141	853.606	641.228	686.61
ENSDARG00000039490	381.811	341.107	363.564	315.044	304.801	395.068	68.2885	108.259	106.543
ENSDARG00000039578	219.541	161.577	199.96	196.028	143.934	279.84	187.793	316.45	295.953
ENSDARG00000039616	190.905	263.311	163.604	98.0138	143.934	65.8447	119.505	99.9317	94.7048
ENSDARG00000039754	76.3621	131.655	163.604	70.0099	110.067	279.84	51.2164	83.2764	59.1905
ENSDARG00000039830	324.539	341.107	309.029	336.047	262.467	378.607	460.948	674.539	710.286
ENSDARG00000039872	229.086	221.42	90.8909	189.027	279.401	148.151	153.649	91.6041	142.057
ENSDARG00000039880	353.175	305.201	381.742	231.033	287.867	296.301	145.113	66.6211	201.248
ENSDARG00000039887	257.722	269.295	199.96	266.038	355.601	279.84	298.762	224.846	307.791
ENSDARG00000039913	257.722	245.358	363.564	238.034	245.534	329.224	162.185	316.45	272.276
ENSDARG00000039931	314.994	317.17	236.316	406.057	364.067	181.073	239.01	316.45	142.057
ENSDARG00000039958	439.082	454.809	618.058	287.04	296.334	197.534	281.69	324.778	390.657
ENSDARG00000039969	343.629	382.997	327.207	546.077	491.068	279.84	443.875	441.365	390.657
ENSDARG00000039980	353.175	442.841	272.673	308.043	381.001	181.073	384.123	308.123	378.819
ENSDARG00000039997	238.632	329.138	272.673	280.039	372.534	246.918	102.433	91.6041	71.0286
ENSDARG00000040031	95.4526	215.436	290.851	154.022	203.2	164.612	298.762	474.676	390.657
ENSDARG00000040039	257.722	269.295	618.058	441.062	406.401	460.913	153.649	208.191	213.086
ENSDARG00000040041	286.358	203.467	399.92	259.037	237.067	329.224	273.154	149.898	378.819
ENSDARG00000040059	143.179	131.655	254.495	217.031	220.134	164.612	239.01	74.9488	189.41
ENSDARG00000040158	104.998	101.734	127.247	161.023	101.6	131.689	273.154	199.863	201.248
ENSDARG00000040161	534.535	430.872	527.167	280.039	270.934	296.301	119.505	158.225	59.1905
ENSDARG00000040184	734.985	801.901	508.989	476.067	584.201	576.141	580.452	766.143	887.858
ENSDARG00000040224	696.804	574.496	908.909	343.048	279.401	345.685	230.474	349.761	236.762
ENSDARG00000040245	267.267	418.903	399.92	308.043	355.601	395.068	478.02	458.02	556.391
ENSDARG00000040286	171.815	179.53	199.96	266.038	177.8	312.762	281.69	283.14	224.924
ENSDARG00000040287	181.36	179.53	218.138	252.036	152.4	279.84	290.226	308.123	378.819
ENSDARG00000040338	143.179	137.64	145.425	133.019	76.2002	131.689	68.2885	124.915	118.381
ENSDARG00000040350	181.36	89.765	181.782	84.0118	93.1335	131.689	85.3606	66.6211	71.0286
ENSDARG00000040396	114.543	89.765	72.7127	105.015	76.2002	131.689	51.2164	91.6041	106.543
ENSDARG00000040401	152.724	161.577	72.7127	182.026	203.2	131.689	93.8967	141.57	71.0286
ENSDARG00000040439	477.263	598.433	654.415	497.07	677.335	559.68	614.597	849.42	745.8
ENSDARG00000040440	582.261	580.48	836.196	203.029	287.867	526.758	580.452	657.884	958.886
ENSDARG00000040443	649.078	616.386	618.058	483.068	728.135	938.287	623.133	716.177	733.962
ENSDARG00000040492	152.724	167.561	109.069	161.023	101.6	181.073	110.969	116.587	189.41
ENSDARG00000040534	4142.64	3716.27	4835.4	2331.33	2429.94	2419.79	1775.5	1932.01	2024.32
ENSDARG00000040538	114.543	125.671	145.425	63.0089	110.067	115.228	59.7525	116.587	94.7048
ENSDARG00000040555	95.4526	95.7493	72.7127	91.0128	101.6	164.612	102.433	99.9317	118.381
ENSDARG00000040614	362.72	305.201	381.742	252.036	228.6	362.146	93.8967	141.57	82.8667
ENSDARG00000040730	133.634	227.405	254.495	182.026	194.734	197.534	68.2885	141.57	224.924
ENSDARG00000040890	114.543	149.608	145.425	119.017	101.6	181.073	76.8246	58.2935	59.1905
ENSDARG00000040988	57.2716	119.687	127.247	56.0079	67.7335	82.3059	51.2164	83.2764	106.543
ENSDARG00000041072	209.996	149.608	199.96	238.034	254.001	148.151	264.618	199.863	82.8667
ENSDARG00000041081	95.4526	83.7807	109.069	105.015	84.6668	148.151	59.7525	66.6211	82.8667
ENSDARG00000041113	152.724	137.64	199.96	175.025	169.334	164.612	170.721	116.587	106.543
ENSDARG00000041170	209.996	137.64	181.782	147.021	254.001	131.689	119.505	124.915	71.0286
ENSDARG00000041182	496.354	568.512	345.385	539.076	626.535	279.84	870.679	1040.96	876.02
ENSDARG00000041203	429.537	263.311	254.495	413.058	533.401	395.068	486.556	474.676	319.629
ENSDARG00000041226	104.998	179.53	218.138	154.022	118.534	148.151	119.505	83.2764	130.219
ENSDARG00000041232	248.177	299.217	199.96	518.073	465.668	427.991	1126.76	1065.94	1219.32
ENSDARG00000041363	124.088	89.765	72.7127	147.021	101.6	82.3059	59.7525	149.898	118.381
ENSDARG00000041391	104.998	131.655	236.316	175.025	245.534	98.7671	196.329	249.829	307.791
ENSDARG00000041402	124.088	197.483	290.851	203.029	245.534	329.224	110.969	158.225	201.248
ENSDARG00000041435	76.3621	77.7963	145.425	126.018	127	230.456	478.02	582.935	816.829
ENSDARG00000041530	257.722	323.154	127.247	217.031	186.267	510.296	375.587	532.969	343.305
ENSDARG00000041607	544.08	622.371	618.058	749.106	584.201	724.292	1084.08	1365.73	1160.13
ENSDARG00000041619	353.175	394.966	399.92	462.065	389.467	444.452	435.339	674.539	568.229
ENSDARG00000041689	190.905	185.514	72.7127	91.0128	76.2002	148.151	110.969	83.2764	118.381
ENSDARG00000041703	362.72	472.762	454.455	378.053	279.401	246.918	68.2885	108.259	71.0286
ENSDARG00000041723	353.175	371.029	181.782	378.053	431.801	559.68	59.7525	124.915	118.381
ENSDARG00000041811	534.535	616.386	727.127	595.084	838.202	938.287	1049.94	1324.1	1917.77
ENSDARG00000041830	114.543	131.655	163.604	105.015	160.867	230.456	145.113	208.191	248.6
ENSDARG00000041853	66.8168	77.7963	90.8909	140.02	135.467	65.8447	93.8967	141.57	189.41
ENSDARG00000041878	305.448	400.95	109.069	161.023	135.467	246.918	119.505	58.2935	59.1905
ENSDARG00000041887	171.815	179.53	181.782	196.028	262.467	131.689	187.793	108.259	248.6
ENSDARG00000041895	85.9074	155.593	127.247	77.0109	160.867	115.228	102.433	166.553	260.438
ENSDARG00000041908	76.3621	155.593	72.7127	126.018	93.1335	98.7671	213.402	208.191	130.219
ENSDARG00000041921	124.088	149.608	127.247	105.015	93.1335	65.8447	119.505	183.208	189.41
ENSDARG00000041974	305.448	341.107	309.029	175.025	169.334	65.8447	119.505	141.57	189.41
ENSDARG00000041991	104.998	107.718	127.247	112.016	110.067	115.228	59.7525	91.6041	94.7048
ENSDARG00000042025	190.905	227.405	199.96	189.027	186.267	181.073	76.8246	99.9317	59.1905
ENSDARG00000042045	181.36	185.514	145.425	126.018	152.4	164.612	119.505	133.242	118.381
ENSDARG00000042057	104.998	53.859	54.5345	98.0138	127	98.7671	68.2885	66.6211	59.1905
ENSDARG00000042236	66.8168	149.608	109.069	63.0089	118.534	131.689	128.041	66.6211	94.7048
ENSDARG00000042319	114.543	71.812	145.425	119.017	101.6	148.151	145.113	99.9317	177.572
ENSDARG00000042458	276.813	287.248	218.138	301.042	262.467	181.073	239.01	174.88	153.895
ENSDARG00000042484	171.815	179.53	254.495	189.027	254.001	148.151	230.474	233.174	260.438
ENSDARG00000042489	152.724	125.671	145.425	140.02	169.334	246.918	170.721	133.242	177.572
ENSDARG00000042527	372.265	424.888	545.345	210.03	287.867	263.379	102.433	116.587	118.381
ENSDARG00000042533	209.996	329.138	272.673	315.044	389.467	312.762	68.2885	108.259	59.1905
ENSDARG00000042539	448.627	388.982	454.455	329.046	389.467	411.529	239.01	399.727	307.791
ENSDARG00000042563	162.269	203.467	181.782	154.022	152.4	131.689	85.3606	99.9317	59.1905
ENSDARG00000042566	887.71	879.697	854.375	952.134	897.468	971.209	1724.29	1981.98	2414.97
ENSDARG00000042642	248.177	197.483	109.069	245.035	169.334	197.534	239.01	324.778	213.086
ENSDARG00000042644	505.899	454.809	345.385	245.035	296.334	460.913	221.938	249.829	331.467
ENSDARG00000042660	219.541	251.342	272.673	294.041	152.4	460.913	358.515	324.778	366.981
ENSDARG00000042688	458.173	502.684	545.345	399.056	440.268	296.301	136.577	166.553	82.8667
ENSDARG00000042708	152.724	221.42	272.673	91.0128	160.867	82.3059	136.577	158.225	248.6
ENSDARG00000042717	181.36	197.483	218.138	182.026	287.867	181.073	102.433	141.57	94.7048
ENSDARG00000042777	305.448	245.358	127.247	91.0128	270.934	148.151	102.433	124.915	130.219
ENSDARG00000042837	305.448	448.825	309.029	294.041	482.601	263.379	145.113	258.157	142.057
ENSDARG00000042853	162.269	179.53	145.425	196.028	152.4	164.612	110.969	216.519	189.41
ENSDARG00000042864	362.72	275.279	145.425	329.046	355.601	411.529	384.123	441.365	532.715
ENSDARG00000042876	95.4526	179.53	145.425	140.02	211.667	279.84	273.154	249.829	284.114
ENSDARG00000042905	448.627	400.95	327.207	364.051	330.201	312.762	717.029	957.679	1029.91
ENSDARG00000042969	76.3621	101.734	327.207	98.0138	143.934	148.151	128.041	74.9488	106.543
ENSDARG00000042995	267.267	209.452	199.96	133.019	110.067	181.073	85.3606	91.6041	71.0286
ENSDARG00000043055	76.3621	125.671	54.5345	91.0128	110.067	98.7671	76.8246	58.2935	59.1905
ENSDARG00000043154	983.162	813.869	854.375	1078.15	1109.14	1168.74	1621.85	1865.39	1314.03
ENSDARG00000043209	143.179	77.7963	72.7127	70.0099	50.8001	115.228	93.8967	99.9317	153.895
ENSDARG00000043236	3264.48	3111.85	3144.83	3689.52	3606.81	3489.77	870.679	924.368	509.038
ENSDARG00000043257	1202.7	1131.04	981.622	994.14	1236.14	1053.52	691.421	699.522	627.419
ENSDARG00000043287	267.267	287.248	309.029	238.034	254.001	411.529	128.041	83.2764	59.1905
ENSDARG00000043359	209.996	275.279	381.742	280.039	262.467	246.918	59.7525	116.587	59.1905
ENSDARG00000043446	257.722	149.608	254.495	385.054	287.867	296.301	315.834	291.467	366.981
ENSDARG00000043453	95.4526	179.53	163.604	168.024	228.6	197.534	315.834	349.761	816.829
ENSDARG00000043457	1317.25	897.65	563.524	1043.15	770.468	987.671	546.308	449.693	390.657
ENSDARG00000043484	286.358	293.232	290.851	385.054	338.667	279.84	298.762	316.45	331.467
ENSDARG00000043509	1384.06	1567.9	1236.12	1596.23	1845.74	2107.03	2526.68	2440	3172.61
ENSDARG00000043559	295.903	305.201	345.385	210.03	245.534	444.452	110.969	91.6041	59.1905
ENSDARG00000043608	133.634	155.593	145.425	203.029	93.1335	148.151	59.7525	116.587	213.086
ENSDARG00000043631	334.084	359.06	472.633	588.083	474.134	510.296	418.267	549.624	686.61
ENSDARG00000043685	85.9074	95.7493	127.247	63.0089	110.067	115.228	119.505	116.587	142.057
ENSDARG00000043797	381.811	550.559	708.949	413.058	482.601	576.141	409.731	441.365	461.686
ENSDARG00000043973	76.3621	167.561	290.851	126.018	110.067	329.224	51.2164	58.2935	106.543
ENSDARG00000044093	524.99	436.856	563.524	490.069	651.935	674.908	1271.87	1224.16	1491.6
ENSDARG00000044102	152.724	161.577	109.069	77.0109	143.934	115.228	59.7525	99.9317	201.248
ENSDARG00000044153	219.541	131.655	127.247	126.018	254.001	197.534	51.2164	116.587	82.8667
ENSDARG00000044267	190.905	221.42	109.069	245.035	203.2	148.151	529.236	499.659	438.01
ENSDARG00000044299	181.36	209.452	290.851	259.037	304.801	395.068	187.793	216.519	236.762
ENSDARG00000044301	286.358	263.311	345.385	266.038	287.867	362.146	315.834	408.054	402.495
ENSDARG00000044332	143.179	155.593	181.782	98.0138	169.334	164.612	179.257	116.587	213.086
ENSDARG00000044339	267.267	311.185	399.92	294.041	406.401	279.84	145.113	141.57	130.219
ENSDARG00000044402	133.634	137.64	218.138	133.019	143.934	213.995	221.938	308.123	343.305
ENSDARG00000044521	1078.61	1143.01	1436.08	609.086	1100.67	806.598	503.628	757.815	793.153
ENSDARG00000044540	133.634	191.499	181.782	112.016	143.934	296.301	110.969	66.6211	94.7048
ENSDARG00000044601	229.086	251.342	399.92	231.033	220.134	197.534	119.505	158.225	94.7048
ENSDARG00000044669	133.634	131.655	236.316	133.019	237.067	230.456	281.69	149.898	307.791
ENSDARG00000044691	754.076	903.634	1072.51	910.128	787.402	691.369	409.731	466.348	319.629
ENSDARG00000044751	104.998	167.561	72.7127	224.032	135.467	213.995	102.433	174.88	130.219
ENSDARG00000044760	114.543	251.342	345.385	329.046	296.334	395.068	375.587	366.416	402.495
ENSDARG00000044774	353.175	365.044	563.524	483.068	550.334	395.068	1212.12	1249.15	1574.47
ENSDARG00000044811	458.173	418.903	290.851	427.06	330.201	312.762	418.267	324.778	201.248
ENSDARG00000044820	305.448	341.107	472.633	378.053	372.534	559.68	324.37	416.382	722.124
ENSDARG00000044938	209.996	263.311	236.316	266.038	254.001	246.918	375.587	249.829	272.276
ENSDARG00000044972	76.3621	107.718	199.96	175.025	110.067	164.612	145.113	158.225	189.41
ENSDARG00000045036	85.9074	53.859	90.8909	56.0079	50.8001	98.7671	119.505	108.259	130.219
ENSDARG00000045051	925.891	963.478	963.444	1281.18	1134.54	1218.13	281.69	291.467	153.895
ENSDARG00000045075	477.263	430.872	309.029	280.039	313.267	312.762	247.546	199.863	177.572
ENSDARG00000045139	400.901	394.966	345.385	350.049	211.667	395.068	102.433	74.9488	71.0286
ENSDARG00000045146	410.446	347.091	181.782	210.03	270.934	312.762	332.907	283.14	284.114
ENSDARG00000045155	400.901	532.606	472.633	434.061	550.334	444.452	418.267	582.935	520.876
ENSDARG00000045159	171.815	161.577	218.138	252.036	118.534	164.612	85.3606	199.863	142.057
ENSDARG00000045167	66.8168	77.7963	72.7127	56.0079	135.467	82.3059	85.3606	83.2764	82.8667
ENSDARG00000045248	419.992	658.277	272.673	469.066	821.268	707.831	1024.33	891.058	970.724
ENSDARG00000045308	104.998	179.53	163.604	56.0079	110.067	98.7671	93.8967	91.6041	118.381
ENSDARG00000045352	124.088	137.64	127.247	105.015	84.6668	164.612	76.8246	166.553	201.248
ENSDARG00000045359	286.358	239.373	199.96	203.029	254.001	181.073	136.577	241.502	343.305
ENSDARG00000045399	181.36	119.687	145.425	84.0118	93.1335	230.456	239.01	191.536	248.6
ENSDARG00000045487	582.261	652.292	599.88	693.098	719.668	592.602	1306.02	1407.37	1645.5
ENSDARG00000045514	343.629	341.107	345.385	266.038	228.6	197.534	136.577	133.242	153.895
ENSDARG00000045542	190.905	233.389	236.316	245.035	228.6	329.224	290.226	424.71	497.2
ENSDARG00000045574	171.815	221.42	218.138	231.033	254.001	181.073	51.2164	74.9488	59.1905
ENSDARG00000045618	591.806	604.418	527.167	315.044	499.534	444.452	281.69	399.727	355.143
ENSDARG00000045620	267.267	275.279	381.742	147.021	143.934	263.379	119.505	58.2935	236.762
ENSDARG00000045680	257.722	323.154	345.385	343.048	296.334	345.685	264.618	258.157	319.629
ENSDARG00000045691	162.269	281.264	145.425	231.033	177.8	378.607	93.8967	133.242	82.8667
ENSDARG00000045692	57.2716	71.812	72.7127	63.0089	67.7335	65.8447	76.8246	158.225	106.543
ENSDARG00000045776	114.543	83.7807	145.425	112.016	135.467	164.612	221.938	266.485	461.686
ENSDARG00000045847	95.4526	167.561	236.316	112.016	237.067	181.073	128.041	124.915	130.219
ENSDARG00000045874	76.3621	95.7493	109.069	112.016	135.467	164.612	256.082	166.553	130.219
ENSDARG00000045877	152.724	179.53	236.316	140.02	135.467	148.151	128.041	91.6041	118.381
ENSDARG00000045885	95.4526	125.671	145.425	119.017	93.1335	197.534	110.969	124.915	130.219
ENSDARG00000045928	104.998	83.7807	54.5345	98.0138	110.067	131.689	187.793	274.812	295.953
ENSDARG00000046030	171.815	227.405	145.425	168.024	211.667	164.612	324.37	233.174	272.276
ENSDARG00000051783	267.267	215.436	272.673	273.038	321.734	230.456	768.246	616.246	947.048
ENSDARG00000051888	143.179	89.765	218.138	126.018	143.934	131.689	51.2164	74.9488	82.8667
ENSDARG00000051916	190.905	203.467	163.604	133.019	220.134	246.918	102.433	58.2935	142.057
ENSDARG00000051923	181.36	125.671	199.96	112.016	135.467	148.151	76.8246	133.242	189.41
ENSDARG00000052025	124.088	185.514	181.782	210.03	237.067	230.456	145.113	149.898	236.762
ENSDARG00000052073	114.543	101.734	218.138	154.022	177.8	329.224	136.577	158.225	236.762
ENSDARG00000052082	257.722	209.452	345.385	224.032	237.067	411.529	264.618	358.089	402.495
ENSDARG00000052103	305.448	203.467	254.495	133.019	135.467	181.073	68.2885	83.2764	94.7048
ENSDARG00000052182	104.998	161.577	145.425	91.0128	93.1335	131.689	128.041	158.225	142.057
ENSDARG00000052304	229.086	179.53	90.8909	182.026	101.6	197.534	85.3606	116.587	82.8667
ENSDARG00000052334	935.436	765.995	727.127	525.074	482.601	460.913	264.618	291.467	213.086
ENSDARG00000052374	181.36	227.405	345.385	168.024	262.467	246.918	102.433	108.259	94.7048
ENSDARG00000052480	85.9074	227.405	236.316	112.016	135.467	148.151	170.721	199.863	213.086
ENSDARG00000052518	419.992	359.06	436.276	329.046	194.734	378.607	162.185	183.208	106.543
ENSDARG00000052649	143.179	245.358	218.138	77.0109	93.1335	65.8447	93.8967	124.915	118.381
ENSDARG00000052703	257.722	269.295	218.138	294.041	220.134	213.995	170.721	133.242	118.381
ENSDARG00000052728	95.4526	191.499	181.782	168.024	177.8	148.151	332.907	333.106	378.819
ENSDARG00000052842	190.905	233.389	472.633	224.032	194.734	263.379	93.8967	83.2764	165.733
ENSDARG00000052856	2386.32	2405.7	2235.92	3780.53	3581.41	4230.52	7725.14	7977.88	6972.64
ENSDARG00000052928	104.998	83.7807	90.8909	133.019	110.067	148.151	145.113	224.846	130.219
ENSDARG00000052966	133.634	107.718	90.8909	126.018	135.467	181.073	136.577	149.898	153.895
ENSDARG00000053021	143.179	131.655	127.247	126.018	110.067	181.073	153.649	116.587	94.7048
ENSDARG00000053047	343.629	185.514	236.316	168.024	177.8	181.073	204.866	324.778	426.172
ENSDARG00000053058	973.617	1160.96	690.771	1330.19	1354.67	1415.66	2654.72	2614.88	2521.52
ENSDARG00000053127	143.179	131.655	181.782	140.02	84.6668	148.151	204.866	216.519	177.572
ENSDARG00000053263	305.448	245.358	345.385	189.027	254.001	197.534	76.8246	83.2764	142.057
ENSDARG00000053291	725.44	682.214	636.236	1946.27	1464.74	1448.58	3311.99	2764.78	2178.21
ENSDARG00000053395	257.722	227.405	181.782	182.026	203.2	362.146	196.329	266.485	485.362
ENSDARG00000053404	190.905	251.342	508.989	189.027	270.934	477.374	213.402	266.485	331.467
ENSDARG00000053447	267.267	233.389	508.989	259.037	431.801	510.296	221.938	258.157	248.6
ENSDARG00000053457	1002.25	1017.34	818.018	1225.17	1236.14	691.369	1784.04	1648.87	1834.91
ENSDARG00000053483	162.269	101.734	218.138	98.0138	67.7335	148.151	102.433	124.915	130.219
ENSDARG00000053685	448.627	478.747	345.385	266.038	211.667	279.84	170.721	199.863	248.6
ENSDARG00000053716	171.815	131.655	54.5345	119.017	101.6	181.073	68.2885	83.2764	59.1905
ENSDARG00000053810	362.72	353.076	490.811	245.035	177.8	246.918	213.402	183.208	213.086
ENSDARG00000053858	152.724	119.687	72.7127	63.0089	84.6668	65.8447	76.8246	58.2935	165.733
ENSDARG00000053912	486.808	466.778	436.276	532.075	524.934	312.762	879.215	941.024	923.372
ENSDARG00000053963	496.354	430.872	527.167	315.044	491.068	395.068	384.123	532.969	461.686
ENSDARG00000053990	544.08	598.433	927.087	665.094	567.268	1004.13	1032.86	1232.49	1645.5
ENSDARG00000054007	143.179	161.577	127.247	203.029	143.934	181.073	85.3606	66.6211	118.381
ENSDARG00000054063	248.177	233.389	418.098	231.033	330.201	312.762	239.01	233.174	402.495
ENSDARG00000054155	1040.43	939.54	854.375	1162.16	1109.14	954.748	2168.16	2065.26	1752.04
ENSDARG00000054259	162.269	143.624	163.604	161.023	220.134	164.612	162.185	58.2935	189.41
ENSDARG00000054272	200.451	263.311	454.455	259.037	270.934	395.068	256.082	249.829	497.2
ENSDARG00000054290	162.269	245.358	254.495	210.03	245.534	197.534	170.721	149.898	130.219
ENSDARG00000054355	104.998	143.624	109.069	161.023	160.867	148.151	102.433	91.6041	82.8667
ENSDARG00000054362	66.8168	59.8433	199.96	84.0118	50.8001	148.151	76.8246	116.587	130.219
ENSDARG00000054423	66.8168	119.687	127.247	84.0118	101.6	115.228	145.113	133.242	94.7048
ENSDARG00000054530	104.998	101.734	54.5345	84.0118	118.534	98.7671	93.8967	141.57	71.0286
ENSDARG00000054696	334.084	305.201	418.098	343.048	381.001	658.447	375.587	557.952	568.229
ENSDARG00000054707	152.724	137.64	127.247	168.024	270.934	164.612	290.226	191.536	260.438
ENSDARG00000054799	1059.52	1101.12	981.622	1246.18	1380.07	1135.82	1707.21	1882.05	1728.36
ENSDARG00000054804	219.541	275.279	309.029	350.049	372.534	362.146	1408.45	1715.49	1065.43
ENSDARG00000054807	343.629	329.138	236.316	259.037	296.334	411.529	478.02	449.693	378.819
ENSDARG00000054818	124.088	125.671	272.673	119.017	177.8	510.296	273.154	291.467	710.286
ENSDARG00000054849	133.634	161.577	199.96	126.018	110.067	148.151	110.969	66.6211	201.248
ENSDARG00000054929	238.632	101.734	127.247	119.017	127	213.995	119.505	183.208	189.41
ENSDARG00000054980	314.994	275.279	363.564	210.03	372.534	181.073	307.298	283.14	272.276
ENSDARG00000055080	57.2716	89.765	181.782	126.018	118.534	65.8447	145.113	166.553	177.572
ENSDARG00000055120	2147.68	2429.64	2399.52	2121.3	2192.87	2600.87	1818.18	2173.51	1763.88
ENSDARG00000055129	162.269	167.561	145.425	196.028	152.4	213.995	59.7525	58.2935	59.1905
ENSDARG00000055314	95.4526	101.734	163.604	112.016	143.934	181.073	119.505	83.2764	142.057
ENSDARG00000055475	372.265	323.154	199.96	406.057	381.001	296.301	674.349	582.935	366.981
ENSDARG00000055510	276.813	341.107	490.811	427.06	440.268	592.602	358.515	324.778	473.524
ENSDARG00000055536	76.3621	89.765	127.247	98.0138	135.467	131.689	247.546	216.519	260.438
ENSDARG00000055635	57.2716	125.671	199.96	126.018	110.067	164.612	145.113	99.9317	236.762
ENSDARG00000055639	372.265	239.373	254.495	280.039	211.667	279.84	401.195	408.054	295.953
ENSDARG00000055759	200.451	233.389	290.851	273.038	186.267	213.995	349.979	299.795	319.629
ENSDARG00000055760	66.8168	161.577	181.782	91.0128	160.867	181.073	179.257	91.6041	153.895
ENSDARG00000055797	200.451	203.467	345.385	161.023	160.867	279.84	247.546	358.089	153.895
ENSDARG00000055868	219.541	191.499	218.138	126.018	152.4	115.228	367.051	491.331	485.362
ENSDARG00000055885	143.179	113.702	145.425	98.0138	93.1335	148.151	51.2164	124.915	94.7048
ENSDARG00000055903	85.9074	71.812	127.247	56.0079	93.1335	115.228	136.577	108.259	177.572
ENSDARG00000055996	944.981	999.384	927.087	1113.16	1244.6	1547.35	2014.51	2123.55	2426.81
ENSDARG00000056008	419.992	245.358	472.633	238.034	321.734	197.534	256.082	208.191	260.438
ENSDARG00000056085	114.543	113.702	145.425	224.032	135.467	131.689	145.113	133.242	82.8667
ENSDARG00000056099	400.901	394.966	236.316	252.036	313.267	279.84	281.69	333.106	390.657
ENSDARG00000056119	534.535	460.794	563.524	539.076	660.401	674.908	717.029	641.228	591.905
ENSDARG00000056127	649.078	682.214	490.811	644.091	550.334	757.214	862.143	1040.96	840.505
ENSDARG00000056141	143.179	155.593	145.425	119.017	50.8001	65.8447	119.505	83.2764	71.0286
ENSDARG00000056167	429.537	400.95	290.851	70.0099	84.6668	115.228	179.257	149.898	165.733
ENSDARG00000056235	238.632	167.561	290.851	238.034	135.467	230.456	247.546	241.502	272.276
ENSDARG00000056318	286.358	245.358	309.029	105.015	203.2	246.918	128.041	66.6211	130.219
ENSDARG00000056338	95.4526	89.765	54.5345	140.02	67.7335	98.7671	93.8967	66.6211	82.8667
ENSDARG00000056378	238.632	203.467	181.782	175.025	245.534	279.84	281.69	424.71	426.172
ENSDARG00000056410	248.177	406.935	527.167	294.041	482.601	559.68	221.938	258.157	343.305
ENSDARG00000056414	133.634	221.42	199.96	217.031	321.734	230.456	110.969	191.536	82.8667
ENSDARG00000056475	152.724	83.7807	90.8909	147.021	143.934	131.689	162.185	183.208	213.086
ENSDARG00000056480	419.992	388.982	563.524	371.052	448.734	395.068	187.793	208.191	224.924
ENSDARG00000056515	1355.43	1340.49	1017.98	742.105	609.601	444.452	119.505	183.208	130.219
ENSDARG00000056517	658.623	526.621	763.484	315.044	406.401	658.447	273.154	141.57	295.953
ENSDARG00000056582	334.084	472.762	399.92	483.068	347.134	395.068	460.948	408.054	509.038
ENSDARG00000056621	238.632	293.232	363.564	420.059	389.467	427.991	665.813	716.177	958.886
ENSDARG00000056665	219.541	323.154	290.851	434.061	364.067	279.84	349.979	266.485	236.762
ENSDARG00000056695	486.808	574.496	545.345	371.052	423.334	345.685	110.969	108.259	94.7048
ENSDARG00000056801	171.815	161.577	345.385	196.028	177.8	427.991	119.505	174.88	153.895
ENSDARG00000056803	238.632	275.279	272.673	245.035	237.067	263.379	204.866	233.174	165.733
ENSDARG00000056923	200.451	203.467	145.425	168.024	194.734	296.301	162.185	158.225	130.219
ENSDARG00000056964	66.8168	107.718	145.425	126.018	84.6668	181.073	76.8246	91.6041	71.0286
ENSDARG00000057089	229.086	215.436	254.495	231.033	228.6	312.762	145.113	183.208	165.733
ENSDARG00000057114	286.358	263.311	381.742	315.044	262.467	263.379	85.3606	99.9317	153.895
ENSDARG00000057167	553.625	724.104	545.345	462.065	491.068	427.991	597.525	507.986	461.686
ENSDARG00000057234	1021.34	771.979	708.949	658.093	728.135	790.136	1067.01	849.42	840.505
ENSDARG00000057255	133.634	173.546	345.385	147.021	254.001	181.073	51.2164	74.9488	59.1905
ENSDARG00000057299	200.451	173.546	272.673	147.021	93.1335	213.995	239.01	266.485	366.981
ENSDARG00000057414	381.811	275.279	272.673	322.045	220.134	378.607	341.443	433.037	260.438
ENSDARG00000057556	553.625	520.637	472.633	553.078	787.402	691.369	1007.26	974.334	1195.65
ENSDARG00000057648	124.088	221.42	309.029	168.024	194.734	345.685	162.185	158.225	260.438
ENSDARG00000057676	629.987	664.261	690.771	630.089	584.201	707.831	469.484	574.607	461.686
ENSDARG00000057698	343.629	299.217	490.811	322.045	423.334	493.835	307.298	324.778	497.2
ENSDARG00000057699	143.179	101.734	145.425	133.019	152.4	164.612	145.113	174.88	106.543
ENSDARG00000057854	582.261	730.089	781.662	574.081	736.601	954.748	1177.98	1140.89	1337.71
ENSDARG00000057928	76.3621	161.577	127.247	182.026	169.334	230.456	247.546	108.259	177.572
ENSDARG00000058030	181.36	167.561	163.604	161.023	135.467	148.151	187.793	191.536	142.057
ENSDARG00000058041	200.451	227.405	163.604	63.0089	127	98.7671	85.3606	91.6041	106.543
ENSDARG00000058079	200.451	197.483	72.7127	119.017	84.6668	164.612	128.041	99.9317	165.733
ENSDARG00000058088	209.996	143.624	236.316	154.022	211.667	82.3059	59.7525	74.9488	118.381
ENSDARG00000058148	133.634	137.64	127.247	147.021	93.1335	115.228	102.433	108.259	106.543
ENSDARG00000058203	181.36	245.358	163.604	182.026	169.334	279.84	239.01	324.778	390.657
ENSDARG00000058212	400.901	173.546	290.851	196.028	203.2	148.151	187.793	91.6041	142.057
ENSDARG00000058230	133.634	125.671	127.247	84.0118	135.467	148.151	102.433	108.259	142.057
ENSDARG00000058297	257.722	329.138	272.673	238.034	262.467	345.685	162.185	233.174	319.629
ENSDARG00000058328	133.634	107.718	181.782	189.027	101.6	230.456	187.793	266.485	307.791
ENSDARG00000058366	95.4526	113.702	145.425	161.023	110.067	181.073	213.402	191.536	153.895
ENSDARG00000058451	553.625	532.606	654.415	448.063	414.867	888.904	640.205	716.177	1266.68
ENSDARG00000058463	219.541	233.389	327.207	196.028	211.667	296.301	221.938	258.157	307.791
ENSDARG00000058471	171.815	269.295	399.92	133.019	169.334	164.612	145.113	149.898	118.381
ENSDARG00000058504	248.177	155.593	181.782	210.03	177.8	197.534	119.505	116.587	71.0286
ENSDARG00000058593	104.998	101.734	90.8909	70.0099	93.1335	148.151	110.969	58.2935	130.219
ENSDARG00000058660	286.358	287.248	218.138	203.029	364.067	213.995	264.618	374.744	260.438
ENSDARG00000058710	381.811	412.919	490.811	371.052	313.267	246.918	76.8246	91.6041	71.0286
ENSDARG00000058728	85.9074	107.718	90.8909	112.016	93.1335	148.151	145.113	199.863	94.7048
ENSDARG00000058729	248.177	245.358	163.604	280.039	321.734	197.534	341.443	258.157	189.41
ENSDARG00000058734	439.082	508.668	436.276	441.062	372.534	724.292	290.226	274.812	260.438
ENSDARG00000058861	190.905	185.514	199.96	98.0138	211.667	246.918	153.649	124.915	130.219
ENSDARG00000059070	190.905	167.561	181.782	112.016	194.734	230.456	128.041	158.225	82.8667
ENSDARG00000059128	372.265	442.841	436.276	245.035	482.601	526.758	495.092	691.194	757.639
ENSDARG00000059177	85.9074	101.734	127.247	112.016	101.6	65.8447	102.433	149.898	153.895
ENSDARG00000059234	229.086	113.702	290.851	154.022	169.334	164.612	110.969	149.898	82.8667
ENSDARG00000059246	200.451	119.687	309.029	168.024	118.534	131.689	256.082	449.693	366.981
ENSDARG00000059303	95.4526	131.655	181.782	133.019	118.534	246.918	341.443	374.744	331.467
ENSDARG00000059304	410.446	269.295	399.92	175.025	287.867	296.301	273.154	333.106	331.467
ENSDARG00000059308	104.998	167.561	763.484	154.022	194.734	806.598	85.3606	133.242	509.038
ENSDARG00000059323	209.996	245.358	309.029	210.03	321.734	279.84	204.866	116.587	248.6
ENSDARG00000059360	496.354	341.107	599.88	581.082	762.002	905.365	1314.55	1240.82	1740.2
ENSDARG00000059400	114.543	113.702	145.425	56.0079	160.867	82.3059	68.2885	66.6211	106.543
ENSDARG00000059654	219.541	173.546	127.247	210.03	254.001	279.84	443.875	308.123	378.819
ENSDARG00000059680	104.998	95.7493	127.247	126.018	203.2	181.073	546.308	541.297	828.667
ENSDARG00000059725	143.179	89.765	109.069	91.0128	118.534	131.689	145.113	249.829	236.762
ENSDARG00000059866	57.2716	53.859	54.5345	77.0109	67.7335	65.8447	145.113	108.259	71.0286
ENSDARG00000059908	286.358	526.621	436.276	294.041	431.801	263.379	256.082	341.433	284.114
ENSDARG00000060041	76.3621	131.655	54.5345	98.0138	143.934	131.689	93.8967	116.587	165.733
ENSDARG00000060113	219.541	275.279	381.742	329.046	321.734	427.991	273.154	341.433	485.362
ENSDARG00000060238	152.724	215.436	199.96	196.028	152.4	279.84	110.969	124.915	71.0286
ENSDARG00000060383	104.998	95.7493	127.247	126.018	67.7335	148.151	136.577	116.587	94.7048
ENSDARG00000060390	104.998	155.593	90.8909	203.029	245.534	131.689	110.969	124.915	142.057
ENSDARG00000060394	515.444	377.013	490.811	455.064	414.867	444.452	196.329	174.88	94.7048
ENSDARG00000060438	85.9074	101.734	109.069	126.018	93.1335	115.228	119.505	183.208	142.057
ENSDARG00000060510	257.722	275.279	345.385	280.039	270.934	279.84	102.433	116.587	118.381
ENSDARG00000060554	114.543	95.7493	127.247	56.0079	101.6	115.228	145.113	99.9317	142.057
ENSDARG00000060559	190.905	203.467	145.425	168.024	152.4	197.534	170.721	116.587	130.219
ENSDARG00000060679	133.634	137.64	181.782	70.0099	93.1335	164.612	145.113	141.57	213.086
ENSDARG00000060695	171.815	95.7493	109.069	217.031	194.734	148.151	136.577	166.553	153.895
ENSDARG00000060917	343.629	478.747	454.455	476.067	601.135	559.68	76.8246	183.208	118.381
ENSDARG00000060962	400.901	293.232	454.455	301.042	296.334	279.84	136.577	191.536	130.219
ENSDARG00000061124	114.543	125.671	109.069	126.018	101.6	115.228	119.505	166.553	130.219
ENSDARG00000061173	124.088	149.608	327.207	175.025	211.667	164.612	119.505	158.225	260.438
ENSDARG00000061187	524.99	430.872	508.989	574.081	618.068	806.598	776.782	891.058	828.667
ENSDARG00000061201	143.179	149.608	72.7127	105.015	118.534	131.689	136.577	133.242	153.895
ENSDARG00000061338	133.634	107.718	54.5345	168.024	169.334	131.689	68.2885	99.9317	71.0286
ENSDARG00000061345	85.9074	71.812	72.7127	56.0079	110.067	115.228	76.8246	108.259	118.381
ENSDARG00000061413	85.9074	149.608	127.247	154.022	160.867	115.228	76.8246	183.208	106.543
ENSDARG00000061468	190.905	371.029	454.455	280.039	245.534	510.296	145.113	166.553	331.467
ENSDARG00000061735	66.8168	131.655	163.604	161.023	228.6	378.607	426.803	399.727	639.258
ENSDARG00000061802	114.543	155.593	109.069	147.021	194.734	148.151	76.8246	58.2935	59.1905
ENSDARG00000061854	496.354	400.95	327.207	357.05	321.734	230.456	324.37	374.744	414.334
ENSDARG00000061923	95.4526	95.7493	54.5345	119.017	118.534	115.228	145.113	83.2764	201.248
ENSDARG00000062002	314.994	502.684	345.385	441.062	423.334	526.758	315.834	249.829	260.438
ENSDARG00000062148	181.36	197.483	218.138	203.029	127	197.534	179.257	191.536	248.6
ENSDARG00000062326	429.537	371.029	527.167	385.054	355.601	543.219	691.421	791.126	923.372
ENSDARG00000062650	238.632	281.264	508.989	420.059	347.134	378.607	153.649	141.57	153.895
ENSDARG00000062651	267.267	191.499	309.029	182.026	220.134	312.762	145.113	141.57	224.924
ENSDARG00000062831	76.3621	131.655	72.7127	119.017	160.867	164.612	119.505	99.9317	142.057
ENSDARG00000062834	152.724	89.765	127.247	140.02	135.467	115.228	93.8967	83.2764	59.1905
ENSDARG00000062987	114.543	143.624	181.782	154.022	220.134	164.612	128.041	124.915	153.895
ENSDARG00000063100	534.535	466.778	399.92	434.061	482.601	493.835	273.154	391.399	248.6
ENSDARG00000063218	95.4526	119.687	54.5345	161.023	186.267	296.301	128.041	124.915	130.219
ENSDARG00000063295	143.179	245.358	163.604	308.043	245.534	246.918	162.185	166.553	165.733
ENSDARG00000063309	171.815	161.577	181.782	217.031	160.867	148.151	59.7525	133.242	118.381
ENSDARG00000063466	85.9074	89.765	127.247	63.0089	67.7335	98.7671	93.8967	83.2764	71.0286
ENSDARG00000063588	104.998	119.687	109.069	168.024	152.4	98.7671	102.433	66.6211	71.0286
ENSDARG00000063626	419.992	317.17	254.495	392.055	457.201	296.301	341.443	424.71	366.981
ENSDARG00000063663	104.998	83.7807	127.247	112.016	84.6668	115.228	136.577	124.915	118.381
ENSDARG00000063718	133.634	53.859	90.8909	56.0079	59.2668	65.8447	93.8967	83.2764	71.0286
ENSDARG00000063895	706.35	819.854	1072.51	567.08	753.535	510.296	631.669	682.867	852.343
ENSDARG00000063899	238.632	377.013	145.425	189.027	304.801	592.602	204.866	191.536	438.01
ENSDARG00000063905	10337.5	7079.47	6453.25	9864.39	5664.21	12362.3	10482.3	8252.69	12027.5
ENSDARG00000063908	5459.89	6720.41	3053.93	6209.88	8449.75	4049.45	5983.78	7053.51	4557.67
ENSDARG00000063910	353.175	610.402	399.92	231.033	533.401	938.287	264.618	458.02	520.876
ENSDARG00000063911	353.175	1143.01	363.564	364.051	1498.6	510.296	315.834	657.884	378.819
ENSDARG00000063912	3951.74	4452.34	3726.53	4522.64	5918.21	5909.56	4447.29	1757.13	5682.29
ENSDARG00000063914	2605.86	3393.12	4708.15	4683.66	3369.74	4296.37	4618.01	1432.35	5540.23
ENSDARG00000063916	419.992	646.308	363.564	574.081	770.468	477.374	563.38	199.863	497.2
ENSDARG00000063917	496.354	700.167	581.702	735.104	660.401	559.68	418.267	216.519	319.629
ENSDARG00000063924	3493.57	3464.93	2308.63	3808.54	4123.27	3967.14	3644.9	4188.8	4048.63
ENSDARG00000067601	143.179	95.7493	109.069	84.0118	84.6668	98.7671	51.2164	58.2935	94.7048
ENSDARG00000067639	534.535	544.574	399.92	518.073	677.335	411.529	520.7	424.71	319.629
ENSDARG00000067717	267.267	269.295	290.851	210.03	169.334	164.612	85.3606	116.587	142.057
ENSDARG00000067975	353.175	233.389	363.564	91.0128	127	181.073	145.113	199.863	177.572
ENSDARG00000068123	534.535	382.997	472.633	427.06	541.868	510.296	256.082	308.123	201.248
ENSDARG00000068255	248.177	233.389	309.029	154.022	186.267	164.612	59.7525	66.6211	59.1905
ENSDARG00000068256	171.815	131.655	145.425	70.0099	101.6	131.689	85.3606	116.587	59.1905
ENSDARG00000068261	209.996	173.546	218.138	196.028	203.2	296.301	179.257	208.191	118.381
ENSDARG00000068265	219.541	173.546	199.96	154.022	186.267	230.456	102.433	241.502	248.6
ENSDARG00000068323	152.724	137.64	90.8909	126.018	152.4	98.7671	68.2885	74.9488	82.8667
ENSDARG00000068401	95.4526	83.7807	127.247	63.0089	76.2002	65.8447	110.969	74.9488	201.248
ENSDARG00000068404	219.541	185.514	145.425	224.032	211.667	131.689	256.082	258.157	248.6
ENSDARG00000068465	95.4526	77.7963	54.5345	56.0079	93.1335	98.7671	51.2164	66.6211	59.1905
ENSDARG00000068503	114.543	83.7807	399.92	182.026	67.7335	148.151	213.402	216.519	248.6
ENSDARG00000068641	362.72	257.326	327.207	252.036	270.934	576.141	298.762	391.399	331.467
ENSDARG00000068698	219.541	221.42	199.96	168.024	194.734	213.995	247.546	224.846	272.276
ENSDARG00000068755	104.998	137.64	236.316	168.024	160.867	164.612	145.113	183.208	142.057
ENSDARG00000068820	992.707	1286.63	1672.39	917.129	1642.54	1827.19	879.215	1265.8	2142.7
ENSDARG00000068940	209.996	287.248	236.316	154.022	160.867	181.073	170.721	174.88	201.248
ENSDARG00000068978	248.177	329.138	163.604	154.022	203.2	213.995	341.443	249.829	177.572
ENSDARG00000068992	2329.04	2339.87	2472.23	2688.38	3310.47	3934.22	5241.14	4746.76	5504.72
ENSDARG00000068995	95.4526	101.734	90.8909	126.018	237.067	197.534	273.154	316.45	331.467
ENSDARG00000069065	849.528	843.791	1090.69	728.103	795.868	773.675	230.474	199.863	165.733
ENSDARG00000069099	668.168	586.465	581.702	308.043	406.401	279.84	170.721	74.9488	106.543
ENSDARG00000069100	248.177	215.436	254.495	224.032	296.334	213.995	264.618	224.846	331.467
ENSDARG00000069142	85.9074	125.671	145.425	133.019	127	82.3059	110.969	91.6041	153.895
ENSDARG00000069175	152.724	173.546	218.138	126.018	194.734	164.612	59.7525	66.6211	59.1905
ENSDARG00000069326	190.905	227.405	199.96	168.024	160.867	148.151	110.969	116.587	59.1905
ENSDARG00000069401	439.082	490.715	508.989	553.078	524.934	658.447	537.772	474.676	366.981
ENSDARG00000069422	649.078	700.167	454.455	749.106	660.401	691.369	1177.98	1399.04	1077.27
ENSDARG00000069432	219.541	251.342	418.098	301.042	279.401	411.529	179.257	191.536	213.086
ENSDARG00000069461	190.905	143.624	163.604	77.0109	50.8001	148.151	110.969	183.208	82.8667
ENSDARG00000069476	257.722	299.217	163.604	301.042	321.734	411.529	409.731	249.829	402.495
ENSDARG00000069527	200.451	233.389	272.673	168.024	211.667	362.146	367.051	241.502	532.715
ENSDARG00000069537	190.905	119.687	127.247	252.036	169.334	246.918	196.329	166.553	153.895
ENSDARG00000069619	410.446	377.013	727.127	546.077	474.134	477.374	230.474	283.14	260.438
ENSDARG00000069706	477.263	359.06	163.604	280.039	355.601	131.689	68.2885	74.9488	59.1905
ENSDARG00000069708	372.265	430.872	508.989	700.099	491.068	658.447	247.546	299.795	201.248
ENSDARG00000069790	353.175	329.138	327.207	273.038	296.334	411.529	546.308	399.727	343.305
ENSDARG00000069846	639.533	628.355	545.345	329.046	516.468	609.064	341.443	391.399	319.629
ENSDARG00000069878	171.815	173.546	181.782	189.027	143.934	362.146	170.721	216.519	272.276
ENSDARG00000069910	104.998	161.577	218.138	147.021	160.867	230.456	68.2885	208.191	165.733
ENSDARG00000069920	1040.43	1107.1	727.127	805.114	702.735	378.607	162.185	249.829	106.543
ENSDARG00000069956	66.8168	89.765	236.316	77.0109	101.6	197.534	59.7525	108.259	106.543
ENSDARG00000069966	133.634	53.859	127.247	119.017	84.6668	164.612	469.484	358.089	485.362
ENSDARG00000069977	133.634	113.702	90.8909	84.0118	76.2002	131.689	85.3606	124.915	94.7048
ENSDARG00000069980	162.269	257.326	309.029	315.044	321.734	115.228	102.433	91.6041	71.0286
ENSDARG00000070019	314.994	466.778	163.604	266.038	533.401	427.991	392.659	441.365	509.038
ENSDARG00000070046	162.269	197.483	127.247	210.03	245.534	296.301	349.979	333.106	331.467
ENSDARG00000070108	286.358	299.217	181.782	259.037	287.867	263.379	478.02	383.072	532.715
ENSDARG00000070109	267.267	347.091	545.345	427.06	287.867	395.068	298.762	349.761	355.143
ENSDARG00000070161	190.905	197.483	199.96	147.021	169.334	197.534	170.721	241.502	355.143
ENSDARG00000070404	419.992	233.389	163.604	210.03	186.267	131.689	162.185	158.225	272.276
ENSDARG00000070426	505.899	496.7	618.058	203.029	245.534	279.84	93.8967	83.2764	94.7048
ENSDARG00000070471	162.269	155.593	272.673	217.031	254.001	345.685	204.866	274.812	248.6
ENSDARG00000070545	381.811	359.06	181.782	532.075	448.734	362.146	810.926	816.109	627.419
ENSDARG00000070553	133.634	89.765	163.604	63.0089	110.067	115.228	196.329	158.225	130.219
ENSDARG00000070560	429.537	311.185	363.564	273.038	279.401	296.301	367.051	399.727	236.762
ENSDARG00000070570	620.442	544.574	654.415	693.098	592.668	477.374	256.082	324.778	224.924
ENSDARG00000070600	143.179	89.765	199.96	133.019	194.734	164.612	59.7525	74.9488	118.381
ENSDARG00000070618	544.08	466.778	690.771	413.058	651.935	691.369	136.577	191.536	142.057
ENSDARG00000070623	295.903	239.373	345.385	343.048	279.401	296.301	264.618	241.502	177.572
ENSDARG00000070656	524.99	478.747	690.771	441.062	381.001	411.529	221.938	266.485	343.305
ENSDARG00000070657	181.36	179.53	199.96	203.029	228.6	246.918	145.113	133.242	165.733
ENSDARG00000070674	295.903	323.154	381.742	252.036	270.934	181.073	256.082	291.467	461.686
ENSDARG00000070787	114.543	131.655	272.673	126.018	110.067	279.84	221.938	216.519	319.629
ENSDARG00000070822	744.531	807.885	781.662	819.115	931.335	872.442	273.154	249.829	165.733
ENSDARG00000070828	229.086	251.342	290.851	280.039	270.934	246.918	529.236	424.71	366.981
ENSDARG00000070849	639.533	628.355	599.88	651.092	643.468	757.214	1263.34	1623.89	1621.82
ENSDARG00000070866	124.088	185.514	54.5345	175.025	228.6	181.073	51.2164	58.2935	82.8667
ENSDARG00000070867	133.634	137.64	163.604	224.032	220.134	181.073	349.979	507.986	438.01
ENSDARG00000070939	181.36	161.577	127.247	259.037	169.334	197.534	93.8967	91.6041	106.543
ENSDARG00000070959	324.539	448.825	345.385	343.048	338.667	312.762	418.267	441.365	603.743
ENSDARG00000070985	133.634	143.624	72.7127	77.0109	84.6668	82.3059	93.8967	149.898	130.219
ENSDARG00000071005	133.634	101.734	72.7127	140.02	177.8	115.228	307.298	316.45	473.524
ENSDARG00000071060	486.808	466.778	708.949	392.055	423.334	806.598	478.02	566.28	733.962
ENSDARG00000071396	419.992	341.107	327.207	280.039	296.334	477.374	153.649	216.519	189.41
ENSDARG00000071403	133.634	185.514	290.851	189.027	194.734	246.918	170.721	208.191	509.038
ENSDARG00000071409	95.4526	65.8277	199.96	105.015	152.4	98.7671	179.257	158.225	189.41
ENSDARG00000071414	85.9074	65.8277	54.5345	63.0089	50.8001	98.7671	68.2885	58.2935	94.7048
ENSDARG00000071426	734.985	610.402	327.207	518.073	457.201	312.762	145.113	241.502	94.7048
ENSDARG00000071500	114.543	107.718	90.8909	105.015	101.6	82.3059	68.2885	141.57	94.7048
ENSDARG00000071555	725.44	891.666	945.265	602.085	651.935	658.447	196.329	274.812	260.438
ENSDARG00000071570	381.811	311.185	145.425	245.035	296.334	279.84	119.505	124.915	165.733
ENSDARG00000071573	410.446	394.966	381.742	322.045	389.467	427.991	349.979	466.348	627.419
ENSDARG00000071670	305.448	323.154	345.385	329.046	406.401	312.762	401.195	507.986	390.657
ENSDARG00000071691	448.627	329.138	218.138	329.046	321.734	197.534	221.938	266.485	130.219
ENSDARG00000071694	439.082	418.903	163.604	301.042	194.734	279.84	68.2885	116.587	94.7048
ENSDARG00000073787	1403.15	1484.11	1290.65	1211.17	1151.47	1152.28	443.875	433.037	319.629
ENSDARG00000074084	104.998	83.7807	54.5345	140.02	118.534	131.689	136.577	166.553	106.543
ENSDARG00000074242	381.811	442.841	418.098	490.069	567.268	691.369	862.143	857.747	722.124
ENSDARG00000074282	257.722	209.452	163.604	238.034	287.867	246.918	221.938	241.502	236.762
ENSDARG00000074340	372.265	335.123	272.673	434.061	482.601	641.986	708.493	782.798	970.724
ENSDARG00000074393	229.086	137.64	272.673	168.024	186.267	279.84	51.2164	83.2764	82.8667
ENSDARG00000074572	124.088	197.483	72.7127	70.0099	186.267	197.534	196.329	208.191	189.41
ENSDARG00000074624	152.724	185.514	309.029	245.035	287.867	312.762	324.37	341.433	355.143
ENSDARG00000074656	3655.84	3632.49	3126.65	2660.38	2523.07	1925.96	1399.91	1665.53	1598.14
ENSDARG00000074667	314.994	275.279	181.782	364.051	262.467	543.219	341.443	557.952	449.848
ENSDARG00000074758	66.8168	197.483	345.385	203.029	287.867	493.835	273.154	399.727	438.01
ENSDARG00000074849	839.983	837.807	999.8	693.098	812.802	1069.98	1143.83	1099.25	1420.57
ENSDARG00000074955	85.9074	107.718	90.8909	189.027	220.134	148.151	93.8967	208.191	94.7048
ENSDARG00000074985	448.627	514.653	418.098	273.038	397.934	378.607	153.649	258.157	213.086
ENSDARG00000075030	76.3621	107.718	109.069	112.016	101.6	82.3059	136.577	83.2764	153.895
ENSDARG00000075129	162.269	95.7493	181.782	168.024	169.334	164.612	76.8246	116.587	94.7048
ENSDARG00000075164	57.2716	143.624	145.425	133.019	118.534	65.8447	153.649	149.898	130.219
ENSDARG00000075194	133.634	167.561	127.247	105.015	93.1335	98.7671	59.7525	83.2764	59.1905
ENSDARG00000075211	95.4526	113.702	309.029	84.0118	110.067	164.612	153.649	233.174	295.953
ENSDARG00000075354	209.996	287.248	327.207	322.045	414.867	460.913	102.433	149.898	118.381
ENSDARG00000075421	1469.97	1520.02	1381.54	1701.24	1507.07	1333.36	810.926	732.833	615.581
ENSDARG00000075445	324.539	293.232	363.564	308.043	279.401	345.685	307.298	291.467	213.086
ENSDARG00000075446	171.815	257.326	236.316	154.022	118.534	164.612	76.8246	58.2935	82.8667
ENSDARG00000075536	104.998	125.671	181.782	140.02	135.467	98.7671	119.505	124.915	106.543
ENSDARG00000075543	95.4526	215.436	199.96	133.019	177.8	115.228	76.8246	174.88	94.7048
ENSDARG00000075559	124.088	191.499	145.425	140.02	220.134	164.612	307.298	191.536	272.276
ENSDARG00000075682	1078.61	1017.34	1327.01	1218.17	1303.87	1415.66	307.298	291.467	236.762
ENSDARG00000075758	391.356	347.091	381.742	322.045	355.601	460.913	409.731	532.969	627.419
ENSDARG00000075795	496.354	580.48	763.484	441.062	440.268	674.908	409.731	399.727	568.229
ENSDARG00000075883	171.815	317.17	345.385	70.0099	76.2002	115.228	136.577	116.587	189.41
ENSDARG00000075916	219.541	203.467	218.138	154.022	279.401	263.379	187.793	283.14	248.6
ENSDARG00000075989	238.632	221.42	163.604	238.034	203.2	279.84	367.051	416.382	414.334
ENSDARG00000076238	343.629	442.841	163.604	308.043	347.134	543.219	153.649	141.57	71.0286
ENSDARG00000076283	295.903	341.107	436.276	385.054	355.601	576.141	623.133	1132.56	911.534
ENSDARG00000076317	152.724	131.655	163.604	70.0099	169.334	230.456	59.7525	74.9488	71.0286
ENSDARG00000076439	649.078	879.697	436.276	840.118	804.335	658.447	460.948	424.71	307.791
ENSDARG00000076474	2233.59	1795.3	2072.31	553.078	702.735	493.835	119.505	133.242	177.572
ENSDARG00000076486	181.36	239.373	363.564	133.019	228.6	213.995	76.8246	141.57	142.057
ENSDARG00000076509	209.996	311.185	90.8909	105.015	127	82.3059	196.329	158.225	118.381
ENSDARG00000076532	124.088	107.718	199.96	266.038	237.067	329.224	1784.04	1690.51	2083.51
ENSDARG00000076568	983.162	1071.2	890.731	1323.19	1219.2	1283.97	1263.34	1349.08	1787.55
ENSDARG00000076618	257.722	245.358	145.425	168.024	160.867	246.918	93.8967	108.259	59.1905
ENSDARG00000076667	1240.88	771.979	1199.76	1197.17	889.002	1168.74	1673.07	1390.72	1467.92
ENSDARG00000076815	76.3621	59.8433	54.5345	63.0089	76.2002	65.8447	85.3606	74.9488	142.057
ENSDARG00000076836	314.994	233.389	109.069	203.029	177.8	296.301	239.01	291.467	272.276
ENSDARG00000076839	104.998	65.8277	127.247	98.0138	135.467	131.689	76.8246	99.9317	71.0286
ENSDARG00000076962	143.179	161.577	218.138	196.028	152.4	181.073	110.969	141.57	236.762
ENSDARG00000077013	219.541	317.17	254.495	315.044	313.267	312.762	179.257	199.863	201.248
ENSDARG00000077037	372.265	418.903	527.167	371.052	397.934	493.835	213.402	166.553	201.248
ENSDARG00000077126	276.813	263.311	145.425	280.039	304.801	329.224	691.421	549.624	532.715
ENSDARG00000077226	143.179	185.514	145.425	217.031	270.934	148.151	179.257	274.812	414.334
ENSDARG00000077264	353.175	353.076	327.207	399.056	406.401	312.762	221.938	233.174	213.086
ENSDARG00000077291	276.813	460.794	309.029	399.056	414.867	526.758	1032.86	1074.27	1112.78
ENSDARG00000077339	85.9074	113.702	127.247	112.016	101.6	131.689	145.113	199.863	94.7048
ENSDARG00000077607	143.179	185.514	290.851	112.016	135.467	164.612	128.041	116.587	130.219
ENSDARG00000077620	916.345	861.744	1127.05	1092.15	1337.74	1695.5	1143.83	924.368	947.048
ENSDARG00000077664	477.263	394.966	436.276	231.033	287.867	427.991	247.546	283.14	213.086
ENSDARG00000077694	104.998	137.64	127.247	91.0128	93.1335	115.228	59.7525	74.9488	59.1905
ENSDARG00000077717	448.627	568.512	454.455	777.11	685.801	609.064	1297.48	1482.32	887.858
ENSDARG00000077777	171.815	131.655	145.425	161.023	203.2	263.379	469.484	624.573	745.8
ENSDARG00000077850	171.815	185.514	109.069	133.019	186.267	98.7671	76.8246	166.553	201.248
ENSDARG00000077870	524.99	472.762	799.84	364.051	347.134	559.68	281.69	399.727	378.819
ENSDARG00000077883	104.998	131.655	109.069	105.015	135.467	148.151	68.2885	74.9488	94.7048
ENSDARG00000077950	267.267	335.123	436.276	203.029	279.401	427.991	196.329	224.846	272.276
ENSDARG00000078069	505.899	430.872	254.495	518.073	389.467	477.374	964.575	1249.15	840.505
ENSDARG00000078073	124.088	131.655	290.851	224.032	228.6	164.612	102.433	99.9317	106.543
ENSDARG00000078075	57.2716	95.7493	145.425	63.0089	50.8001	98.7671	110.969	58.2935	118.381
ENSDARG00000078473	458.173	400.95	309.029	609.086	440.268	477.374	1067.01	1207.51	1029.91
ENSDARG00000078654	668.168	807.885	454.455	546.077	516.468	263.379	358.515	216.519	201.248
ENSDARG00000078754	286.358	293.232	290.851	217.031	262.467	230.456	102.433	141.57	71.0286
ENSDARG00000079150	114.543	113.702	181.782	161.023	143.934	98.7671	136.577	158.225	142.057
ENSDARG00000079688	95.4526	83.7807	54.5345	84.0118	84.6668	115.228	51.2164	99.9317	94.7048
ENSDARG00000079834	124.088	185.514	72.7127	77.0109	127	164.612	76.8246	99.9317	130.219
ENSDARG00000079949	171.815	191.499	272.673	203.029	220.134	296.301	298.762	291.467	402.495
ENSDARG00000086221	143.179	137.64	254.495	112.016	110.067	148.151	162.185	174.88	82.8667
ENSDARG00000086352	209.996	209.452	199.96	133.019	143.934	164.612	128.041	191.536	142.057
ENSDARG00000086411	219.541	311.185	290.851	182.026	228.6	230.456	179.257	249.829	201.248
ENSDARG00000086416	190.905	203.467	145.425	175.025	220.134	197.534	204.866	216.519	165.733
ENSDARG00000086463	143.179	185.514	109.069	161.023	194.734	164.612	59.7525	99.9317	59.1905
ENSDARG00000086522	143.179	131.655	145.425	140.02	110.067	131.689	85.3606	149.898	165.733
ENSDARG00000086618	276.813	353.076	418.098	294.041	431.801	279.84	349.979	408.054	414.334
ENSDARG00000086699	181.36	215.436	290.851	245.035	270.934	411.529	256.082	283.14	343.305
ENSDARG00000086842	429.537	544.574	545.345	546.077	533.401	543.219	606.061	491.331	864.181
ENSDARG00000087193	610.897	586.465	472.633	371.052	313.267	246.918	196.329	199.863	94.7048
ENSDARG00000087346	114.543	143.624	218.138	154.022	152.4	181.073	59.7525	91.6041	82.8667
ENSDARG00000087393	524.99	377.013	527.167	329.046	237.067	312.762	136.577	208.191	142.057
ENSDARG00000087443	85.9074	125.671	272.673	70.0099	101.6	197.534	153.649	124.915	130.219
ENSDARG00000087483	104.998	149.608	181.782	126.018	160.867	98.7671	179.257	149.898	94.7048
ENSDARG00000087528	324.539	233.389	381.742	245.035	313.267	279.84	264.618	324.778	177.572
ENSDARG00000087530	238.632	263.311	181.782	217.031	211.667	296.301	110.969	133.242	59.1905
ENSDARG00000087555	114.543	107.718	199.96	119.017	101.6	115.228	93.8967	99.9317	177.572
ENSDARG00000087583	114.543	143.624	109.069	189.027	118.534	181.073	162.185	133.242	118.381
ENSDARG00000087647	85.9074	101.734	145.425	98.0138	67.7335	131.689	68.2885	116.587	118.381
ENSDARG00000087779	248.177	353.076	381.742	301.042	347.134	395.068	367.051	366.416	272.276
ENSDARG00000087961	458.173	664.261	890.731	322.045	508.001	855.981	256.082	424.71	319.629
ENSDARG00000087996	830.438	843.791	945.265	679.096	804.335	1102.9	179.257	183.208	165.733
ENSDARG00000088091	505.899	490.715	672.593	560.079	584.201	954.748	1698.68	1307.44	1965.12
ENSDARG00000088246	114.543	215.436	272.673	98.0138	245.534	411.529	213.402	174.88	153.895
ENSDARG00000088383	486.808	634.339	363.564	280.039	389.467	329.224	426.803	391.399	224.924
ENSDARG00000088619	133.634	125.671	127.247	84.0118	118.534	82.3059	179.257	116.587	82.8667
ENSDARG00000088713	76.3621	131.655	109.069	140.02	101.6	131.689	128.041	141.57	130.219
ENSDARG00000088862	171.815	275.279	163.604	182.026	211.667	279.84	349.979	174.88	224.924
ENSDARG00000089626	200.451	233.389	199.96	301.042	177.8	263.379	307.298	349.761	438.01
ENSDARG00000089681	696.804	664.261	1017.98	511.072	694.268	1020.59	606.061	774.471	674.772
ENSDARG00000089861	286.358	239.373	309.029	273.038	245.534	197.534	153.649	99.9317	94.7048
ENSDARG00000089966	152.724	155.593	236.316	189.027	203.2	148.151	221.938	124.915	248.6
ENSDARG00000089967	171.815	197.483	236.316	98.0138	143.934	181.073	93.8967	66.6211	71.0286
ENSDARG00000089976	114.543	173.546	181.782	112.016	143.934	181.073	162.185	191.536	130.219
ENSDARG00000090152	114.543	155.593	181.782	91.0128	186.267	230.456	221.938	216.519	224.924
ENSDARG00000090237	152.724	137.64	181.782	161.023	110.067	263.379	170.721	183.208	213.086
ENSDARG00000090697	372.265	388.982	399.92	385.054	533.401	411.529	486.556	483.003	520.876
ENSDARG00000090768	582.261	586.465	981.622	385.054	457.201	493.835	307.298	308.123	402.495
ENSDARG00000090788	219.541	335.123	199.96	217.031	237.067	131.689	298.762	383.072	414.334
ENSDARG00000090912	1679.97	1825.22	2254.09	1890.27	1744.14	2419.79	1510.88	1757.13	1609.98
ENSDARG00000090935	95.4526	125.671	127.247	77.0109	50.8001	164.612	102.433	99.9317	118.381
ENSDARG00000091092	133.634	101.734	127.247	112.016	118.534	164.612	76.8246	108.259	106.543
ENSDARG00000091367	95.4526	137.64	109.069	133.019	228.6	131.689	170.721	299.795	177.572
ENSDARG00000091409	171.815	299.217	345.385	140.02	177.8	148.151	93.8967	166.553	118.381
ENSDARG00000091631	334.084	251.342	272.673	336.047	279.401	345.685	384.123	433.037	449.848
ENSDARG00000091655	66.8168	137.64	181.782	98.0138	118.534	181.073	68.2885	108.259	106.543
ENSDARG00000091831	362.72	257.326	309.029	273.038	194.734	296.301	239.01	249.829	248.6
ENSDARG00000091902	76.3621	113.702	90.8909	168.024	110.067	164.612	187.793	208.191	201.248
ENSDARG00000091931	85.9074	89.765	109.069	126.018	143.934	181.073	59.7525	91.6041	59.1905
ENSDARG00000091967	458.173	526.621	727.127	462.065	465.668	543.219	145.113	208.191	201.248
ENSDARG00000092553	1699.06	1873.1	1508.79	2121.3	2082.8	1596.73	2731.54	2873.04	2793.79
ENSDARG00000092693	400.901	371.029	690.771	385.054	465.668	855.981	495.092	707.85	1574.47
ENSDARG00000092798	830.438	915.603	908.909	812.115	1193.8	1316.89	887.751	1082.59	899.696
ENSDARG00000092807	2252.68	2465.55	2108.67	3899.55	3039.54	2930.09	5522.83	6262.39	5504.72
ENSDARG00000092856	486.808	329.138	309.029	483.068	381.001	411.529	162.185	299.795	142.057
ENSDARG00000092954	124.088	179.53	381.742	210.03	270.934	246.918	110.969	91.6041	106.543
ENSDARG00000093022	353.175	520.637	199.96	273.038	338.667	312.762	204.866	358.089	272.276
ENSDARG00000093313	124.088	107.718	54.5345	140.02	127	115.228	418.267	358.089	402.495
ENSDARG00000093496	162.269	179.53	199.96	161.023	76.2002	148.151	110.969	158.225	82.8667
ENSDARG00000093704	124.088	71.812	199.96	98.0138	93.1335	98.7671	68.2885	83.2764	82.8667
ENSDARG00000093886	1374.52	1071.2	654.415	868.122	821.268	576.141	187.793	199.863	260.438
ENSDARG00000093945	162.269	155.593	181.782	161.023	152.4	213.995	256.082	183.208	224.924
ENSDARG00000094300	744.531	718.12	618.058	392.055	397.934	411.529	145.113	216.519	153.895
ENSDARG00000094486	190.905	293.232	290.851	294.041	304.801	345.685	247.546	233.174	224.924
ENSDARG00000094709	267.267	215.436	272.673	245.035	304.801	378.607	170.721	233.174	213.086
ENSDARG00000095743	505.899	640.324	527.167	847.119	905.935	691.369	699.957	716.177	923.372
ENSDARG00000095796	171.815	221.42	90.8909	161.023	118.534	115.228	324.37	374.744	284.114
ENSDARG00000095879	200.451	167.561	290.851	133.019	177.8	115.228	170.721	124.915	201.248
ENSDARG00000095897	133.634	107.718	54.5345	182.026	127	98.7671	145.113	141.57	153.895
ENSDARG00000095904	458.173	293.232	199.96	350.049	406.401	213.995	657.277	582.935	580.067
ENSDARG00000096554	524.99	526.621	563.524	399.056	347.134	362.146	128.041	224.846	165.733
ENSDARG00000096829	276.813	365.044	472.633	343.048	355.601	296.301	307.298	349.761	248.6
ENSDARG00000096849	95.4526	113.702	90.8909	147.021	186.267	164.612	136.577	191.536	165.733
ENSDARG00000097057	334.084	329.138	508.989	266.038	237.067	378.607	307.298	316.45	390.657
ENSDARG00000097102	2014.05	1675.61	1599.68	1904.27	2167.47	2271.64	4472.9	4521.91	4628.7
ENSDARG00000097473	133.634	167.561	181.782	56.0079	118.534	164.612	68.2885	83.2764	142.057
ENSDARG00000097583	152.724	185.514	236.316	161.023	135.467	148.151	102.433	91.6041	94.7048
ENSDARG00000097797	76.3621	143.624	163.604	84.0118	101.6	148.151	230.474	124.915	272.276
ENSDARG00000097973	381.811	454.809	545.345	462.065	423.334	510.296	674.349	699.522	591.905
ENSDARG00000097988	209.996	119.687	181.782	133.019	169.334	164.612	76.8246	149.898	118.381
ENSDARG00000098075	152.724	227.405	199.96	133.019	177.8	115.228	59.7525	66.6211	94.7048
ENSDARG00000098080	95.4526	59.8433	127.247	63.0089	93.1335	82.3059	93.8967	74.9488	71.0286
ENSDARG00000098114	200.451	155.593	218.138	182.026	127	230.456	290.226	241.502	236.762
ENSDARG00000098348	152.724	149.608	127.247	91.0128	143.934	131.689	51.2164	133.242	59.1905
ENSDARG00000098367	171.815	281.264	163.604	140.02	177.8	181.073	128.041	241.502	307.791
ENSDARG00000098375	124.088	131.655	181.782	112.016	135.467	82.3059	59.7525	99.9317	71.0286
ENSDARG00000098433	219.541	263.311	345.385	329.046	237.067	362.146	221.938	266.485	142.057
ENSDARG00000098443	467.718	526.621	418.098	231.033	287.867	181.073	153.649	149.898	59.1905
ENSDARG00000098453	305.448	233.389	199.96	196.028	143.934	148.151	204.866	216.519	177.572
ENSDARG00000098486	209.996	197.483	254.495	119.017	169.334	82.3059	85.3606	116.587	142.057
ENSDARG00000098574	114.543	197.483	236.316	217.031	169.334	345.685	256.082	183.208	343.305
ENSDARG00000098591	238.632	197.483	109.069	420.059	270.934	411.529	947.503	674.539	1006.24
ENSDARG00000098600	400.901	400.95	290.851	196.028	237.067	230.456	187.793	183.208	82.8667
ENSDARG00000098622	849.528	843.791	618.058	1176.17	1016	1037.05	665.813	616.246	532.715
ENSDARG00000098627	725.44	724.104	672.593	665.094	677.335	839.52	853.606	1024.3	1006.24
ENSDARG00000098639	190.905	335.123	327.207	217.031	228.6	246.918	85.3606	66.6211	118.381
ENSDARG00000098669	229.086	167.561	236.316	175.025	177.8	246.918	110.969	83.2764	82.8667
ENSDARG00000098671	353.175	263.311	127.247	161.023	127	148.151	170.721	158.225	130.219
ENSDARG00000098739	8982.09	8683.27	9798.04	5978.84	7001.95	4263.44	708.493	966.007	284.114
ENSDARG00000098911	95.4526	107.718	90.8909	119.017	110.067	148.151	119.505	74.9488	106.543
ENSDARG00000098935	219.541	257.326	345.385	189.027	254.001	181.073	213.402	199.863	142.057
ENSDARG00000098992	143.179	143.624	145.425	168.024	169.334	230.456	85.3606	166.553	59.1905
ENSDARG00000099104	591.806	448.825	581.702	399.056	541.868	724.292	520.7	607.918	1065.43
ENSDARG00000099148	1345.88	1328.52	1817.82	1085.15	1244.6	1810.73	1357.23	1349.08	1657.33
ENSDARG00000099175	114.543	137.64	218.138	203.029	135.467	263.379	384.123	441.365	580.067
ENSDARG00000099241	181.36	209.452	363.564	112.016	254.001	197.534	247.546	291.467	272.276
ENSDARG00000099247	343.629	466.778	545.345	602.085	558.801	641.986	375.587	466.348	426.172
ENSDARG00000099256	114.543	185.514	272.673	154.022	143.934	230.456	264.618	258.157	414.334
ENSDARG00000099312	1021.34	1304.58	1327.01	931.131	1109.14	1251.05	247.546	274.812	248.6
ENSDARG00000099385	95.4526	89.765	181.782	56.0079	76.2002	65.8447	76.8246	108.259	71.0286
ENSDARG00000099439	1049.98	1125.05	1526.97	987.139	1346.2	2436.25	853.606	990.989	1278.52
ENSDARG00000099453	314.994	341.107	454.455	399.056	423.334	543.219	546.308	574.607	686.61
ENSDARG00000099455	219.541	179.53	163.604	161.023	220.134	230.456	162.185	174.88	201.248
ENSDARG00000099458	143.179	137.64	163.604	126.018	118.534	115.228	162.185	124.915	272.276
ENSDARG00000099491	95.4526	287.248	290.851	287.04	211.667	197.534	85.3606	74.9488	118.381
ENSDARG00000099499	601.352	604.418	599.88	616.087	668.868	526.758	734.102	774.471	1053.59
ENSDARG00000099510	76.3621	71.812	72.7127	77.0109	59.2668	65.8447	85.3606	91.6041	130.219
ENSDARG00000099519	152.724	197.483	127.247	119.017	118.534	131.689	128.041	149.898	94.7048
ENSDARG00000099572	104.998	89.765	145.425	252.036	321.734	213.995	1698.68	1740.48	1799.39
ENSDARG00000099579	152.724	215.436	363.564	245.035	228.6	345.685	179.257	183.208	319.629
ENSDARG00000099631	143.179	143.624	236.316	84.0118	110.067	230.456	136.577	233.174	331.467
ENSDARG00000099635	248.177	293.232	145.425	252.036	321.734	213.995	409.731	541.297	331.467
ENSDARG00000099640	200.451	281.264	127.247	210.03	220.134	296.301	119.505	83.2764	71.0286
ENSDARG00000099664	677.714	604.418	563.524	518.073	635.001	839.52	606.061	832.764	769.477
ENSDARG00000099667	209.996	239.373	163.604	112.016	110.067	148.151	324.37	349.761	473.524
ENSDARG00000099730	362.72	430.872	399.92	266.038	347.134	279.84	51.2164	116.587	59.1905
ENSDARG00000099766	754.076	640.324	872.553	861.121	922.869	1004.13	1229.19	1082.59	1278.52
ENSDARG00000099776	104.998	257.326	236.316	231.033	186.267	115.228	486.556	507.986	438.01
ENSDARG00000099865	104.998	149.608	145.425	294.041	313.267	148.151	486.556	499.659	390.657
ENSDARG00000100003	1049.98	1059.23	1272.47	1743.25	1363.14	2238.72	2842.51	2997.95	2639.9
ENSDARG00000100019	314.994	293.232	290.851	343.048	296.334	345.685	307.298	374.744	307.791
ENSDARG00000100031	257.722	233.389	345.385	217.031	237.067	427.991	136.577	191.536	177.572
ENSDARG00000100114	190.905	251.342	436.276	231.033	211.667	362.146	332.907	383.072	591.905
ENSDARG00000100317	143.179	143.624	199.96	182.026	127	148.151	102.433	116.587	106.543
ENSDARG00000100363	181.36	263.311	418.098	217.031	177.8	345.685	170.721	208.191	248.6
ENSDARG00000100371	419.992	550.559	908.909	469.066	795.868	674.908	631.669	824.437	1633.66
ENSDARG00000100392	744.531	777.963	708.949	938.132	1016	1251.05	1297.48	1440.68	1609.98
ENSDARG00000100505	114.543	203.467	199.96	70.0099	143.934	164.612	102.433	141.57	224.924
ENSDARG00000100515	334.084	388.982	290.851	231.033	262.467	197.534	256.082	324.778	118.381
ENSDARG00000100553	124.088	185.514	199.96	147.021	169.334	115.228	76.8246	99.9317	71.0286
ENSDARG00000100558	925.891	1178.91	1181.58	777.11	753.535	905.365	1229.19	1299.11	1100.94
ENSDARG00000100585	95.4526	107.718	199.96	84.0118	110.067	98.7671	59.7525	58.2935	59.1905
ENSDARG00000100741	1374.52	1502.07	1981.42	1568.22	1574.8	1794.27	640.205	699.522	603.743
ENSDARG00000101009	353.175	251.342	363.564	539.076	423.334	526.758	341.443	333.106	331.467
ENSDARG00000101024	181.36	251.342	254.495	301.042	186.267	230.456	170.721	133.242	94.7048
ENSDARG00000101063	305.448	353.076	254.495	189.027	211.667	213.995	85.3606	66.6211	71.0286
ENSDARG00000101074	104.998	137.64	218.138	147.021	160.867	115.228	153.649	208.191	165.733
ENSDARG00000101127	133.634	131.655	90.8909	147.021	118.534	164.612	674.349	507.986	390.657
ENSDARG00000101144	133.634	113.702	181.782	133.019	93.1335	115.228	68.2885	66.6211	94.7048
ENSDARG00000101216	257.722	215.436	363.564	294.041	440.268	395.068	324.37	416.382	402.495
ENSDARG00000101260	181.36	161.577	218.138	182.026	186.267	131.689	110.969	141.57	82.8667
ENSDARG00000101334	219.541	239.373	218.138	343.048	313.267	230.456	785.318	857.747	899.696
ENSDARG00000101362	868.619	592.449	418.098	483.068	618.068	345.685	230.474	408.054	307.791
ENSDARG00000101441	200.451	263.311	327.207	147.021	228.6	181.073	85.3606	58.2935	106.543
ENSDARG00000101766	839.983	903.634	872.553	868.122	922.869	1300.43	2048.66	2198.5	2663.57
ENSDARG00000101808	114.543	113.702	109.069	63.0089	110.067	148.151	119.505	124.915	165.733
ENSDARG00000101849	238.632	281.264	163.604	252.036	220.134	164.612	273.154	299.795	236.762
ENSDARG00000101900	400.901	394.966	581.702	364.051	279.401	395.068	418.267	458.02	414.334
ENSDARG00000102115	209.996	209.452	218.138	217.031	304.801	378.607	256.082	233.174	224.924
ENSDARG00000102145	162.269	173.546	181.782	189.027	254.001	164.612	68.2885	133.242	130.219
ENSDARG00000102195	219.541	167.561	109.069	273.038	313.267	148.151	187.793	133.242	118.381
ENSDARG00000102291	419.992	335.123	399.92	357.05	448.734	444.452	298.762	324.778	331.467
ENSDARG00000102317	171.815	239.373	381.742	203.029	160.867	213.995	375.587	591.263	1124.62
ENSDARG00000102332	372.265	173.546	127.247	329.046	279.401	246.918	452.411	349.761	189.41
ENSDARG00000102353	143.179	101.734	72.7127	70.0099	194.734	98.7671	119.505	124.915	71.0286
ENSDARG00000102365	209.996	143.624	163.604	126.018	169.334	164.612	170.721	166.553	213.086
ENSDARG00000102366	381.811	460.794	418.098	308.043	287.867	345.685	68.2885	74.9488	106.543
ENSDARG00000102417	85.9074	89.765	54.5345	133.019	127	164.612	213.402	158.225	213.086
ENSDARG00000102441	343.629	347.091	272.673	455.064	338.667	691.369	426.803	349.761	639.258
ENSDARG00000102452	181.36	149.608	72.7127	133.019	194.734	197.534	136.577	99.9317	189.41
ENSDARG00000102531	448.627	436.856	581.702	245.035	228.6	246.918	76.8246	166.553	142.057
ENSDARG00000102546	76.3621	83.7807	163.604	133.019	143.934	115.228	145.113	208.191	189.41
ENSDARG00000102571	133.634	293.232	181.782	161.023	228.6	395.068	324.37	291.467	414.334
ENSDARG00000102624	486.808	484.731	672.593	651.092	499.534	543.219	409.731	366.416	603.743
ENSDARG00000102632	2214.5	2178.3	2090.49	2142.3	2540.01	2847.78	3252.24	3480.95	3871.06
ENSDARG00000102634	801.802	909.619	1017.98	553.078	584.201	724.292	136.577	166.553	201.248
ENSDARG00000102741	181.36	167.561	254.495	133.019	220.134	460.913	247.546	316.45	378.819
ENSDARG00000102889	171.815	293.232	218.138	224.032	262.467	213.995	273.154	216.519	307.791
ENSDARG00000102974	104.998	209.452	163.604	168.024	152.4	263.379	51.2164	124.915	59.1905
ENSDARG00000102997	66.8168	113.702	181.782	112.016	186.267	181.073	68.2885	74.9488	59.1905
ENSDARG00000103117	286.358	311.185	327.207	175.025	194.734	197.534	110.969	233.174	130.219
ENSDARG00000103134	95.4526	149.608	72.7127	77.0109	101.6	148.151	153.649	141.57	189.41
ENSDARG00000103200	190.905	293.232	381.742	217.031	245.534	230.456	110.969	99.9317	94.7048
ENSDARG00000103271	286.358	221.42	309.029	301.042	237.067	246.918	85.3606	124.915	118.381
ENSDARG00000103364	143.179	89.765	145.425	105.015	127	131.689	68.2885	66.6211	82.8667
ENSDARG00000103409	190.905	155.593	90.8909	133.019	110.067	82.3059	119.505	141.57	130.219
ENSDARG00000103553	324.539	281.264	436.276	182.026	296.334	378.607	256.082	316.45	461.686
ENSDARG00000103554	76.3621	125.671	72.7127	84.0118	84.6668	82.3059	68.2885	66.6211	82.8667
ENSDARG00000103566	286.358	143.624	272.673	126.018	177.8	213.995	119.505	208.191	106.543
ENSDARG00000103594	257.722	185.514	309.029	182.026	177.8	263.379	324.37	308.123	390.657
ENSDARG00000103672	1574.97	1543.96	1436.08	1890.27	1837.27	1975.34	4626.55	4347.03	3610.62
ENSDARG00000103754	104.998	227.405	236.316	168.024	152.4	164.612	170.721	133.242	130.219
ENSDARG00000103787	133.634	215.436	236.316	112.016	152.4	148.151	110.969	83.2764	201.248
ENSDARG00000103791	2949.49	3093.9	2890.33	3031.43	3302.01	3621.46	1340.16	1598.91	1373.22
ENSDARG00000103845	400.901	532.606	508.989	364.051	533.401	477.374	230.474	341.433	295.953
ENSDARG00000103846	811.347	700.167	781.662	553.078	728.135	658.447	119.505	91.6041	130.219
ENSDARG00000103953	104.998	179.53	163.604	91.0128	84.6668	65.8447	102.433	74.9488	82.8667
ENSDARG00000103979	563.171	550.559	763.484	630.089	584.201	806.598	221.938	116.587	142.057
ENSDARG00000104011	85.9074	83.7807	72.7127	70.0099	84.6668	131.689	51.2164	124.915	94.7048
ENSDARG00000104030	171.815	137.64	145.425	175.025	152.4	181.073	153.649	149.898	165.733
ENSDARG00000104034	133.634	113.702	72.7127	91.0128	152.4	65.8447	110.969	116.587	248.6
ENSDARG00000104066	171.815	239.373	363.564	259.037	186.267	378.607	307.298	216.519	414.334
ENSDARG00000104068	400.901	622.371	599.88	266.038	406.401	411.529	153.649	116.587	82.8667
ENSDARG00000104130	190.905	191.499	236.316	133.019	237.067	115.228	170.721	124.915	142.057
ENSDARG00000104173	200.451	119.687	90.8909	126.018	101.6	98.7671	119.505	133.242	82.8667
ENSDARG00000104186	419.992	628.355	672.593	210.03	364.067	230.456	85.3606	124.915	71.0286
ENSDARG00000104227	219.541	418.903	309.029	259.037	287.867	427.991	332.907	541.297	1077.27
ENSDARG00000104353	658.623	616.386	1236.12	686.097	609.601	609.064	981.647	1140.89	1527.12
ENSDARG00000104401	190.905	305.201	345.385	336.047	304.801	230.456	93.8967	108.259	94.7048
ENSDARG00000104451	114.543	125.671	109.069	175.025	152.4	181.073	102.433	158.225	177.572
ENSDARG00000104636	95.4526	95.7493	109.069	154.022	228.6	131.689	110.969	108.259	71.0286
ENSDARG00000104674	248.177	203.467	218.138	329.046	313.267	329.224	221.938	249.829	307.791
ENSDARG00000104702	362.72	544.574	345.385	252.036	381.001	279.84	102.433	116.587	82.8667
ENSDARG00000104837	610.897	388.982	345.385	406.057	541.868	493.835	452.411	549.624	355.143
ENSDARG00000104901	267.267	239.373	254.495	210.03	262.467	444.452	221.938	383.072	248.6
ENSDARG00000104907	687.259	496.7	381.742	357.05	533.401	312.762	128.041	108.259	94.7048
ENSDARG00000105036	209.996	275.279	327.207	231.033	254.001	296.301	239.01	174.88	130.219
ENSDARG00000105037	219.541	257.326	181.782	105.015	194.734	98.7671	349.979	483.003	473.524
ENSDARG00000105098	343.629	257.326	218.138	413.058	287.867	213.995	281.69	233.174	177.572
ENSDARG00000105116	1660.88	1232.77	1327.01	2163.31	1557.87	2304.56	1647.46	1473.99	1586.31
ENSDARG00000105117	143.179	173.546	181.782	112.016	177.8	131.689	59.7525	141.57	165.733
ENSDARG00000105177	95.4526	191.499	109.069	140.02	211.667	213.995	290.226	233.174	343.305
ENSDARG00000105293	190.905	167.561	363.564	175.025	177.8	411.529	332.907	299.795	781.315
ENSDARG00000105412	152.724	83.7807	54.5345	126.018	143.934	115.228	145.113	166.553	106.543
ENSDARG00000109510	343.629	353.076	309.029	287.04	389.467	181.073	213.402	149.898	142.057
ENSDARG00000110654	410.446	341.107	254.495	427.06	321.734	526.758	136.577	124.915	118.381
ENSDARG00000112087	171.815	215.436	145.425	196.028	330.201	279.84	367.051	374.744	319.629
ENSDARG00000112579	181.36	149.608	163.604	119.017	143.934	213.995	85.3606	124.915	71.0286
ENSDARG00000112728	66.8168	65.8277	127.247	70.0099	76.2002	131.689	93.8967	108.259	71.0286
ENSDARG00000113899	238.632	257.326	381.742	217.031	287.867	362.146	153.649	174.88	284.114
ENSDARG00000114508	143.179	161.577	163.604	168.024	203.2	181.073	247.546	116.587	248.6
ENSDARG00000114958	410.446	311.185	290.851	252.036	364.067	197.534	136.577	108.259	106.543
ENSDARG00000115266	238.632	257.326	90.8909	140.02	143.934	263.379	187.793	249.829	142.057
ENSDARG00000115421	95.4526	59.8433	90.8909	70.0099	118.534	181.073	128.041	99.9317	82.8667
ENSDARG00000116649	419.992	430.872	399.92	483.068	558.801	691.369	512.164	824.437	591.905
ENSDARG00000117089	334.084	323.154	508.989	273.038	381.001	296.301	102.433	66.6211	142.057

## Sheet: Ext_Data_Fig2d
Source Data for Extended Data Figure 2d
	2hpf_Rep1	2hpf_Rep2	2hpf_Rep3	4hpf_Rep1	4hpf_Rep2	4hpf_Rep3	6hpf_Rep1	6hpf_Rep2	6hpf_Rep3
2hpf_Rep1	1	0.98	0.92	0.91	0.89	0.84	0.6	0.58	0.56
2hpf_Rep2	0.98	1	0.93	0.91	0.93	0.82	0.6	0.59	0.56
2hpf_Rep3	0.92	0.93	1	0.87	0.87	0.84	0.57	0.54	0.57
4hpf_Rep1	0.91	0.91	0.87	1	0.96	0.95	0.8	0.77	0.75
4hpf_Rep2	0.89	0.93	0.87	0.96	1	0.89	0.75	0.74	0.7
4hpf_Rep3	0.84	0.82	0.84	0.95	0.89	1	0.8	0.76	0.8
6hpf_Rep1	0.6	0.6	0.57	0.8	0.75	0.8	1	0.98	0.95
6hpf_Rep2	0.58	0.59	0.54	0.77	0.74	0.76	0.98	1	0.93
6hpf_Rep3	0.56	0.56	0.57	0.75	0.7	0.8	0.95	0.93	1

## Sheet: Ext_Data_Fig2e
Source Data for Extended Data Figure 2e
miRNA_Type	Rep1_2hpf	Rep1_4hpf	Rep1_6hpf	Rep2_2hpf	Rep2_4hpf	Rep2_6hpf	Rep3_2hpf	Rep3_4hpf	Rep3_6hpf
mir1306	114.543	42.0059	8.53606	41.8903	67.7335	33.3106	127.247	98.7671	47.3524
mir15a	0	14.002	8.53606	11.9687	33.8667	41.6382	0	16.4612	11.8381
mir21	0	7.00099	25.6082	0	8.46668	41.6382	0	16.4612	11.8381
mir430a	314.994	10599.5	1186.51	167.561	9440.35	1299.11	72.7127	7917.83	1006.24
mir430b	104.998	2184.31	221.938	29.9217	2184.4	241.502	0	2930.09	201.248
mir430c	76.3621	2842.4	264.618	5.98433	1219.2	258.157	18.1782	1333.36	201.248
mir92a	19.0905	35.0049	51.2164	11.9687	16.9334	74.9488	0	65.8447	59.1905

## Sheet: Ext_Data_Fig2f
Source Data for Extended Data Figure 2f
Gene_Name	Biotype	Biotype_count	Biotype_abundance	Gene_count	RPM	Method	mt_rrna_perc
16s	Ribodepletion	21012	3.69936	5114	9003.68	Ribodepletion	0.900368
12s	Ribodepletion	21012	3.69936	15898	27989.9	Ribodepletion	2.79899
16s	PolyA	20094	18.7491	19956	186204	PolyA	18.6204
12s	PolyA	20094	18.7491	138	1287.64	PolyA	0.128764
16s	dRNA	24273	6.69389	24269	66927.9	dRNA	6.69279
12s	dRNA	24273	6.69389	4	11.031	dRNA	0.0011031
