# Supplementary material for: Nano3P-seq: transcriptome-wide analysis of gene expression and tail dynamics using end-capture nanopore cDNA sequencing
Source: Nat Methods. 2022 Dec 19;20(1):75–85. doi: 10.1038/s41592-022-01714-w (PMC9834059; doi:10.1038/s41592-022-01714-w)
Supplement: Supplementary file 12 — Statistical source data. [file 41592_2022_1714_MOESM12_ESM.xlsx]

## Sheet: Ext_Data_Fig3b
Source Data for Extended Data Figure 3b
Gene_Name	Group	Median_Length_Rep1	Median_Length_Rep2
R1_101	R1	30.34	30.82
R1_102	R1	34.53	30.68
R1_103	R1	30.18	29.65
R1_11	R1	30.015	29.975
R1_13	R1	31.07	31.58
R1_14	R1	32.46	31.685
R1_22	R1	33.93	34.53
R1_23	R1	28.8	30.295
R1_31	R1	30.025	30.66
R1_32	R1	26.895	29.065
R1_33	R1	34.9	32.685
R1_41	R1	34.07	34.21
R1_71	R1	29.155	29.915
R1_73	R1	28.6	28.94
R1_92	R1	30.31	30.185
R2_117	R2	64	62.74
R2_14	R2	65.555	65.08
R2_140	R2	65.69	63.565
R2_150	R2	65.59	64.82
R2_154	R2	62.26	61.71
R2_26	R2	65.765	65.41
R2_28	R2	66.7	63.48
R2_32	R2	63.29	68.635
R2_38	R2	64.9	64.41
R2_41	R2	59.12	58.51
R2_42	R2	64.95	64.99
R2_45	R2	65.82	60.425
R2_46	R2	64.925	65.39
R2_53	R2	65.78	65.63
R2_6	R2	64.86	65
R2_65	R2	64.44	64.12
R2_66	R2	64.985	64.91
R2_7	R2	64.41	64.66
R2_72	R2	56.465	54.42

## Sheet: Ext_Data_Fig3c
Source Data for Extended Data Figure 3c
read_id	Method	Gene_Name	Group	tail_length
00002cb4-17e9-4ca2-8ccf-d5fbf4c997a4	Nano3P_seq	R2_72	R2	40.21
0000b41f-3cf5-4445-a9ad-6c2f094a8338	Nano3P_seq	R2_150	R2	68.8
0001154f-0ddb-4d3f-ae11-7a8c3b4408ff	Nano3P_seq	R2_72	R2	54.21
00016da8-6af4-4339-a147-f306f5726bcc	Nano3P_seq	R1_31	R1	30.28
0001e4ae-8239-454d-917b-06121c990872	Nano3P_seq	R2_72	R2	37.36
00021669-95e8-49cb-8400-888dcbd0f487	Nano3P_seq	R1_11	R1	33.59
00021dd4-6486-42c5-9372-ff33423b4953	Nano3P_seq	R2_72	R2	38.64
0002aa82-2641-4f78-be47-1e8a30746d62	Nano3P_seq	R2_46	R2	78.54
000343bc-bfd0-4481-a0ad-ba153660992a	Nano3P_seq	R2_42	R2	78.97
00046480-bcfd-4948-9626-b5a819140bd6	Nano3P_seq	R2_72	R2	56.69
00048f27-c3db-4923-b97f-ed889140dffc	Nano3P_seq	R2_14	R2	72.26
00052711-2696-4e8e-8c1a-fa8121dbea34	Nano3P_seq	R2_65	R2	79.89
000541d0-8e74-4ab2-91a1-f359ced8e19a	Nano3P_seq	R2_14	R2	80.16
00059ede-9227-4f87-9efa-b408f5a5cf01	Nano3P_seq	R2_65	R2	81.89
0005f5e2-898a-412d-a585-083fdaee3ae6	Nano3P_seq	R2_72	R2	42.07
0006148c-923b-4b2d-be12-39e49bbd2029	Nano3P_seq	R2_72	R2	63.1
00062db8-00cc-474e-8700-557a6d8b0708	Nano3P_seq	R2_72	R2	28.67
0006b9be-eebc-4f8c-9e6f-e90aa980a5e5	Nano3P_seq	R2_26	R2	50.26
00098df5-1ee2-49e8-9a64-e8e69f02d687	Nano3P_seq	R2_150	R2	71.35
000994cc-d6d6-45d9-89cb-54aaa74c236f	Nano3P_seq	R2_14	R2	68.87
0009de48-337a-4af9-961f-927fcb7c353b	Nano3P_seq	R2_150	R2	66.11
0009f3c7-328e-4059-a0c0-ac13b08a1830	Nano3P_seq	R1_14	R1	37.8
000a8bfe-7a69-415c-99eb-254944716463	Nano3P_seq	R1_11	R1	33.55
000aa152-821d-44d0-872f-c0198ac821e1	Nano3P_seq	R2_154	R2	47.77
000ad86c-51c6-4f8e-b399-8db116c88e75	Nano3P_seq	R2_72	R2	77.03
000b403e-ef25-40da-80d1-ad0986e71b48	Nano3P_seq	R2_72	R2	55.21
000bacc9-a714-4914-80d0-41fd4ae20a27	Nano3P_seq	R2_72	R2	59.55
000bc417-4df0-42dc-a3c1-39469c076d10	Nano3P_seq	R1_11	R1	38.15
000c0d4e-daea-461f-bde7-76943e473ac9	Nano3P_seq	R2_72	R2	49.35
000cad5f-1d43-48aa-8c26-ef3b5f7dad17	Nano3P_seq	R2_72	R2	37.92
000d9327-362b-4659-aa73-3323cb27cf90	Nano3P_seq	R2_72	R2	56.42
000ea47e-ce3f-4df9-b867-b7447c077fcb	Nano3P_seq	R2_14	R2	55.14
000ec3e3-3223-48a7-8e3b-028f1a111008	Nano3P_seq	R2_154	R2	76.51
000f03dd-e88f-4fc4-8e66-639a4b7e46c6	Nano3P_seq	R2_72	R2	78.6
000fd1ef-8f1a-4216-91a5-4b3a526c4bdc	Nano3P_seq	R2_14	R2	69.51
000fe98c-fde6-465b-994d-c5e0839bfef6	Nano3P_seq	R2_72	R2	62.53
00119b6e-f37c-4476-9dd0-3de8baa2fa16	Nano3P_seq	R2_72	R2	48.18
0011be12-d075-45db-b220-bd8ba2bbb17d	Nano3P_seq	R2_53	R2	74.9
0011cd09-7696-411f-b554-250e783c2fa7	Nano3P_seq	R2_150	R2	69.63
0012e5ea-0c7d-4e0e-af3c-db445915f31a	Nano3P_seq	R2_154	R2	62.32
00132e38-fde8-4283-ad00-695b7efdef8e	Nano3P_seq	R2_72	R2	59.19
0013be69-b817-469f-9344-69bb0384db55	Nano3P_seq	R1_31	R1	27.83
00158421-df1e-4986-bb74-c8a7f6161dd4	Nano3P_seq	R2_53	R2	65.38
00158749-2451-4bf5-9114-4ce2433405a7	Nano3P_seq	R1_103	R1	28.2
0015c515-3abe-43a1-893c-8f92c71ff51d	Nano3P_seq	R2_72	R2	94.67
00166960-760e-4965-adfd-ff9af77347e3	Nano3P_seq	R2_14	R2	50.19
0016bf05-3f5e-4280-9447-e5089e07b7e0	Nano3P_seq	R2_72	R2	65.27
0017165f-5c3a-4d52-a181-dbea4ff9c776	Nano3P_seq	R2_72	R2	44.99
0017962b-7d46-4a45-9d5d-b2b76d18a78b	Nano3P_seq	R2_72	R2	47.13
00179cce-eb83-42ba-8617-a01fe0fc655f	Nano3P_seq	R2_72	R2	71.39
0017b1fa-1f96-419c-aa42-66e4ebc5c841	Nano3P_seq	R2_46	R2	57.7
001866a3-a7a7-4666-8add-03b2aad45d08	Nano3P_seq	R1_14	R1	42.23
001944cc-a6be-4a5e-ae77-778a4cfe2b5b	Nano3P_seq	R2_26	R2	57.44
00194d27-1376-4d6c-aec0-696fead1e23f	Nano3P_seq	R2_154	R2	44.63
00196ee8-1d2c-4f0d-8b9f-08c66de53524	Nano3P_seq	R1_11	R1	32.15
00199de8-31c0-4229-96b3-508234412b00	Nano3P_seq	R2_72	R2	57.98
001aa605-6914-4397-a57d-9258f60e95fd	Nano3P_seq	R2_150	R2	46.63
001b0f92-a0c2-4ef2-947a-4e45206c35e7	Nano3P_seq	R2_72	R2	58.25
001b165c-1ff9-45ef-9c6f-3f9e943f363f	Nano3P_seq	R2_72	R2	68.25
001b1a11-ea9f-44fd-aaf1-f18458f6bd33	Nano3P_seq	R2_72	R2	39.54
001b31f7-e562-423f-a968-143080d98651	Nano3P_seq	R2_150	R2	103.8
001bc9b4-11ca-4e6e-8a0e-c07dcbc3994c	Nano3P_seq	R2_72	R2	49.07
001be3da-13ff-447d-a654-3bd2ab69f3b7	Nano3P_seq	R2_66	R2	58.87
001c1082-bfb9-46c1-83fb-642780b48835	Nano3P_seq	R2_72	R2	48.03
001c4ed4-cacc-4f95-9107-877db669bb25	Nano3P_seq	R2_72	R2	35.75
001c6426-07c5-411e-8200-e5706c7b25af	Nano3P_seq	R2_72	R2	54.21
001d15c6-a203-409c-9065-239a2a8bc368	Nano3P_seq	R1_103	R1	16.62
001d398d-9b5e-431b-84d4-5020ff7bafa9	Nano3P_seq	R2_154	R2	45.12
001d4cc7-88a7-49b0-916d-1adf6a19aa47	Nano3P_seq	R2_72	R2	31.07
001dc0c1-17a7-4651-9e31-87707aeed4df	Nano3P_seq	R2_53	R2	58.26
001dde11-4f88-456e-9bef-7705f19e7ad8	Nano3P_seq	R2_150	R2	46.6
001e7bd9-ba63-431f-abec-ed08e22afc9b	Nano3P_seq	R2_72	R2	65.11
001eca8e-a235-476f-803d-b33bf2bcdc82	Nano3P_seq	R2_72	R2	73.32
001ed486-857f-4309-a4a5-6731de1a2b5a	Nano3P_seq	R2_72	R2	56.63
001ed570-cc2e-4ebe-92dc-a76c62b3c412	Nano3P_seq	R2_45	R2	0
001ee8c1-5dce-4cbc-ba37-af402e8239e8	Nano3P_seq	R2_72	R2	56.87
001f5646-4ce1-4166-b393-3f8446ac4a3f	Nano3P_seq	R2_72	R2	76.19
001fe388-2a0b-47d6-8b33-e6706027323a	Nano3P_seq	R2_72	R2	44.28
0020b1e4-46f3-4614-9af6-a93a3f9e263a	Nano3P_seq	R1_11	R1	32.75
0020b21d-6007-4ad1-b9f3-0a20abfd47d9	Nano3P_seq	R2_72	R2	48.82
00212bde-4fd0-4e88-b716-3d305a682070	Nano3P_seq	R2_53	R2	64.52
0021ee45-7909-42c3-9dfb-d4d5dd2fbd69	Nano3P_seq	R2_65	R2	52.68
00222526-4e83-4f79-a759-3e76d6b8a986	Nano3P_seq	R2_14	R2	62.18
0022a208-5141-4156-8502-f81ed78db095	Nano3P_seq	R2_65	R2	61.2
0023b090-de75-40e2-b75f-18b1c03c4224	Nano3P_seq	R2_72	R2	27.34
0023be18-0ba9-4a6e-88c2-44a01dec32dd	Nano3P_seq	R2_72	R2	39.71
0025c5ea-1f3f-4a5a-bc2a-f7d46eecef0d	Nano3P_seq	R2_14	R2	58.65
0025c9c0-bbbe-4dcb-9d96-82e0a8420e1f	Nano3P_seq	R2_65	R2	50.26
00262a82-759e-43fd-af7e-3f47e73c5fad	Nano3P_seq	R2_154	R2	57.2
002648f4-1408-4bf7-bcbe-c3e586e794d8	Nano3P_seq	R2_72	R2	74.8
0026a811-62e3-4e75-a855-b88095e54b40	Nano3P_seq	R2_72	R2	48.36
0027911a-ae88-4e15-aa20-8a2df22ad087	Nano3P_seq	R2_53	R2	63.68
00279e65-c6c3-4d6e-9231-d1f21b67f5f4	Nano3P_seq	R1_14	R1	48.24
00286538-644a-467c-bbb5-896a8b8f2d43	Nano3P_seq	R2_72	R2	38.18
00287975-8f4a-4ee3-8415-da68452821cf	Nano3P_seq	R2_72	R2	38.62
00289dbe-a79b-4db9-ab5c-123432eb7b5b	Nano3P_seq	R2_154	R2	64.58
0028d2f8-e9af-4b85-9890-146628684d0f	Nano3P_seq	R2_72	R2	75.29
002905ac-ca2e-47dd-8360-f2b160a76806	Nano3P_seq	R2_46	R2	63.51
00296c1b-ffd4-41b1-b9f7-dbbafdb41f18	Nano3P_seq	R2_66	R2	58.37
002a85ae-389e-4793-9df5-2be3bc44f754	Nano3P_seq	R2_72	R2	35.26
002af229-e9ad-43b7-89ff-034996999c90	Nano3P_seq	R2_72	R2	42.59
002b4456-edb5-4e2a-8dd4-7ccbad180a32	Nano3P_seq	R2_72	R2	43.81
002b869c-81f0-4711-b163-8e6f18a5e809	Nano3P_seq	R2_72	R2	76.6
002bbcb3-257a-4f68-802d-5d69c7dc7851	Nano3P_seq	R2_14	R2	65.68
002d5616-5a34-4bdc-a927-62a54e3d06bf	Nano3P_seq	R2_150	R2	48.79
002ee473-5cc9-42ac-bd96-364691342467	Nano3P_seq	R2_72	R2	57.53
002f5ad6-1edc-4887-ab5b-54776d699a67	Nano3P_seq	R1_11	R1	45.38
002f7820-2f5b-4269-801c-80c57fe4ac5c	Nano3P_seq	R2_150	R2	66.5
002fa40d-7144-4bef-8bfa-4cb937103d2c	Nano3P_seq	R1_103	R1	34.01
00307f71-98aa-4a9e-bde7-e8d8e3f6a888	Nano3P_seq	R2_72	R2	46.2
0030c6e1-ba41-4340-b363-e68ec227d47f	Nano3P_seq	R2_154	R2	59.05
00314bfc-6deb-4a66-afb8-b5ad853f132b	Nano3P_seq	R2_72	R2	56.25
00314d71-e352-4b64-b436-8f0b0d33adf0	Nano3P_seq	R2_150	R2	0
0031ea6f-ad31-4617-8323-28a14654d80a	Nano3P_seq	R2_72	R2	40.21
003224ad-8506-4fda-a64f-9b0e3a635851	Nano3P_seq	R2_65	R2	57.27
00323c43-25f1-434d-951f-92ff6c2c4923	Nano3P_seq	R2_154	R2	63.37
003278d7-f45c-44f9-9936-6748ae690fe2	Nano3P_seq	R2_72	R2	81.37
00331479-ff34-4d61-97ca-75bacc937828	Nano3P_seq	R1_13	R1	22.76
0033344c-444b-4f44-86f6-d88f0af89185	Nano3P_seq	R2_53	R2	68.18
003398ab-f70c-4996-83b0-92d0d470356e	Nano3P_seq	R2_53	R2	66.03
0033cc56-ff08-416b-8ca7-343f8b1c1e23	Nano3P_seq	R2_72	R2	72.3
003494e1-e9f7-4bdb-ae08-5c95ea0a63df	Nano3P_seq	R2_72	R2	93.52
0034cf6b-242e-4045-a5bb-fe0be46adf99	Nano3P_seq	R2_72	R2	56
0034fc83-6f2e-4cbc-9895-b6fd8a15b9cf	Nano3P_seq	R1_41	R1	33.82
003516f0-c714-4bf7-8749-1f448ec2a487	Nano3P_seq	R2_72	R2	32.65
00352ee4-9b4d-44e4-ad50-3ebd80c4909b	Nano3P_seq	R2_154	R2	55.56
0037a1de-a8ac-432e-87ff-17af37a15a8b	Nano3P_seq	R2_72	R2	77.35
0039efdf-f26b-434b-9826-16344f39e101	Nano3P_seq	R2_154	R2	113.51
003a2f6c-154c-44a0-bdfd-0f83fcd9b522	Nano3P_seq	R2_154	R2	47.71
003a9e04-a9de-444b-b5a6-f245612a9d67	Nano3P_seq	R1_102	R1	36.09
003bf76c-30c1-45b0-96b2-42783a83f2dc	Nano3P_seq	R2_72	R2	60.57
003c8e98-20cd-435a-9d4c-9ac046d46b53	Nano3P_seq	R2_72	R2	46.7
003cbd88-4430-4f47-b600-6a3f56902357	Nano3P_seq	R2_72	R2	42.33
003d1106-3bdc-49c0-aab1-655fc6682449	Nano3P_seq	R2_154	R2	58.95
003d5755-edaa-4dd0-9bb5-c96c1099387f	Nano3P_seq	R2_72	R2	29.01
003d8e25-29a9-49a5-bac5-161f0230fe8e	Nano3P_seq	R2_72	R2	38.8
003e2719-f3a7-4cda-982f-bed7af36ff41	Nano3P_seq	R2_53	R2	75.91
003efeb8-b0fc-439d-b5a3-4acdba5e5d68	Nano3P_seq	R1_13	R1	33.26
003f7cee-ffa8-4b9c-aa37-8ac8e985d67b	Nano3P_seq	R2_72	R2	43.16
003f88b7-0b54-430b-91c5-05c882fd8df2	Nano3P_seq	R2_150	R2	66.98
0040413b-d2fc-4c31-9e89-c82f2ca1a8d2	Nano3P_seq	R2_72	R2	33.76
00409795-b8d4-4a9f-9662-e2a1e1aa48aa	Nano3P_seq	R2_72	R2	39.83
0041c1c8-8caf-4c21-bfd4-5a3fbaa17c1e	Nano3P_seq	R2_150	R2	55.12
0041d7c2-1dc1-483f-ad46-9d7822755fc7	Nano3P_seq	R2_72	R2	42.2
0042393f-4a8b-4c9c-a9dd-9701415ce8f8	Nano3P_seq	R2_72	R2	50.41
0042930f-043a-42f8-af37-948e00635934	Nano3P_seq	R2_72	R2	60.98
0042e515-603d-4158-a7f8-ec47b3ff92b8	Nano3P_seq	R2_72	R2	54.56
00430f16-4d7b-4d5a-a069-a4513cbfa3db	Nano3P_seq	R2_72	R2	56.14
004356dd-eba1-465e-9dc0-3391e2d98b4a	Nano3P_seq	R2_72	R2	73.64
00447b2b-d9e6-4893-8ffd-9f5c7f1a2338	Nano3P_seq	R2_72	R2	59.06
00456611-7946-41fa-9109-d6367a8a85f6	Nano3P_seq	R2_154	R2	61.37
0045e8c7-9c4a-4c94-beab-ae10377283d1	Nano3P_seq	R2_72	R2	47.35
00467281-ecd5-423d-9734-f6500e49ebfd	Nano3P_seq	R2_72	R2	47.65
00468720-277d-4669-a518-11b2d8b3b6cf	Nano3P_seq	R2_14	R2	66.44
0046c93d-afc6-4c71-b1a3-73678b1e5713	Nano3P_seq	R2_65	R2	80.21
0046caba-3e92-4744-b263-841bd041400d	Nano3P_seq	R2_72	R2	60.92
00470ada-af37-4f03-9ecf-ee73d8e0fd25	Nano3P_seq	R2_66	R2	62.37
00472ef0-9a6e-4a20-beed-662843939f87	Nano3P_seq	R2_72	R2	74.08
00476380-a6aa-4ba4-8b14-c6db4a7cba82	Nano3P_seq	R2_72	R2	38.72
0048aa21-a4d3-4a78-a246-254599454147	Nano3P_seq	R2_65	R2	74.13
00491dc7-49b9-4986-989c-86afcc0c9ead	Nano3P_seq	R1_14	R1	24.81
004a6338-a55b-437e-a8c4-9695a4db2963	Nano3P_seq	R1_11	R1	27.48
004addbf-bc2b-4d72-ad90-8ca67d2a954e	Nano3P_seq	R2_72	R2	0
004b30a2-b635-4b52-931d-13b8413eb6e8	Nano3P_seq	R2_72	R2	51.59
004b8beb-d6ee-4293-8a93-069ecaa2566b	Nano3P_seq	R2_46	R2	66.33
004b8dd8-9a8e-45ac-8634-c9e68577e0dd	Nano3P_seq	R2_72	R2	42.02
004bbb62-2ab8-49eb-826d-7389a8729ab6	Nano3P_seq	R2_65	R2	60.3
004ed9a3-bac1-4e32-af10-79679e54ff65	Nano3P_seq	R2_53	R2	61.4
004f68d6-2cbf-4dc0-a061-bd7f81e48435	Nano3P_seq	R2_72	R2	53.76
004f7ec3-92e9-4c62-91e6-8bddf3e9d242	Nano3P_seq	R2_72	R2	61.73
004fbf6d-62bb-4990-b250-839c443ca9d2	Nano3P_seq	R1_11	R1	0
00500f10-cbfb-4954-9899-95d270ce4cb0	Nano3P_seq	R1_11	R1	25.8
00507de2-46ca-413a-ad02-3d8e01283245	Nano3P_seq	R2_14	R2	90.91
0050c278-3314-48c3-a1be-ce87611c6095	Nano3P_seq	R2_72	R2	30.33
0051e114-c918-4480-a74b-08ac5263895f	Nano3P_seq	R2_150	R2	61.23
005206ab-04af-4208-9696-029689a6ec42	Nano3P_seq	R2_72	R2	56.22
00521740-969b-46f8-bdef-8e2a4f37c718	Nano3P_seq	R2_72	R2	49.48
00522771-8643-4dab-be56-229b1668b4c4	Nano3P_seq	R2_72	R2	45.79
00539aa0-f51b-4e55-8b8b-f4f5c3861a3a	Nano3P_seq	R2_72	R2	37.85
0053f1dd-bf39-42a2-82f2-440c2e6d2e06	Nano3P_seq	R2_38	R2	67.35
005406c7-5111-4cd5-b65e-8344ae9eb58b	Nano3P_seq	R2_72	R2	63.75
00559d15-3aee-4c24-b035-e05671c9cc14	Nano3P_seq	R2_72	R2	30.13
0055bb56-6170-45a9-9204-7211b3815e6f	Nano3P_seq	R2_72	R2	33.67
0055ec4d-e10d-433f-afbe-1a643fa79554	Nano3P_seq	R1_11	R1	32.69
005618cf-f535-4eaf-9d00-162cb25c23cd	Nano3P_seq	R1_11	R1	34.59
0056a7d2-f62d-498f-9693-f2455a1a7edb	Nano3P_seq	R2_72	R2	38.12
00573e4a-bb90-4f4e-b6e6-31f746455778	Nano3P_seq	R2_72	R2	71.24
0057e003-e063-4484-a7a5-d4bc25933cd0	Nano3P_seq	R2_72	R2	39.34
0057e92f-fafe-424a-98d8-6e0f19e5f789	Nano3P_seq	R1_103	R1	22.69
00590762-ca43-42d4-b503-574da150968f	Nano3P_seq	R2_65	R2	74.45
005bc8de-93da-4535-8e63-0d1dbe4d0438	Nano3P_seq	R1_11	R1	26.76
005cdf1e-e25b-412e-b7bf-5b83e3db33d6	Nano3P_seq	R2_46	R2	70.55
005d4577-bdea-49d4-9888-4beafee13ba2	Nano3P_seq	R2_72	R2	55.29
005d4a30-7357-4d85-9fec-83157ac7e5fd	Nano3P_seq	R2_14	R2	56.98
005d4e34-854a-484d-9c2b-1ee31641754a	Nano3P_seq	R2_72	R2	32.69
005e9a69-91e5-4660-9232-6d7b9d8cc794	Nano3P_seq	R2_150	R2	70.4
005ea972-7a24-454a-bd42-911196e320a6	Nano3P_seq	R2_42	R2	79.29
005fcc33-d5a0-4dd0-a46e-baba179526f4	Nano3P_seq	R2_46	R2	67.1
005fde37-8991-499d-b4e1-650d35e21e43	Nano3P_seq	R2_65	R2	63.26
006053f3-dec6-4853-bcde-5226b73d6296	Nano3P_seq	R2_72	R2	40.14
00606029-97a5-44db-a73b-a92390dda736	Nano3P_seq	R2_72	R2	51.77
00608f7e-7602-4219-bcab-479aa41897dd	Nano3P_seq	R2_72	R2	38.76
0061283d-51ef-4ce4-a84c-cfe35192d9a3	Nano3P_seq	R2_72	R2	79.25
00613ab7-6962-4611-b781-3554bccbf74e	Nano3P_seq	R2_42	R2	62.95
0061bc7b-8e1c-492c-918b-1599ffa2802e	Nano3P_seq	R2_154	R2	75.81
0062ab4b-9ce0-412c-b25c-ffaa7b808dba	Nano3P_seq	R2_154	R2	55.93
0063627f-b6e0-4238-aca8-643d98e26efe	Nano3P_seq	R2_72	R2	63.18
006372d3-eaca-44e1-ba3b-d09ec166dba0	Nano3P_seq	R1_103	R1	32.2
0064587c-b09e-44bf-9466-fcd3fcf97f66	Nano3P_seq	R2_72	R2	71.07
00650850-a329-413f-a87a-98efa2360b92	Nano3P_seq	R1_103	R1	42.12
00658631-acd6-43c1-8d3b-3640b741a321	Nano3P_seq	R2_46	R2	55.89
0066386b-9ff4-4045-95c6-dcbc2e566873	Nano3P_seq	R2_6	R2	78.22
0066598c-2ac9-4416-9c38-977ad19089ce	Nano3P_seq	R2_72	R2	64.98
00679184-6c1d-4653-9a45-9438fa2a6011	Nano3P_seq	R1_11	R1	30.14
0068e736-149c-4544-b70e-b941d096de0c	Nano3P_seq	R1_11	R1	26.15
006a8ee1-3383-4a99-8cb5-15d030c0f9a3	Nano3P_seq	R2_150	R2	64.21
006a98c5-320b-4b97-86de-9b41b0c8a158	Nano3P_seq	R1_73	R1	19.14
006ad083-5725-4e94-b79b-8e8604289221	Nano3P_seq	R2_14	R2	66.12
006ad8ca-8589-4e2c-ab2a-a36c64556eb5	Nano3P_seq	R2_72	R2	44.43
006b4eac-679b-4d7c-8b47-2d82521a8294	Nano3P_seq	R2_14	R2	68.6
006bee0f-0f74-45d1-9b58-97fb6938bd20	Nano3P_seq	R2_72	R2	48.5
006d0c01-511a-4502-83a3-51fa795c32ba	Nano3P_seq	R2_72	R2	55.36
006e0679-3c6f-40a1-b159-5e869d5e5ad2	Nano3P_seq	R2_41	R2	69.06
006f409d-5c22-40cc-8261-3306bb1054f9	Nano3P_seq	R2_72	R2	75.62
006f8b48-b277-43d2-8945-95ced22225d3	Nano3P_seq	R2_72	R2	59.37
006fc7b2-f5da-40ce-a235-826c8dcd52ee	Nano3P_seq	R2_72	R2	47.45
006fd105-77b5-49a8-8313-83ddc0b44f24	Nano3P_seq	R2_53	R2	47.45
0070143a-dd96-4a3b-9740-983035a32fc3	Nano3P_seq	R2_154	R2	65.03
00704c26-75f6-49a2-bd4a-52e325f6befc	Nano3P_seq	R2_65	R2	89.73
007142fc-b427-4970-a412-4a6b6bac4966	Nano3P_seq	R2_72	R2	54.46
0071b0d8-1ec0-43f3-bc7b-733b2a95d5ca	Nano3P_seq	R2_65	R2	65.15
0071c4e4-5ce5-4d71-91ea-ea5369a488f1	Nano3P_seq	R2_72	R2	62.61
0072a615-d69e-4d32-8f94-d49e2327f7d5	Nano3P_seq	R2_72	R2	46.73
0072ba05-5cff-44ca-9844-3d5454489386	Nano3P_seq	R2_154	R2	72.64
00740093-5a66-4990-98c8-c15aadbd94dc	Nano3P_seq	R2_72	R2	56.89
007456af-87ac-4079-82c5-092b35eba958	Nano3P_seq	R2_65	R2	72.76
007461ec-a15b-4d49-aa14-409b4d9e6a5c	Nano3P_seq	R2_72	R2	62.3
00746bca-ff71-44a8-8999-ffa64cb39ee1	Nano3P_seq	R2_72	R2	30.6
00748d18-2a7b-43a6-8410-c6c9b5de85d3	Nano3P_seq	R2_53	R2	51.35
0074ffc9-e508-4a80-a939-0d9f5b16d27b	Nano3P_seq	R2_14	R2	43.96
00773261-8376-4a27-9f2e-5946cb38577c	Nano3P_seq	R2_72	R2	55.24
0077765e-9ca0-4aca-98a1-525759a38a55	Nano3P_seq	R2_72	R2	84.38
007806f7-a0d3-4eed-9d67-d7df50b1b609	Nano3P_seq	R1_103	R1	21.68
00784e37-6a00-4f8e-8bba-a63a50896fe3	Nano3P_seq	R1_11	R1	32.28
0079e9b0-5930-4e38-acd9-c3f72ef22239	Nano3P_seq	R1_11	R1	20.08
007a84ee-a036-4dfc-a559-46b5bcd1eaa7	Nano3P_seq	R2_72	R2	49.85
007bc478-9647-4806-8320-a352501c809c	Nano3P_seq	R2_72	R2	64.34
007bdb33-c0c2-4bc6-8bf4-55d9b56918d1	Nano3P_seq	R2_53	R2	33.92
007c6dd0-6d34-4200-a69c-9d3c1f1e437e	Nano3P_seq	R2_154	R2	0
007ce870-1416-4f76-8f74-7657dd820bdc	Nano3P_seq	R2_72	R2	64.21
007d0e6e-5da8-4063-af1d-c588a9e89efd	Nano3P_seq	R2_72	R2	53.05
007da3bb-55eb-45fb-9cf3-f22e02bbc2dc	Nano3P_seq	R2_14	R2	68.89
007f6a36-fe1a-45e2-b690-4b3463d965ee	Nano3P_seq	R2_46	R2	65.85
007ffbe3-7105-4559-866a-f656b5474b1d	Nano3P_seq	R2_72	R2	56.95
007ffbf6-dd34-47a5-95eb-0c6e9fceb78a	Nano3P_seq	R1_11	R1	35.82
008003d3-da20-4301-8a18-4f0c8b1c1c31	Nano3P_seq	R2_72	R2	29.74
00806b4e-cd7d-4a38-a325-f88ed83b5f98	Nano3P_seq	R2_72	R2	61.47
00812a07-624b-4a9a-9f8f-bd5d4c9e225a	Nano3P_seq	R2_150	R2	64.23
0081355c-1ea8-496d-af15-ffbf4bf97c2e	Nano3P_seq	R1_11	R1	28.88
008254a3-d498-41db-aefc-542dc92588f1	Nano3P_seq	R2_42	R2	68.25
0082bd40-4e43-42c9-91c3-fa8df11d3113	Nano3P_seq	R2_72	R2	83.11
0082ca6f-d8e8-4187-8552-ddd990b8374b	Nano3P_seq	R2_150	R2	107.44
0082d41f-8b62-4d59-abcb-b7646513ab71	Nano3P_seq	R2_72	R2	70.4
00832ea3-6017-46fd-8fb8-0a1675c8fe3c	Nano3P_seq	R2_72	R2	42.49
00836dde-da89-413e-a1ae-e95ca71eba0e	Nano3P_seq	R2_150	R2	67.74
0083c8f3-4bb7-46ac-85e4-6fcd6286b638	Nano3P_seq	R2_14	R2	58.83
00845fcf-ebb5-4002-98cd-22749b356d9b	Nano3P_seq	R2_154	R2	74.1
00848830-fb31-4ec2-a758-04b2035ec367	Nano3P_seq	R2_72	R2	106.08
0084b100-0b6b-4b42-95ac-dd80270c0d0e	Nano3P_seq	R2_72	R2	69.06
00859839-e01b-43af-b917-f8f8092a7b19	Nano3P_seq	R2_72	R2	56.32
0085f24c-38b6-40ea-84cc-7c8803a4c5bf	Nano3P_seq	R1_103	R1	28.74
0087c939-7b77-4248-a148-486aec5636fd	Nano3P_seq	R2_14	R2	56.04
0087cd8d-46bf-42f4-a611-a6ce70d7ef31	Nano3P_seq	R2_72	R2	46.73
008814ab-348d-4659-8ebc-1df757534333	Nano3P_seq	R2_42	R2	73.5
00896436-f63b-4193-b7e6-2b9487c53a2a	Nano3P_seq	R2_72	R2	60.98
008a2c9f-39bb-463a-8906-e4ebd5385156	Nano3P_seq	R2_72	R2	53.71
008a4db7-b690-4344-976a-b8b0e51054a0	Nano3P_seq	R1_11	R1	27.18
008a5343-92e0-4cea-8cd3-c1b1aa4b95b9	Nano3P_seq	R2_53	R2	71.22
008a69f0-19d2-47f4-8db9-f7a487de3923	Nano3P_seq	R1_31	R1	30.69
008a95e8-876c-4f72-a222-b768e4c05f8f	Nano3P_seq	R2_72	R2	0
008aeb16-9834-4fd7-854b-c2b3fdaa94dc	Nano3P_seq	R2_14	R2	66.16
008b780f-1d87-4394-98a7-f8050e8c9e71	Nano3P_seq	R2_72	R2	37.54
008ba8fc-eb9e-44fe-9fcf-a3c2a75037cc	Nano3P_seq	R1_22	R1	33.68
008c2b5d-3270-4d63-8a5c-91fa7a136422	Nano3P_seq	R2_41	R2	25.06
008c30ea-5ca5-48c0-95b3-fed191fdd50d	Nano3P_seq	R2_72	R2	73.28
008c965d-c358-4714-8b06-66199f30a15c	Nano3P_seq	R2_72	R2	40.93
008d50ac-23f9-490e-b35a-f78649765338	Nano3P_seq	R2_154	R2	44.64
008da815-875d-4d09-9b47-c16ce25a5038	Nano3P_seq	R2_72	R2	39.22
008dad5a-49bc-4433-8a9f-02d2c9af73ae	Nano3P_seq	R2_46	R2	66.02
008e1c18-6ba4-4671-bbf0-bc28991b35c8	Nano3P_seq	R2_72	R2	59.97
008e7b8c-534b-4ba5-a1ea-1c0b4e5f3695	Nano3P_seq	R2_72	R2	47.25
008f4d54-b677-420e-a9f5-398140b98960	Nano3P_seq	R2_154	R2	61.05
008fb3d6-2236-45f9-8414-57086e394419	Nano3P_seq	R2_6	R2	45.58
008fc60f-aa99-4077-be5d-5594ba3ed60a	Nano3P_seq	R2_72	R2	31.86
0090892f-8d0e-4e24-8296-3a4cb4ca718e	Nano3P_seq	R2_72	R2	80.57
00913112-3842-4c77-9339-cecc7eacd1d6	Nano3P_seq	R2_72	R2	48.4
00916011-23ca-4524-bb3b-3852ce6ae94c	Nano3P_seq	R2_72	R2	46.13
0091ae16-ec49-4d2c-9e04-d8a75bb67f2c	Nano3P_seq	R1_31	R1	21.9
0091ba4a-be85-49b8-88cf-717c980f48b3	Nano3P_seq	R2_72	R2	65.54
0091c5e7-6300-47a9-a380-26205297d374	Nano3P_seq	R2_72	R2	48.17
0091d4fd-ebb4-4d01-adaf-1a726772458d	Nano3P_seq	R1_11	R1	37.44
0091ee73-b606-4387-930d-38fe0ef4b762	Nano3P_seq	R2_72	R2	44.8
00928cea-a34f-4323-9d8a-49e198a61de4	Nano3P_seq	R1_11	R1	29.22
009333ed-1c08-4270-954c-9e1bd3ac488c	Nano3P_seq	R2_154	R2	68.55
009381d5-b4ef-4774-95c9-5c57870e5cd4	Nano3P_seq	R2_72	R2	65.12
0093d59a-ebbd-4d7d-86ed-90cf534382ac	Nano3P_seq	R2_72	R2	73.3
0095245d-329f-4caa-9169-83d009399c3d	Nano3P_seq	R2_72	R2	43.8
009668c4-f837-40b8-9577-42d84c23c30d	Nano3P_seq	R2_150	R2	60.63
00971d14-d44b-4504-bf82-4a53a2a57c56	Nano3P_seq	R2_72	R2	49.45
00974cc2-5e16-4e0f-93ad-7dba81d2959e	Nano3P_seq	R2_72	R2	61.84
00982206-9ca8-4f65-afcd-1b9d2f90e30f	Nano3P_seq	R2_72	R2	77.7
00982648-7679-4098-a721-9e9fcb20d5a4	Nano3P_seq	R1_14	R1	27.37
0098bbfc-18db-48cd-b14e-594cf3a3f62f	Nano3P_seq	R2_46	R2	68.8
009969d6-177a-46d6-8082-95d87a411d99	Nano3P_seq	R1_11	R1	27.32
00997dac-4b76-4feb-8e86-5635968962c7	Nano3P_seq	R1_103	R1	29.26
009985d4-4ae4-4cde-9b6f-eeac3febb35c	Nano3P_seq	R1_73	R1	29.74
009b2252-d1d9-4e94-b541-69d123b250a6	Nano3P_seq	R2_65	R2	63.54
009b51cc-d9a3-49ad-9012-53f19f86c251	Nano3P_seq	R2_46	R2	52.51
009b5f02-1713-4ebd-b6db-63b6e99e6be9	Nano3P_seq	R2_14	R2	64.92
009ba338-36a2-47b5-8696-3477a7a09f2b	Nano3P_seq	R2_42	R2	58.89
009bcaf9-30d0-4d02-8420-b361adc0c950	Nano3P_seq	R1_11	R1	19.63
009be265-7926-497f-a207-daf9962b61db	Nano3P_seq	R1_11	R1	3.46
009c17bb-4909-4983-89b7-18469c56e879	Nano3P_seq	R2_154	R2	50.65
009d287f-2ea6-470a-aac7-ddb2faa568b3	Nano3P_seq	R2_154	R2	77.33
009d36bc-422d-44fa-8d9c-b93a126fac33	Nano3P_seq	R2_42	R2	54.92
009de901-7535-482e-a97e-bd7613a42197	Nano3P_seq	R1_11	R1	33.5
009e127c-2494-4c36-bdf8-2ba63281ad64	Nano3P_seq	R1_14	R1	38.23
009e23c5-f83f-4280-8dce-57ddca933e14	Nano3P_seq	R2_72	R2	38.54
009f3542-c22e-435f-823a-7c151d729d75	Nano3P_seq	R2_65	R2	43.53
009f4089-5dbd-4e55-877c-767027a06feb	Nano3P_seq	R2_53	R2	62.28
009f7421-1696-43bb-86d6-26725a567230	Nano3P_seq	R2_7	R2	63.9
009f97ca-138a-47b4-9d27-bb53f349fa42	Nano3P_seq	R2_72	R2	66.92
00a173dd-928e-4cc4-8a51-cc2f2b367358	Nano3P_seq	R1_11	R1	40.55
00a3953f-1b21-4731-8e3d-44e915db923b	Nano3P_seq	R2_53	R2	62.35
00a401ab-32e5-4a8b-b764-368158f8ebf7	Nano3P_seq	R2_66	R2	57.02
00a43755-97d4-4700-a46b-ab157c5017b6	Nano3P_seq	R1_14	R1	22.18
00a4d7ac-0955-4268-8315-ddeddc4d21ad	Nano3P_seq	R2_41	R2	65.48
00a560db-eaf7-4976-89b6-d1d0fcb9965c	Nano3P_seq	R2_72	R2	64.65
00a5899c-2ec0-4c0b-bcff-ca83ea80639e	Nano3P_seq	R1_11	R1	29.56
00a6cb4b-b8d8-4ceb-8cd9-19c2052b6756	Nano3P_seq	R1_23	R1	27.15
00a7b209-5463-4b8d-a733-cc1e5ac1f5e6	Nano3P_seq	R1_13	R1	33.09
00a85755-fa4d-479b-8b94-7b1fccb14c54	Nano3P_seq	R1_22	R1	25.56
00a8bf90-9242-4f09-b698-74afc05de2ea	Nano3P_seq	R2_72	R2	16
00a8d2e3-d4bd-46ce-8395-7042a4bf9767	Nano3P_seq	R2_72	R2	48.53
00aa2f5f-555c-485c-be60-c830b114f3e7	Nano3P_seq	R1_11	R1	27.17
00ab7663-327d-4e85-9fa5-1d2fde9f51bc	Nano3P_seq	R1_103	R1	33.31
00ab884b-bf0b-4fc6-84c1-c3d223b1217d	Nano3P_seq	R2_72	R2	0
00abe2cb-b857-44de-94f7-c53000d57c86	Nano3P_seq	R2_72	R2	48.8
00abea28-e3a3-4e76-95e5-65e1794247a3	Nano3P_seq	R2_140	R2	54.74
00adf3fd-a1fc-4b9b-abe1-64442768b3d6	Nano3P_seq	R1_103	R1	31.51
00ae3123-3634-4928-9492-8fed157d8418	Nano3P_seq	R2_72	R2	20.14
00aea31c-d89a-4830-b788-4298a3cde196	Nano3P_seq	R2_38	R2	57.02
00aebd6e-bfde-4ff3-a417-ac851bee884c	Nano3P_seq	R1_33	R1	31.92
00b019d9-c4eb-4163-b9bd-60a42af1be2f	Nano3P_seq	R2_14	R2	53.72
00b0ade1-765b-4953-b01e-a5e407a63893	Nano3P_seq	R2_72	R2	102.2
00b1aa80-e927-4829-8846-665ffe2455d1	Nano3P_seq	R2_65	R2	75.97
00b24cc5-5736-4cb8-b675-76953b782a76	Nano3P_seq	R2_72	R2	69.63
00b26dbc-7211-4e49-8a8f-5ddd1ea831f1	Nano3P_seq	R2_14	R2	69.83
00b276a6-bb5f-4d29-8c54-ecf7b7269910	Nano3P_seq	R2_42	R2	58.8
00b27b7d-c7d1-435b-a4c1-522c3a6a99be	Nano3P_seq	R2_72	R2	46.91
00b349fc-0e39-44e9-9884-4d89234e88af	Nano3P_seq	R2_72	R2	50.52
00b3c7cd-3437-4193-80fd-e3d67878b084	Nano3P_seq	R1_31	R1	28.12
00b3d59b-335c-4c11-ba46-0dd5176e22cd	Nano3P_seq	R2_65	R2	55.35
00b4151f-502c-4bbf-9143-91b5dce6dcf9	Nano3P_seq	R2_72	R2	38.12
00b5b68f-9af4-42c1-8513-8a1ee8228f6f	Nano3P_seq	R1_14	R1	25.84
00b5bedc-d24c-4442-8560-b88dd7416402	Nano3P_seq	R1_103	R1	38.02
00b5eb50-bb18-4030-9da2-e53866dd518f	Nano3P_seq	R2_46	R2	104.09
00b78a38-6087-4e17-ad1b-affc27c5025d	Nano3P_seq	R2_53	R2	60.67
00b7ee73-0c86-45e0-ab77-ef0eda333aea	Nano3P_seq	R2_72	R2	75.84
00b845c0-7f17-4ab6-8158-314eb56b6339	Nano3P_seq	R2_65	R2	51.08
00b85df3-121e-4732-8aad-ae047912a0d8	Nano3P_seq	R2_72	R2	89.06
00b8863d-22a2-4583-b0c6-994f845d099c	Nano3P_seq	R1_11	R1	37.51
00b90391-6a93-470a-980d-f91ede029ed9	Nano3P_seq	R1_11	R1	0
00b98f19-0809-4010-90ea-6a87e0de81af	Nano3P_seq	R2_72	R2	37.75
00b9f9c8-e4f4-4d07-bbea-e63854c40784	Nano3P_seq	R2_46	R2	62.42
00ba7299-7259-40c3-a59d-824309742bb2	Nano3P_seq	R2_72	R2	78.05
00ba8886-b45d-408d-8c43-946eda2409af	Nano3P_seq	R2_72	R2	27.34
00baa57d-a737-45eb-9bbf-a9006d7593d3	Nano3P_seq	R2_72	R2	65.51
00baf906-1b36-4522-9fcf-1cd0d4e46bf9	Nano3P_seq	R2_72	R2	50.41
00bb25ee-5dc2-4bfd-bc2c-e6d5a52e4956	Nano3P_seq	R1_11	R1	35.45
00bb3851-2f58-4a9c-82fe-6e432ef40b26	Nano3P_seq	R2_72	R2	68.29
00bb712a-fa86-4f50-b437-fb726cbcc344	Nano3P_seq	R2_14	R2	63.14
00bbd1a2-1443-447d-9345-7290500873e7	Nano3P_seq	R2_72	R2	54.45
00bc00b5-1924-44e1-b301-1c87580dae11	Nano3P_seq	R2_150	R2	68.83
00bc0fb1-f167-48ad-b900-7aa562a194c8	Nano3P_seq	R2_14	R2	66.7
00bcb1ff-7dff-43e1-b735-82baaa4517cf	Nano3P_seq	R1_103	R1	29.33
00bcf9a8-bac7-47c8-acb7-bd4a4c8c5c13	Nano3P_seq	R1_11	R1	23.25
00bd44d9-f7d0-4a71-91da-92e53f926546	Nano3P_seq	R1_32	R1	15.79
00bd47f5-3f57-49e8-8b95-fa97c66f519b	Nano3P_seq	R2_14	R2	62.86
00bd8e0a-ba2f-4be3-9d1a-26342cd586dd	Nano3P_seq	R1_11	R1	26.91
00bdb0f0-63e4-48e7-98ae-e8ef44f8926d	Nano3P_seq	R2_14	R2	60.25
00bdff29-822b-4dc9-8e79-8d96bf585bb0	Nano3P_seq	R1_14	R1	35.01
00bf6c15-8fea-41cd-b306-26a82efb08ec	Nano3P_seq	R2_72	R2	60.34
00c03ac6-68f2-4e77-88bf-1b801818ca47	Nano3P_seq	R2_72	R2	74.24
00c03d20-4df7-47af-b47c-ca8af0533796	Nano3P_seq	R1_11	R1	33.1
00c0cc75-58ba-4fd9-8793-8c72ce8d0518	Nano3P_seq	R2_42	R2	75.65
00c0eb6a-5a6a-411a-97aa-ec69b4f725ac	Nano3P_seq	R2_154	R2	70.37
00c1471a-90ff-4a6f-8dcb-d57d4246b0c9	Nano3P_seq	R1_11	R1	34.34
00c1e801-3572-4efb-af32-f95196a50f60	Nano3P_seq	R2_72	R2	74.11
00c201be-c0c8-44e1-b433-95475053a246	Nano3P_seq	R2_65	R2	49.74
00c206c7-a137-43eb-b1f6-687f58096de9	Nano3P_seq	R1_31	R1	34.11
00c29a95-3f1a-4952-9afb-69373ba59278	Nano3P_seq	R2_117	R2	65.62
00c2a27e-0991-4334-b045-32b2c40bff71	Nano3P_seq	R2_72	R2	67.92
00c2ae7d-c4e3-4f3e-aaae-c92f9bf717ab	Nano3P_seq	R2_46	R2	108.28
00c3ee60-8730-41e3-bcb9-b3cb2c2cad00	Nano3P_seq	R2_72	R2	64.13
00c45bf2-81ca-4f91-acc1-2a79ce8405b7	Nano3P_seq	R2_72	R2	44.49
00c4c1a7-8ac6-4c86-855e-9b48c23eced4	Nano3P_seq	R2_14	R2	74.1
00c4fdda-d851-4bba-99a7-a90930146dfb	Nano3P_seq	R1_11	R1	40.66
00c59f59-be01-4f23-8fc5-79b34d826a33	Nano3P_seq	R2_72	R2	52.29
00c61b5a-75a5-4126-87a9-d826d4f44fcc	Nano3P_seq	R2_72	R2	76.72
00c64db7-6421-46a8-8b0e-a85a82e60c6d	Nano3P_seq	R2_72	R2	38.23
00c674b2-5b5f-4372-8bb6-15fad2118bee	Nano3P_seq	R2_14	R2	52.15
00c6e6d8-88ac-4e05-a3a5-d04d3b638865	Nano3P_seq	R2_66	R2	56.65
00c6f8c8-aac9-47ce-838c-b05cb8049073	Nano3P_seq	R2_72	R2	66.01
00c6fdab-4640-4e81-a13b-be5bed301bf6	Nano3P_seq	R2_154	R2	65.7
00c77861-6b99-4066-ac4f-6e7f67b0ffd4	Nano3P_seq	R2_66	R2	51.16
00c800fd-e335-49a8-84dd-e3ca60fcf7ba	Nano3P_seq	R2_72	R2	78.32
00c852d1-009f-4c3d-85b0-162c7a6abb4d	Nano3P_seq	R2_14	R2	89.1
00c8a016-3c68-4868-b01c-20068a6d00cc	Nano3P_seq	R2_72	R2	59.72
00c91f61-32a1-44ed-852b-08415fb788f4	Nano3P_seq	R2_65	R2	68.75
00c960d2-0ef4-4861-8695-bbf58243753b	Nano3P_seq	R2_66	R2	66.42
00cab0ea-7942-414b-9795-800cc5f7897d	Nano3P_seq	R2_65	R2	70.69
00cab40b-ef59-4467-b190-d1df6d86f010	Nano3P_seq	R1_11	R1	29.8
00cb0376-0ee0-46d6-8746-be9e455c8478	Nano3P_seq	R2_46	R2	52.35
00cbb398-2c21-470d-a5b5-18770a9dd140	Nano3P_seq	R1_11	R1	29.87
00cbec8e-7150-4ec7-af54-8bcd205b72d9	Nano3P_seq	R2_72	R2	56.56
00cc1a05-eaf9-4094-901e-8d3b2044a24e	Nano3P_seq	R1_14	R1	32.98
00cca72f-7064-4066-bc17-815a87dccae6	Nano3P_seq	R2_46	R2	69.59
00ccbe04-0a96-4bbe-8b90-76978f82bc7a	Nano3P_seq	R2_72	R2	37.87
00cdaa34-28ed-4cae-bf2f-9dfb0c4c9f42	Nano3P_seq	R2_66	R2	62.42
00cdd908-a82d-48e5-86e7-6c0fe69a0625	Nano3P_seq	R2_65	R2	50.06
00ce1121-56f3-4f63-ace6-1bae19703303	Nano3P_seq	R2_72	R2	35.26
00ce4cf9-1540-47a1-871a-66fa2ba93238	Nano3P_seq	R2_72	R2	58.41
00ce5839-ff21-44e0-8e1f-e0bd35b51b8c	Nano3P_seq	R2_154	R2	46.61
00ce929b-ed11-4332-b575-39f34f7b949f	Nano3P_seq	R2_14	R2	71.55
00cfc11b-14e3-4b4d-ba15-602c7c1efc5d	Nano3P_seq	R2_72	R2	0
00d0e029-0cf3-4547-89e9-753077da38b6	Nano3P_seq	R1_31	R1	23.78
00d12979-fd13-447c-b1d1-6c03adf3641b	Nano3P_seq	R2_45	R2	0
00d18044-0ca5-464f-ba24-0e7d5ba35b6d	Nano3P_seq	R2_72	R2	59
00d1afbf-d882-4378-bd62-0009b8e60219	Nano3P_seq	R2_14	R2	40.49
00d1f9aa-f3f9-40c7-b1c7-d67e16c7de47	Nano3P_seq	R2_65	R2	10.01
00d261ac-ea14-4175-89ca-119b2105dd81	Nano3P_seq	R2_65	R2	78.01
00d33737-81d3-45d8-84ca-d1efa6ccab97	Nano3P_seq	R2_14	R2	74.25
00d396c1-de1e-49e4-9574-32f8eabf0af9	Nano3P_seq	R2_14	R2	56.91
00d396f5-702a-4c05-bfe7-2c44d4cab6d1	Nano3P_seq	R1_11	R1	35.24
00d3bf73-2995-49cf-91aa-c136e6c858c9	Nano3P_seq	R1_23	R1	28.58
00d410a8-15e6-41c3-adc2-9a44e8c71d01	Nano3P_seq	R2_72	R2	59.11
00d50238-bf35-446c-9c0d-1d851ccdb1ff	Nano3P_seq	R2_72	R2	42.55
00d52485-0029-4617-822b-1c1680e17a8f	Nano3P_seq	R2_72	R2	70.8
00d52c3d-999e-4ad4-89df-eb914676a875	Nano3P_seq	R2_72	R2	57.98
00d58e9c-ea89-4717-bfb8-4465a5bd2df4	Nano3P_seq	R2_19	R2	83.69
00d597b6-3e74-4253-8e30-5a8045ba6bfe	Nano3P_seq	R1_14	R1	41.62
00d5c02b-925c-4be0-bf39-5b686c8236d1	Nano3P_seq	R2_72	R2	47.76
00d6f21b-c632-4fce-90e8-1961bc3301ea	Nano3P_seq	R1_11	R1	21.37
00d7b554-c209-4ffa-bb0d-560e8a5997fa	Nano3P_seq	R1_103	R1	38.07
00d7c737-c029-4b6c-8340-05986475b40f	Nano3P_seq	R1_11	R1	25.87
00d7f9ba-fa60-453a-9001-d7e28b5f8bcf	Nano3P_seq	R1_92	R1	33.94
00d7ff58-0926-4bd0-9e41-e65b29821462	Nano3P_seq	R2_72	R2	34.95
00d80676-5dba-486e-a137-c06bc6a56990	Nano3P_seq	R2_65	R2	79.77
00d80e75-8093-4092-bd7c-37c2236f8fab	Nano3P_seq	R2_7	R2	64.59
00d839e6-ee5f-4cbd-a75a-8383d9b957de	Nano3P_seq	R2_72	R2	111.34
00d89055-d35d-46f8-a321-305398f3e6dc	Nano3P_seq	R2_72	R2	31.69
00d8dadb-26f5-4df1-a46e-19f8412ca1f9	Nano3P_seq	R2_72	R2	55.69
00d9e518-b05c-4189-9a61-bf47ef2b0c66	Nano3P_seq	R2_72	R2	71.09
00da1375-2dcb-4833-b899-d90583cac92a	Nano3P_seq	R2_72	R2	52.91
00da40b9-0a84-40ed-b907-c3705f510514	Nano3P_seq	R2_46	R2	63.26
00dbf6db-052b-4d4e-8890-b01d3180d943	Nano3P_seq	R2_72	R2	68.97
00dc118f-a963-4d32-bb89-ca6d9c42fb62	Nano3P_seq	R2_154	R2	66.25
00dc39dc-a1f2-497d-b8d1-a5d3a093ddfc	Nano3P_seq	R2_66	R2	61.92
00dc5f25-547a-4c8d-81c6-7be03b5aad5f	Nano3P_seq	R1_91	R1	31.49
00dcc7d8-0c87-4a4e-8321-27c7f4f5d296	Nano3P_seq	R2_72	R2	76.92
00dce2fb-78f6-4fbb-8fc0-5a86b341820e	Nano3P_seq	R1_103	R1	17.7
00dfd7db-01af-42da-b576-6287d48e2030	Nano3P_seq	R2_14	R2	67.13
00e1cddf-6c50-4775-9166-faeca140f882	Nano3P_seq	R2_72	R2	87.26
00e1f96f-8389-41cb-99ce-400594dc1509	Nano3P_seq	R2_53	R2	56.36
00e22640-410b-4942-a199-7055d1d27b53	Nano3P_seq	R2_53	R2	69.43
00e47473-ee0c-4f25-98ff-81f78b8afc09	Nano3P_seq	R2_72	R2	42.84
00e5a634-b106-41f9-b0a2-f6b1690b7508	Nano3P_seq	R2_154	R2	33.93
00e79700-8117-4af7-8079-e97015daae71	Nano3P_seq	R1_103	R1	27.27
00e79b3e-fb18-418a-8ba0-1566efc959cd	Nano3P_seq	R1_11	R1	30.9
00e7b12d-6e8c-4295-8b6f-28ebef28fc91	Nano3P_seq	R2_72	R2	79.5
00e80548-40df-4f42-b282-5f09999fa562	Nano3P_seq	R2_72	R2	36.72
00e82857-472e-4905-9fe6-b5f62b342f5c	Nano3P_seq	R2_72	R2	0
00e82e21-e627-4f55-9b10-6ce37655e974	Nano3P_seq	R2_14	R2	101
00e88630-b78a-4d9d-b3bc-82544d9404c1	Nano3P_seq	R2_14	R2	0
00e88d1b-23de-451f-a99f-5fe9fafb6a10	Nano3P_seq	R2_46	R2	84.24
00e892d3-9d60-4c04-a7fa-af6e04ff96ab	Nano3P_seq	R1_31	R1	41.24
00e94c9b-5bbc-4bb2-aa36-b50920fe554f	Nano3P_seq	R2_72	R2	50.61
00e95af2-b41f-4c4a-b67d-f196146784fc	Nano3P_seq	R1_11	R1	32.55
00e9ff65-de3f-42c2-aab2-e890cbc05f49	Nano3P_seq	R2_154	R2	62.96
00eb62d6-c287-4b53-8c9d-192818d6e471	Nano3P_seq	R2_72	R2	0
00eb674a-e979-45c0-abd4-1cadcde31584	Nano3P_seq	R2_65	R2	77.1
00ebb4d9-6ab8-4eeb-9513-d0b0d83edc31	Nano3P_seq	R2_42	R2	59.11
00ecb48d-ea50-40c8-ad5d-b3287a986d9b	Nano3P_seq	R1_103	R1	23.98
00ed1747-52b2-4083-8f1c-ac781934b11d	Nano3P_seq	R2_72	R2	75.26
00edb1f8-5d16-4816-899b-ef9287f9a31a	Nano3P_seq	R1_11	R1	27.22
00eeb029-2e5a-4986-93ca-f5cf7d54783f	Nano3P_seq	R2_24	R2	60.59
00eef789-ec36-4753-a3d1-c1e00147b01a	Nano3P_seq	R2_28	R2	56.96
00ef49df-37d2-45b1-b4a1-ac26467b9b13	Nano3P_seq	R2_72	R2	80.54
00ef4fb1-e82b-4cff-af86-f04d9cc1160a	Nano3P_seq	R2_53	R2	72.18
00f024a7-9c52-4da5-a4ad-558c79693e7f	Nano3P_seq	R2_14	R2	81.41
00f06b27-93d5-4719-b7ae-ca5d8e142af2	Nano3P_seq	R2_72	R2	47.18
00f1099f-c921-4c16-a911-b15cb2e8759c	Nano3P_seq	R2_72	R2	52.57
00f15d74-3e2b-40a3-86ef-dceb07e0b3c7	Nano3P_seq	R2_72	R2	70.11
00f24938-5c20-4f35-944f-2aa155f047df	Nano3P_seq	R2_72	R2	83.26
00f252f1-6262-4941-a46a-fb0449e888b4	Nano3P_seq	R2_154	R2	43.43
00f261e9-2c94-478e-a49a-105ba69e667c	Nano3P_seq	R2_65	R2	91.05
00f38d52-c8f1-4a1f-96d8-4efa84e25cb2	Nano3P_seq	R2_154	R2	55.39
00f3c2e6-9286-41d2-b7aa-6097a4e0a14e	Nano3P_seq	R1_71	R1	30.54
00f3fd1d-8c3b-4b29-915b-74e57d881f43	Nano3P_seq	R2_72	R2	76.49
00f41908-48d4-43b8-a9ac-5a5b7b1dea6b	Nano3P_seq	R2_72	R2	69.14
00f44e12-476c-4b3d-8a14-cc3bea3cd19f	Nano3P_seq	R2_65	R2	86.86
00f459ef-4d80-4166-b9b2-22a2fd565531	Nano3P_seq	R2_72	R2	72.32
00f4d6fa-2b42-47d3-847c-06a835624f5f	Nano3P_seq	R2_72	R2	43.28
00f62cb9-d747-4a32-80a3-2af67c5c6186	Nano3P_seq	R1_11	R1	39.2
00f6fb1e-f910-4de6-9810-15157f6b6bc2	Nano3P_seq	R1_103	R1	23.68
00f72f6b-8577-4779-8243-df846956be72	Nano3P_seq	R2_72	R2	41.16
00f7613b-d9d2-4c7c-a2c0-a849b3d3351b	Nano3P_seq	R2_72	R2	62.4
00f7618d-43f9-4b8f-931f-13b411ee7220	Nano3P_seq	R2_72	R2	61.12
00f79b64-2e92-4cff-84bc-db60b348b370	Nano3P_seq	R2_41	R2	46.9
00f7a147-de1a-4828-9ded-f6314c18ac5e	Nano3P_seq	R2_72	R2	65.45
00f8a9d9-584e-44d6-aa73-31ee682225f8	Nano3P_seq	R2_46	R2	57.91
00f8c9cc-b79d-4eed-8409-5232151e1373	Nano3P_seq	R1_11	R1	28.31
00f8cd2a-fe64-4382-9f8e-1395a5dd217d	Nano3P_seq	R2_72	R2	60.14
00f8f228-e63f-4c39-a178-08281a2f3b9d	Nano3P_seq	R2_72	R2	44.51
00f9609c-290b-4cfd-90fa-af6c05e408bd	Nano3P_seq	R2_72	R2	66.44
00f9e515-4f12-4d50-816e-286ecd4b99a5	Nano3P_seq	R2_65	R2	66.17
00fa35eb-c16b-4c50-904f-04b3222df29f	Nano3P_seq	R2_72	R2	73.9
00fb5934-960a-455c-a940-69f1d910eec0	Nano3P_seq	R2_72	R2	75.83
00fd061f-a75b-4057-a347-0c96924ab5e5	Nano3P_seq	R2_72	R2	47.6
00fd064d-b92f-402b-b3c5-afbf97e4b71b	Nano3P_seq	R1_31	R1	20.15
00fd7ed3-ba00-4d3d-bc9d-07c9ee24d0ba	Nano3P_seq	R2_72	R2	59.25
00fd8483-022c-4d07-8cca-5c14874aca52	Nano3P_seq	R1_33	R1	27.89
00fd9dc4-ef5d-4922-9703-b024d0de48bc	Nano3P_seq	R1_103	R1	33.69
00fde33e-d3af-46ab-8997-0eadf96d22e1	Nano3P_seq	R2_154	R2	64.62
01005655-bf6a-4387-acc9-abc44e37b266	Nano3P_seq	R1_103	R1	26.95
01006d52-491f-4cd1-aa65-d3c05fe3f544	Nano3P_seq	R2_72	R2	49.76
01018959-df87-4a1c-b128-74d4eb4ebd37	Nano3P_seq	R2_65	R2	62.12
0101a034-acb1-4ec6-849f-30bf68eceaba	Nano3P_seq	R2_72	R2	52.78
0102d4c9-5a3f-4191-8305-2f683674ab5f	Nano3P_seq	R1_11	R1	25.56
01030d05-f794-4ca9-beff-838966e927ff	Nano3P_seq	R1_103	R1	27.46
0103374f-0c9c-4edb-9c45-808502f8a661	Nano3P_seq	R2_72	R2	70.9
01037f17-bf18-4f9e-9bb1-92deb7c217de	Nano3P_seq	R2_46	R2	47.19
0103850c-536f-4a0d-bc56-bff1de23e942	Nano3P_seq	R1_11	R1	49.56
0104de60-618c-4eba-947b-24b188325753	Nano3P_seq	R1_22	R1	36.83
0105225d-21ff-4958-a416-2c99f61576f3	Nano3P_seq	R2_154	R2	0
01059e38-c736-40ac-abdf-162f7beaf3e4	Nano3P_seq	R1_73	R1	29.58
0105aa3a-526a-41f1-9528-6efcaf3866dc	Nano3P_seq	R2_72	R2	70.5
010674b6-f1de-4a80-a0d8-e37ffcca3fcd	Nano3P_seq	R2_72	R2	42.61
0106a4a7-e6f2-4877-a8ee-b61d9def0447	Nano3P_seq	R2_41	R2	61.28
0106f786-e608-4ce9-a418-e18bd7d35fea	Nano3P_seq	R2_46	R2	58.81
01070b94-20e7-410c-a02c-7de4a7a7f5dc	Nano3P_seq	R2_38	R2	54.97
01079864-e093-4f46-b4c2-b1c8ebea0f13	Nano3P_seq	R1_11	R1	28.39
0107ecff-5d08-4a6a-a06c-822465d8357b	Nano3P_seq	R1_11	R1	20.46
0108414b-7cb4-4135-8005-55e65bd08f7a	Nano3P_seq	R1_11	R1	32
01085648-4ed2-464c-a7a8-67e1043821f9	Nano3P_seq	R2_154	R2	61.75
01085d1a-ee66-450c-885c-0723defc8d4b	Nano3P_seq	R1_11	R1	31.79
01087497-7e11-4ce1-9f22-e9ca92cccf0c	Nano3P_seq	R2_28	R2	70.46
0108cb24-61d0-4de5-a724-88159008461f	Nano3P_seq	R2_72	R2	42.72
0108eebe-38d4-4eaf-89e2-e9334c5fbe1b	Nano3P_seq	R2_65	R2	4.37
0108fb86-dde7-4adf-bf36-5481c49a6f98	Nano3P_seq	R2_72	R2	64.94
0109834a-96d2-4da3-82f6-a9f2ecd70653	Nano3P_seq	R2_72	R2	39.13
01098590-4961-490a-9d44-812fcd79abb0	Nano3P_seq	R2_154	R2	70.2
0109b4b4-c1d9-4265-90a5-12351ba9d91d	Nano3P_seq	R2_14	R2	69.46
0109cb54-e90f-48c7-b69f-17d6338b32b2	Nano3P_seq	R2_154	R2	24.89
010ab5bc-6b6c-49bc-98e3-2cafa5c6a352	Nano3P_seq	R2_38	R2	61.2
010b0d06-1e09-4294-aaa2-4ad41bc83e8c	Nano3P_seq	R1_32	R1	22.89
010b2f68-7fd1-4282-91d9-6dc67bc1a88e	Nano3P_seq	R2_72	R2	63.26
010b7544-cc1b-4e2a-9df1-6b6b59d47769	Nano3P_seq	R2_72	R2	69.73
010be2cb-84a5-48fc-ba51-f02109cf00b6	Nano3P_seq	R2_72	R2	81.91
010be94e-2e44-4fc3-9eaa-4e9e3b2f170a	Nano3P_seq	R1_31	R1	28.03
010c05b3-8421-4a94-96e4-0e8f4c6ec1ad	Nano3P_seq	R1_11	R1	21.97
010c0701-6f4d-4679-b902-ceeb9f4a45b1	Nano3P_seq	R2_72	R2	62.09
010cd2cb-12d3-4771-a84f-c504b188e411	Nano3P_seq	R2_72	R2	67.98
010d0763-18fc-4ac2-beef-9d225a4f4a05	Nano3P_seq	R2_66	R2	59.09
010df0c9-fc72-4b94-9385-406f02de7dcd	Nano3P_seq	R1_103	R1	31.87
010e2418-8e55-42be-8e10-9791e3d57936	Nano3P_seq	R2_72	R2	74.92
010ec033-ff59-43f7-ac51-3d99f227c587	Nano3P_seq	R2_154	R2	67.6
010f522c-781e-4d10-86ef-a7adfa955608	Nano3P_seq	R2_14	R2	61.3
010f5c9a-b4f0-44c1-a638-ac46dd5c7c10	Nano3P_seq	R2_72	R2	40.95
010f5ce5-0621-449a-9d54-5033e09ca0b5	Nano3P_seq	R1_31	R1	26.58
010f6cd8-08a5-4f24-a5da-dd0d8c82a1d7	Nano3P_seq	R2_72	R2	49.96
010f7406-858f-42b4-905a-5562f2a3cd7d	Nano3P_seq	R2_72	R2	71.07
01100818-9729-4aa0-bc0a-ae743e3b5b4f	Nano3P_seq	R2_72	R2	68.09
011115ca-13a2-4ded-b134-5276319d32b6	Nano3P_seq	R2_72	R2	47.74
01112837-b45d-4710-acb1-dcfcf7b40049	Nano3P_seq	R2_72	R2	45.25
01116c1d-9f2b-4b03-9672-da7402e2f7c2	Nano3P_seq	R1_73	R1	44.35
0111a05e-6136-4624-98de-4d12aa451572	Nano3P_seq	R1_31	R1	37.55
0111be23-cb61-4510-b637-5b4db9f98d73	Nano3P_seq	R2_65	R2	85.69
0112f579-9010-419a-975c-b7212efa6da5	Nano3P_seq	R2_72	R2	38.16
011300b4-95bf-454a-b18c-99f0083866c6	Nano3P_seq	R2_72	R2	63.91
01133f6e-f800-4029-aa61-0e19c6c2be33	Nano3P_seq	R2_72	R2	65.4
01149769-593d-4d10-b6ca-ffac9e0fc54d	Nano3P_seq	R1_11	R1	29.28
0114b791-c0b7-494b-bd99-52b2d5ddc110	Nano3P_seq	R2_72	R2	0
0114baa7-09ab-4c2e-927e-c64cdedcc8ab	Nano3P_seq	R2_72	R2	62.89
0114df71-a1de-4b31-bec8-8079527666ed	Nano3P_seq	R2_72	R2	54.18
0114e7d5-6f06-4dd7-9317-aa2e6b9b035a	Nano3P_seq	R2_72	R2	41.84
01154c79-77b2-43ba-a436-6b8c6772c49e	Nano3P_seq	R2_72	R2	44.87
0115ee61-b911-4ae1-9627-02edd7961b7c	Nano3P_seq	R2_14	R2	42.07
0116690f-03e8-473a-9e55-ec2e082c4c0d	Nano3P_seq	R2_72	R2	50.92
0116b861-e22c-4950-9ed2-c7e9223bfc8d	Nano3P_seq	R2_46	R2	60.49
01172a1c-09ce-44f4-bf80-26aa81b66cdb	Nano3P_seq	R2_154	R2	62.82
011782d9-4016-479d-8e7e-62fa91b40b50	Nano3P_seq	R2_72	R2	68.19
0117e2bb-4a8c-4387-b046-32b580d8f6f7	Nano3P_seq	R1_11	R1	30.93
01183ac2-5bcc-4b03-87c9-05ea4d42abc5	Nano3P_seq	R1_11	R1	27.1
01189851-7221-48e2-8115-a0b23bc856fb	Nano3P_seq	R2_72	R2	72.24
011a4ec5-08b6-446e-a5b1-f4fbc34862f9	Nano3P_seq	R2_65	R2	62.87
011acc0f-05cf-42c6-bcff-3095567229ce	Nano3P_seq	R2_72	R2	55.28
011af041-ea25-4a92-b808-09c978bd2a9f	Nano3P_seq	R2_72	R2	66.47
011b31be-b3cb-4b23-901b-cd5546453f6a	Nano3P_seq	R1_11	R1	28.75
011b7adf-7e20-4489-9d1e-cd787516c551	Nano3P_seq	R2_42	R2	54.95
011bfabd-19d5-4ff5-9d25-c784c54cd935	Nano3P_seq	R2_14	R2	75.72
011c0e20-907e-4981-831c-e01b20b53d51	Nano3P_seq	R2_41	R2	51.97
011cdf7f-45ed-4924-8fa7-6137291ffb34	Nano3P_seq	R1_11	R1	20.32
011d9aa7-788f-40e9-b483-1c395fe9e88e	Nano3P_seq	R2_41	R2	59.64
011e1c0d-31d1-4f5e-af2d-2ee8935ac33c	Nano3P_seq	R2_72	R2	57.97
011ec706-769f-4992-9732-74afadeb9bd9	Nano3P_seq	R2_65	R2	60.54
011f7d81-e86e-42fb-b433-6c2aa37e590a	Nano3P_seq	R1_22	R1	35.34
011fe311-cba8-4447-ba9d-91d0a27538e9	Nano3P_seq	R2_72	R2	50.13
01201c75-13e6-4502-8b20-aa9c7b094091	Nano3P_seq	R2_150	R2	44.05
01201cbb-8d33-4b62-931b-6d9e60a8f036	Nano3P_seq	R1_14	R1	35.68
012025f6-59e6-44fd-b509-fb3812c31989	Nano3P_seq	R2_72	R2	61.05
012039e8-ba03-405c-bbde-c465624cf8f2	Nano3P_seq	R1_103	R1	28.53
01206b1d-7c2b-44e0-a867-c852c890c96a	Nano3P_seq	R2_65	R2	59.55
01207f3e-f030-4e19-9edb-022c9d0728a8	Nano3P_seq	R2_66	R2	68.13
0120c6b5-98ef-4090-b943-aac291b25e87	Nano3P_seq	R2_72	R2	27.87
012145fe-8d9d-4607-bc65-6975c2217415	Nano3P_seq	R2_140	R2	42.51
0121a3fa-f107-4ea6-b111-7284e5f47104	Nano3P_seq	R1_11	R1	24.63
01224e72-9932-4a69-821d-4338fdf31a8b	Nano3P_seq	R2_154	R2	54.55
01229611-c35d-4e3a-9d25-36f695cdd194	Nano3P_seq	R2_72	R2	49.7
0122d250-7d59-4217-8dc1-dde5f1e14d23	Nano3P_seq	R2_72	R2	38.71
0122f381-85a2-45d9-bd8d-d117c5834ab8	Nano3P_seq	R2_72	R2	56.43
0123c7d3-4e8b-42f0-a541-4b2a4f141b49	Nano3P_seq	R2_72	R2	57.8
0123cc5b-c27e-4650-9cd6-ef58e916938a	Nano3P_seq	R1_11	R1	44.75
01243dbc-8133-415c-a6c4-b335e3b9ca54	Nano3P_seq	R2_42	R2	70.92
01244077-49f1-4585-9571-e90e923bde9d	Nano3P_seq	R1_14	R1	36.04
01251d05-cd2b-4875-8859-2f5672489a1b	Nano3P_seq	R2_154	R2	63.52
01254234-59f1-4ac9-ace9-1d785b8b8cd9	Nano3P_seq	R2_72	R2	50.12
0125c79f-7115-4b2e-a048-3af493413019	Nano3P_seq	R2_53	R2	58.25
012654fc-6b2a-4f71-b8cd-4a3b81bc5f68	Nano3P_seq	R2_72	R2	80.81
012668fe-2af9-4eb2-bc5e-e728ec1f6066	Nano3P_seq	R2_14	R2	43.82
0127063f-a9a6-4824-afc8-913603ccb9a9	Nano3P_seq	R2_14	R2	63.46
0127bde0-fd1b-4852-afe9-7ee490c98222	Nano3P_seq	R2_72	R2	69.94
0128e0ec-88f9-4eaa-8567-53203ad22ba9	Nano3P_seq	R2_72	R2	54.93
0128f4ee-bbf5-4bb6-9f56-c27c67399435	Nano3P_seq	R1_14	R1	22.45
0129620d-fd0f-4ec3-9a73-0ca16ac2a660	Nano3P_seq	R2_150	R2	0
0129a713-74e3-4934-b683-88bc03e81941	Nano3P_seq	R2_72	R2	61.5
012b239b-48c3-4244-975f-c0fd4c3e7b00	Nano3P_seq	R2_53	R2	90.82
012b2f71-8203-46af-b05d-577d07ba3adf	Nano3P_seq	R2_65	R2	55.51
012bf026-6281-48b6-8807-72e7b7a59f98	Nano3P_seq	R1_11	R1	26.59
012bf8da-3693-473f-99e5-65fab621ddcc	Nano3P_seq	R1_103	R1	18.81
012c1780-853e-4acd-ba03-89f9857b3ae8	Nano3P_seq	R2_72	R2	39.02
012d6886-6ee1-4930-91d8-ddbb14cf74c3	Nano3P_seq	R2_42	R2	36.75
012dd7d4-e298-4240-9f62-8147fe93be41	Nano3P_seq	R2_14	R2	45.43
012e2cee-8d53-46dd-8283-e7e91b9b3bef	Nano3P_seq	R2_154	R2	61.52
012e3428-10b0-44d8-bef0-c55dbda0ceec	Nano3P_seq	R2_72	R2	44.68
01303430-59fa-4fa0-9973-97e2902a1bc1	Nano3P_seq	R2_72	R2	59.36
013073e6-2323-4014-b098-d509154efa08	Nano3P_seq	R2_46	R2	59.75
01309872-7aaf-419b-a462-aff202a7b8ec	Nano3P_seq	R2_65	R2	34.29
013099b6-0c41-4f0f-8c26-df0b7f2b39e9	Nano3P_seq	R2_53	R2	63.61
0131d20d-18f9-4e3f-b1a4-47427bd2fd20	Nano3P_seq	R2_65	R2	53.29
013237d9-b726-4648-b80f-d6279176066e	Nano3P_seq	R2_53	R2	52.61
01327ed7-dc8e-4b6e-bcad-69897dac0cef	Nano3P_seq	R1_31	R1	29.49
0132aa42-a670-419a-9cde-4416a8ded0ee	Nano3P_seq	R2_72	R2	67.18
013341d0-4bc8-4846-95ec-da4028822666	Nano3P_seq	R1_14	R1	32.95
01336b9e-ded7-4186-90cf-f8c44dd28c21	Nano3P_seq	R2_42	R2	68.25
0133e03a-114b-41a7-9614-909d678c974d	Nano3P_seq	R2_72	R2	42.29
0133fc51-054d-4195-b57c-3a9be01fac56	Nano3P_seq	R2_72	R2	47.15
0134c1fa-d496-4be6-a23c-ff4d9e7c4909	Nano3P_seq	R2_72	R2	67.79
0134f7ec-662d-4f74-9e01-3548158b1550	Nano3P_seq	R2_6	R2	72.7
01354d92-04c7-428d-94eb-20c8cc80975f	Nano3P_seq	R2_14	R2	63.38
01358246-be91-4b79-b07d-de3d28f1437f	Nano3P_seq	R2_41	R2	49.89
013593ec-5a1a-4b6a-9030-d2bce0d2458e	Nano3P_seq	R1_11	R1	31.69
0135ca0b-cc44-4b08-95eb-d84d8ccd24a8	Nano3P_seq	R2_72	R2	54.6
0135d8f7-23a5-4469-940b-f78010b8c016	Nano3P_seq	R2_14	R2	69.88
013620e9-d940-4a0b-b2c4-335dea0bff62	Nano3P_seq	R2_150	R2	47.4
01367b98-30ee-4da8-b9c5-b6dc1ff7ef95	Nano3P_seq	R2_72	R2	41.92
01375b81-456e-4735-8465-2076809b03dc	Nano3P_seq	R2_53	R2	72
0137e667-59d6-41a2-b9b4-5caa6af020c5	Nano3P_seq	R2_72	R2	90.51
013810ed-3457-4904-9059-825ebf374a66	Nano3P_seq	R2_154	R2	58.89
01381e55-bb23-420d-a18f-89db606742d0	Nano3P_seq	R1_11	R1	39.66
01385101-fc05-4d89-ad27-9bc6c17d618d	Nano3P_seq	R2_42	R2	68.93
0138f6bc-e709-4c92-889d-21363d377fd7	Nano3P_seq	R2_72	R2	46.51
0138ff3b-e297-4c29-b7f9-adefe45335b1	Nano3P_seq	R2_14	R2	88.21
01391a63-37a4-4610-b9fc-d8db4e6b130f	Nano3P_seq	R2_72	R2	42.69
01396984-da77-492e-8245-0fb5fe86c9fd	Nano3P_seq	R2_65	R2	65.95
0139a36c-9863-4ea7-85b5-f24021b8f655	Nano3P_seq	R2_72	R2	75.25
013a931f-4ce7-45f3-a5cd-f78c22e48dd8	Nano3P_seq	R2_72	R2	85.02
013a99d9-159b-45f0-ab66-3964c9905b79	Nano3P_seq	R2_38	R2	132.22
013c5c23-260a-45e9-a047-f44e9bcce1db	Nano3P_seq	R1_11	R1	23.62
013cf320-7b7c-41fc-8c02-2b29f8421af0	Nano3P_seq	R2_42	R2	81.49
013e7624-9b29-4f6d-9d9d-f0615d202708	Nano3P_seq	R2_72	R2	43.59
013e9ff1-ffd7-4169-b90c-67899e815578	Nano3P_seq	R2_154	R2	28.98
013ec2fc-9598-4d0d-95d1-48b96784bf93	Nano3P_seq	R2_46	R2	70.84
013f4abf-4dc8-4ec5-b2ff-f30a36e714d4	Nano3P_seq	R2_72	R2	60.48
013fe1d4-1bf7-4ca8-8d1a-1168235ecca8	Nano3P_seq	R1_73	R1	32.01
013ffb3f-c882-44d5-b392-266c6b10e8cb	Nano3P_seq	R2_72	R2	55.21
0140a445-048a-4fa5-bc14-2aaed9c09a32	Nano3P_seq	R2_65	R2	61.04
0140a80c-e71f-4639-a408-37ddc30b1eb2	Nano3P_seq	R1_11	R1	25.22
01417081-35bd-4865-a1b9-ad738f1e0ce6	Nano3P_seq	R2_46	R2	65.2
01418694-1d61-4b29-84b0-42cddb1f665f	Nano3P_seq	R2_28	R2	60.6
01419dee-b306-4060-ab7d-4620befb9748	Nano3P_seq	R2_72	R2	33.1
014232dd-37f0-4688-a3c3-8c462ffda277	Nano3P_seq	R2_154	R2	45.37
014235cb-87b0-44e8-89dd-deaea9f4cd47	Nano3P_seq	R2_72	R2	64.18
0142a3b6-a0da-4b88-98d5-e02ef9cf0d4b	Nano3P_seq	R1_73	R1	25.7
0143bbe0-e2bf-4883-9a6e-2d7c36f05129	Nano3P_seq	R2_72	R2	68.67
0143dbba-d850-4543-b342-cc99eef27489	Nano3P_seq	R2_65	R2	50.98
0143e391-63dd-4739-a4ff-75727871cd89	Nano3P_seq	R2_65	R2	54.15
01448c44-b6e0-4880-a972-1fef339b5c7d	Nano3P_seq	R2_72	R2	67.51
0144caaa-b9b7-4c36-bb76-0bcd964901e1	Nano3P_seq	R1_14	R1	28.94
0145a41d-8cee-414b-897c-0f594b155385	Nano3P_seq	R1_22	R1	33.24
0146f7ba-bf1c-4a1c-8c67-b349e6de9bbd	Nano3P_seq	R2_72	R2	67.43
0147554c-3ba8-4196-a4f2-96fd336f0a6c	Nano3P_seq	R2_41	R2	0
014758c1-7ef7-48dd-9ded-cf74be396927	Nano3P_seq	R2_72	R2	38.67
0147f67d-2412-4122-9d34-ef93347a6e22	Nano3P_seq	R2_72	R2	62.51
01480105-0182-4aa0-9c64-d1946229abbe	Nano3P_seq	R2_72	R2	36.71
01482397-a7f8-4727-a580-608dcd253191	Nano3P_seq	R2_53	R2	55.44
0148a34e-74d3-4463-b8dc-9696efe7c5fb	Nano3P_seq	R2_65	R2	71.06
0148a813-c318-453a-a960-a570403ca57c	Nano3P_seq	R2_72	R2	48.19
0148bcc5-eeda-4d4d-8b44-409866f6d1e4	Nano3P_seq	R2_72	R2	40.88
014947f0-bc2a-4467-8997-a0e434bbc00b	Nano3P_seq	R2_72	R2	61.91
014a6252-b3c9-4755-ae9e-978f14615327	Nano3P_seq	R2_66	R2	75.98
014abcc6-6c4f-4da9-8406-8fc58ef0936e	Nano3P_seq	R2_150	R2	66.16
014b5caf-f573-46b8-969b-68136e677699	Nano3P_seq	R2_14	R2	64.82
014b960d-cb77-403f-866e-0042f5846709	Nano3P_seq	R2_154	R2	81.82
014c6550-0818-4657-98a8-dd9da1c67425	Nano3P_seq	R2_14	R2	75.4
014cd241-9328-4a61-88b3-15a9659dd222	Nano3P_seq	R2_72	R2	69.65
014d66f8-4004-4e69-92a9-02a4870e2c9e	Nano3P_seq	R2_72	R2	64.24
014d91c9-5599-4cf1-a7ce-0345189b7f59	Nano3P_seq	R2_65	R2	68.66
014da463-09fe-4b7f-a25d-f839c1f31035	Nano3P_seq	R2_72	R2	72.06
014de0ce-30da-4c16-a85b-1354c6776e41	Nano3P_seq	R2_140	R2	55.89
014dfab7-c415-4645-a295-366ec7f905d7	Nano3P_seq	R2_72	R2	64.04
014e58d1-224a-413b-beab-5128b0f52d8f	Nano3P_seq	R2_46	R2	67.27
014e58ec-4c10-4b14-bf32-32b50c39569f	Nano3P_seq	R2_72	R2	61.38
014e6e5d-a4bf-4a20-8762-bf7627107890	Nano3P_seq	R2_150	R2	68.1
014e86e5-90c3-4ef4-a394-73610e8c0998	Nano3P_seq	R2_65	R2	69.43
014e9b16-5552-4179-810d-efcd68ef4b54	Nano3P_seq	R2_72	R2	43.24
014eba77-c956-4100-adcd-5d9db3d2e245	Nano3P_seq	R2_72	R2	48.07
014f5cb0-9a72-477c-bfad-ece85892af19	Nano3P_seq	R2_65	R2	40.68
014f5dd5-182e-42ea-970b-73e60e53f366	Nano3P_seq	R2_154	R2	78.17
01500436-1173-4060-b80a-63e4a9aee3e0	Nano3P_seq	R1_13	R1	23.29
015047d3-e6b2-4d12-acf3-27486a8708d2	Nano3P_seq	R2_53	R2	61.23
01504da3-38c4-40bf-90de-e06e91576523	Nano3P_seq	R2_140	R2	107.31
01509797-e4ba-405b-b452-08710220ae7e	Nano3P_seq	R2_14	R2	59.27
01517f0d-ed7b-4652-9ba8-c4bcf9d7bd2d	Nano3P_seq	R2_26	R2	70.64
0151f64e-8163-4693-9e2b-661d1cb3d4be	Nano3P_seq	R2_72	R2	72.61
0152d322-68bf-4ba8-b82c-d059fb0869c2	Nano3P_seq	R2_72	R2	85.33
0152da27-c3bb-48a7-a2a5-1abea7c8f709	Nano3P_seq	R2_46	R2	68.47
01533244-bcf5-4003-a116-0a5f33810a7c	Nano3P_seq	R2_6	R2	75.41
0154b18a-835a-4b78-9eb3-8d3eae4511d2	Nano3P_seq	R1_14	R1	27.94
0154e58c-1dbb-4c41-bc9c-4118e7b858c3	Nano3P_seq	R2_14	R2	67.43
01556ca2-0820-4eda-a55c-df1e5f608b5d	Nano3P_seq	R2_72	R2	41.66
0155c2ba-faea-4fb1-ab67-a9ac13997081	Nano3P_seq	R2_154	R2	65.62
01564dca-bb63-49ec-b742-d9681bb48834	Nano3P_seq	R2_65	R2	52.67
01565350-67d1-4479-bc3b-f4451ac77253	Nano3P_seq	R2_41	R2	43.61
01568ca9-5518-461e-8946-6436a49079cc	Nano3P_seq	R2_150	R2	56.48
01569f04-99b8-4c7c-b7e8-7ef5a7001a13	Nano3P_seq	R2_53	R2	75.03
0157694f-66fe-434e-9697-9a6a6315f7c2	Nano3P_seq	R2_150	R2	59.77
0157708f-5a2c-493b-83de-6945c8bbae3e	Nano3P_seq	R1_31	R1	36.72
015774d9-5d80-4bc3-92ec-1c376a2dff6d	Nano3P_seq	R1_11	R1	36.71
01579444-467b-42c8-8e26-36e90bddff03	Nano3P_seq	R2_72	R2	44.44
01585602-a1df-42ef-9aa2-39b949d44836	Nano3P_seq	R2_72	R2	48.87
0158c501-10b3-4c83-aef6-f0bbda9f37b1	Nano3P_seq	R2_150	R2	110.09
0158e41f-598a-419f-bf79-d534fae852b3	Nano3P_seq	R2_72	R2	74.54
01596ed3-2ec4-4531-8544-5dd61db936eb	Nano3P_seq	R2_6	R2	57.76
0159ecff-227c-4f71-a53e-b4aea36e8d44	Nano3P_seq	R2_72	R2	85.11
015a7e00-6447-49b8-8caf-0d531040f43f	Nano3P_seq	R1_11	R1	26.03
015ae29a-4c42-4e57-89ba-d9357d14b276	Nano3P_seq	R2_72	R2	41.78
015b79ef-a0e4-4853-9824-661c2a0863b0	Nano3P_seq	R2_14	R2	57.42
015bab61-6963-4510-9ad9-eb213b122ceb	Nano3P_seq	R1_103	R1	17.59
015c181d-fe3b-4d1c-a344-583f846d5bfd	Nano3P_seq	R2_72	R2	50.68
015c39c6-f5db-4be7-902c-17587e94efd8	Nano3P_seq	R2_72	R2	66.42
015c6818-1599-47aa-978a-c76504655332	Nano3P_seq	R1_14	R1	45.28
015c7b95-7269-4463-89c7-005f7cab9319	Nano3P_seq	R2_72	R2	57.46
015ca985-aadb-4f32-be5d-a28608723783	Nano3P_seq	R1_14	R1	45.04
015d0c81-c905-4571-a59b-d4ab9f03bdfc	Nano3P_seq	R1_31	R1	26.91
015d6d58-7358-4c39-b2dc-b687b0024495	Nano3P_seq	R2_72	R2	54.63
015e6937-fc16-4dd9-958b-6f494ea93031	Nano3P_seq	R2_154	R2	80.91
015e6df7-cc7a-4979-9ad8-610fcff6d487	Nano3P_seq	R2_72	R2	64.66
015f3df9-423e-482b-9845-c80fa8bd523f	Nano3P_seq	R2_72	R2	74.03
015fb079-c9df-42a0-a61d-ae9d3fc870d0	Nano3P_seq	R1_103	R1	30.63
015fb563-83a7-4a68-a3b7-94a0f21203a9	Nano3P_seq	R2_26	R2	62.37
01602b9f-8cf4-4110-8e2a-190a6b891348	Nano3P_seq	R2_150	R2	74.2
016039ee-5eb0-4815-86d8-2f2126b316ab	Nano3P_seq	R2_72	R2	47.86
016193ed-048b-4b43-8287-b16f9f11f5d6	Nano3P_seq	R1_73	R1	32.43
0161a2cb-be77-4011-8ecf-0ca487b63069	Nano3P_seq	R2_72	R2	45.34
0161cc99-3cfa-409d-a681-a27340e72b46	Nano3P_seq	R2_46	R2	53.08
01624025-8d40-4a27-adbd-1d075229e0fa	Nano3P_seq	R1_11	R1	30.81
0162ae87-96ee-4a5d-94cc-245a8612c134	Nano3P_seq	R1_103	R1	32.49
01650a2d-c474-4cc2-9cda-3bfe69cb73c5	Nano3P_seq	R2_72	R2	40.09
0165b5cc-d62e-4534-b7f5-bcf3b8f5e3d0	Nano3P_seq	R2_53	R2	77.84
01667da6-9e6a-4ba8-8ab9-6cbcb4acaa6c	Nano3P_seq	R2_72	R2	60.52
01668ff6-43c9-420f-a714-2684aae533ba	Nano3P_seq	R2_72	R2	45.74
0166a94f-1821-4fc3-951d-2defd85987d0	Nano3P_seq	R2_72	R2	45.99
0167766c-9efc-49b3-b667-59d3b4407ec9	Nano3P_seq	R2_72	R2	13.23
01680238-b79a-4fec-8e5b-c467fc82d892	Nano3P_seq	R2_72	R2	53.77
01691a10-1291-4c9c-9df5-4e2b996217c4	Nano3P_seq	R2_65	R2	71.94
016a106b-6c39-49b2-9226-b15c1f9fdb77	Nano3P_seq	R1_11	R1	47.38
016a8ddb-0e58-4845-96f9-994112350975	Nano3P_seq	R2_72	R2	70.11
016a9390-ece5-475e-a76f-29ba6612b922	Nano3P_seq	R1_11	R1	30.16
016ae95c-74bc-4812-a511-5fd90531de0d	Nano3P_seq	R2_65	R2	108.55
016b2325-90a0-4d53-8455-912b6327dd6e	Nano3P_seq	R2_53	R2	45.14
016c24ff-823a-462b-8a80-c437c7faf7a2	Nano3P_seq	R2_72	R2	65.92
016d8160-0be5-4e44-b2d6-8563c44cfc47	Nano3P_seq	R2_72	R2	42.59
016de3cc-7d40-4d8b-9190-2318fa8b4d2e	Nano3P_seq	R2_7	R2	54.14
016e4113-fc3a-4e2f-bc61-0ee4de1eeabc	Nano3P_seq	R2_154	R2	40.9
016fafc4-f4d7-4a99-bfc4-9394e933a473	Nano3P_seq	R2_72	R2	51.31
016feecf-3b55-494a-b7b0-fb0285cbd0b9	Nano3P_seq	R2_65	R2	79.28
0170433c-99a6-4ad2-97fb-6d78693d1431	Nano3P_seq	R2_72	R2	62.11
01708dd0-a6fe-4d61-8711-5fc421ccce71	Nano3P_seq	R2_72	R2	34.82
017092cc-9e4f-426c-9d68-9d4703dda3e4	Nano3P_seq	R2_154	R2	68.34
0170ce11-24b0-4af7-bea3-81a024bab410	Nano3P_seq	R1_11	R1	33.61
0170d070-82fb-436f-80c0-2c17d66a5ba9	Nano3P_seq	R1_11	R1	27.61
0171c74b-4d11-462c-bdd6-7f1ec4972453	Nano3P_seq	R2_72	R2	0
0171c876-23ad-40cc-be6b-a1da86b44c1b	Nano3P_seq	R2_72	R2	54.98
0171d5c3-65c4-43c4-abcf-5a903e9837a1	Nano3P_seq	R2_72	R2	72.02
01726cad-d587-47b4-b7e3-765c291e2901	Nano3P_seq	R2_14	R2	62.85
0172db3b-bcc5-4c8b-88b1-d06039513b2c	Nano3P_seq	R2_72	R2	73.43
01737b80-8cfe-4dc0-bcff-337d8e4b078a	Nano3P_seq	R2_41	R2	62.62
01739c4d-789c-4f09-8e11-9860309668ea	Nano3P_seq	R2_72	R2	43.82
0173cccf-fb85-4c4d-bda9-06d297c26447	Nano3P_seq	R2_72	R2	67.32
0173cdbf-2025-4522-b255-ae4a61d91660	Nano3P_seq	R2_72	R2	58.95
0173f395-df8e-499b-bb7c-9ecb1b3aba30	Nano3P_seq	R2_46	R2	56.24
01747527-9958-478b-b8a8-03fa7d8c649b	Nano3P_seq	R2_150	R2	72.64
017508fc-3976-4420-920c-cf385b02dae4	Nano3P_seq	R2_65	R2	94.32
01752acb-57c7-4da7-874a-1a96bc9aed33	Nano3P_seq	R1_14	R1	28.65
0175843f-7e48-4d59-aa76-17ec14677023	Nano3P_seq	R2_72	R2	63.93
01759bd7-f6eb-4521-aacb-a95e2c2ad4bd	Nano3P_seq	R2_150	R2	58.07
0175caaa-2420-4f1a-9627-9d04ddc3faa8	Nano3P_seq	R2_72	R2	0
017692ce-e23c-4b54-8de5-9cc01889c5c6	Nano3P_seq	R1_103	R1	34.06
0177cb5a-74e1-4117-8dc2-a0e0f9ed9e9c	Nano3P_seq	R1_11	R1	23.03
0177e294-8cde-469e-b9fe-bae5491f18f1	Nano3P_seq	R2_72	R2	39.08
01784b3e-9b6b-47b0-8175-59d415deb4b7	Nano3P_seq	R2_154	R2	70.96
017875f9-17f1-4b01-bac5-59dd5dd48045	Nano3P_seq	R2_53	R2	50.86
0178d49f-6442-477b-a6dd-349d5a5b0925	Nano3P_seq	R2_150	R2	62.85
01791bfa-5b4c-489b-86c7-288c2dfdf213	Nano3P_seq	R2_72	R2	58.81
01798333-4196-41a5-8ed7-4c26f48e22a2	Nano3P_seq	R2_72	R2	62.06
0179a014-6275-43ba-965d-8cf9449264fd	Nano3P_seq	R2_72	R2	44.04
017a8755-3b26-4f60-bf12-14e4a1a5b041	Nano3P_seq	R2_154	R2	75.58
017b7ee3-9ccc-4bb7-ae84-6e9e59fe8e08	Nano3P_seq	R2_65	R2	71.34
017c2570-51d8-403e-b195-930e55a55331	Nano3P_seq	R2_72	R2	63.17
017c3429-c627-4f31-b292-25ee96ce12ec	Nano3P_seq	R2_14	R2	62.44
017c7b83-6bb6-4578-a4a2-79c0bb135b2f	Nano3P_seq	R2_72	R2	37.87
017cefc8-ad19-4e67-ba22-5d5df96e1997	Nano3P_seq	R2_72	R2	56.4
017d32f1-c469-457b-973d-203edf73bda1	Nano3P_seq	R2_72	R2	42.76
017d4df5-7d46-4d8d-a368-4e070a5fe2fe	Nano3P_seq	R2_72	R2	54.62
017e61df-1216-47a4-ab99-b6e0d819290d	Nano3P_seq	R2_72	R2	36.53
017e6429-9e80-4bb8-9dfe-8980a28cc57c	Nano3P_seq	R2_65	R2	76.87
017e6d23-7f48-4680-9d71-dbfe6a30fcff	Nano3P_seq	R2_46	R2	72.89
017eec72-15b0-4fb2-b1af-c8ed55c3ee3b	Nano3P_seq	R2_72	R2	0
017f241b-5e46-4c19-8ae8-2e008bc839d4	Nano3P_seq	R2_72	R2	70.82
017f716a-ed1a-4eed-8e90-84224ff095ba	Nano3P_seq	R2_72	R2	58.34
017f88c1-9b5a-4682-8cf8-93000562e70d	Nano3P_seq	R1_31	R1	35.57
018142b9-c7a4-4cb8-824a-fc1aef173ae9	Nano3P_seq	R1_11	R1	37.46
01818f0f-d95f-4235-93f6-fb927f75d1af	Nano3P_seq	R2_72	R2	26.5
0181c482-7584-411e-bc16-6527998638ca	Nano3P_seq	R2_14	R2	78.7
01831fd1-8415-4779-ab8f-7b5b0f985043	Nano3P_seq	R2_6	R2	58.38
018392bd-700e-486c-a311-2c8b8c73720d	Nano3P_seq	R2_14	R2	48.25
0183a021-a720-4b80-96af-2383966624c8	Nano3P_seq	R2_154	R2	61.75
0184b245-bf35-4e21-8c65-2ded24760bd5	Nano3P_seq	R2_14	R2	75.84
0185119e-aef2-42d9-81b7-75743586f71d	Nano3P_seq	R2_72	R2	39.15
0185809b-6cfb-49e3-a006-2ac9e7533308	Nano3P_seq	R2_150	R2	31.74
01859986-246b-4be9-9163-e51decd73081	Nano3P_seq	R2_72	R2	41.92
01869ad1-35ee-4f8f-b37e-e7fa47cc34ac	Nano3P_seq	R1_11	R1	32.26
01869dc4-e391-4edb-ac34-262fef87f6b7	Nano3P_seq	R2_14	R2	51.08
0186b75f-239f-410c-9612-4e53d3184ebf	Nano3P_seq	R2_72	R2	81.88
0187610d-9821-439d-b3a0-64c701973dcc	Nano3P_seq	R2_14	R2	79.39
0187876e-29b8-44f2-9874-e350ac1b00d7	Nano3P_seq	R2_41	R2	76.58
0187e954-9667-4351-82b0-d7f3ad96c21b	Nano3P_seq	R2_72	R2	65.58
018873c9-b7bd-47de-a3e6-6c9d9be8f453	Nano3P_seq	R1_14	R1	28.7
0188e8f2-9f62-4d6c-8a9f-1a3e357a5377	Nano3P_seq	R1_14	R1	24.57
01892b82-a11f-4173-8b73-b578be779f56	Nano3P_seq	R2_150	R2	74.24
01895598-e023-47b9-be52-7878b3c04f78	Nano3P_seq	R2_72	R2	63.95
01895b51-d738-467d-996f-04271644e11c	Nano3P_seq	R2_72	R2	59.49
0189e049-67a7-444b-a6fe-eec50821fad4	Nano3P_seq	R2_7	R2	62.51
018a17d6-1aef-4601-b8c7-b8fe2787bcda	Nano3P_seq	R2_7	R2	64.58
018a8735-6373-4354-b4a1-785544eca25b	Nano3P_seq	R2_140	R2	60.62
018ab2a1-2fa3-40ad-bd8a-104b7d8ebf98	Nano3P_seq	R2_154	R2	62.16
018bbb97-6a37-40e4-bb20-185bf8621a72	Nano3P_seq	R2_72	R2	70.17
018c0b43-1071-415d-bb07-46b802fab494	Nano3P_seq	R2_72	R2	78.96
018cf260-c528-4470-bb5d-09838e2279c2	Nano3P_seq	R2_72	R2	46.04
018cf7e0-2547-4845-822a-3c1646ad72c8	Nano3P_seq	R2_14	R2	77.87
018d1605-5b6a-4495-afe1-d55b848e2d15	Nano3P_seq	R1_103	R1	30.16
018d2ca4-4bfe-411f-a767-929ce0d95c99	Nano3P_seq	R2_72	R2	42.59
018d57dd-ab39-44b1-9c16-95cb4f0980b0	Nano3P_seq	R2_72	R2	52.27
018ea18c-e6e3-4f39-b66b-3e882857e4c3	Nano3P_seq	R2_72	R2	63.19
018eaabe-020c-4afd-a927-1bde31298f31	Nano3P_seq	R2_72	R2	39.35
018f019b-1630-4556-97bf-5108070e91f4	Nano3P_seq	R2_72	R2	71.07
018f66fa-289d-42a0-ae1e-0e19fa7498ba	Nano3P_seq	R1_11	R1	27.28
018f86d0-1ae8-4686-954e-b4aee6a4a44b	Nano3P_seq	R2_14	R2	56.69
018fd7a7-966b-436e-8870-ac7b6cc6cc9a	Nano3P_seq	R2_14	R2	66.41
0190791f-a006-44e3-af82-189214c301db	Nano3P_seq	R2_72	R2	43.56
019170df-e14e-4b7f-8e33-6a135257b2f6	Nano3P_seq	R2_72	R2	62.81
0191b78f-ce91-49d6-b3b7-8fe47db14ff6	Nano3P_seq	R2_150	R2	161.31
0191d97c-3c6e-4916-9020-9115cbcf7b08	Nano3P_seq	R2_6	R2	53.5
019294a1-1e41-44c4-9835-52f8193c07c8	Nano3P_seq	R2_72	R2	60.91
01931c0a-4bf7-49d4-9269-0fa4c29a772e	Nano3P_seq	R2_53	R2	78.79
0193b5b8-81e9-4e98-a140-74919a8d02d9	Nano3P_seq	R1_41	R1	38.76
0193b81d-ab6a-40e7-9299-bcf7b1dc1d80	Nano3P_seq	R2_72	R2	34.13
0194bc44-a7d8-4dd8-a4fe-4dbf76e6cf8b	Nano3P_seq	R2_154	R2	56.28
0194d23f-32ed-4a81-b5dd-20643c825748	Nano3P_seq	R2_72	R2	68.61
0194fab6-94be-4597-8fca-3fe73698e267	Nano3P_seq	R2_72	R2	69.17
01954501-30d7-4247-af01-849aa8163d5b	Nano3P_seq	R2_65	R2	74.53
0195b78a-bd92-441c-b4f8-c2d9c72653fb	Nano3P_seq	R1_11	R1	26.85
0196481d-c29d-41a4-8354-2149d3f8bc64	Nano3P_seq	R1_103	R1	27.23
01965904-4249-4c45-831a-40c93c3d36ff	Nano3P_seq	R2_65	R2	77.42
0196a889-1f76-48cf-adc3-f87d95c51693	Nano3P_seq	R2_14	R2	48.51
01970338-bdb5-4353-85cf-953f1bfae088	Nano3P_seq	R2_72	R2	85.68
0197cd60-36f8-4503-be0b-2d1bb3cf86a1	Nano3P_seq	R2_72	R2	53.99
0197fc65-e925-48ba-927f-218c8542cb8c	Nano3P_seq	R2_72	R2	47.02
019849e8-1d2f-4c00-883c-2ad1b31d749d	Nano3P_seq	R1_103	R1	26.69
0198c296-f8bd-4511-9ff4-e6b4ba467af4	Nano3P_seq	R2_72	R2	67.47
0199f7f4-e12c-4205-aad8-52d88fca9185	Nano3P_seq	R1_11	R1	35.01
019a0fe0-7b48-4f0b-ab9e-199c7bc8bce9	Nano3P_seq	R2_72	R2	81.75
019a9b18-fcbb-4550-bc7f-4c7d61741c70	Nano3P_seq	R2_65	R2	62.43
019b6436-cd1e-4213-9f57-798826024f11	Nano3P_seq	R1_11	R1	29.7
019c8052-9ce5-4ebf-9eeb-38f56c99e0b1	Nano3P_seq	R2_72	R2	72.17
019ddc0f-adc9-407b-ab7a-a1a48dcd0eda	Nano3P_seq	R2_154	R2	59.26
019e6401-6620-4ce6-a355-ef017b760aa9	Nano3P_seq	R2_72	R2	39.99
019e6c6d-f20b-453f-9629-7e51efd6b7e8	Nano3P_seq	R2_72	R2	58.43
019e8455-a42d-4d49-a2f1-c415108ef2a3	Nano3P_seq	R2_72	R2	49.89
019ef16f-0877-4656-80f5-6fdd2dc319fc	Nano3P_seq	R2_72	R2	37.26
019f1740-4f00-45ac-bb74-d09ff6f73e52	Nano3P_seq	R2_72	R2	47.94
019f27af-71f1-4ee5-9462-7ba3d645f4e5	Nano3P_seq	R2_72	R2	48.72
019f8ffa-8caa-48d6-a7df-242c0f97995d	Nano3P_seq	R2_72	R2	40.76
019fad47-ce7d-4773-a706-2c770abd45d6	Nano3P_seq	R2_154	R2	62.05
01a032ed-a77d-4d13-80df-fc65d4ecb51a	Nano3P_seq	R2_72	R2	71.92
01a0cfd5-c8d3-4565-8512-6762a985c5fe	Nano3P_seq	R2_14	R2	69.78
01a10147-2ecb-41e0-9c46-2b3678c964c6	Nano3P_seq	R1_11	R1	35.37
01a1a5a9-2fc1-45b6-b704-094c33681598	Nano3P_seq	R1_31	R1	36.53
01a1e9f3-b0ea-4a07-b4bc-23916172e7b9	Nano3P_seq	R2_53	R2	77.92
01a1ebb5-2d74-449e-a3ff-f0b7daed381d	Nano3P_seq	R2_150	R2	6.05
01a26b51-b5f3-4d73-b3d7-7a8a222419e2	Nano3P_seq	R2_7	R2	57.27
01a2aba1-0f7a-484b-9ad7-4b2534ba4ae9	Nano3P_seq	R2_72	R2	38.15
01a2ffcd-31f8-4074-a798-b1a4abfa434d	Nano3P_seq	R1_14	R1	35.26
01a4d6cb-a2eb-495e-8ae0-c034f65cbab1	Nano3P_seq	R2_72	R2	46.73
01a555f0-658f-4196-9cb3-7c60af04cb76	Nano3P_seq	R2_6	R2	59.45
01a56527-0c2a-422e-b9e1-21e18b38be6d	Nano3P_seq	R2_154	R2	55
01a5f333-0553-4bca-936f-72070a05dfc7	Nano3P_seq	R2_72	R2	30.42
01a61b13-bd90-47c8-80e7-bf89e5a0f2c8	Nano3P_seq	R2_72	R2	45.7
01a62698-9e58-4c7e-9b2b-c2c608a43e10	Nano3P_seq	R1_103	R1	41.35
01a6830d-fd73-4913-b8b9-17204646c225	Nano3P_seq	R2_154	R2	68.36
01a806b4-0048-48ee-8805-fe700667b1a1	Nano3P_seq	R2_6	R2	59
01a80a4b-3296-4da3-9ba1-8adf571b88a9	Nano3P_seq	R2_26	R2	50.94
01a93731-8032-493b-b516-4a189524876e	Nano3P_seq	R2_53	R2	61.7
01a9d9bd-02b2-42bb-a7a4-fc999f2455c2	Nano3P_seq	R2_72	R2	62.29
01a9fc1e-f48c-4f54-b0c1-0a8c0f7134eb	Nano3P_seq	R2_72	R2	38.01
01aa043e-8192-4b31-9141-7c203254a44e	Nano3P_seq	R2_72	R2	39.01
01aa6cab-afda-4be9-9644-81212ac03c39	Nano3P_seq	R2_72	R2	81.98
01aaed86-4e0e-4d4d-a6f5-c6f37faf1d32	Nano3P_seq	R2_53	R2	61.25
01ab3f0a-5402-487f-98f5-56e47931a58a	Nano3P_seq	R2_53	R2	69.94
01ab63ae-94b3-4234-9d7c-7641b3dc6b8e	Nano3P_seq	R2_72	R2	41.91
01ab7390-1f49-430f-9d1b-51f1d9476d03	Nano3P_seq	R2_154	R2	65.08
01abc63e-509d-4317-8dd1-b8ae5462eaab	Nano3P_seq	R1_11	R1	37.14
01ac9927-82e6-4239-a627-40438de422dc	Nano3P_seq	R2_72	R2	60.76
01acb8ef-f5bb-4a9e-ba30-5de224167a1a	Nano3P_seq	R2_72	R2	33.05
01acea66-80bf-4568-80e9-ea8048409c95	Nano3P_seq	R1_11	R1	34.41
01ad1493-f975-4e23-9c2b-a6ba67e206dc	Nano3P_seq	R2_72	R2	53.2
01ad7104-c7b0-4d70-a891-cb4943de761a	Nano3P_seq	R2_72	R2	44.07
01addb51-397c-4a57-9f04-d05532409e1c	Nano3P_seq	R2_14	R2	67.09
01aefdf4-59fa-40d2-ac65-30f81be5b253	Nano3P_seq	R2_72	R2	58.42
01af0030-7f47-43cc-918a-2666876eb2be	Nano3P_seq	R2_72	R2	58.11
01af047f-bc96-4845-b2ad-8df780c1ca15	Nano3P_seq	R2_65	R2	66.1
01af0d72-895c-4ae0-bb8b-a05b8f30f896	Nano3P_seq	R2_72	R2	71.42
01af3d92-dfba-4ef9-a14f-50b43544de86	Nano3P_seq	R2_154	R2	59.75
01afdee0-5932-4ed4-b9b9-0dc532712bda	Nano3P_seq	R1_103	R1	29
01afeb8e-a320-4950-be9a-5f3358fc3688	Nano3P_seq	R2_72	R2	56.38
01b015e4-b487-48a8-b322-732ff577e164	Nano3P_seq	R2_72	R2	38.74
01b02d08-4c47-416c-9c3b-ef7e5ffbc2a6	Nano3P_seq	R2_72	R2	44.56
01b05943-068b-4306-88df-f567422ff06e	Nano3P_seq	R1_103	R1	24.86
01b18c85-1249-442b-a1d6-1aca90bcd225	Nano3P_seq	R2_46	R2	54.37
01b2720a-acdb-4b78-b127-5cb36fb47a8a	Nano3P_seq	R2_72	R2	54.54
01b279a4-cb48-44ca-bd44-cac9c8d9d36a	Nano3P_seq	R2_150	R2	69.98
01b27cd8-4dc7-41b7-86da-26e4960c67e3	Nano3P_seq	R2_72	R2	35.49
01b34157-465e-40d3-869d-3f611f67ceca	Nano3P_seq	R2_26	R2	59.82
01b3eea5-5ce7-40cc-bc31-19412ca41a81	Nano3P_seq	R2_154	R2	67.04
01b44096-a647-458e-b929-50349f95bfca	Nano3P_seq	R2_72	R2	44.77
01b47d79-6f2d-45d2-b01c-fa975bb99266	Nano3P_seq	R2_46	R2	68.16
01b4fcdf-b191-4ce5-b7af-c4f164c1bc22	Nano3P_seq	R2_72	R2	54.79
01b566c3-1527-44b7-9390-cff33e97c2ca	Nano3P_seq	R2_72	R2	33.99
01b627c9-daf3-4c22-8c94-4e81134f546e	Nano3P_seq	R2_150	R2	74.21
01b67854-dadc-4b40-8d8b-431980685cc1	Nano3P_seq	R2_14	R2	69.78
01b773f3-a080-4414-9733-c7a8d22bf3e1	Nano3P_seq	R2_72	R2	52.86
01b7d51a-b046-443e-93bb-7dd266e843c0	Nano3P_seq	R1_92	R1	40.33
01b82998-2bb1-4b45-a1f2-58bb4ff9d2c7	Nano3P_seq	R2_72	R2	72.08
01b85e7f-deee-4f35-832c-8710145e883b	Nano3P_seq	R2_72	R2	43.83
01b87d37-c54d-4477-8f81-1ae1498b7988	Nano3P_seq	R2_72	R2	60.43
01b8b34f-9e68-4584-a99d-95059691bf22	Nano3P_seq	R2_72	R2	44.74
01b8e954-33e8-4f42-81c0-e6a9972af702	Nano3P_seq	R2_72	R2	68.71
01b9077a-127e-4bd1-b1dc-3a105dc5a964	Nano3P_seq	R2_150	R2	52.89
01b934b1-82e9-4150-9716-e5446d33b859	Nano3P_seq	R2_53	R2	88.42
01b9756f-81ec-4db6-87b0-bc085769d047	Nano3P_seq	R2_72	R2	42.97
01b9d5bf-dcf1-40d4-8350-ae97957ccedb	Nano3P_seq	R2_72	R2	54.08
01b9f5f8-7fc4-4f54-9f89-759ceefb8034	Nano3P_seq	R2_72	R2	47.08
01ba01f8-f1c5-4bde-9df6-7dce7ff08db8	Nano3P_seq	R2_72	R2	70.16
01bb11d1-9040-4da0-b3fb-4f2b52a2d8b6	Nano3P_seq	R2_72	R2	78.2
01bbc7c9-1865-4245-8dd7-28bfcf145467	Nano3P_seq	R2_65	R2	47.06
01bc39db-8bd4-4c68-b785-f5647248a705	Nano3P_seq	R1_11	R1	30.08
01bcc5f8-e27d-4334-9a11-a02a3c92c9a3	Nano3P_seq	R2_72	R2	48.34
01bd1c4d-5bc9-4171-ba1e-17729ca4e615	Nano3P_seq	R2_14	R2	65.27
01bd83e6-e45a-44f9-8fba-f4503a1a987c	Nano3P_seq	R2_72	R2	47.78
01bed612-d4dd-4a2a-8f79-a486ab08c775	Nano3P_seq	R2_72	R2	45.21
01bed8ab-3f38-41ec-a2d3-4f2c40968ef4	Nano3P_seq	R2_42	R2	66.74
01bf56fb-8f15-47c2-a26d-b363916f2cef	Nano3P_seq	R2_72	R2	45.34
01c052d7-fc2a-4079-812c-e3e89bbc2bd1	Nano3P_seq	R2_14	R2	89.76
01c1226d-1132-41b5-ada6-25255a1c9b65	Nano3P_seq	R2_14	R2	49
01c16703-f8c9-4ac3-a0a2-838d99655e96	Nano3P_seq	R2_72	R2	79.48
01c16cbc-0425-49e2-971f-b3e13a6f52e4	Nano3P_seq	R1_11	R1	26.08
01c195fe-0325-4e66-84d4-e63ac4d1993b	Nano3P_seq	R2_53	R2	52.92
01c1ae4a-37e1-4c80-ac91-acc1274ee3c4	Nano3P_seq	R2_72	R2	57.38
01c2b8ab-8504-4d8d-be38-2080719a1f80	Nano3P_seq	R2_14	R2	79.32
01c3401d-86ab-482f-a3d4-afbad9a61113	Nano3P_seq	R2_72	R2	71.01
01c35fc4-1a71-40a4-8c86-02ecf494fa73	Nano3P_seq	R2_72	R2	46.62
01c53b4c-27ec-4124-9c29-bd4ac381670a	Nano3P_seq	R2_46	R2	75.28
01c5f31b-4a3b-40d5-ba14-95c92d9c33c3	Nano3P_seq	R2_53	R2	71.59
01c62fd9-966a-4713-b418-321b5053dac5	Nano3P_seq	R2_72	R2	74.61
01c6f401-9292-4b76-9852-46f8bb093f83	Nano3P_seq	R1_14	R1	31.35
01c708aa-c91f-4da0-88f2-24882fdef022	Nano3P_seq	R2_72	R2	49.08
01c76834-e09e-449c-83bc-9ed99f664f72	Nano3P_seq	R2_72	R2	36.48
01c78621-57c3-4296-93fc-e44568db7789	Nano3P_seq	R2_72	R2	59.68
01c7a9d9-e5b7-4402-8d8d-1a05735dbdee	Nano3P_seq	R2_41	R2	60.29
01c8aa1d-8fa4-4865-8f28-a68a6955c361	Nano3P_seq	R2_150	R2	55.57
01c8acce-59a4-412a-a475-b4cf219a09fc	Nano3P_seq	R2_14	R2	69.29
01c8fea5-88bb-4a51-8401-e1f388c2a7dc	Nano3P_seq	R2_72	R2	72.35
01c9419e-79cc-40ca-9fea-df60b4dc2bc3	Nano3P_seq	R2_72	R2	49.36
01c94f47-5363-4a54-94a2-4636b0e0337b	Nano3P_seq	R2_154	R2	54.95
01c9cdc0-3d79-4001-be5f-676c00999d73	Nano3P_seq	R2_72	R2	56.15
01cbf65d-e130-4ca0-b5b7-d8b69d3294cc	Nano3P_seq	R2_117	R2	53.23
01cebf72-8fdd-4250-8a18-984eae57c18b	Nano3P_seq	R2_14	R2	68.8
01d058eb-7718-4284-b536-d93534b4a5cb	Nano3P_seq	R2_65	R2	63.32
01d067a3-ead0-4e4b-ae87-dd17c48d9d45	Nano3P_seq	R2_72	R2	70.7
01d0f844-3218-4db0-82c4-ec253f1dde07	Nano3P_seq	R2_72	R2	44.1
01d10501-68ef-478f-9339-28dd79a750ed	Nano3P_seq	R2_72	R2	62.57
01d2d24f-1dec-48b6-bb65-b472b64ababf	Nano3P_seq	R2_38	R2	65.29
01d2d312-8e79-4eb0-ae23-4881ccd55746	Nano3P_seq	R2_72	R2	77.3
01d330bb-08e1-4b20-9818-e794fac7324f	Nano3P_seq	R2_72	R2	70.53
01d41503-bf8f-445b-a468-abd7c5fbe3b9	Nano3P_seq	R2_140	R2	66.14
01d41ec3-0041-4976-a949-509e6e1c147a	Nano3P_seq	R1_103	R1	27.71
01d4326a-dfb5-4eeb-8c4c-7be8f83417fa	Nano3P_seq	R2_72	R2	65.83
01d56763-98e9-4882-a49a-6608ee3266f7	Nano3P_seq	R2_14	R2	61.64
01d58bf7-b13b-4e82-b83a-d7979b58f4ff	Nano3P_seq	R2_6	R2	61.62
01d66ed6-70b6-46cc-9fc6-02645b661a9d	Nano3P_seq	R1_11	R1	0
01d6afe5-25ec-409e-ac91-44f18dbdee99	Nano3P_seq	R2_72	R2	64.59
01d6f995-fdd0-457c-8a0f-04d773b5c3d9	Nano3P_seq	R2_72	R2	41.77
01d76a38-e632-49c1-8a56-f6509cbc2f77	Nano3P_seq	R2_14	R2	58.92
01d786f1-e755-4b20-8214-f1977c269590	Nano3P_seq	R2_72	R2	77.49
01d811bc-7281-4204-a0e6-25fca7a28c72	Nano3P_seq	R2_72	R2	65.67
01d8ab4c-0eee-48ca-8f8e-69b931ef5fb1	Nano3P_seq	R2_72	R2	30.2
01d8c7c0-6b23-469e-9cd4-fbcc7f115113	Nano3P_seq	R2_65	R2	0
01d96d26-3270-40c9-ae38-fe675e938abe	Nano3P_seq	R2_72	R2	58.45
01d9a155-dadb-47f2-9653-a470ad26326e	Nano3P_seq	R2_65	R2	58.42
01da20f6-1425-4201-8c53-ba1a9ed70646	Nano3P_seq	R2_72	R2	70.58
01da5fdf-11e7-47f2-a3e3-c84c341daf95	Nano3P_seq	R2_154	R2	0
01db037d-2f49-44b8-af44-7295bd61acd1	Nano3P_seq	R2_72	R2	65.52
01dc929d-1e12-467b-91e7-991172e37571	Nano3P_seq	R2_150	R2	64.2
01dc9645-9c32-4982-bbed-43924d2bd32a	Nano3P_seq	R2_14	R2	68.18
01dcc5b9-409d-4dc2-9d88-dc8f3504a8d6	Nano3P_seq	R2_72	R2	41.14
01dd08ee-0093-4759-843c-664d019aa07d	Nano3P_seq	R2_72	R2	75.54
01dd4b14-2ef1-44d3-be78-fb02183e5fbd	Nano3P_seq	R2_72	R2	47.92
01ddaa98-f4be-4a62-86a7-5c4a3ef9c6e0	Nano3P_seq	R1_11	R1	26.67
01ddb004-ac28-44b5-b193-6479baa94957	Nano3P_seq	R2_65	R2	74.59
01ddd504-7e7e-4cf0-9d09-0b223aed1dbe	Nano3P_seq	R2_72	R2	36.97
01dddc5f-f058-42dc-beaa-ce625205816a	Nano3P_seq	R2_14	R2	55.74
01de730e-09e4-43d9-91b2-fa32fdd1ab05	Nano3P_seq	R1_22	R1	37.07
01de8459-86ef-493b-95ea-9a11e5a78d6b	Nano3P_seq	R2_154	R2	68.71
01dea826-69e7-4bc7-afef-9ed41b993f9a	Nano3P_seq	R2_150	R2	64.43
01def295-cd40-4e78-bda0-62c264353e8f	Nano3P_seq	R2_154	R2	59.9
01e05f62-9376-4ecf-9eb7-4f86795200fc	Nano3P_seq	R2_72	R2	51.11
01e0f54a-6d21-40ba-8e6c-14e0a028b634	Nano3P_seq	R2_72	R2	50.06
01e1480c-2179-4fbb-a347-f26a6d2c2028	Nano3P_seq	R2_53	R2	61.83
01e17585-3b8d-4988-a4d3-d271a1baff78	Nano3P_seq	R2_150	R2	61.6
01e193eb-7e17-462b-8525-4ac90ea46de1	Nano3P_seq	R2_72	R2	69.82
01e1c1fa-1ec0-415c-883d-75d016a1c912	Nano3P_seq	R2_154	R2	74.39
01e1fb36-d8ce-4f55-94a6-b999ea3d2d51	Nano3P_seq	R2_53	R2	55.15
01e210ce-ed07-4955-8682-b4bd96f8d950	Nano3P_seq	R1_103	R1	0
01e22189-119d-4094-af07-6d4684202db2	Nano3P_seq	R1_14	R1	23.35
01e23673-896f-4f48-a883-7c23c87afa83	Nano3P_seq	R2_72	R2	44.87
01e2929b-7e81-45b8-acdb-cfcf5fa2bcf9	Nano3P_seq	R2_46	R2	82.72
01e2d2ab-800f-41cb-bbb9-2b2a182d6cfd	Nano3P_seq	R1_14	R1	38.34
01e2d592-6a7d-4081-a4f7-34e701073bfc	Nano3P_seq	R2_72	R2	68.02
01e33628-b7d9-4fba-a91d-6226709ea53d	Nano3P_seq	R2_14	R2	76.84
01e3c09b-3b62-48ec-8467-ae0ac27aa9ad	Nano3P_seq	R1_41	R1	38.86
01e41a1a-3014-49d6-8b9e-e704a7b2dbe9	Nano3P_seq	R2_72	R2	76.52
01e4640f-cd3b-4450-b300-f85128508b7d	Nano3P_seq	R1_103	R1	28.39
01e4b315-8db6-4bf1-a5c3-60980a45a5e2	Nano3P_seq	R2_14	R2	70.12
01e4ff6a-db2a-49c1-818c-bf16f14224bf	Nano3P_seq	R1_92	R1	42.55
01e52cc9-c3fe-4cfd-aacf-6027e63aea6f	Nano3P_seq	R1_11	R1	0
01e63e22-8cf4-467e-8b98-284b16326519	Nano3P_seq	R1_14	R1	41.48
01e6a411-468b-4544-853a-2bcb0db3da2e	Nano3P_seq	R1_11	R1	39.16
01e75b7f-e3fe-4f41-acb2-0ea41acef4e2	Nano3P_seq	R2_53	R2	19.11
01e7a04a-d045-4443-84ea-71d7d1de8dbd	Nano3P_seq	R2_14	R2	55.61
01e86d03-a566-4d61-9a89-2d84836a3152	Nano3P_seq	R2_65	R2	73.41
01e8c507-f3a1-4eca-9625-c34f2e52ee86	Nano3P_seq	R1_14	R1	34.25
01e8ffcc-035b-46b2-89e0-222b7233a5d7	Nano3P_seq	R2_14	R2	56.06
01ea3263-a1bd-4148-a7f9-4c64f40b7a90	Nano3P_seq	R2_65	R2	81.58
01ea9ac2-7aba-4f32-a4d5-16763286ff56	Nano3P_seq	R2_72	R2	44.63
01eaba0a-c322-432d-bf63-757458154231	Nano3P_seq	R2_154	R2	88.71
01eb9a96-e6d7-4169-ac73-ff0aaafa1792	Nano3P_seq	R2_14	R2	44.81
01eccd20-3aa9-482d-8727-8e336e947518	Nano3P_seq	R2_72	R2	73.6
01ed8c16-c6bb-4b64-87c8-a9812f65defa	Nano3P_seq	R1_31	R1	27.81
01ed9bc3-8e4a-4e59-a6f4-cf8d5067409c	Nano3P_seq	R2_154	R2	55.04
01edd9d8-732f-4d34-94ac-1404dedbd23c	Nano3P_seq	R2_72	R2	66
01edf3f4-d9e6-40ad-82b2-b574b389328d	Nano3P_seq	R1_11	R1	41.37
01ee9a10-7f5d-46d3-86ba-18a693d6d11f	Nano3P_seq	R2_72	R2	44.66
01ef8b61-81da-4322-98a4-68df699099b2	Nano3P_seq	R2_41	R2	62.76
01f0d47f-0981-4eb1-a866-aa3b515b9034	Nano3P_seq	R2_72	R2	47.8
01f1b2e0-654b-4d82-8e34-6be05b7fb563	Nano3P_seq	R2_72	R2	71.43
01f1d5a0-640f-45c6-9e36-59ec5db00c8f	Nano3P_seq	R2_72	R2	44.1
01f1ffa2-281b-40d3-ba84-5785232b9d5c	Nano3P_seq	R2_72	R2	33.88
01f285d1-1e05-48f6-90fc-2af13aa6f0d9	Nano3P_seq	R2_154	R2	74.62
01f2b974-e551-4b94-b698-da15c826e71d	Nano3P_seq	R2_72	R2	69.13
01f33d25-381a-4944-a0a3-fa94c80ac222	Nano3P_seq	R2_72	R2	44.85
01f33ff0-b2d6-4d91-8ee3-b71195aeba0b	Nano3P_seq	R2_41	R2	69.07
01f35524-8d49-4d1f-91d3-e0b17482fb36	Nano3P_seq	R2_72	R2	59.63
01f38e56-e841-42c7-ad48-493c5a9e1b1d	Nano3P_seq	R2_72	R2	62.93
01f4d8a8-1cb0-418a-9346-2ef06e8036bd	Nano3P_seq	R2_150	R2	62.76
01f68a3b-a0fc-4978-947d-64467d582810	Nano3P_seq	R2_14	R2	72.17
01f69641-8262-4350-acaa-f40e447bbaff	Nano3P_seq	R2_72	R2	41.33
01f7aada-eb8c-445e-a781-4167d40a9477	Nano3P_seq	R2_14	R2	66.64
01f857cb-f727-4212-b4d8-a85aee6a3e76	Nano3P_seq	R1_11	R1	35.72
01f87722-7192-4111-a940-b31c9ef4eace	Nano3P_seq	R2_72	R2	50.91
01f88325-f4fe-4081-86be-f3b3915cb97e	Nano3P_seq	R2_72	R2	54.75
01f8b887-b426-4070-826e-87d5b219e927	Nano3P_seq	R2_72	R2	37.68
01f90b59-9f0d-4690-9adb-42332039b3b6	Nano3P_seq	R1_14	R1	27.23
01fa36c4-a6d7-4483-a351-c0ca721c8168	Nano3P_seq	R2_65	R2	70.1
01fa7229-9886-4921-9dde-c8fdc3b3e125	Nano3P_seq	R2_53	R2	67.1
01fae962-f10e-48fd-9848-bb5ed0dcbf34	Nano3P_seq	R2_154	R2	70.3
01fb86c3-1d8b-426b-b8c6-02cc8fcfa20b	Nano3P_seq	R2_72	R2	38.45
01fd530a-25fb-4fc7-826b-47c90e660097	Nano3P_seq	R2_72	R2	76.36
01fdc8c5-dd46-4ec8-85f0-d078705578af	Nano3P_seq	R2_72	R2	56.88
01fe1031-7c80-4efd-bafb-8eae90ee2441	Nano3P_seq	R1_103	R1	31.68
01fe54d9-b687-44f6-adf8-d55540bb343f	Nano3P_seq	R2_72	R2	49.94
01fe613b-abaa-4847-a26f-cc02c7389e9e	Nano3P_seq	R2_72	R2	63.91
01ff2f38-3365-4f88-b7a7-d4590575831d	Nano3P_seq	R2_72	R2	70
01ff8a04-6a42-43d9-8716-02f0cc68ec44	Nano3P_seq	R2_6	R2	47.44
02010311-2469-448d-b6d9-b14e45ade067	Nano3P_seq	R2_6	R2	61.95
0201fedd-1d29-4382-9b9e-898513ff1904	Nano3P_seq	R2_72	R2	48.5
02028aff-77d6-4510-9005-5bce59f82700	Nano3P_seq	R2_72	R2	50.79
0202bdf1-987d-4a29-9490-dcb3c39b3ee1	Nano3P_seq	R2_46	R2	54.95
0202c91d-f9cd-4d3c-8d1a-a0fd4f353912	Nano3P_seq	R2_65	R2	66.37
0202d071-8984-487f-b27e-44119a3ae830	Nano3P_seq	R2_14	R2	65.75
0202d564-4776-4a44-a17c-4ab312afeb00	Nano3P_seq	R2_72	R2	36
0202ef34-240d-450a-ae43-c306b9fe5b05	Nano3P_seq	R1_11	R1	15.67
02034720-67c9-44c5-bdd0-6d195218ce2b	Nano3P_seq	R2_14	R2	63.24
02039185-34fe-41dd-9587-8ff52a6b044f	Nano3P_seq	R2_14	R2	65.35
0204582d-f87a-48b4-b0cc-bc6bafe5f227	Nano3P_seq	R2_53	R2	62.65
02045fca-f103-4e5b-a40d-576e86866a78	Nano3P_seq	R2_72	R2	46.4
0204e105-a5fa-4815-89de-4ceaa45f6da9	Nano3P_seq	R2_154	R2	73.93
0205313a-8cd8-4117-b1d5-5e0c0257ea1f	Nano3P_seq	R2_42	R2	75.8
02055001-2524-4234-8dfd-b1c351b091af	Nano3P_seq	R1_11	R1	29.37
02057bef-468e-46a3-8abf-b889d4cff1fc	Nano3P_seq	R2_14	R2	91.85
0205cff5-ab8a-47b2-90e0-c1cf9092e135	Nano3P_seq	R2_150	R2	70.75
0205def9-e387-4236-be9f-d9fbefb245ee	Nano3P_seq	R1_13	R1	34.53
0206c106-c9f0-4aad-82b1-3432a35c11e2	Nano3P_seq	R2_72	R2	53.94
0206eb7f-d6ea-4347-8244-ec165765dc5c	Nano3P_seq	R2_72	R2	36.52
02074333-00a6-4ff4-8aff-0c81c6eaef38	Nano3P_seq	R1_92	R1	19.88
02074ab7-f60d-4a81-b598-e7725c73e4f8	Nano3P_seq	R2_53	R2	60.42
02088d5f-d95d-4219-b1ec-076d2c156f42	Nano3P_seq	R1_103	R1	30.88
020911d5-bf1d-428a-aaa4-b009f2fafde7	Nano3P_seq	R2_42	R2	57
020950ad-57fd-4f7e-8708-9772e034c55a	Nano3P_seq	R2_72	R2	39.59
020a07bb-7dfb-428b-af88-6e0a6a89289a	Nano3P_seq	R2_14	R2	59.54
020b8506-5e42-4b66-b69e-1d37c5dbc25a	Nano3P_seq	R2_72	R2	64.05
020bb1b9-d250-4f2e-b74b-a63c42751a59	Nano3P_seq	R2_72	R2	51.19
020ccb6b-3c0d-41b1-b6d3-8217954a971c	Nano3P_seq	R2_72	R2	46.11
020d5568-96af-4767-99b5-94ca628c5687	Nano3P_seq	R2_72	R2	68.98
020e49e2-3cdf-4794-b832-3c333d706a4d	Nano3P_seq	R1_103	R1	37.19
020e4cd0-19d2-4475-9b21-7566f119c4dc	Nano3P_seq	R2_72	R2	30.59
020e9787-db4d-4576-83b6-ed4d5f555872	Nano3P_seq	R2_72	R2	38.63
020eba64-91e2-4bd8-87dc-7d7fc8336aac	Nano3P_seq	R1_11	R1	27.12
020ecda2-c1bc-4197-a0d7-809bf9880d87	Nano3P_seq	R2_53	R2	60.64
020ef097-cc0a-4553-85a9-0292d3ff2014	Nano3P_seq	R2_72	R2	58.79
020efc50-332a-4154-aa0f-19bdaaa0a648	Nano3P_seq	R2_72	R2	54.63
020f454a-4673-43b8-9524-b3c35c55412f	Nano3P_seq	R1_14	R1	37.43
0211a650-83ef-443d-a04b-341651d78e3c	Nano3P_seq	R2_72	R2	58.29
0211cefc-019a-4913-8666-b552119f2140	Nano3P_seq	R2_72	R2	47.34
02120de4-b403-4d44-bb3e-6fbef330d4c7	Nano3P_seq	R2_72	R2	54.55
021228a2-69d6-4add-a20d-8e83f305ad84	Nano3P_seq	R2_72	R2	41.97
0212ed3a-ba65-4055-b072-d7d0038af152	Nano3P_seq	R2_65	R2	65.07
021362a7-f992-470a-ba1b-9b6947a4a7a8	Nano3P_seq	R2_72	R2	38.28
0213b5a5-49b3-4e41-901d-794a3c5d5c30	Nano3P_seq	R2_72	R2	67.01
02152230-c5e1-4277-b2de-bd918aee9378	Nano3P_seq	R2_26	R2	28.33
02154ebc-7411-42d1-89db-9518f2ed2ebd	Nano3P_seq	R2_72	R2	67.17
0215715e-b065-4151-a011-43b68f1a613d	Nano3P_seq	R2_46	R2	61.12
02157549-bf48-4056-bdc4-7669230783d5	Nano3P_seq	R2_72	R2	56.28
0215e24d-4459-46ab-9664-3c286db58ae8	Nano3P_seq	R1_73	R1	60.29
0216588b-aaf0-4b69-a096-e39c31b951f2	Nano3P_seq	R1_11	R1	28.96
0216759f-0790-4d43-8922-aecebe3b065d	Nano3P_seq	R2_72	R2	83.24
0216ca45-51e6-4d9a-9bb7-df98e19065ad	Nano3P_seq	R2_46	R2	67.94
0216d4c5-796e-419f-89ff-20d5e144991f	Nano3P_seq	R1_103	R1	27.5
0216e3bd-2a34-44ad-b4fb-cdce775dc6a8	Nano3P_seq	R2_72	R2	52.4
02177d48-5ac0-4dad-ab55-027cb03a69cc	Nano3P_seq	R2_46	R2	67.91
021782e0-c480-47ea-a8c2-bedbde61369d	Nano3P_seq	R1_11	R1	9.49
02178491-304f-4fc5-9a8b-c8ce8f737ead	Nano3P_seq	R2_38	R2	54.89
02183dbe-d598-4342-bcad-d1e64b47adaf	Nano3P_seq	R2_72	R2	79.41
0218736e-6920-457c-b145-212428722f2b	Nano3P_seq	R2_72	R2	42.43
02197c43-6097-44d7-8665-a647e24ec736	Nano3P_seq	R2_72	R2	45.2
021a1b03-aa35-452a-b3de-adb4918a3c1e	Nano3P_seq	R2_14	R2	66.54
021a3427-7f1d-4532-adba-713d6841245e	Nano3P_seq	R2_72	R2	24.13
021a546a-7f16-4a88-ae38-a5dd81afa748	Nano3P_seq	R2_72	R2	52.63
021a557e-4d0d-4eaa-aa79-3930d9d10d9a	Nano3P_seq	R2_53	R2	56.3
021acb6d-ce91-416c-bc0b-ccd3081d4194	Nano3P_seq	R1_11	R1	23.37
021b0371-d269-459d-92f3-40a201a55fc5	Nano3P_seq	R1_14	R1	26.82
021b9845-b434-4d3a-9b12-adc1f38cf73a	Nano3P_seq	R2_72	R2	68.38
021c01f4-d12f-4361-9881-aa7f6407ae40	Nano3P_seq	R2_72	R2	40.5
021c03de-3147-49ce-a0db-254b5a6d93bb	Nano3P_seq	R1_73	R1	14.99
021c3bd4-cbdb-4fd4-a3a7-df016357b8e9	Nano3P_seq	R2_65	R2	60.78
021c721d-d33a-4fe4-8efa-fe4f281779f5	Nano3P_seq	R1_11	R1	42.46
021c99d1-be68-471f-a740-bf0bb4808748	Nano3P_seq	R2_72	R2	41.94
021cf37f-8983-45f5-af73-a65a4a1ea901	Nano3P_seq	R2_72	R2	65.28
021d3c10-c8a3-43cb-9c38-eb6f359134fe	Nano3P_seq	R2_72	R2	37.54
021de579-4108-4ab7-8c8f-808b1156188d	Nano3P_seq	R2_72	R2	31.49
021e49d7-265c-4941-a214-13ff62745e9b	Nano3P_seq	R2_72	R2	48.11
021ed2e4-3a2d-4298-bbe2-8cb0d5eb067e	Nano3P_seq	R2_154	R2	63.46
021ff8f8-0e5e-4521-a227-50c3eb4c7829	Nano3P_seq	R2_65	R2	66.93
0220af1c-19fa-4d12-bee4-a52f92d0409d	Nano3P_seq	R2_72	R2	44.57
0220fcdc-4233-4170-b497-f4ee86e07637	Nano3P_seq	R2_72	R2	43.36
02212cc5-1420-4b82-883e-cbebe0180c4c	Nano3P_seq	R2_72	R2	39.52
0221b7b1-3e88-4277-b77c-a1815c1d2e48	Nano3P_seq	R2_150	R2	22.88
0222e8c3-ccec-4261-8f02-f8299d940556	Nano3P_seq	R2_72	R2	65.78
022324bf-86bd-403d-be7f-6c31caf80631	Nano3P_seq	R2_26	R2	59.62
0223a47a-1001-4868-a704-6aba5bc2561c	Nano3P_seq	R2_72	R2	70.88
0224e7a1-6e38-4773-bb5c-cf8e3c2d2d4e	Nano3P_seq	R2_72	R2	65.72
022674ed-0d4c-41f6-97e8-36f33c6df990	Nano3P_seq	R1_92	R1	0
022723da-ea71-4840-b415-b047b86fee3a	Nano3P_seq	R2_46	R2	60.93
0228196a-7742-4923-8d02-7f2470630a37	Nano3P_seq	R2_154	R2	37.26
0228e47c-3359-4a87-bc9f-be995cfd889f	Nano3P_seq	R2_46	R2	54.59
0228f034-6f4f-4565-a1d1-0bbf9638de5a	Nano3P_seq	R1_103	R1	37.83
02291a14-bd9d-4938-b873-a27ff06e6073	Nano3P_seq	R2_154	R2	48.17
02298974-f97a-48ab-ae15-4adc971f5547	Nano3P_seq	R2_72	R2	68.42
0229b00b-1b9d-4965-bec8-e37f54541b0e	Nano3P_seq	R2_72	R2	65.09
022a0eb5-a045-42f8-aa46-8b263cd1e832	Nano3P_seq	R2_72	R2	41.43
022ad060-beec-43b3-b7eb-04d6dc9f0e30	Nano3P_seq	R2_72	R2	39.95
022ca835-e944-42ea-a350-6455ae3fc020	Nano3P_seq	R2_72	R2	51.86
022e9cb1-1eda-4881-b992-bbd54c976861	Nano3P_seq	R2_72	R2	76.65
022ea451-f883-402e-98ff-cebeacaa3838	Nano3P_seq	R2_72	R2	65.7
022eddbc-2ff6-4690-81cb-64860d16ed9b	Nano3P_seq	R2_14	R2	68.4
022efddc-c930-4d06-b1c7-341f46ba62b3	Nano3P_seq	R2_72	R2	78.47
022f0438-3559-4320-8b5d-d109e1a672f6	Nano3P_seq	R2_72	R2	32.53
022f1049-1087-486d-85ca-ae7a7e634c50	Nano3P_seq	R2_53	R2	53.97
022f3c97-57ac-4c86-824b-b54cac6bdc45	Nano3P_seq	R2_72	R2	37.77
022f40e5-443c-4b4f-b87a-21257f715069	Nano3P_seq	R2_72	R2	56.51
022f7d8b-a1dc-4ef1-8b46-e16cca4e2254	Nano3P_seq	R2_72	R2	33.74
022f8aa6-891a-495c-8624-8aca36add2be	Nano3P_seq	R2_72	R2	58.52
022f9684-251a-4f48-8e69-555a0e472d77	Nano3P_seq	R2_72	R2	67.9
022feb33-cb83-41c9-bf77-b23fc480d7cd	Nano3P_seq	R2_72	R2	49.25
02305407-47cc-4865-a776-81a004f162a2	Nano3P_seq	R2_154	R2	0
02306d2b-7fbd-415f-8ff0-941ee651f7f6	Nano3P_seq	R2_72	R2	62.04
02309cc4-73fc-4c98-81c9-df07f491635b	Nano3P_seq	R2_72	R2	63.06
0230b8d1-31fa-45f4-a038-4f123799bba1	Nano3P_seq	R2_72	R2	61.94
0230c486-544d-437f-9a70-91f8859395c3	Nano3P_seq	R2_72	R2	66.75
0230c4a5-33eb-4b0d-8b2d-9ad034636487	Nano3P_seq	R2_42	R2	53.21
0230eca7-e90e-4124-8b95-d02c8f9b42d6	Nano3P_seq	R2_72	R2	36.04
023151d7-8eda-40d3-b4f1-67f190447dac	Nano3P_seq	R2_150	R2	69.76
02318cbc-db6d-4179-b806-1fb65b582f68	Nano3P_seq	R2_72	R2	48.05
0231d9f4-de63-408a-8dae-57bc20caad4b	Nano3P_seq	R2_65	R2	24.18
02320535-60dc-44ef-8b33-8cb24876e3b0	Nano3P_seq	R1_11	R1	40.41
02336ac3-824b-48bc-ac0b-9035f585574d	Nano3P_seq	R2_72	R2	60.42
0233e9ad-e935-4e88-95b8-2cf49859c399	Nano3P_seq	R2_72	R2	87.55
023418ab-177e-4ac8-ac42-f56b5c07c408	Nano3P_seq	R2_72	R2	40.14
02341b04-0157-4b8c-9bbf-0be896a8799b	Nano3P_seq	R1_11	R1	25.46
0234733d-dfa3-40e0-ba16-acc33d1c92f6	Nano3P_seq	R1_92	R1	41.79
02348354-197a-4619-923f-129aac5c99fb	Nano3P_seq	R2_72	R2	56.19
023486be-8192-4565-a1b1-fccc16c8b1b5	Nano3P_seq	R2_72	R2	0
0235e8ba-29ee-4046-a3c6-611ecfe4a28b	Nano3P_seq	R2_154	R2	73.63
0236722e-9b49-4d11-b297-48f66f1a4e1f	Nano3P_seq	R2_72	R2	38.24
02370209-82ea-417b-a4be-e7d6fec35fd2	Nano3P_seq	R2_72	R2	69.43
02382254-bc4f-4341-a89f-9acf86eb8981	Nano3P_seq	R1_11	R1	37.3
023868ac-2602-4263-ade9-72397c079a9d	Nano3P_seq	R2_72	R2	58.02
023a5f73-4094-47ec-b0c0-7f5a7a8272bb	Nano3P_seq	R2_72	R2	57.6
023a7904-ef13-4747-b93b-9b63d24db21e	Nano3P_seq	R2_72	R2	33.7
023ab43e-22cc-4421-bd3a-cf3ac051f906	Nano3P_seq	R2_72	R2	66.23
023ae0df-65fe-45d7-8529-4b2951d04856	Nano3P_seq	R1_11	R1	28.38
023b2d80-9e93-45c1-9f74-c0651518dc9e	Nano3P_seq	R2_72	R2	42.22
023b8fcb-0f46-447b-b8ac-550fef520bc7	Nano3P_seq	R2_154	R2	66.47
023c2890-d035-4309-b4db-ec9844b3aa1a	Nano3P_seq	R2_72	R2	36.63
023dc2d5-a081-4b6d-9752-4fc4bfa7ed38	Nano3P_seq	R2_46	R2	67.48
023e0432-26cb-42ad-ab69-4a401bd3b261	Nano3P_seq	R2_46	R2	77.4
023e097f-7bfa-489a-86c0-16acbfb72119	Nano3P_seq	R2_72	R2	44.79
023e5ad0-7649-4137-b298-26bf2f4b2255	Nano3P_seq	R2_72	R2	42.32
023f2b59-f50e-4c79-99c8-0b390e56c470	Nano3P_seq	R2_72	R2	59.15
023f5a1a-953f-4227-a776-45dc05379977	Nano3P_seq	R1_14	R1	40.34
023f81c9-3a98-4e13-89c0-8538444630a0	Nano3P_seq	R2_42	R2	74.67
0240b50e-f739-4bba-96e0-cb1160c400a2	Nano3P_seq	R2_65	R2	78.56
0240f224-cd49-41e6-951b-934fbfee1246	Nano3P_seq	R2_72	R2	49.28
02419211-ebca-4389-949c-596e84a08e56	Nano3P_seq	R2_72	R2	78.09
0241b798-e59d-458c-b491-1beb7354e070	Nano3P_seq	R2_65	R2	52.64
0241cc20-71fa-4f2c-9f24-17cecd604d4b	Nano3P_seq	R2_66	R2	65.62
024250d7-c6f6-450d-bd71-ec373c3ec073	Nano3P_seq	R2_72	R2	39.64
02426a88-bf8d-4e46-919a-ce7084e04b4a	Nano3P_seq	R2_72	R2	57.84
024331d2-5c64-4b74-b47b-8409317ca00f	Nano3P_seq	R2_154	R2	74.99
024404ca-e87a-4f4a-b3e2-87c82d0c4102	Nano3P_seq	R2_72	R2	26.17
0245e49a-5f70-4f38-baa2-8178ffe29f98	Nano3P_seq	R2_72	R2	26.35
0246957c-c1a9-461d-969a-538ddae86757	Nano3P_seq	R2_14	R2	71.68
0247195f-e400-46cc-96ab-50efaf4928ea	Nano3P_seq	R2_72	R2	72.28
0247d4e6-9910-4254-b98b-cdd547eeced9	Nano3P_seq	R1_33	R1	35.15
02482e2e-96cc-46db-ad59-4318b0ed527f	Nano3P_seq	R2_72	R2	0
02483b6e-71aa-423d-a281-a63ca9c612cd	Nano3P_seq	R2_72	R2	77.68
02484f33-341e-48e3-975a-25620b70e028	Nano3P_seq	R2_72	R2	36.28
02496b61-8b70-4249-a06e-5bba04684c92	Nano3P_seq	R1_11	R1	45.52
02498aeb-f4f3-4514-aaa4-e9d06a3028c1	Nano3P_seq	R2_72	R2	50.12
0249bdcb-2ff3-419c-af60-888830a6cdcb	Nano3P_seq	R2_72	R2	68.8
0249ee78-cc4c-4a0a-b4aa-180290df07c4	Nano3P_seq	R2_72	R2	40.33
024a3fcc-f5df-4363-a69d-c4ed97066462	Nano3P_seq	R2_72	R2	57.83
024a6bd0-079b-4fd6-8f32-9cb0ddd2dbe9	Nano3P_seq	R2_72	R2	55.36
024b289f-db13-4335-9e17-6f7013594463	Nano3P_seq	R2_53	R2	65.44
024b29c0-5183-4d65-8ef6-5369842c1973	Nano3P_seq	R2_72	R2	37.15
024bcef3-29c7-4f43-9c96-be9d98cfc3bd	Nano3P_seq	R2_41	R2	83.22
024c9ae1-3489-40af-93e8-3d1a5c424986	Nano3P_seq	R1_11	R1	25.39
024d07a2-ed9c-43cb-83ee-f582c11378a9	Nano3P_seq	R2_53	R2	58.95
024d8883-ab01-4d8f-bb4c-8bf515b756d6	Nano3P_seq	R2_72	R2	65.85
024da6fc-e602-4d79-a97e-d2aee9955b2f	Nano3P_seq	R2_72	R2	47.95
024ddbab-4226-4dbc-9e35-c2d2c63f6f75	Nano3P_seq	R2_72	R2	38.6
024e07fb-fec7-4972-ba6e-a99e7198ea1c	Nano3P_seq	R2_14	R2	72.86
024ec673-3465-4b3f-8ab0-69457cb704c6	Nano3P_seq	R2_154	R2	64.37
024ed28a-eaf4-460f-94c2-610aa4c8350b	Nano3P_seq	R2_72	R2	64.83
024f1b3d-fe66-43db-9ec5-b54a09d568d1	Nano3P_seq	R2_72	R2	65.75
024f4f73-05f1-4ea6-9806-80cb2bf5f343	Nano3P_seq	R2_72	R2	71.99
0250423e-4647-4230-bd72-5b7e4fb35654	Nano3P_seq	R1_11	R1	20.48
02513149-0eae-47ed-9279-7f35eb2a1140	Nano3P_seq	R2_38	R2	63.11
025371bb-f1ca-491d-985e-205d5ce5cf32	Nano3P_seq	R2_154	R2	4.72
0253c2bc-3c4f-4923-9eda-9dedb543b5dc	Nano3P_seq	R2_154	R2	74.39
025443f4-326e-48f7-adfb-85f9b5f54d7d	Nano3P_seq	R2_72	R2	69.72
0255070f-a26c-4e9d-9afc-1b679f2d9b12	Nano3P_seq	R2_72	R2	35.66
02550dc4-b337-4690-9c52-63c949662611	Nano3P_seq	R2_72	R2	63.19
0255709a-c0ed-4071-bbcf-bee4ad9ce5e0	Nano3P_seq	R2_154	R2	51.78
0255dfdb-6d7c-49e7-b90f-1c26ae8b38c8	Nano3P_seq	R2_72	R2	64.8
0256fb9a-e8a9-45fa-b849-ac3ceb14c545	Nano3P_seq	R2_7	R2	65.49
02571823-b5c2-4247-86bf-457fd9a3dad6	Nano3P_seq	R2_46	R2	92.72
02577634-1358-4ffe-b719-f65709056f37	Nano3P_seq	R1_11	R1	32.63
0257def7-dfdf-4981-86dc-0154da43b417	Nano3P_seq	R2_72	R2	41.67
0258c1a0-d890-430c-b5ef-0b40fa8e6515	Nano3P_seq	R2_72	R2	54.87
02596798-67d3-40cd-b6e2-47f99c62c73f	Nano3P_seq	R2_72	R2	38.8
0259e7c3-ff84-4f00-9628-231ca7778d99	Nano3P_seq	R1_14	R1	29.61
025a664e-e045-471a-a4a8-8249c2222347	Nano3P_seq	R1_14	R1	32.21
025b4b20-4f41-4a3a-8024-e17c9543b757	Nano3P_seq	R1_31	R1	45.38
025b86d3-d024-40eb-98c6-d0dbf4ecbed4	Nano3P_seq	R2_72	R2	43.78
025bd8a0-c5f4-48f9-a3c0-27f76cd6a874	Nano3P_seq	R2_72	R2	57.63
025c1d1e-0be4-41a1-93a9-acf52d1e9955	Nano3P_seq	R2_150	R2	74.73
025cb7a6-4242-4270-b5cb-00d2d329f6d5	Nano3P_seq	R2_72	R2	62.63
025d075f-46e0-4c24-8af4-3a508978dc7e	Nano3P_seq	R2_46	R2	60.85
025d1448-7264-474c-abef-2bdd806ce1b6	Nano3P_seq	R2_72	R2	54
025dc531-b8d1-495b-91d1-437ddcbc3a1f	Nano3P_seq	R2_42	R2	66.82
025fdb71-3f9d-4b11-b9a8-81bf00a6d214	Nano3P_seq	R2_72	R2	28.05
02607c28-f985-455a-926b-3208d408c30c	Nano3P_seq	R2_72	R2	37.23
0260c6db-c3c4-41a0-a38f-c0eca7997b5f	Nano3P_seq	R2_72	R2	72.42
0260d394-a1c7-4a4d-991b-24bf4b821fa3	Nano3P_seq	R2_65	R2	72.81
0260d7c1-f838-42ec-b101-31620d3f72a3	Nano3P_seq	R2_72	R2	54.04
02613a33-9e30-4f51-9b3a-ac0e51bdb75a	Nano3P_seq	R2_72	R2	38.34
02620334-9a5a-4d3a-a5fb-117b54a63370	Nano3P_seq	R1_11	R1	26.56
026330c9-2c7a-4932-9506-96a49edb0732	Nano3P_seq	R2_65	R2	54.72
026377b3-5f70-40b5-a30d-83ade4ae5eaa	Nano3P_seq	R2_41	R2	18.92
026455b5-42dc-4623-80b1-34d2ca590f3c	Nano3P_seq	R2_72	R2	65.16
02647d37-919c-4268-bd56-829b9e118aaf	Nano3P_seq	R1_11	R1	29.96
02653d0a-1b20-4677-86b3-a644fde9b020	Nano3P_seq	R2_72	R2	48.75
02657e21-24bd-4e87-80f0-1b34dca50efe	Nano3P_seq	R2_72	R2	65.3
0265941c-9075-4649-ae57-a932b640c286	Nano3P_seq	R2_72	R2	65.29
0265bd2b-622b-42f5-9ec6-8cf8879c4ebb	Nano3P_seq	R2_42	R2	68.59
0265fd7b-f028-4232-a208-22b2ac4e8056	Nano3P_seq	R2_72	R2	51.86
02663f3a-579e-42da-8a5b-5832c12ca553	Nano3P_seq	R2_72	R2	62.42
0267d529-ffe7-422a-96b5-1dc190774cc9	Nano3P_seq	R1_103	R1	24.15
026840a5-0159-475c-92c1-9799b87115b2	Nano3P_seq	R2_72	R2	63.04
02684dba-10a7-4eac-a5cd-b624bfb12339	Nano3P_seq	R2_72	R2	38.19
02693a53-e001-4ea1-aa73-56e07e7ab83a	Nano3P_seq	R1_11	R1	38.35
026980f8-1c55-4b2f-8a64-b87f54700eaf	Nano3P_seq	R2_66	R2	60.4
02698dd3-9634-469f-95c9-e53d1533c3de	Nano3P_seq	R2_6	R2	64.96
026a6cac-2e37-42a3-a873-5e799ee5e577	Nano3P_seq	R2_72	R2	47.36
026aba3b-5140-4c22-a5ae-75de2e741ae3	Nano3P_seq	R2_72	R2	72.75
026b34a7-0470-44c3-83f4-1dbe21566cf9	Nano3P_seq	R2_72	R2	48.54
026b8e2b-3701-48fe-bd2c-25e03f5e90f6	Nano3P_seq	R2_72	R2	66.62
026c2b68-598a-4974-b1ba-45982f9f7f1d	Nano3P_seq	R2_154	R2	58.78
026e2094-6eda-4b9a-b051-bc51b96c0d99	Nano3P_seq	R1_11	R1	33.2
026e9970-b3a8-48ee-8809-3816ca8cfa9c	Nano3P_seq	R2_72	R2	63.9
026e9ea9-1934-4bd3-a333-de9c34e2197c	Nano3P_seq	R2_14	R2	81.44
02708f0e-b711-420a-9ea2-ab70fbd617d0	Nano3P_seq	R2_72	R2	59.32
02717162-7e63-48f8-9c91-4ca873f0a101	Nano3P_seq	R2_14	R2	65.28
02734fdf-acab-4995-8284-09b4ec7d9593	Nano3P_seq	R1_11	R1	37.55
027422fd-28f6-49f7-9f30-9a6072c9208e	Nano3P_seq	R2_65	R2	46.24
02742a84-d013-4d97-87fa-1356b547b801	Nano3P_seq	R2_41	R2	56.69
02760b5d-14ed-4501-85ac-db89b0aac4f4	Nano3P_seq	R2_72	R2	45.43
02760cc3-307b-46d6-861c-3d6bba3ed1a7	Nano3P_seq	R2_46	R2	71.8
0276309d-9dbb-4b6f-9f10-16fa73f31d18	Nano3P_seq	R2_72	R2	30.45
0279010d-70ca-4681-ba71-942e3319b34f	Nano3P_seq	R2_72	R2	79.45
0279d638-bc16-44ae-9a3b-0ec5f0fdede6	Nano3P_seq	R2_72	R2	73.36
0279eeb1-5aa9-4241-b4ec-f594ae8532d2	Nano3P_seq	R1_11	R1	31.56
027a186f-0232-4dd6-beb8-42fca83b2cd6	Nano3P_seq	R2_72	R2	52.12
027a9555-bb36-4040-a26c-0e21f314e589	Nano3P_seq	R2_66	R2	47.39
027b585f-fee2-493a-bfc1-86e53001950f	Nano3P_seq	R2_14	R2	63.99
027b97a2-92d7-4e95-adbe-d912f903bc09	Nano3P_seq	R2_72	R2	70.85
027cc646-26ac-4ab7-afa2-8ce6d447beef	Nano3P_seq	R2_65	R2	70.35
027de675-5939-46e4-8661-7e5b0999ec2e	Nano3P_seq	R2_65	R2	96.56
027e8439-15dd-4c2b-9971-f46d5a46b2ce	Nano3P_seq	R2_72	R2	62.91
027ef289-85d7-4123-95c1-4b8d8dcd77d3	Nano3P_seq	R2_38	R2	53.38
027efef9-ff97-4c71-af51-f708b643a555	Nano3P_seq	R2_14	R2	55.91
027f2236-af8e-4b13-b476-34ea6de5e374	Nano3P_seq	R2_72	R2	57.73
027f3a5c-da3a-4a53-9dd0-571323762772	Nano3P_seq	R1_14	R1	35.83
027fa70e-a4e9-4466-9f67-a696b94195b7	Nano3P_seq	R2_72	R2	40
027ff24b-93bc-431c-b6a5-b46bcb7e1534	Nano3P_seq	R2_72	R2	58.93
027ffa49-9b61-4991-9deb-7f73c3a2dcb9	Nano3P_seq	R2_72	R2	32.51
028001a8-aad3-4a7f-8489-ca0b0ea6cfb4	Nano3P_seq	R1_14	R1	52.92
028024d0-e5bc-4847-90b7-332c19be2dd6	Nano3P_seq	R2_46	R2	76.33
02802da5-00b7-4bc6-aac3-00eda60d5ac5	Nano3P_seq	R1_11	R1	24.21
0280960d-5572-41a9-a731-dd53e4e8dd59	Nano3P_seq	R2_154	R2	79.9
02812a19-48d2-4b23-ab6f-98a26439b40b	Nano3P_seq	R2_72	R2	33.7
02820b57-b8a0-4bc2-bcd1-f2818073555f	Nano3P_seq	R2_72	R2	70.62
02823b2c-f29d-4167-80ad-5b13feb5e265	Nano3P_seq	R2_154	R2	62.57
0282677a-c2a9-4a2b-9aa4-64e5f00d7392	Nano3P_seq	R2_65	R2	0
0282e693-24e8-4fd6-9ad0-29ec2a7f3e94	Nano3P_seq	R2_65	R2	59.45
02832c54-2c8a-4e1f-b365-49004c10357f	Nano3P_seq	R2_72	R2	61.7
0283ba48-7e2f-4a78-b17f-a9f7a988cd02	Nano3P_seq	R2_72	R2	59.11
02840a26-6d11-473a-a69f-3a34fafa7c28	Nano3P_seq	R2_150	R2	0
02842460-a127-4672-ace1-ec8c2e23c747	Nano3P_seq	R2_14	R2	59.19
0284b96e-8924-4d2b-a501-1b47c6f75d6c	Nano3P_seq	R2_72	R2	54.69
02860e29-a8ad-40fa-a75c-ffaa2b8bbe9a	Nano3P_seq	R2_154	R2	74.93
028839de-de12-49cb-8739-313546d4ef75	Nano3P_seq	R2_154	R2	26.46
0288b9ed-35ce-4bad-8b38-2d94e1030a44	Nano3P_seq	R2_53	R2	78.6
0288daac-c62d-47bc-92fe-d83276f34682	Nano3P_seq	R2_14	R2	75.64
02892297-c894-4d62-911d-b3e5a9b7765b	Nano3P_seq	R2_72	R2	40.03
028994ec-8e61-4c50-881f-950164583d2e	Nano3P_seq	R2_72	R2	70.16
028a00d7-8697-47d9-ab0a-edd6623babd7	Nano3P_seq	R2_42	R2	5.72
028a61bc-e632-465c-8bfb-e46810713ec2	Nano3P_seq	R2_154	R2	60.86
028ad892-f08b-4ee9-be36-b50f02c02681	Nano3P_seq	R2_117	R2	53.05
028b4f45-34ff-4a36-9ff0-5f20b67bb574	Nano3P_seq	R2_72	R2	49.85
028b8c4e-51f1-4264-8dd2-24bd72c4a1af	Nano3P_seq	R2_72	R2	57.95
028cc475-27ee-4c9c-9949-8f732373804e	Nano3P_seq	R2_72	R2	52.03
028d4b86-42ea-4ee6-87b4-8cf09f2e385c	Nano3P_seq	R2_72	R2	64.12
028d7fb2-c691-4d02-a4c0-0d85ed599e01	Nano3P_seq	R2_72	R2	74.31
028ee025-2e55-48d3-9fea-7dfff58fadab	Nano3P_seq	R2_72	R2	41.84
028f4446-d01f-4140-9fc4-e62effda8a10	Nano3P_seq	R2_53	R2	83.76
028f4b8e-b07d-4e30-abcc-62727059d368	Nano3P_seq	R1_103	R1	37.65
028f4bde-117c-413a-b1cc-69a311760dd0	Nano3P_seq	R1_103	R1	28.06
028fcf1d-8bd1-4629-9145-d096296c73f7	Nano3P_seq	R2_14	R2	64.56
028fe642-9da7-410a-9d6f-bf715d778003	Nano3P_seq	R1_103	R1	16.66
02900d5a-628a-4cec-9370-eefee544eca2	Nano3P_seq	R2_14	R2	64.89
0290ece1-b168-4495-9b73-2b229c95c902	Nano3P_seq	R1_11	R1	10.02
0290f907-5fcb-4927-b29d-a68eb80ddf96	Nano3P_seq	R2_72	R2	115.04
029107cd-abe2-4726-9e14-bf9f825169cc	Nano3P_seq	R2_72	R2	39.31
02913b1a-4532-49dc-945a-1414c7d8f2f1	Nano3P_seq	R1_11	R1	25.52
02913b4e-45a3-49b0-9f15-15d33828e945	Nano3P_seq	R1_11	R1	31.47
0291420c-d12d-442d-8000-2482336f4084	Nano3P_seq	R2_154	R2	51.46
0292ecf6-1727-429e-a725-63ae347d9744	Nano3P_seq	R2_7	R2	64.96
02946138-48a1-4307-8c13-53d2d3d9cdb2	Nano3P_seq	R2_72	R2	62.15
029656f9-2693-484a-bda8-13d1310cb06f	Nano3P_seq	R1_11	R1	27.42
0297573d-1af6-4632-982e-376c5aabad0b	Nano3P_seq	R2_72	R2	71.26
0297ebac-bb6e-4a8f-8320-d5d01dc59e7d	Nano3P_seq	R1_14	R1	32.09
02989468-0119-4575-b2ad-35a52220a7db	Nano3P_seq	R2_72	R2	72.52
0298b790-265c-497c-bcd2-bf13777b8df9	Nano3P_seq	R2_150	R2	57.11
02992363-4fad-4529-b4e7-feb185596401	Nano3P_seq	R2_72	R2	53.95
02992c2f-7e95-45e9-8222-da225df07708	Nano3P_seq	R2_72	R2	67.07
0299321f-e24a-4447-a697-a167414d5bb9	Nano3P_seq	R2_72	R2	56.84
02995901-1740-4d6e-8188-f693593e33a2	Nano3P_seq	R2_72	R2	43.65
02996bb7-852a-41f2-9f45-116a577c3a28	Nano3P_seq	R2_72	R2	61.25
029a1532-5fdf-4b98-8d2c-ca5ae1bd5336	Nano3P_seq	R1_14	R1	34.53
029a25a3-9423-4258-b086-9fa336a76f36	Nano3P_seq	R2_154	R2	32.33
029adb05-66f5-423f-afb3-10ac3d734ce0	Nano3P_seq	R2_14	R2	70.25
029ba28d-d34b-4a17-bbbd-eb881d19d70c	Nano3P_seq	R1_103	R1	29.43
029c1870-4dba-4186-8c0f-d40d2391ce37	Nano3P_seq	R2_7	R2	71.05
029c38b0-20fa-4181-93a8-192ab2ac3572	Nano3P_seq	R2_42	R2	107.11
029c5c92-a9c8-473f-9991-a0a36863e0e5	Nano3P_seq	R1_11	R1	27.09
029c7ae3-33ef-45d7-b505-1c5ca69617ee	Nano3P_seq	R2_72	R2	55.2
029cbe3a-aff4-435e-9d9b-117c7e633239	Nano3P_seq	R2_154	R2	69.18
029cc19f-9bfe-41c0-b4ca-b242f80c43b5	Nano3P_seq	R2_72	R2	139.53
029df75e-1b06-4eeb-9532-dfd97647e547	Nano3P_seq	R2_72	R2	34.56
029ea866-2572-42c8-a05f-bc36f4182798	Nano3P_seq	R1_103	R1	35.88
029eb561-99b0-44c6-a855-37fbdb3d2f3f	Nano3P_seq	R2_72	R2	72.71
029edf6b-24cc-4aec-ad37-9ba603daf186	Nano3P_seq	R2_72	R2	27.58
029eedc6-ff2f-4a47-a058-4beb668d9b3d	Nano3P_seq	R2_14	R2	68.54
029f4085-3d85-4f74-96ad-64a2052792d9	Nano3P_seq	R2_72	R2	66.41
02a027ac-d3c0-4030-8ca4-23f81863d3c7	Nano3P_seq	R2_66	R2	75.7
02a05662-9fc1-47a1-b86b-7ec5b824c81a	Nano3P_seq	R2_65	R2	63.39
02a071d5-be1c-490a-8b4d-4d5a60cbcceb	Nano3P_seq	R2_72	R2	45.37
02a0cc45-fce3-4593-8a4a-9fc66f81c1ba	Nano3P_seq	R2_72	R2	42.45
02a0e360-29c5-4665-a0ec-3dad364fa634	Nano3P_seq	R2_38	R2	65.59
02a11a45-e708-4f08-955a-83916e4c5226	Nano3P_seq	R2_65	R2	68.65
02a13bf1-d1dd-4f77-ac8c-d2bc052c8d26	Nano3P_seq	R2_65	R2	59.34
02a22c76-61b1-4126-a6ed-65604f33d214	Nano3P_seq	R1_14	R1	32.44
02a253d2-a72d-4f26-9d3c-1db3fbfdb9b8	Nano3P_seq	R2_72	R2	33.64
02a27653-9210-45e4-b47d-af28e7af171a	Nano3P_seq	R2_26	R2	76.76
02a2ebc3-1e8c-468d-9f39-876ba0df26bc	Nano3P_seq	R2_42	R2	71.82
02a2f053-75cd-4057-9eaa-9c23d2d76ba6	Nano3P_seq	R2_150	R2	85.91
02a398ed-a222-4573-8fca-ad11eccaf8d3	Nano3P_seq	R1_103	R1	32.64
02a3c770-f8d2-4fed-a27b-7844dce41a0c	Nano3P_seq	R2_72	R2	34.55
02a48a34-f9b9-4353-bacc-97f121584dc4	Nano3P_seq	R2_14	R2	52.07
02a4d2cc-7808-4e1b-a430-f5b4f1ea437c	Nano3P_seq	R2_72	R2	41.17
02a5682e-6ccb-43c6-9dfe-7631f8a9e278	Nano3P_seq	R2_14	R2	35.55
02a5e161-5d3c-41be-b38e-c9e497723bd3	Nano3P_seq	R2_46	R2	77.95
02a62149-3378-4dc1-baa3-3d1dc7af8f13	Nano3P_seq	R2_72	R2	66.6
02a626aa-91b3-4ae5-87a3-7809f326ebab	Nano3P_seq	R2_53	R2	72.34
02a67868-3cb1-42d7-b5fa-c9ec9ab14a4b	Nano3P_seq	R2_38	R2	65.12
02a71e67-3df5-4427-af20-4443508809e9	Nano3P_seq	R2_14	R2	69.7
02a7248e-9871-4437-b7d2-6a3c85fc3f98	Nano3P_seq	R2_14	R2	69.42
02a77f4a-b4a2-438f-94bc-df038bf56afb	Nano3P_seq	R2_72	R2	57.26
02a88407-e440-420b-8c41-dd54dc10844d	Nano3P_seq	R2_72	R2	56.7
02a8be50-91c2-4ea8-be96-3c2a47dc611e	Nano3P_seq	R2_72	R2	72.17
02a92862-92f6-4620-9d4c-88fd336b90b3	Nano3P_seq	R1_11	R1	25.95
02a9e461-2211-41f3-81a6-c58726ad7fb3	Nano3P_seq	R1_11	R1	9.6
02aa2e6a-56ab-4559-8b64-ad4a5734b20e	Nano3P_seq	R2_53	R2	64.52
02aa3234-bcdc-4bc8-8f5c-0d9b240245d4	Nano3P_seq	R2_72	R2	0
02aaf30e-9694-4c71-a2b7-2e17801fd992	Nano3P_seq	R2_66	R2	51.45
02ab3dbd-5ca5-4f9f-adb8-12bca7721b57	Nano3P_seq	R2_72	R2	29.38
02abf57c-fb8d-4389-bb6f-763a9eb07398	Nano3P_seq	R1_11	R1	25.73
02ad70d1-0fc4-41ea-8eda-fdc933577683	Nano3P_seq	R2_72	R2	54.83
02ada5a5-0323-4fe2-b015-25fd6d5f13bf	Nano3P_seq	R2_14	R2	53.1
02ae21bb-e001-4b21-917e-c0e21d6801f8	Nano3P_seq	R1_11	R1	27.67
02aebfe0-07f8-47c0-84d5-0683149cea56	Nano3P_seq	R2_53	R2	65.97
02aecdd2-58eb-4295-9473-af8e4ad3675e	Nano3P_seq	R2_72	R2	72.52
02aecefc-c75e-4340-a99c-288de483c4ee	Nano3P_seq	R2_72	R2	75.33
02afc325-5f4e-4dc4-a86e-43cbbfb950df	Nano3P_seq	R2_41	R2	50.96
02b05226-08ed-4bb4-8cb7-88cb60584270	Nano3P_seq	R2_72	R2	64.24
02b067ec-0fb4-4816-911c-9e5e0aabed14	Nano3P_seq	R1_11	R1	26.98
02b1579c-6348-4cbb-9322-67bce4204451	Nano3P_seq	R1_103	R1	21.21
02b1771f-5f25-419d-a455-eb3e434bbd20	Nano3P_seq	R2_72	R2	58.46
02b1adf3-ef74-4edb-b772-caac158c1dbb	Nano3P_seq	R2_72	R2	62.42
02b1c683-189d-4b37-9ab9-6b4c614d15d5	Nano3P_seq	R2_72	R2	52.34
02b37685-c8a8-4d72-a997-fb0d1fc650bf	Nano3P_seq	R2_72	R2	70.95
02b40d7b-6231-4be3-82d6-db09636c78e3	Nano3P_seq	R2_41	R2	61.09
02b47ea7-3d18-46ee-a38e-a15a2b24f73e	Nano3P_seq	R2_72	R2	71.4
02b48d2e-d6c9-4d13-a887-038c4743387f	Nano3P_seq	R2_65	R2	0
02b4cab1-a58a-4d09-b3cf-db70ed0c00d7	Nano3P_seq	R2_72	R2	69.26
02b528d8-af6f-4d25-8839-73778d98db0f	Nano3P_seq	R1_11	R1	26.33
02b563ec-7753-48bc-ba9d-c2514f6b074b	Nano3P_seq	R2_72	R2	75.37
02b575f7-b43d-45c4-88fd-7b25d7592bd1	Nano3P_seq	R2_14	R2	67.89
02b5f16e-61a0-4415-81c3-7da69fff2c13	Nano3P_seq	R2_72	R2	74.98
02b68d9f-3190-4043-a251-3375050e6a86	Nano3P_seq	R2_72	R2	61.52
02b719c1-f55d-48c0-bb47-b382f49f72c5	Nano3P_seq	R1_14	R1	25.88
02b79389-a301-4387-b858-a52af88aa5ed	Nano3P_seq	R2_72	R2	56.9
02b7abd7-b694-4e5f-8b2c-cca6a5fef47a	Nano3P_seq	R2_150	R2	63.87
02b8e9b4-1b1e-455a-bc8e-4c26bbbd7580	Nano3P_seq	R2_72	R2	55.52
02b9a1b2-a248-4885-a916-148fa46b75a3	Nano3P_seq	R2_46	R2	64.21
02b9b906-aa69-4771-b09d-ef58f90a52c1	Nano3P_seq	R2_72	R2	34.31
02b9db59-c5e3-497b-94d5-c6dea4607f90	Nano3P_seq	R2_72	R2	67.1
02b9fedc-dec1-427a-b463-149f05a826fd	Nano3P_seq	R2_72	R2	32.26
02ba2879-8293-4c36-9dbe-4091e1c7d63f	Nano3P_seq	R2_154	R2	45.78
02ba31c1-0c00-4f35-a548-0dd6fabb1708	Nano3P_seq	R2_72	R2	51.27
02bb473d-e181-4a15-9fa6-6cad26fdf03c	Nano3P_seq	R2_46	R2	61.8
02bb5ba7-533f-47c8-9669-9ae14ba0be1e	Nano3P_seq	R2_72	R2	84.44
02bb7b68-fe16-48d1-aea3-c1b7933d22b2	Nano3P_seq	R2_72	R2	76.94
02bc0219-d496-4963-819f-a29093eddb27	Nano3P_seq	R2_72	R2	52.06
02bc3eb9-08e9-499e-bef7-d4c958a2e001	Nano3P_seq	R2_154	R2	44.84
02bc88f5-822b-450a-aab8-48ff9803a14e	Nano3P_seq	R2_72	R2	40.76
02bcf076-9666-4fcb-a05c-d4f0d74a26d2	Nano3P_seq	R2_154	R2	71.61
02bd7934-c278-414a-810e-9c108f16d453	Nano3P_seq	R2_72	R2	65.09
02bd9490-b4f7-4428-8ce4-76bf4e340c30	Nano3P_seq	R1_11	R1	33.13
02bf6132-e846-4cb4-8e7a-de6cf300ea22	Nano3P_seq	R2_72	R2	73.1
02bf7994-21e8-4fc4-83c1-319a3b3e4c04	Nano3P_seq	R2_65	R2	65.76
02bf9b3f-6f9c-4266-80aa-202bbfb3e018	Nano3P_seq	R2_65	R2	64.1
02c0156b-39ff-4919-a26b-d17032e55aec	Nano3P_seq	R2_41	R2	66.1
02c01828-f885-445d-9d05-fce095669e13	Nano3P_seq	R2_65	R2	64.3
02c09800-d29f-4524-b43c-c1c715c8181a	Nano3P_seq	R1_14	R1	42.78
02c0c8d0-e87e-4b39-902f-9b040b415078	Nano3P_seq	R2_72	R2	54.61
02c19092-3b8e-4b15-b271-954a57041205	Nano3P_seq	R2_46	R2	73.41
02c2abee-3d81-4468-a018-dac0a91a1e96	Nano3P_seq	R1_11	R1	24.15
02c2cc43-ba43-4b90-a84f-2e1f7ee1c65a	Nano3P_seq	R2_53	R2	77.49
02c2d76d-f5f5-4712-a94e-79c6b8615f76	Nano3P_seq	R2_72	R2	43.74
02c2dfe2-5120-4181-a888-fed47f38335b	Nano3P_seq	R2_65	R2	66.64
02c2f313-cd90-4734-913c-2357fa0c5924	Nano3P_seq	R2_72	R2	0
02c3360e-14dd-464e-82d5-8bac68a79fc5	Nano3P_seq	R1_11	R1	33.42
02c35cef-22ed-4008-947e-d4e65a6c8215	Nano3P_seq	R2_14	R2	65.9
02c39379-866d-452e-8213-aeb74553c070	Nano3P_seq	R2_26	R2	70.38
02c3aba8-92b9-473e-89b9-21e8f03c5910	Nano3P_seq	R2_72	R2	47.05
02c40b9e-aa37-4b72-8734-d975daf91620	Nano3P_seq	R2_72	R2	86
02c42930-b9bf-4c24-836f-b8a1d0ca5285	Nano3P_seq	R2_72	R2	62.82
02c5480a-81b6-4244-b63f-97f4b7ebbc48	Nano3P_seq	R2_72	R2	54.36
02c5642a-6dcd-44d8-88fc-860fd74b4091	Nano3P_seq	R2_65	R2	61.91
02c58e4b-2b9a-4f28-8cc5-a08000f991a1	Nano3P_seq	R2_72	R2	34.11
02c6791a-ab99-425a-9f95-dad11116f2a1	Nano3P_seq	R2_72	R2	50.62
02c78e26-d6b5-4b8b-aac6-275f35c05547	Nano3P_seq	R2_65	R2	4.55
02c8a491-2608-4b5f-9eaa-c41cd480bc92	Nano3P_seq	R2_72	R2	35.29
02c8df28-d6ef-4229-a530-c138f9d4b887	Nano3P_seq	R2_72	R2	22.04
02ca24d4-6edf-40af-962b-b71d5fce1745	Nano3P_seq	R2_72	R2	43.49
02cb4cec-9954-4e08-b02e-be446581f83f	Nano3P_seq	R2_72	R2	59.86
02cbf279-90ed-435e-9132-0e73a1761394	Nano3P_seq	R2_46	R2	68.62
02cc029a-4914-41bd-8f60-486c91315e74	Nano3P_seq	R2_72	R2	32.63
02cc5f7d-6a41-4899-9584-d86ee3265855	Nano3P_seq	R1_103	R1	31.41
02cc6446-a035-4a62-9d84-b56750aac301	Nano3P_seq	R1_11	R1	25.24
02cc649f-56ab-4ee4-9f5a-d8c2ec279cfb	Nano3P_seq	R2_65	R2	82.44
02ccada4-7f83-4a52-8da0-6bedca70f286	Nano3P_seq	R2_46	R2	66.68
02cd3418-a9af-4a0f-8c42-dfdb2820cd05	Nano3P_seq	R1_22	R1	34.38
02cd857c-df2e-447b-b205-f001baea0654	Nano3P_seq	R2_72	R2	0
02cd87f4-c926-4bdb-affa-2ac5d152a0d4	Nano3P_seq	R2_72	R2	61.71
02ce2ab1-64e4-4d55-871f-20c6918ffa79	Nano3P_seq	R2_154	R2	68.62
02ce32cf-a198-456d-9930-cb304b871d07	Nano3P_seq	R2_7	R2	75.1
02cea144-3de1-4457-a7cb-8c41e4bebbb9	Nano3P_seq	R2_72	R2	52.23
02cf7464-6072-4866-8484-35fa26cc71af	Nano3P_seq	R2_140	R2	80.5
02cfa136-dc48-4f55-88cc-623af9610973	Nano3P_seq	R2_72	R2	52.89
02cfd5f8-f405-497b-b4a7-36b5ac280482	Nano3P_seq	R1_102	R1	36.44
02d0146c-d30e-4a4b-b2c9-d3926c02a086	Nano3P_seq	R2_154	R2	38.86
02d11a9b-83a1-4a6e-9656-aa8ded815461	Nano3P_seq	R2_72	R2	73.54
02d18d28-8b43-45ee-a41c-aca0d72ef1a2	Nano3P_seq	R2_53	R2	69.92
02d23e10-cebd-44c4-8d63-2d2eef0c0834	Nano3P_seq	R2_72	R2	50.12
02d268ca-8236-4761-a9b6-0325039ca647	Nano3P_seq	R2_59	R2	53.27
02d2e84a-5b9a-48d6-b2af-f0093f8bef5f	Nano3P_seq	R2_72	R2	41.63
02d31652-3f3d-4d8c-a632-960a0be97d2f	Nano3P_seq	R2_72	R2	26.98
02d31d1c-6d12-4de8-ada3-6d3deea30c8b	Nano3P_seq	R2_72	R2	42.64
02d346c3-833f-46cf-b2fd-ee750f42f39c	Nano3P_seq	R2_72	R2	60.59
02d3f41b-2361-476b-8f93-ac558ae10cee	Nano3P_seq	R1_11	R1	26.39
02d43fca-3b97-433b-9740-91b6d15e5f32	Nano3P_seq	R2_72	R2	67.05
02d518fe-dfc0-494d-98c3-481899d2d656	Nano3P_seq	R2_46	R2	162.83
02d5ea93-f693-49f1-85e1-f903803b80cb	Nano3P_seq	R2_72	R2	68.96
02d65b3b-6576-4cf3-88ae-83eda20db8d6	Nano3P_seq	R2_72	R2	71.4
02d69e2a-d789-43fe-b8b5-5e246f8c4d98	Nano3P_seq	R2_154	R2	45.27
02d6a3c9-e235-48ec-a97b-ab0cf3b25b8f	Nano3P_seq	R2_72	R2	35.86
02d6c12d-1257-4036-ab7d-646353059c36	Nano3P_seq	R2_154	R2	60.02
02d6c280-1622-4043-be44-3d33a146be8f	Nano3P_seq	R2_46	R2	65.09
02d729bc-29d3-4a58-b805-aa949fab57b9	Nano3P_seq	R1_22	R1	36.59
02d74677-313c-40f2-8097-ad012eee0270	Nano3P_seq	R2_150	R2	67.82
02d7c679-6cf0-4b78-b1bd-afbea729c340	Nano3P_seq	R1_14	R1	20.35
02d83f8c-241e-4ded-a7f2-a818445f6809	Nano3P_seq	R2_72	R2	68.67
02d88832-1a64-4a88-ae30-e48e4a69c34c	Nano3P_seq	R1_103	R1	30.89
02d8aae3-cf55-4caf-b58b-2d53d26d7f89	Nano3P_seq	R2_65	R2	92.32
02d9e5f1-3847-4622-80b1-7cdf5660067e	Nano3P_seq	R2_6	R2	61.55
02da1040-594a-4de8-92d5-10a0ce92e665	Nano3P_seq	R1_11	R1	29.09
02dac228-0f66-497b-a423-818c000d0d10	Nano3P_seq	R2_154	R2	65.57
02dadf17-cebd-4aaf-a976-9c456a97836b	Nano3P_seq	R2_72	R2	57.28
02db0d91-b13b-4345-8b92-2cea47567197	Nano3P_seq	R1_73	R1	25.73
02db4118-a4ac-4a68-a3e7-8ed143335486	Nano3P_seq	R1_14	R1	28.86
02dcd2d6-0046-4b03-8336-f3ce3bb3f693	Nano3P_seq	R2_65	R2	57.72
02dd9255-db51-4f83-83b1-55bee748d50e	Nano3P_seq	R2_72	R2	48.12
02dd9fb7-bf0d-4665-8487-c9dcfcba9718	Nano3P_seq	R2_72	R2	68.47
02dde285-4f90-45d1-a397-0e60b7057cbf	Nano3P_seq	R2_46	R2	65.1
02de0792-ec41-4984-b817-e9ed0ebaa6c6	Nano3P_seq	R2_72	R2	67.61
02de40c1-804c-41df-b506-5c2c5bc09ed3	Nano3P_seq	R2_72	R2	38.7
02debf13-fdce-4101-8578-b729aee907f5	Nano3P_seq	R2_14	R2	66
02df1b2d-5f8d-4b7f-8fa2-bf18aa073786	Nano3P_seq	R2_65	R2	41.33
02e00c42-d937-4272-a5d8-d10acb8e4ba9	Nano3P_seq	R2_150	R2	60.63
02e03f99-988f-4733-aa98-fdd46d2cfe32	Nano3P_seq	R2_46	R2	67.52
02e04645-43ec-4835-8f7c-f228c1bb4dd0	Nano3P_seq	R2_72	R2	82.21
02e11c91-cd55-4cdd-b257-3b8e7ede2f61	Nano3P_seq	R2_72	R2	54.63
02e1caec-8571-478f-882a-b1b19a526ba4	Nano3P_seq	R2_38	R2	64.67
02e1d8ae-7ca5-4f96-927f-c8cc5309500a	Nano3P_seq	R1_11	R1	23.09
02e21a1d-6e9c-488a-911d-36e21ff73a48	Nano3P_seq	R2_14	R2	59.4
02e26843-102c-49d4-a89b-d2b25b9da9a7	Nano3P_seq	R2_46	R2	63.02
02e38c14-d5f5-428f-a7d8-e3963162691f	Nano3P_seq	R2_72	R2	46.16
02e39b57-10db-41f9-8a0a-8836fbb6c6b8	Nano3P_seq	R1_11	R1	27.77
02e3ea34-702d-4e88-bb57-fdc80ccde0b2	Nano3P_seq	R2_72	R2	61.82
02e41c5f-e3ce-41aa-a1fa-496402be7d5c	Nano3P_seq	R2_72	R2	27.95
02e4cc8e-428c-4e14-ac4c-a6bf73156225	Nano3P_seq	R2_72	R2	67.03
02e659c2-5c47-4e93-b619-e8d2d4cddef1	Nano3P_seq	R2_72	R2	46.15
02e6dfcc-68cb-4aa2-99ad-d6038631c073	Nano3P_seq	R2_72	R2	46.55
02e8914d-6529-4871-add9-f009ac3aae39	Nano3P_seq	R2_53	R2	68.16
02eaf931-8191-43a3-a79e-385dcd7e782e	Nano3P_seq	R2_72	R2	43.34
02eb3ba6-13e9-407f-aaa0-7a99ade9ffa6	Nano3P_seq	R2_72	R2	61.02
02ec68b7-6b30-4972-a265-11cf49b31804	Nano3P_seq	R1_11	R1	30.65
02ece5df-30ba-4495-876c-51eacd467ffd	Nano3P_seq	R2_72	R2	36.56
02ed0931-0c72-4a86-a519-582cdb017e74	Nano3P_seq	R2_42	R2	63.22
02ed6335-4b8f-4ccc-9efd-6a8163ad0936	Nano3P_seq	R2_72	R2	63.54
02ee4142-b816-4b1c-8a45-73a65f83c793	Nano3P_seq	R2_72	R2	52.42
02ee7137-3f0a-4b71-adbc-9f804db7e29d	Nano3P_seq	R2_72	R2	45.53
02eea4b5-825b-47f7-b829-8ab883e39740	Nano3P_seq	R1_14	R1	30.09
02eec515-079f-4b35-be38-228dafcab979	Nano3P_seq	R2_72	R2	45.55
02ef4281-271f-4fc6-9813-77711c28069f	Nano3P_seq	R2_72	R2	79.49
02ef6054-05c2-449c-84db-cfb19179d94e	Nano3P_seq	R1_103	R1	28.42
02efc733-9fb3-45d6-8e38-fdcd1fa2ff9c	Nano3P_seq	R2_41	R2	45.98
02f0079f-a03b-4988-ad89-a5c033baa901	Nano3P_seq	R2_72	R2	60.31
02f01d2d-a1a7-4693-8391-7fdc7e687106	Nano3P_seq	R2_66	R2	61.21
02f01d3d-4a45-4a08-8a17-dbf080eac2a9	Nano3P_seq	R2_72	R2	45.27
02f08a2e-6881-4b7e-9dd3-7de6f5484b00	Nano3P_seq	R2_72	R2	67.19
02f1882d-d81d-43c7-94bc-f75225bd3b70	Nano3P_seq	R2_72	R2	0
02f1a08f-0655-4719-aaa6-39ae6dfe64d4	Nano3P_seq	R2_72	R2	46.95
02f226e8-02a2-4897-adaa-b9a80ac8d46d	Nano3P_seq	R2_72	R2	44.48
02f33251-4dcf-46e2-85e4-2a44522e438a	Nano3P_seq	R2_72	R2	72.34
02f39280-3459-49c0-a5cb-1678d735e764	Nano3P_seq	R2_72	R2	44.58
02f3d387-64c1-419f-8dc3-d0a556e12df5	Nano3P_seq	R2_65	R2	60.78
02f4363e-e120-41a0-a21a-02a3ec59553c	Nano3P_seq	R1_11	R1	28.69
02f47219-c914-4d14-a186-074520ae7d33	Nano3P_seq	R2_14	R2	53.39
02f56177-f6c9-4f54-93d5-03ac8e38999e	Nano3P_seq	R2_65	R2	63.08
02f57730-b2a3-468a-ac25-5eef5ef0dbf3	Nano3P_seq	R2_72	R2	63.73
02f5b9a9-273e-40a9-b13e-1b0fde925515	Nano3P_seq	R2_72	R2	67.83
02f62e10-05d6-432d-bc8d-4620c794541c	Nano3P_seq	R2_14	R2	77.87
02f6c982-eab2-4184-9349-c283593ac2f1	Nano3P_seq	R2_72	R2	50.4
02f6f90f-d6d5-4d92-9bc4-dc3222ca5118	Nano3P_seq	R2_46	R2	62.93
02f714d2-102b-4d54-b697-3a5257636908	Nano3P_seq	R2_72	R2	65.53
02f78ddf-7f1e-460a-9da7-6bfcc7dafb0f	Nano3P_seq	R2_72	R2	71.32
02f8378f-fbbf-4602-bc3b-3b68baecec61	Nano3P_seq	R2_14	R2	76.86
02f86d12-7060-4ae2-891b-7e00bc8b8410	Nano3P_seq	R2_14	R2	63.97
02f88a46-fe6c-4291-8a4f-dd6272029142	Nano3P_seq	R2_72	R2	54.91
02f974b9-0d78-4f7a-9323-7d2dc5bf7722	Nano3P_seq	R2_72	R2	30.71
02f97514-bfaa-4e9c-b3c7-94b99b68eaf5	Nano3P_seq	R1_11	R1	26.45
02f99045-f2db-4fd2-aec2-c644f1c32fc5	Nano3P_seq	R2_154	R2	52.08
02f996f8-0cf3-4d20-87b0-37f43179ebc4	Nano3P_seq	R2_72	R2	70.75
02f9ab5a-ef7e-4341-ae68-f2d19f3fea03	Nano3P_seq	R2_72	R2	65.38
02f9b488-d3e1-471d-bc32-76607dc7aeeb	Nano3P_seq	R2_72	R2	43.16
02fa014c-35cf-45ef-ab6c-8065cce3ec34	Nano3P_seq	R1_73	R1	34.36
02fa66cb-0a0d-466d-8e6f-a2998af39f83	Nano3P_seq	R2_14	R2	83.65
02fa8d46-788d-4e31-98c7-b0e59726c287	Nano3P_seq	R2_72	R2	38.18
02fba7f5-bf08-4d3b-81d2-10d6860d95c9	Nano3P_seq	R2_65	R2	115.95
02fc224a-1b08-4847-a055-4b615647af6c	Nano3P_seq	R2_72	R2	59.02
02fc2794-3e73-4073-acc8-62627ea51f93	Nano3P_seq	R2_72	R2	32.11
02fdaede-fdd1-4406-a098-ea0f77c891dd	Nano3P_seq	R2_72	R2	71.88
02fdc172-bbf0-405c-8781-2bf3df473dec	Nano3P_seq	R2_150	R2	81.14
02fde305-e885-4709-b87e-8a8d86adfd6a	Nano3P_seq	R2_46	R2	75.97
02fe2027-f527-46dc-8379-0215dd356f38	Nano3P_seq	R2_41	R2	62.38
02fe2b37-a16b-4848-b7f3-cdb18a568cd4	Nano3P_seq	R2_72	R2	51.67
02fe8ef6-a8be-4580-a3ac-5b03e990f7ba	Nano3P_seq	R1_11	R1	26.39
02fef369-0b4f-4b67-9c4b-c1bde3c43b63	Nano3P_seq	R2_154	R2	45.17
03009959-253a-4395-883e-700fe278d9b4	Nano3P_seq	R2_65	R2	71.68
0301ce7a-58c6-483a-8808-22102f8e7caf	Nano3P_seq	R2_72	R2	36.69
03020210-cc35-4ffe-aabb-30eb633c5e94	Nano3P_seq	R2_154	R2	114.59
03026298-8294-4f24-9ed8-5ffe606193d5	Nano3P_seq	R2_72	R2	50.45
0302df1a-667d-4554-8dfd-b1e97bdf0751	Nano3P_seq	R2_72	R2	0
0302fe68-45f4-473f-b3bb-913675dddbd4	Nano3P_seq	R2_42	R2	81.29
0303164b-f732-4f2b-853a-0d500812dcf6	Nano3P_seq	R2_72	R2	37.91
03031c9c-ba7a-4ea0-ae3c-977b4f6a7954	Nano3P_seq	R1_101	R1	57.21
030364ab-e0b3-47b8-9831-fed3293a5512	Nano3P_seq	R2_72	R2	63.4
03037791-12e8-42ea-a261-ee92258e7a14	Nano3P_seq	R2_46	R2	70.88
03037988-dd3b-4e99-ada1-3ef86f085525	Nano3P_seq	R2_38	R2	55.38
03041b12-9328-4878-b5cb-45364f701160	Nano3P_seq	R2_72	R2	68.59
0304c2da-54e1-45ed-a69b-e36832b7ad7e	Nano3P_seq	R1_14	R1	30.08
0304e152-2142-4b8d-9fe3-9978e9d5d6d5	Nano3P_seq	R2_72	R2	68.53
0304fd30-da2a-49ce-bc6d-a00353394294	Nano3P_seq	R2_72	R2	51.7
0305379f-371a-47bc-a2fa-e87559733f6d	Nano3P_seq	R1_103	R1	25.82
03054881-3a20-4fbe-b334-d9c372f57309	Nano3P_seq	R2_72	R2	63.43
03063ff8-a3a2-47b7-8d29-97d63011fa31	Nano3P_seq	R2_72	R2	78.85
0306c222-f132-4fff-902f-397d11dce783	Nano3P_seq	R2_14	R2	68.15
03070661-1a2c-4d3e-aba3-7ac71035c019	Nano3P_seq	R2_72	R2	65.48
0307bca1-b4de-4e39-8b37-39273e700acc	Nano3P_seq	R2_72	R2	79.5
0307ccfc-9f70-4bf2-8484-36d288c6b749	Nano3P_seq	R2_72	R2	39.24
0308455f-9942-4e13-b54e-9084979887aa	Nano3P_seq	R1_103	R1	44.87
03086451-aa68-466c-b0ea-dd35aa43bfb8	Nano3P_seq	R2_65	R2	65.09
0308c88a-64cd-44bf-a94d-5f2bc444be31	Nano3P_seq	R2_72	R2	57.59
03094ab4-bdeb-41bd-92e0-8979ce9e1ea2	Nano3P_seq	R2_53	R2	66.42
03096810-0a29-40fa-a95b-5949853c9368	Nano3P_seq	R2_14	R2	65.74
0309fdd0-c1e0-451a-92df-58d04b4a0601	Nano3P_seq	R1_103	R1	24.17
030a1514-5085-48ee-8f82-fbd4daa5eb1e	Nano3P_seq	R1_11	R1	44.59
030a335f-ab89-4034-9128-5e8abfee4e95	Nano3P_seq	R2_6	R2	75.27
030a7fa7-2923-49b4-b393-ecc3d9f7842b	Nano3P_seq	R2_72	R2	0
030ab277-4b1e-4976-a260-0726169e9574	Nano3P_seq	R1_103	R1	49.71
030b9204-aabd-4350-8a6f-f0e813494af1	Nano3P_seq	R1_11	R1	30.19
030baa14-1d1f-426e-b432-1a5049e5d465	Nano3P_seq	R1_92	R1	30.92
030c568c-664b-4dde-bbe6-a5b0f51b5755	Nano3P_seq	R2_65	R2	77.84
030d7e80-8f84-4ee6-b5ca-2761a0adb887	Nano3P_seq	R1_14	R1	30.61
030e0951-b3ae-4f8b-911c-b9598bcfb8a0	Nano3P_seq	R2_72	R2	32.48
030e257a-fcc9-4879-840f-ae3b72101efd	Nano3P_seq	R2_72	R2	60.63
030e5658-39a7-47c9-bb02-627f2ea805a8	Nano3P_seq	R2_53	R2	73.62
030e6787-2819-47e0-a960-3920fc16223f	Nano3P_seq	R2_72	R2	57.01
030e9bae-2f28-4077-87a7-d8b3379dbda1	Nano3P_seq	R2_72	R2	52.91
030efef5-a35c-40ab-92f3-9fc0244a557c	Nano3P_seq	R2_72	R2	72.45
030f156c-54f2-4431-8d6f-af9fe9251c6e	Nano3P_seq	R2_72	R2	57.79
030fc63f-6944-4216-8435-09964a2f2741	Nano3P_seq	R2_42	R2	96.97
030ff6b2-af29-4aeb-96cc-dfdcc8dfe5c3	Nano3P_seq	R2_72	R2	45.2
03102d03-9e65-41b1-bb2f-8f7d6be64390	Nano3P_seq	R2_72	R2	60.66
03109b75-5cda-487f-89d1-dee251affabd	Nano3P_seq	R2_46	R2	74.66
0310a646-14f7-4e78-b9a1-72528fee90e1	Nano3P_seq	R2_72	R2	77.65
03114bbd-c447-4dcc-8d28-ce72d6af1119	Nano3P_seq	R1_103	R1	30.11
031300b5-6432-47ea-a620-ef1e95af211c	Nano3P_seq	R2_72	R2	77.84
0313b282-85d3-404a-adfb-fde1ab8e1654	Nano3P_seq	R2_72	R2	62.37
03140478-3f4e-4409-acd8-b20aa9c16d10	Nano3P_seq	R1_103	R1	26.73
03142bc1-0a53-490e-88fc-22b52c55e09f	Nano3P_seq	R2_42	R2	60.81
03142e19-48a5-42c7-8545-8993ed912f03	Nano3P_seq	R2_154	R2	61.72
0314ae72-6192-4348-8dfa-a265fbd5c3d5	Nano3P_seq	R2_150	R2	65.97
03152eac-f18d-463d-8673-8f50ed1a565a	Nano3P_seq	R2_72	R2	44.86
0316ad6e-2cc2-4ac5-b368-b31641af3430	Nano3P_seq	R2_14	R2	60.18
0316ef1f-4a76-4627-a703-b5ef9ce2cec0	Nano3P_seq	R2_72	R2	72.45
03171123-aae9-4875-b014-c6a19d13569b	Nano3P_seq	R2_46	R2	73.16
03177686-eabf-47cc-a0b5-db59b0016ae4	Nano3P_seq	R2_72	R2	36.81
031810ae-2a08-4548-aee4-efd06d2a42f2	Nano3P_seq	R2_72	R2	60.17
03199211-d3bf-4b91-8b70-3e4611e5cfec	Nano3P_seq	R2_154	R2	59.64
031a6a8c-66cb-4979-b6fe-f4e260700def	Nano3P_seq	R2_42	R2	72.29
031d1181-1979-41bd-8991-ac7842d6d8ac	Nano3P_seq	R1_11	R1	26.85
031d8909-bf3f-4508-8527-128495d00f11	Nano3P_seq	R2_72	R2	96.55
031e595e-88aa-400d-aad3-b84e4f6a6b87	Nano3P_seq	R2_72	R2	48.72
031f2c45-4686-4a0c-b288-f7170bcb63de	Nano3P_seq	R2_154	R2	67.99
031f7c93-d249-40a4-ab14-4637edea7dc5	Nano3P_seq	R2_72	R2	63.72
0320fa0f-3e77-4952-be27-d7987906dc3d	Nano3P_seq	R2_72	R2	57.93
03215fb7-5e4f-41ab-b674-931657492c0b	Nano3P_seq	R2_65	R2	55.35
0321d9d3-a8ca-4ded-ad91-b50b10220d72	Nano3P_seq	R2_7	R2	52.91
032260d7-8cd1-4e33-934f-5c845d5f5021	Nano3P_seq	R2_14	R2	59.43
0322759a-3130-4890-9413-89d49ab7808b	Nano3P_seq	R2_53	R2	52.13
03231b75-122c-48e0-8d49-489861e7c755	Nano3P_seq	R2_150	R2	68.5
03231ec6-ecd4-4e67-af29-0636ff81416d	Nano3P_seq	R2_154	R2	59.34
03233749-a5d6-49b2-a225-2ec219712022	Nano3P_seq	R2_72	R2	74.69
0325542c-7fa3-4dd8-8cb8-05b7a682523e	Nano3P_seq	R2_72	R2	59.62
0325a7f5-a3a1-41d6-a383-b8abd82f95ca	Nano3P_seq	R2_53	R2	63.37
0325f60f-d17f-468d-8f95-bd3fb7c5133f	Nano3P_seq	R2_14	R2	76.35
0326e234-32dc-4bfb-af6b-4b8295d7fd25	Nano3P_seq	R2_72	R2	65.6
03271e00-b935-42bc-9a5e-9793020338be	Nano3P_seq	R2_140	R2	56.17
03271ee8-ecc8-4c21-9dc1-987b0bf3b9bc	Nano3P_seq	R2_72	R2	78.43
032754a6-178d-428c-a8ea-1fd4546b0fd3	Nano3P_seq	R1_92	R1	32.11
0328f8e6-b9a3-4161-b8b0-524e291b611a	Nano3P_seq	R2_53	R2	75.23
03295929-6fc9-4c96-b95f-8b3520db6141	Nano3P_seq	R2_72	R2	0
0329e03f-452c-4960-b4b0-2e7e492ca58d	Nano3P_seq	R2_72	R2	51.18
0329e6ad-192f-4850-9c15-08437dbc4cb2	Nano3P_seq	R1_92	R1	29.79
032a0403-790d-4fc4-b6fa-9439181776fd	Nano3P_seq	R1_11	R1	77.09
032abaf3-e5a4-4263-babe-217a961c0eb6	Nano3P_seq	R2_72	R2	76.25
032aff49-5207-48fa-8efe-4f53c27cf120	Nano3P_seq	R2_72	R2	65.17
032b5c9f-11f7-4fc4-8dbb-373f64c50567	Nano3P_seq	R1_13	R1	31.78
032b8190-fb6c-4f42-b686-3c7144e8598e	Nano3P_seq	R2_72	R2	39.44
032d2006-a20f-4ba8-a4da-558e44059b1b	Nano3P_seq	R2_72	R2	57.52
032d4c1b-24c1-404d-9fbd-461929a1972f	Nano3P_seq	R2_28	R2	83.63
032da622-23b9-4d66-8bbf-5877390667d3	Nano3P_seq	R2_72	R2	53.62
032dd1f5-793c-4879-ad98-27a47e631c6d	Nano3P_seq	R2_72	R2	63.69
032deeed-2952-42f2-b3f1-b0d257960bf5	Nano3P_seq	R2_65	R2	60.6
032e4992-62f5-4695-814a-cd2a1a7f0006	Nano3P_seq	R2_72	R2	52.86
032f19d6-0cc4-4e44-a55a-c4d7961fc1ca	Nano3P_seq	R2_46	R2	71.54
032f967d-23ea-4865-b693-6e81de121e42	Nano3P_seq	R2_72	R2	69.75
032ff11f-d4f5-436a-8cfd-5e969fc6857d	Nano3P_seq	R2_72	R2	41.88
0330b73e-246c-49b1-adc1-cc4e4a8165cd	Nano3P_seq	R2_14	R2	66.12
0331d16b-5ec4-48c4-a808-5c710166cfc7	Nano3P_seq	R2_72	R2	31.59
0332a570-7c3f-4549-bbd2-47d593401d77	Nano3P_seq	R2_72	R2	63.97
0332e926-cfb8-4737-a19c-c0ab3829d9b9	Nano3P_seq	R2_72	R2	76.21
033306d9-e436-40a8-9b2f-8fc352df79db	Nano3P_seq	R1_103	R1	29.1
0333275f-29f1-43e7-8ae1-dccc0a1c552a	Nano3P_seq	R2_72	R2	71.34
03334b56-b0ab-45a4-be4b-a12689016046	Nano3P_seq	R2_72	R2	38.21
03341f3b-0867-4661-8070-a6f7f86b51d1	Nano3P_seq	R2_72	R2	30.81
033473e1-6aac-4808-8a7e-6673beb52ac0	Nano3P_seq	R2_72	R2	43.56
033481c6-952d-427a-a439-a78016da96f3	Nano3P_seq	R2_154	R2	78.64
03351d84-0af6-4553-8cfc-ede8509c55f3	Nano3P_seq	R1_73	R1	34.19
03353d88-83cb-4404-b82d-bc1879dea793	Nano3P_seq	R2_66	R2	64.68
0335a509-b515-4cf3-a2da-5a767498420b	Nano3P_seq	R1_31	R1	21.46
0335ccd9-f7d2-4f37-a297-1d203fb7f7ea	Nano3P_seq	R2_14	R2	52.32
0335da3f-9936-4045-8cb9-8a799e6fb566	Nano3P_seq	R2_72	R2	49.4
033623e0-8122-43f1-9913-26b7dd4f86a3	Nano3P_seq	R2_72	R2	72.5
0336c75d-b5f5-4d51-9986-e789491dc50b	Nano3P_seq	R2_72	R2	72.16
0337e48e-2fe0-497e-b387-301b4f534872	Nano3P_seq	R1_11	R1	28.78
0337f067-7e50-4a72-b83d-77be23165c12	Nano3P_seq	R2_72	R2	41.16
03381d11-1bde-4323-b62d-772bf31306e6	Nano3P_seq	R1_13	R1	33.68
03382f77-bda2-4971-9bc7-7b946445367f	Nano3P_seq	R2_72	R2	44.94
0338c21b-1c6c-4a92-9f9d-3634a67db8ba	Nano3P_seq	R2_154	R2	52.33
0338db47-130e-40a1-83d1-a21b4585238f	Nano3P_seq	R2_46	R2	60.41
03393a14-1678-4a97-ada0-23cc75e81bba	Nano3P_seq	R2_72	R2	47.67
033948ce-d95c-4f3f-9a91-380b6b07bd0b	Nano3P_seq	R2_46	R2	59.78
0339976f-0d1e-47ce-8259-3d846a514383	Nano3P_seq	R2_14	R2	48.25
0339d328-5d08-4272-a8da-35440e678d64	Nano3P_seq	R2_72	R2	62.39
033ac401-463d-4c0d-a7dc-4db64e2b1bd8	Nano3P_seq	R2_72	R2	27.08
033d5ac1-5dd3-4410-b3fe-9322b383760d	Nano3P_seq	R2_65	R2	63.72
033dd74b-de7b-445a-8762-bf6c9e21c469	Nano3P_seq	R2_72	R2	49.83
033fb7d7-b954-4913-89ff-3671ac45c444	Nano3P_seq	R1_11	R1	27.57
0340a2f7-0ab4-46fc-81a7-24d8dc52b442	Nano3P_seq	R2_72	R2	62.49
0340ea16-b49b-4b81-8a06-f6e257ff80c1	Nano3P_seq	R1_11	R1	10.03
034151d9-552c-4166-a92b-d767a514c491	Nano3P_seq	R1_14	R1	36.5
03419f98-6dbc-4aac-b5f8-0052be777e70	Nano3P_seq	R2_53	R2	64.9
0341c9a9-e613-4971-9e02-909cccbe5581	Nano3P_seq	R2_72	R2	71.93
0341ed86-13e0-4a41-97bd-9650566dbf0d	Nano3P_seq	R2_72	R2	35.15
0342a402-a0a6-4ec1-98d6-5fca531942da	Nano3P_seq	R2_72	R2	32.81
03437159-bef6-458e-bb92-01c316b1af25	Nano3P_seq	R1_11	R1	32.38
034397d2-2904-46a6-8b1d-46dcfd91e0cb	Nano3P_seq	R2_6	R2	101.62
0343f429-f4fc-4ab5-acd3-4cd892017574	Nano3P_seq	R2_72	R2	52.43
03452050-8636-4140-bd99-da3236d7c08c	Nano3P_seq	R1_11	R1	30.27
03454637-a2ec-4151-9e36-5006bf15cd51	Nano3P_seq	R2_72	R2	70.03
03454d22-33b2-43ae-a475-5cc89b121491	Nano3P_seq	R2_7	R2	64.3
03468677-959d-46cc-8578-25cfc41c3347	Nano3P_seq	R2_72	R2	67.42
0347cbd7-2fb2-4766-b8a8-1969d5a604bd	Nano3P_seq	R2_72	R2	33.24
034879f1-8a7f-4b6e-b27b-985dd75cc5e1	Nano3P_seq	R2_65	R2	44.32
03489b21-2d72-4bf8-9675-7fe3879cf872	Nano3P_seq	R2_72	R2	41.76
0349ff28-e5e4-444a-ab13-502ecd810551	Nano3P_seq	R2_42	R2	52.14
034aa12b-8c67-46d6-a357-6a21a976e16c	Nano3P_seq	R2_41	R2	62.58
034ab979-174a-4997-b917-9f8f9ddce45f	Nano3P_seq	R2_42	R2	67.17
034bc23c-2774-45a9-9531-521270777256	Nano3P_seq	R2_72	R2	53.07
034bf20e-aa3f-442b-9f8b-e3d6ffd9b120	Nano3P_seq	R2_72	R2	23.95
034cf9e3-a572-4331-98c2-d321636d48b5	Nano3P_seq	R1_14	R1	5.93
034d25de-52dd-4cb2-b9d9-c063e3fd2af7	Nano3P_seq	R2_154	R2	73.16
034dec69-a258-475b-a926-6ef261dd314b	Nano3P_seq	R1_14	R1	31.48
034e7e02-b91b-4415-a262-4ec6f27797c7	Nano3P_seq	R2_72	R2	45.16
034f2074-f274-445d-9338-4de8c008f6de	Nano3P_seq	R2_72	R2	51.59
034f483f-babb-4123-a144-13f8ca2510a4	Nano3P_seq	R2_72	R2	57.63
034f975b-eb00-41f9-b514-5e79bf68885f	Nano3P_seq	R1_103	R1	8.92
03508c73-5bba-4ee1-bf27-0b739ded8287	Nano3P_seq	R1_73	R1	28.27
0350efe3-bbdc-4e99-ac78-4794fb63e602	Nano3P_seq	R2_42	R2	75.96
03514302-2e79-4f8f-ab89-c0b0fdec8551	Nano3P_seq	R2_53	R2	59.89
0351adfc-af63-4bda-acbe-69f5f052d40b	Nano3P_seq	R2_53	R2	61.35
0351e9fa-3dc8-4824-975c-31ff399236a2	Nano3P_seq	R2_140	R2	46.88
0352d2a2-af99-4f21-8652-e17da47592c6	Nano3P_seq	R2_72	R2	34.8
0352fffb-a7f2-4709-8816-2519e82a896d	Nano3P_seq	R1_11	R1	24.02
0354e25b-19cf-46cd-bddd-7a2ea3e3d34f	Nano3P_seq	R1_11	R1	36.79
035638aa-b98e-4b88-bd56-161268da0819	Nano3P_seq	R2_72	R2	58.99
03564cfb-872c-4b65-8b05-0eee2b44aace	Nano3P_seq	R2_72	R2	66.94
035657d8-f6a6-4e81-b757-1ec603986844	Nano3P_seq	R1_11	R1	35.26
0357a62e-e184-4373-b32d-7a20504a871c	Nano3P_seq	R2_72	R2	79.66
0357cd81-df65-421d-bb81-a1917e702856	Nano3P_seq	R2_7	R2	69.79
03588332-7ba4-4d08-a9ee-5996fc6ea267	Nano3P_seq	R2_72	R2	42.86
0358d7e6-53a8-4d12-b967-cbd59c066123	Nano3P_seq	R2_72	R2	64.59
03592fd8-a632-4b44-96c7-c77dc52f4245	Nano3P_seq	R2_38	R2	0
035940e2-3d99-4361-a091-0bf42b933776	Nano3P_seq	R2_46	R2	48.51
0359dad2-8e53-4aac-a768-360e386ffa4e	Nano3P_seq	R2_72	R2	56
035a019f-7c45-4996-9dc9-ffff72b6535f	Nano3P_seq	R2_65	R2	55.37
035aee85-02b5-481f-9c07-1f962a8e7345	Nano3P_seq	R1_14	R1	27.56
035b13b1-4a5a-4578-8f80-d273211d2236	Nano3P_seq	R2_72	R2	75.05
035b271d-abf8-47e2-97f6-56c5c881dde9	Nano3P_seq	R2_154	R2	64.83
035b33c2-8ed9-47e3-bcde-b9c4817b6d8f	Nano3P_seq	R2_72	R2	91.68
035b7dae-1e06-4543-bb95-96f1939aa11c	Nano3P_seq	R1_11	R1	23.95
035b9811-da39-4c98-8f48-0dc2a9a2b7a6	Nano3P_seq	R2_46	R2	63.59
035c56e3-f313-446d-b068-ab63a2ab0313	Nano3P_seq	R1_23	R1	28.8
035c76f8-3ca2-4657-b9d0-bc058d50c2c4	Nano3P_seq	R2_66	R2	58.48
035cb7ef-7f8e-4ed4-a594-5a90fcb83c1b	Nano3P_seq	R2_65	R2	36
035cbbab-d55c-4563-931f-96b9a0dc04c9	Nano3P_seq	R2_72	R2	60.28
035cc1db-ec0f-43d1-bf2c-6d03273228f9	Nano3P_seq	R2_72	R2	53.51
035cd428-0c10-4728-8400-081eb565d567	Nano3P_seq	R2_72	R2	59.15
035d0eb6-3a40-4f13-8007-4ad1c43e5ca5	Nano3P_seq	R1_23	R1	30.49
035dc8c0-c84e-4250-bc77-02cb58f49155	Nano3P_seq	R2_72	R2	75.55
035e0e0d-c566-468a-8dd4-6f4c5582ec8e	Nano3P_seq	R2_154	R2	43.85
035f40ba-151c-4e57-b616-d5266540482e	Nano3P_seq	R2_72	R2	36.25
035f8e50-31fe-49ab-919d-c2a72f66db8f	Nano3P_seq	R2_72	R2	88.97
03602847-c2c9-406d-a8dd-29a80e319ca5	Nano3P_seq	R2_150	R2	67.35
03603818-3a76-4bc0-840c-880eb8a6d7d8	Nano3P_seq	R1_32	R1	28.19
0360b58d-a063-45fa-a273-d87826049dc8	Nano3P_seq	R2_72	R2	85.52
03613733-5dd5-432b-9a60-c3ec0f6b1e36	Nano3P_seq	R2_72	R2	74.32
0361a713-0829-4bf7-89b3-de9ef027c37c	Nano3P_seq	R2_72	R2	53.02
0361d790-db03-4978-8de4-d2e3736182cc	Nano3P_seq	R2_72	R2	40.34
03629a43-e1bc-4e53-84ff-b0a2958b5350	Nano3P_seq	R2_150	R2	66.81
0362cd09-c008-41de-aabe-4f05c52aacdd	Nano3P_seq	R2_72	R2	63.94
0362daa9-ea0d-4f21-8fe6-82d73c74a921	Nano3P_seq	R2_140	R2	78.11
03630417-9982-4ed0-afdd-315e6c6a0f9c	Nano3P_seq	R1_14	R1	40.18
0363940d-5ac2-486f-ac40-80982f39d4ee	Nano3P_seq	R2_53	R2	84.11
0363e607-8509-4570-8e7e-6149c01189a6	Nano3P_seq	R2_72	R2	54.39
03641fe3-4964-481d-9ea2-b43a5761ad38	Nano3P_seq	R1_11	R1	31.82
036478b3-56ee-41e9-a9ac-d0b7847ebfc0	Nano3P_seq	R2_72	R2	39.06
0365151f-c06b-4561-979e-3c236dbae8cb	Nano3P_seq	R2_65	R2	69.86
03651e1e-880d-402e-86a6-e9fd0f525c41	Nano3P_seq	R2_150	R2	68.03
036570c8-3237-44cd-b547-c0feed951ede	Nano3P_seq	R2_72	R2	63.43
036744b6-6928-45c8-a307-98483308834e	Nano3P_seq	R2_65	R2	69.7
036777a8-430a-44c4-8baf-be822ba3891b	Nano3P_seq	R2_72	R2	0
0369545a-61d1-469d-90fa-25eb789121ed	Nano3P_seq	R2_14	R2	59.86
036956b3-7c25-44fa-8678-6eff92528f5f	Nano3P_seq	R1_11	R1	33.05
036a4726-3caa-4e49-82d3-d9913fba5ddb	Nano3P_seq	R1_11	R1	8.7
036a5ac4-e830-4d6c-9fe9-b57c7274df8a	Nano3P_seq	R2_72	R2	52.33
036a7514-1a50-4e0f-a602-e0d9c129a8dd	Nano3P_seq	R2_72	R2	46.07
036af89d-915b-4e0a-bc5e-5eaceaff1ab3	Nano3P_seq	R1_11	R1	30.31
036b99da-f1ea-4672-8691-b1d7fe3c71f5	Nano3P_seq	R2_65	R2	69.98
036ba287-5b17-47d2-958c-662017263ee4	Nano3P_seq	R1_11	R1	35.63
036be77c-52d2-4c2f-a7b1-1d3f4dddbd7e	Nano3P_seq	R1_14	R1	5.88
036c5f19-45bc-4ad4-ba08-e6ad1aef506b	Nano3P_seq	R2_154	R2	56.51
036d4ede-3fe7-40cf-b14b-c2419ee2a809	Nano3P_seq	R2_65	R2	45.77
036dcd80-a492-4d33-a8c5-4aafc47b5e85	Nano3P_seq	R2_72	R2	59.77
036e44f1-33e7-406c-8da1-59ade2826f1e	Nano3P_seq	R1_14	R1	44.54
036f2780-3a23-4ffb-801b-99db453db339	Nano3P_seq	R2_72	R2	44.01
03708f09-8652-48b6-aa70-d1baa68da098	Nano3P_seq	R2_72	R2	55.6
03712254-d0d6-4d01-a4a4-1da844735eac	Nano3P_seq	R1_14	R1	31.99
03712320-e2cb-41c9-a0c3-cdfcc8dcb218	Nano3P_seq	R2_65	R2	67.97
03719dab-42e2-470a-a742-da3124d54d78	Nano3P_seq	R2_72	R2	69.02
0371b3d3-60d1-44d1-995b-7f751c838659	Nano3P_seq	R2_14	R2	61.16
03722422-9a49-416f-8e38-5c6736fee4af	Nano3P_seq	R2_72	R2	78.45
03729349-5346-4e45-ac04-40d2c37020f9	Nano3P_seq	R2_72	R2	121.55
0372e3e9-8065-4ad3-8080-6daba7ea6483	Nano3P_seq	R1_103	R1	40.92
03738d56-4b39-4238-b25d-33c42ed2b0bd	Nano3P_seq	R2_72	R2	44.43
0373bc7a-ea60-45c9-8013-863a80fd2715	Nano3P_seq	R2_66	R2	58.13
0374062e-d17b-4107-a31d-5d57112becdf	Nano3P_seq	R2_65	R2	61.23
0374a9c5-dc76-4d2e-96e2-5e7b1886e920	Nano3P_seq	R2_72	R2	59.73
0374e258-a750-42b1-a2c4-95dc74df0836	Nano3P_seq	R2_72	R2	37.61
0374f9d1-c578-47a0-8792-4c1043afabd7	Nano3P_seq	R2_72	R2	49.49
03758b3d-bf9d-4aff-9f15-dccb919fb6a9	Nano3P_seq	R2_72	R2	68.12
0375ecf7-42f0-4503-ba69-9b67898e47d1	Nano3P_seq	R2_65	R2	80.01
03761a44-2a98-4ce1-ab50-7dee28c40089	Nano3P_seq	R2_72	R2	47.24
0376ea49-1dd3-4af6-bca3-20ea4573ed53	Nano3P_seq	R2_72	R2	34.12
0377beed-6a3e-4f9a-a82f-3e86bc9151be	Nano3P_seq	R2_46	R2	58.14
03790a72-f72b-4024-8eb7-0107a51989a9	Nano3P_seq	R2_72	R2	65.25
03794262-284b-483d-85b2-021ff32647a3	Nano3P_seq	R2_65	R2	59.5
037a011c-fb3f-4edf-8fef-79b1a4a8f2ba	Nano3P_seq	R2_65	R2	67.08
037a1112-79ae-4d10-b978-beaaf297dca4	Nano3P_seq	R2_72	R2	61.54
037a4b21-8271-46e4-9a99-fbdfdc3d2104	Nano3P_seq	R2_6	R2	65.83
037a8a0f-affc-4fd5-819e-2378e0c26006	Nano3P_seq	R2_72	R2	66.48
037ae6af-aa10-46d2-a7d5-b87a80902adf	Nano3P_seq	R1_11	R1	34.93
037b8af4-0e16-4508-ba01-f19efb8d5084	Nano3P_seq	R1_14	R1	36.69
037be7c5-55f5-4007-95c1-8d288f73c33d	Nano3P_seq	R2_72	R2	47.86
037c0c00-a9a1-4a6c-9230-4163ecb4581e	Nano3P_seq	R1_11	R1	31.09
037cce4f-3c45-4310-bf42-7584309e1b7c	Nano3P_seq	R2_42	R2	32.21
037cf2fd-066a-4b64-974a-d3093c2aa21b	Nano3P_seq	R2_72	R2	44.14
037d1819-6d6e-400d-b308-11300d3fdac8	Nano3P_seq	R2_72	R2	64.51
037d3fd6-b8be-425d-9924-9bf3e69278b8	Nano3P_seq	R1_11	R1	7.38
037dab8d-a7c3-407e-9fad-428ed538952c	Nano3P_seq	R2_72	R2	60.9
037de423-2e3c-40b7-b082-19e821cc5c29	Nano3P_seq	R1_14	R1	36.33
037e6a5e-a133-45b6-94ff-46f8b36e640e	Nano3P_seq	R2_72	R2	47.86
037f3f78-154a-4a5a-b2e2-90c2c2dc31e3	Nano3P_seq	R2_72	R2	62.5
037f5ef6-b96e-44f0-9fab-7c250709eced	Nano3P_seq	R2_42	R2	67.59
037fe3e4-51ab-45b1-b695-9157f48b8c5c	Nano3P_seq	R2_72	R2	47.23
0380610e-200c-4dc4-900e-a8f3b6fd1116	Nano3P_seq	R2_72	R2	31.98
0380d727-858d-4285-8319-b623045f5757	Nano3P_seq	R1_11	R1	37.89
0380e95f-effb-46fe-963a-c12084434591	Nano3P_seq	R2_72	R2	41.65
0380ef29-4f78-43ac-be07-9d05567ea051	Nano3P_seq	R2_14	R2	63.29
03810d94-9ace-49ea-8019-ad9c33a7ed52	Nano3P_seq	R1_14	R1	26.48
03818057-6aaa-499b-89f3-e0a1fdfb0f48	Nano3P_seq	R1_31	R1	27.47
0381ad2b-b055-4db0-834d-feb007b005be	Nano3P_seq	R2_72	R2	68.39
03821438-1449-4b90-b26e-3806634e43a0	Nano3P_seq	R2_14	R2	73.66
0382aa7f-b1f7-43b9-a566-c9e3a4a4dc98	Nano3P_seq	R2_46	R2	70.22
03834de1-d9a5-43e3-8506-344f49911b9e	Nano3P_seq	R2_6	R2	59.87
03838f6c-461d-4a31-a02a-330927c7e1ca	Nano3P_seq	R1_33	R1	20.78
0383a053-6510-4924-a2db-9893eb9dd10a	Nano3P_seq	R2_72	R2	72.87
0384ad76-2d7d-48eb-adc7-ae0a0c6f5bee	Nano3P_seq	R1_92	R1	10.47
038507d9-425d-4544-bb0f-47254f4a1766	Nano3P_seq	R2_72	R2	46.64
03852de9-56f4-4617-a6f3-3a81ecadfc60	Nano3P_seq	R2_72	R2	33.62
038536a1-ff03-474a-a970-6749c9825d89	Nano3P_seq	R2_150	R2	78.38
03858f49-de3b-4d2b-8b87-16fcd64054c3	Nano3P_seq	R2_72	R2	32.79
03867f42-66fa-4935-bea1-89e5be0c75b4	Nano3P_seq	R2_72	R2	58.07
03868aa3-4bb4-42a8-a8b7-c84477f0b34a	Nano3P_seq	R2_154	R2	67.94
03869089-b000-4f8f-9295-996d7d80295b	Nano3P_seq	R2_65	R2	61.78
0386eba9-0698-49d8-9131-ddfffc429edd	Nano3P_seq	R2_72	R2	79.88
038700a8-c527-4086-9e42-26f4cc76bde7	Nano3P_seq	R2_150	R2	56.89
03877656-d6e7-49e8-b6ab-f3dadf579c78	Nano3P_seq	R2_154	R2	64.64
0387bf7f-4d75-4720-af0f-f04bc47c657a	Nano3P_seq	R2_42	R2	61.74
0387c802-458d-4f1b-b0e1-91891c7c8589	Nano3P_seq	R2_72	R2	66.27
03886881-a824-4ee5-a788-8d3f33742e79	Nano3P_seq	R2_154	R2	72.03
03887276-089f-4147-9437-62de874377ca	Nano3P_seq	R2_14	R2	3.39
038a474d-49b7-44af-95a7-13983b6719a8	Nano3P_seq	R2_72	R2	63.93
038b9fa5-0f9f-4764-9880-88b9ae5b7a0d	Nano3P_seq	R1_14	R1	0
038bbdc2-1fa0-4719-89d4-1a9434022a4b	Nano3P_seq	R2_72	R2	37.45
038c33db-694a-4eaf-a77e-c4164f838fda	Nano3P_seq	R2_65	R2	62.43
038cd4a9-2f4a-4dfc-9a0d-aa39459198c3	Nano3P_seq	R2_14	R2	72.87
038cddb1-35c8-4fb7-b71f-ee34e443ca5e	Nano3P_seq	R2_154	R2	61.81
038d87bf-561d-47f9-b590-0273ca03f394	Nano3P_seq	R1_11	R1	26.93
038dacd5-a468-4b1f-98f2-f5e917eec3fe	Nano3P_seq	R1_103	R1	32.33
[truncated: 147,960 more rows]

## Sheet: Ext_Data_Fig3d-e
Source Data for Extended Data Figure 3d-e
Gene	dRNA	Nano3P_seq
R1_103	812.625	115.005
R1_11	356.651	90.7869
R1_14	776.263	154.162
R1_22	261.8	146.764
R1_31	166.935	87.9205
R1_73	274.245	112.35
R2_14	2068.72	280.941
R2_150	945.661	479.435
R2_154	1539.92	371.091
R2_26	1334.79	400.481
R2_38	550.668	342.734
R2_41	546.293	322.938
R2_42	1722.79	390.466
R2_46	1850.37	247.274
R2_53	837.925	294.916
R2_6	1868.94	408.076
R2_65	2120.67	499.36
R2_66	1990.01	407.246
R2_7	805.992	289.253
R2_72	1239.51	341.114

## Sheet: Ext_Data_Fig3f
Source Data for Extended Data Figure 3f
Sample	tail_length	Expected
pA_none	0	0
pA_15	12.73	15
pA_30	28.85	30
pA_60	59.5	60
pA_90	84.9	90
pA_120	114.87	120

## Sheet: Ext_Data_Fig3g
Source Data for Extended Data Figure 3g
Read_ID	Gene_Name	Biotype	SYMBOL	Rep	Timepoint	tail_length
0001402f-4e46-4b41-80e0-c37694088b44	ENSDARG00000074760	protein_coding	ttc7a	Rep1	2hpf	64.1
00019004-1ab2-4fed-91bf-ddd628bf34c8	ENSDARG00000034989	protein_coding	retsatl	Rep1	2hpf	30.34
00022f70-0a79-46c0-a10e-035c57a992fa	ENSDARG00000000760	protein_coding	znf511	Rep1	2hpf	5.46
0004aed9-e802-4331-bbdb-1041c1c0b48c	ENSDARG00000044540	protein_coding	fkbp2	Rep1	2hpf	23.37
0005d2af-a672-4cf6-b9eb-9eff716de3ff	ENSDARG00000036868	protein_coding	tbpl1	Rep1	2hpf	5.83
00069765-4e3d-4a4e-8440-ae8510bf1a53	ENSDARG00000063912	protein_coding	COX3	Rep1	2hpf	69.28
0007ab1c-45bd-4bea-919e-f6f9ae38e3f6	ENSDARG00000070822	protein_coding	cnp	Rep1	2hpf	34.62
00081bfc-5cb2-4cb3-8837-7116230f2a6e	ENSDARG00000055563	protein_coding	drosha	Rep1	2hpf	34.29
00092ca8-cf2e-4609-ba2c-0959bb54e92d	ENSDARG00000031435	protein_coding	zgc:56493	Rep1	2hpf	10.58
00092d5c-8e83-4a2c-8c92-56b043d47d33	ENSDARG00000040534	protein_coding	epcam	Rep1	2hpf	13.01
000a151a-b4a4-44f0-913f-5e99534f0b9f	ENSDARG00000075380	protein_coding	kri1	Rep1	2hpf	58.92
000a492d-bf06-48a6-8fd7-e8301d4e634c	ENSDARG00000098739	protein_coding	h2af1al	Rep1	2hpf	71.01
000e4bf9-d82b-4f14-af21-de95486b8e02	ENSDARG00000090301	protein_coding	usp48	Rep1	2hpf	23.06
000fdd59-1720-473d-9ab4-f86f8f19612f	ENSDARG00000014430	protein_coding	rabgef1	Rep1	2hpf	93.84
0010230b-bc2d-4561-a2a9-8e5412328196	ENSDARG00000063905	protein_coding	COX1	Rep1	2hpf	63.19
00105928-7e5b-4dba-93f6-dd12c4cc097b	ENSDARG00000099672	protein_coding	capgb	Rep1	2hpf	48.76
001358ac-c12d-4e7b-8fcb-51de05b9161f	ENSDARG00000038882	protein_coding	smc4	Rep1	2hpf	104.59
0014ac63-d8f5-4daa-a3ca-b93bb2cebe63	ENSDARG00000098739	protein_coding	h2af1al	Rep1	2hpf	51.69
0015283d-8c0a-4db9-b031-ec3fa569fe6c	ENSDARG00000002077	protein_coding	mnat1	Rep1	2hpf	57.46
001953ec-2767-4c00-a7e1-8bb2ade11b13	ENSDARG00000063912	protein_coding	COX3	Rep1	2hpf	72.33
0019a6cc-ec56-4a6d-80cd-bbee90934e13	ENSDARG00000103791	protein_coding	nme2b.1	Rep1	2hpf	0
001b9bea-2b1e-42af-9507-f582ee3dfe0a	ENSDARG00000026908	protein_coding	tmed2	Rep1	2hpf	44.97
001c753c-1a76-45fe-962b-dc50f760bbf0	ENSDARG00000035171	protein_coding	btg4	Rep1	2hpf	23.52
001cd21d-24d7-4679-82b1-9b709352e429	ENSDARG00000033566	protein_coding	cyp17a1	Rep1	2hpf	80.26
001ee35e-9ee3-4664-96ca-7577d9d1cb43	ENSDARG00000058861	protein_coding	ncln	Rep1	2hpf	36.61
001f0eda-d041-4f75-9235-643b65b6cc69	ENSDARG00000000489	protein_coding	upf3b	Rep1	2hpf	8.45
001fdf52-5497-4d14-a195-ddb808db77e2	ENSDARG00000040443	protein_coding	polr2i	Rep1	2hpf	123.12
00211814-23f3-402a-bb73-4cecfde590e1	ENSDARG00000094191	protein_coding	nup37	Rep1	2hpf	6.97
0021af9f-3d31-4243-aa67-392819c90fc4	ENSDARG00000039887	protein_coding	c1qbp	Rep1	2hpf	13.77
00246b16-e8b8-4e3b-b3a1-9eeed0afb773	ENSDARG00000026519	protein_coding	ralgps2	Rep1	2hpf	120.04
002549e6-705c-4a21-8671-0a589a887da4	ENSDARG00000093931	protein_coding	rflnb	Rep1	2hpf	45.06
0025a260-8f4b-480d-a4d0-b8a4418ffeb6	ENSDARG00000007244	protein_coding	acp2	Rep1	2hpf	15.84
0026f9cb-9189-41b0-bae1-fb5299b94972	ENSDARG00000054799	protein_coding	rpl9	Rep1	2hpf	0
002823fc-8431-429e-ae95-c51d027187da	ENSDARG00000044521	protein_coding	eef1b2	Rep1	2hpf	14.69
002a0b61-d809-4ea2-a1da-30fa2e551370	ENSDARG00000086618	protein_coding	psma3	Rep1	2hpf	14.71
002b3827-93c7-4775-942e-c992a7589f45	ENSDARG00000075314	protein_coding	zgc:174906	Rep1	2hpf	91.24
002b46c8-20bb-45e9-add0-bc962044e428	ENSDARG00000056515	protein_coding	spsb1	Rep1	2hpf	13.64
002e21ae-08a9-4ca6-b52a-740750f51a8c	ENSDARG00000037967	protein_coding	si:dkey-16l2.16	Rep1	2hpf	5.45
00304926-86fb-49fa-94a8-8cd0cad646c8	ENSDARG00000041811	protein_coding	rps25	Rep1	2hpf	33.4
0030a802-a816-4534-94bc-2957074bd681	ENSDARG00000006639	protein_coding	lnpk	Rep1	2hpf	131.09
0031a650-53d2-4002-bd4e-ba10bdeb644c	ENSDARG00000063910	protein_coding	ATP8	Rep1	2hpf	46.78
00332694-4b8d-46f0-9b90-dcb3f9e12063	ENSDARG00000080010	protein_coding	adh5	Rep1	2hpf	25.86
003372a0-2d08-4b1b-88e1-c76a91331355	ENSDARG00000036180	protein_coding	ccnb2	Rep1	2hpf	103.57
0034c406-1f97-4bd6-a60a-ac68cd2a7fae	ENSDARG00000104837	protein_coding	nudc	Rep1	2hpf	24.78
00353866-0ba8-45f4-8f49-0e006ecd9c08	ENSDARG00000015551	protein_coding	fth1a	Rep1	2hpf	12.99
0035d96e-e699-49dd-88f8-e70d2051e244	ENSDARG00000020134	protein_coding	sipa1l1	Rep1	2hpf	2.99
0036de40-47ad-408c-ab93-f114ca5b1e38	ENSDARG00000035324	protein_coding	hnrnpl	Rep1	2hpf	169.29
0037be18-a356-4a08-a921-6446ffe0b8ad	ENSDARG00000094300	protein_coding	nupr1a	Rep1	2hpf	11.85
00389350-7e13-4596-8a68-7c35bc01cc91	ENSDARG00000075445	protein_coding	psmb5	Rep1	2hpf	103.84
0039307d-168f-4645-9660-d8bb63004163	ENSDARG00000043257	protein_coding	ckbb	Rep1	2hpf	0
00397114-53b7-4f26-a593-9930d7759f89	ENSDARG00000034080	protein_coding	plcd1b	Rep1	2hpf	200.82
003acdae-1fd7-4e9b-8c38-b2c992d31812	ENSDARG00000099635	protein_coding	akap8l	Rep1	2hpf	123.23
003dbe93-3f78-42a7-8d13-3fbbf02bcfad	ENSDARG00000006580	protein_coding	cldnd	Rep1	2hpf	17.08
003e1584-29d1-47bb-b332-aa7b6c735d0e	ENSDARG00000030759	protein_coding	melk	Rep1	2hpf	20.6
003e3fbe-0d68-4bfa-8908-2a986899563b	ENSDARG00000014208	protein_coding	ppt2a.3	Rep1	2hpf	98.95
00400de1-0c35-4b84-971c-6199c4d588ee	ENSDARG00000011665	protein_coding	aldoaa	Rep1	2hpf	0
00406991-cce2-4b8a-a1cb-682bae9a5af9	ENSDARG00000061397	protein_coding	trip12	Rep1	2hpf	37.02
0044de44-5730-424b-8db7-89bb812ff1a9	ENSDARG00000040184	protein_coding	syncrip	Rep1	2hpf	7.9
0045b082-1a03-4566-bccf-f4c07c8db3fb	ENSDARG00000074849	protein_coding	rac1a	Rep1	2hpf	63.92
004666dc-4c9d-46cf-8d0d-45e233211a41	ENSDARG00000007099	protein_coding	gjc4b	Rep1	2hpf	171.22
0046e10d-ba25-465a-8fad-263544388cae	ENSDARG00000035171	protein_coding	btg4	Rep1	2hpf	21.68
004805f3-a010-4a66-be95-2b5208034984	ENSDARG00000052680	protein_coding	si:dkey-182g1.2	Rep1	2hpf	39.98
0048657c-0628-4c32-9be1-28a41196ec3e	ENSDARG00000039880	protein_coding	arpp19b	Rep1	2hpf	20.02
00497ddd-929a-4801-a2ed-05888e564519	ENSDARG00000102317	protein_coding	rpl26	Rep1	2hpf	30.57
004a7512-f5d4-4d72-b20a-beacbe613bcd	ENSDARG00000070430	protein_coding	chtopb	Rep1	2hpf	4.03
004baa70-dba0-4400-80cc-2d86ec1e8eb2	ENSDARG00000098739	protein_coding	h2af1al	Rep1	2hpf	99.75
004c1ed3-78ec-4166-9c95-927d0fee3901	ENSDARG00000041974	protein_coding	brk1	Rep1	2hpf	21.97
004c3bb9-90b9-443d-b409-aee93346ca5f	ENSDARG00000006580	protein_coding	cldnd	Rep1	2hpf	29.19
004cb7fe-83ed-4757-a020-16bc05de28ce	ENSDARG00000098074	protein_coding	trip4	Rep1	2hpf	24.53
004ec42e-ab92-416e-a41e-c0c940dc1582	ENSDARG00000040245	protein_coding	kpnb3	Rep1	2hpf	65.8
004f156d-a12a-4c9c-b81f-5777d42562ed	ENSDARG00000043287	protein_coding	atg101	Rep1	2hpf	69.35
00511053-0866-4bd3-af16-0438ce8b5459	ENSDARG00000000442	protein_coding	slc39a13	Rep1	2hpf	19.88
0052c474-b9df-4f0d-abcc-52c8173bd0fd	ENSDARG00000069706	protein_coding	prmt6	Rep1	2hpf	9.92
005376dd-e178-4809-b3cb-b1093b4e3daf	ENSDARG00000104068	protein_coding	gstp1	Rep1	2hpf	7.25
00542286-761c-4d52-8642-a59b2bc9621e	ENSDARG00000053685	protein_coding	gtf2a2	Rep1	2hpf	30.56
0058927e-22b1-4be2-b08b-6574a4cf1ed7	ENSDARG00000006609	protein_coding	map2k2a	Rep1	2hpf	98.15
00596969-38fe-4833-81fb-7928fa9ae9b1	ENSDARG00000032584	protein_coding	thnsl2	Rep1	2hpf	7.73
00599137-5200-44fc-a3dd-7351a1ad9c5e	ENSDARG00000035692	protein_coding	rps3a	Rep1	2hpf	0
005e2120-1fbe-4af5-ab3b-006176f55ea8	ENSDARG00000046143	protein_coding	prkab1b	Rep1	2hpf	7.63
00605c12-3daa-4497-94fd-8d6803723f92	ENSDARG00000074656	protein_coding	ctss2.1	Rep1	2hpf	31.15
0063f57f-fe25-4b7b-9eef-77f031c32bea	ENSDARG00000017740	protein_coding	sec63	Rep1	2hpf	6.85
00642c40-4746-427a-9858-5be54cfa12fe	ENSDARG00000002670	protein_coding	zgc:113944	Rep1	2hpf	140.97
00665506-58be-4b4b-aa45-caefade4f371	ENSDARG00000042341	protein_coding	tmem251	Rep1	2hpf	107.85
0066e086-457f-4a30-8066-08824137ad33	ENSDARG00000101766	protein_coding	ptmab	Rep1	2hpf	101.01
006725ca-2a86-4b82-a87c-ce3738c035c1	ENSDARG00000005382	protein_coding	prdm9	Rep1	2hpf	52.63
00675f72-fdcf-4bcf-943b-0eac89272ee6	ENSDARG00000007449	protein_coding	slc25a39	Rep1	2hpf	37.13
006765b5-2703-4f1a-9125-223725aec19e	ENSDARG00000077409	protein_coding	cby1	Rep1	2hpf	132.26
0067c375-b152-492c-9af8-71ac1b0a37d3	ENSDARG00000063905	protein_coding	COX1	Rep1	2hpf	78
006a0bfc-7e9e-46cb-949b-6d9dac8a92c2	ENSDARG00000056005	protein_coding	dnajc18	Rep1	2hpf	8.41
006d35cd-a493-4227-ab3b-22321c3eefce	ENSDARG00000101362	protein_coding	mibp	Rep1	2hpf	72.19
006dda6d-b8bf-4873-b829-d45b98f0a4b9	ENSDARG00000042644	protein_coding	sod2	Rep1	2hpf	17.76
006e2e90-836f-4af4-a017-7fa7b554b8cf	ENSDARG00000036136	protein_coding	tipin	Rep1	2hpf	28.24
00704d93-872e-46df-8b05-6c4e678c145e	ENSDARG00000042864	protein_coding	rpl7l1	Rep1	2hpf	8.92
0070a747-5bce-4342-ad4a-c35c3db895df	ENSDARG00000098902	protein_coding	ubxn8	Rep1	2hpf	84.07
0070c396-cab0-489d-bc5c-0d4051a49825	ENSDARG00000063924	protein_coding	CYTB	Rep1	2hpf	69.84
0071c210-e262-44d9-aeb7-1840f6f994af	ENSDARG00000041243	protein_coding	setdb1a	Rep1	2hpf	0
0071d06b-b619-43ec-b410-b7821784f30f	ENSDARG00000062137	protein_coding	stag1b	Rep1	2hpf	48.18
00727312-e2d5-4f00-b35f-6893079a047e	ENSDARG00000035957	protein_coding	gmnn	Rep1	2hpf	69.81
0072adfc-a07d-4870-9479-fb48f62b2523	ENSDARG00000058367	protein_coding	abhd14a	Rep1	2hpf	26.52
00735a1f-93bc-4430-8d2c-78723b816e8f	ENSDARG00000009212	protein_coding	ppiaa	Rep1	2hpf	62.3
0073c202-ad3b-474c-8435-3bced082c216	ENSDARG00000006691	protein_coding	rpl12	Rep1	2hpf	43.19
0074fbf9-1a15-4747-a65b-4e11af93d03e	ENSDARG00000002344	protein_coding	tubb4b	Rep1	2hpf	44.55
00751b1d-be51-4f5a-be76-5d80fb3f375f	ENSDARG00000039217	protein_coding	orc1	Rep1	2hpf	24.41
0075d3e9-68e5-4048-8b09-e36605c732e3	ENSDARG00000027357	protein_coding	cd2bp2	Rep1	2hpf	50.08
00761d12-02f8-4332-8089-7ef754fe4363	ENSDARG00000044521	protein_coding	eef1b2	Rep1	2hpf	5.54
0076b312-8f79-49e6-97af-c3dd5890f663	ENSDARG00000005462	protein_coding	kif4	Rep1	2hpf	17.95
0076d81c-c808-47dd-8cc6-650b54d004ff	ENSDARG00000068868	protein_coding	nap1l4b	Rep1	2hpf	17.3
0077c2f6-90cc-44e6-9465-de0876a04d5b	ENSDARG00000006580	protein_coding	cldnd	Rep1	2hpf	137.31
0077ddf8-b0bb-4708-97fe-17967295a292	ENSDARG00000036587	protein_coding	cbr1	Rep1	2hpf	72.94
0077ed5f-2b93-4008-90f6-47fd304a6308	ENSDARG00000024311	protein_coding	nsmce4a	Rep1	2hpf	33.69
007ccf59-48c0-415e-8b87-6aa43142b76c	ENSDARG00000014244	protein_coding	rbmx	Rep1	2hpf	135.79
007d4733-dd25-4be5-a12a-611034ac7e4c	ENSDARG00000039347	protein_coding	rps24	Rep1	2hpf	49.31
007eb185-ef90-49ce-b561-340f5d36c1cf	ENSDARG00000042214	protein_coding	tmem243a	Rep1	2hpf	8.21
007ede21-d678-4201-a282-fc1fea08e4cb	ENSDARG00000062187	protein_coding	kif14	Rep1	2hpf	61.11
007fef93-730b-477e-bb3d-b50b4319011b	ENSDARG00000062326	protein_coding	hmgn7	Rep1	2hpf	7.12
0080091e-b785-4733-ac6c-46dc602f64ac	ENSDARG00000074575	protein_coding	ppp1r9alb	Rep1	2hpf	15.49
0080bc33-fa2a-4962-8f75-0a9545eb5120	ENSDARG00000099307	protein_coding	si:dkey-10p5.10	Rep1	2hpf	32.27
0080df80-a3b9-43f4-a9bf-b67454ed1776	ENSDARG00000056410	protein_coding	fdx1	Rep1	2hpf	50.09
00811e35-2ccd-4bc9-9600-f44986de7e13	ENSDARG00000057987	protein_coding	uba3	Rep1	2hpf	22.6
00813dcb-6d61-455f-9216-99cf6303dab2	ENSDARG00000103271	protein_coding	pla2g15	Rep1	2hpf	23.09
00826b32-c9f8-4b5f-9f99-d88d142e66d7	ENSDARG00000012672	protein_coding	gtf2e2	Rep1	2hpf	50.24
00832a03-adfd-4b09-997f-de60c0e64c25	ENSDARG00000087193	protein_coding	prrg2	Rep1	2hpf	32.32
00835e97-9fc0-4c1f-a110-93d860d7e142	ENSDARG00000088383	protein_coding	cox5aa	Rep1	2hpf	22.4
0085b71a-5c92-4d9f-86ea-c215aac2cb03	ENSDARG00000038066	protein_coding	kpna2	Rep1	2hpf	0
00881f10-e21f-4d6f-911d-7aae3fa01099	ENSDARG00000074163	protein_coding	zgc:162879	Rep1	2hpf	87.19
0088672b-6db5-4067-ac21-2d2a54b7cb01	ENSDARG00000006580	protein_coding	cldnd	Rep1	2hpf	58.1
00896d02-301d-4515-9752-88fd7bcb6957	ENSDARG00000054606	protein_coding	mrpl1	Rep1	2hpf	4.79
0089c399-4cc7-4951-9660-4f361a506c47	ENSDARG00000078974	protein_coding	si:ch211-215a9.5	Rep1	2hpf	18.82
008a4226-12c2-4a61-9b59-9aed9352fc52	ENSDARG00000006580	protein_coding	cldnd	Rep1	2hpf	15.08
008aa360-4b4d-4569-a76c-cacedb5455a7	ENSDARG00000038239	protein_coding	tnpo2	Rep1	2hpf	34.24
008c872d-4ada-4417-a01a-f6691d3176d0	ENSDARG00000075795	protein_coding	nol7	Rep1	2hpf	0
008d86b7-c88a-4be6-8ffe-e1ec6c5e6964	ENSDARG00000104186	protein_coding	fbxo43	Rep1	2hpf	95.65
008d92bf-b80d-4e78-9e68-2f57a3148e7d	ENSDARG00000045146	protein_coding	tomm22	Rep1	2hpf	29.36
0091c124-ef2c-4ffc-bc63-7ea0cc2e8f25	ENSDARG00000058448	protein_coding	zrsr2	Rep1	2hpf	129.03
0092b8e9-3094-4542-8d0d-fcc1f0d74104	ENSDARG00000102960	protein_coding	vps54	Rep1	2hpf	14.17
00934419-036a-437e-9207-9ad47c9be113	ENSDARG00000036298	protein_coding	rps13	Rep1	2hpf	43.66
0093539e-e9fc-4f07-aeb3-f4f316c66316	ENSDARG00000034291	protein_coding	rpl37	Rep1	2hpf	98.51
009370da-51c6-4af0-96b0-9a59f6b1f777	ENSDARG00000038635	protein_coding	magoh	Rep1	2hpf	134.98
0093f5c0-27f8-4be1-b81e-963ea5c11075	ENSDARG00000054707	protein_coding	dhx8	Rep1	2hpf	99.81
0095a7b7-ac96-4a48-b984-b1f681468b31	ENSDARG00000071691	protein_coding	uqcrc2b	Rep1	2hpf	20.09
0095d57f-5636-458f-9cdf-adfc0767546b	ENSDARG00000037871	protein_coding	wipi2	Rep1	2hpf	18.3
00960ce1-0ee8-41a9-948b-7b22a978422a	ENSDARG00000103211	protein_coding	si:dkey-19b23.8	Rep1	2hpf	23.77
0096161e-ad86-4d85-92af-6e039c6e8824	ENSDARG00000071396	protein_coding	timm23a	Rep1	2hpf	29.68
0097ed9b-3688-4d5a-bf36-d0489b39effc	ENSDARG00000037930	protein_coding	rnf113a	Rep1	2hpf	28.08
0098e57d-7db0-49bc-958b-9f6aed48591e	ENSDARG00000038787	protein_coding	tmub1	Rep1	2hpf	25.58
009cb8e0-7bf0-4d9e-9f7e-3c2820eb34c5	ENSDARG00000016117	protein_coding	exd2	Rep1	2hpf	25.67
009d39f3-7b9e-48f7-b4bf-747f6964c039	ENSDARG00000079271	protein_coding	dcxr	Rep1	2hpf	60.83
009d74db-2e83-42b3-ac27-c61b3f5c44b1	ENSDARG00000098627	protein_coding	gspt1l	Rep1	2hpf	3.59
009de0e1-ddfd-438f-98fc-ddb784ad1b73	ENSDARG00000076238	protein_coding	gramd1c	Rep1	2hpf	80.84
009f2ce1-cb7a-4091-bf52-821c30f598df	ENSDARG00000092895	protein_coding	ifi27.8	Rep1	2hpf	43.74
009f94dd-75d9-486b-9fb1-64e30c857ac6	ENSDARG00000037746	protein_coding	actb1	Rep1	2hpf	7
00a20b27-36ee-4e71-b2c5-a79f1f2aa8de	ENSDARG00000057987	protein_coding	uba3	Rep1	2hpf	5.67
00a49cf5-fbc9-4f96-9dc7-60a867c81ee9	ENSDARG00000104225	protein_coding	ndel1b	Rep1	2hpf	29.96
00a4a574-d9f2-4325-9dc5-a794d7f3cede	ENSDARG00000025076	protein_coding	marveld2a	Rep1	2hpf	47.71
00a6046c-7151-4288-9de0-6e64a1ffc687	ENSDARG00000104111	protein_coding	mrps30	Rep1	2hpf	39.73
00a7c418-c843-40c6-a613-c6ca88ae3137	ENSDARG00000039958	protein_coding	utp11	Rep1	2hpf	26.31
00a81ecc-1a1b-4b23-baf6-4b6520d8f380	ENSDARG00000014244	protein_coding	rbmx	Rep1	2hpf	0
00a9e586-4e9d-4ea8-9f4a-d7bfba6199dd	ENSDARG00000086842	protein_coding	dap1b	Rep1	2hpf	52.95
00aa3137-a704-49eb-804b-6a92f5a082b3	ENSDARG00000023299	protein_coding	snu13b	Rep1	2hpf	142.41
00aa497e-2f21-4a3e-8c37-74252cccd6f6	ENSDARG00000007285	protein_coding	mrpl57	Rep1	2hpf	5.33
00aa63ea-a6be-4cae-9391-25b49d0ce0c5	ENSDARG00000061854	protein_coding	lman2	Rep1	2hpf	65.27
00aa9c17-d354-4560-9221-9232849c65fe	ENSDARG00000028295	protein_coding	mkrn4	Rep1	2hpf	44.93
00aad9cb-6570-4407-9f78-0feab8b28161	ENSDARG00000032933	protein_coding	dtx2	Rep1	2hpf	49.81
00abc128-1976-4c13-ab33-62ea85f1217d	ENSDARG00000056480	protein_coding	cpvl	Rep1	2hpf	45.53
00acdff0-8564-4a1e-98e1-c21e4a2e0ad8	ENSDARG00000030756	protein_coding	dnmt1	Rep1	2hpf	9.28
00ae52f8-ecdc-4c43-ae7a-26eb7862cad5	ENSDARG00000031293	protein_coding	dnajc9	Rep1	2hpf	0
00ae6094-98f8-4070-a6c7-626c0197d408	ENSDARG00000018145	protein_coding	mid1ip1l	Rep1	2hpf	39.45
00af60cf-a55e-4d45-aba6-5515eabc0852	ENSDARG00000054907	protein_coding	cox7a2l	Rep1	2hpf	15.47
00b179db-0c39-4038-8d28-85218e7f90e3	ENSDARG00000021669	protein_coding	sec61a1	Rep1	2hpf	32.42
00b1a4f5-70d7-47d7-ba88-9198d0c12723	ENSDARG00000042291	protein_coding	dlx6a	Rep1	2hpf	9.47
00b28c41-1401-4c18-b0e2-0e72f46c889f	ENSDARG00000102199	protein_coding	sike1	Rep1	2hpf	18.68
00b2f9c2-d037-4a67-831e-97a1604915c1	ENSDARG00000078069	protein_coding	rrm2	Rep1	2hpf	141.12
00b3a9f0-f08f-4e1a-beff-e0ee4ff73aef	ENSDARG00000023190	protein_coding	kpna4	Rep1	2hpf	0
00b57f51-2f59-4c84-a85b-7d5b6de15a5b	ENSDARG00000009212	protein_coding	ppiaa	Rep1	2hpf	93.27
00b5fbf2-908e-4ab8-a881-f1b71d6a21a7	ENSDARG00000005500	protein_coding	dgcr6	Rep1	2hpf	21.09
00b6172b-6416-46a2-8212-18f9db2bcd7f	ENSDARG00000039117	protein_coding	tefa	Rep1	2hpf	10.45
00b64f11-3e3e-40af-bd15-debc767b8f1b	ENSDARG00000005713	protein_coding	ethe1	Rep1	2hpf	33.51
00b6d335-32bc-418e-b6fe-80c3058df44a	ENSDARG00000101008	protein_coding	soul4	Rep1	2hpf	57.42
00b72ccc-fc6a-4565-a0c4-a0076bcaedec	ENSDARG00000058212	protein_coding	ndnl2	Rep1	2hpf	33.78
00b8b554-d3b0-4979-b9a7-6792d12a4908	ENSDARG00000019000	protein_coding	smc3	Rep1	2hpf	138.82
00b9464c-05dd-415a-9446-3313cb9113b5	ENSDARG00000006580	protein_coding	cldnd	Rep1	2hpf	7.53
00b9e5d8-808a-448c-849f-b225b887b046	ENSDARG00000010603	protein_coding	kctd9b	Rep1	2hpf	70.03
00ba4c7d-2ce0-4f98-bdd3-8e28d529bd5e	ENSDARG00000053457	protein_coding	rpl23	Rep1	2hpf	0
00ba4ffc-238b-4766-b3ea-788df90c7d10	ENSDARG00000103404	protein_coding	uchl5	Rep1	2hpf	6.38
00bb1ff4-ed4e-4486-8128-630c0db9916e	ENSDARG00000021346	protein_coding	pdhb	Rep1	2hpf	14.42
00bb8a95-769b-48e1-b45b-f2a8af6cc775	ENSDARG00000103979	protein_coding	calr3a	Rep1	2hpf	48.85
00bc3cfd-fb33-4210-9cfb-2c437a4a01be	ENSDARG00000089681	protein_coding	btf3l4	Rep1	2hpf	88.37
00bd11f2-864b-46ba-a55d-2b5487f4e8d0	ENSDARG00000101295	protein_coding	psmd4a	Rep1	2hpf	13.09
00be3d21-3ffb-4bdd-b071-ece3f7a0241a	ENSDARG00000036136	protein_coding	tipin	Rep1	2hpf	52.67
00bf9c27-22c9-4d26-b554-e1a8276844d6	ENSDARG00000037746	protein_coding	actb1	Rep1	2hpf	23.02
00c4dd31-ac7c-4213-88c4-ed855ac0a0c0	ENSDARG00000021864	protein_coding	rplp1	Rep1	2hpf	10.12
00c52bef-ab2f-49db-bc98-a2534afff289	ENSDARG00000095643	protein_coding	si:dkey-253d23.3	Rep1	2hpf	45.6
00c611ad-a1b6-40b7-a955-ec6b13d0890a	ENSDARG00000100003	protein_coding	glulb	Rep1	2hpf	110.09
00c6522b-92e8-45cc-9980-959fbb49b51d	ENSDARG00000020043	protein_coding	cnot8	Rep1	2hpf	119.2
00c694b2-f5c0-47be-be79-916de44bc45d	ENSDARG00000053291	protein_coding	pnrc2	Rep1	2hpf	89.12
00c6e582-6861-40ce-af4b-e2e84ae6bad5	ENSDARG00000092807	protein_coding	ENSDARG00000092807	Rep1	2hpf	57.72
00c789b2-02b7-4f89-a228-439e12199ba2	ENSDARG00000042688	protein_coding	bora	Rep1	2hpf	21.08
00c9bb23-dfad-4755-9057-b02231caa8e8	ENSDARG00000017320	protein_coding	f11r.1	Rep1	2hpf	46.3
00cabf37-3813-4749-a8d9-ec8f3d0ff121	ENSDARG00000076836	protein_coding	gpx4b	Rep1	2hpf	108.94
00cb59f8-1708-4b94-944f-c21c937b11b0	ENSDARG00000018145	protein_coding	mid1ip1l	Rep1	2hpf	75.79
00ccf57b-24c6-4fa9-b3c0-15b08d71e372	ENSDARG00000028295	protein_coding	mkrn4	Rep1	2hpf	50.93
00cd05e2-2495-47a7-a0b4-88469ca2a582	ENSDARG00000104789	protein_coding	ENSDARG00000104789	Rep1	2hpf	15.16
00cda28b-03cc-42d3-aab9-7b5583769181	ENSDARG00000097385	protein_coding	LOC110438041	Rep1	2hpf	24.96
00cf9a25-26ac-4c78-bc1d-0ceb4a52c7ee	ENSDARG00000041811	protein_coding	rps25	Rep1	2hpf	17.77
00d003e7-d989-49c3-aff6-221f0890f2cd	ENSDARG00000038068	protein_coding	ddx5	Rep1	2hpf	83.72
00d1053c-f51c-455d-8b93-672b75bdcf51	ENSDARG00000040396	protein_coding	bcl7bb	Rep1	2hpf	12.2
00d7395a-11f9-4147-bea1-930f9f5f151e	ENSDARG00000078654	protein_coding	tpx2	Rep1	2hpf	41.21
00d7b609-0eaf-4332-9d12-2678c405b928	ENSDARG00000028295	protein_coding	mkrn4	Rep1	2hpf	66.33
00da57ea-86ef-4a29-8050-440b7adddcb6	ENSDARG00000009212	protein_coding	ppiaa	Rep1	2hpf	36.03
00da7127-a2f6-41cc-b050-14b6f652a825	ENSDARG00000079934	protein_coding	zgc:162200	Rep1	2hpf	51.75
00dc4673-903a-4a6a-9e7d-05b08d4e9b6a	ENSDARG00000034897	protein_coding	rps10	Rep1	2hpf	88.71
00deffaa-b08f-4863-be4a-f8b9c1cc0fe2	ENSDARG00000070261	protein_coding	crlf3	Rep1	2hpf	140.6
00df58d5-3888-4867-9f53-a48d8fefad1f	ENSDARG00000094616	protein_coding	LOC564755	Rep1	2hpf	19.53
00dffb37-20ef-484c-b9d0-8eb7d99fb86b	ENSDARG00000052109	protein_coding	zgc:114041	Rep1	2hpf	46.72
00e3345e-fb5f-4c68-9a2c-36a65f24f996	ENSDARG00000097057	protein_coding	fxyd6l	Rep1	2hpf	80.37
00e3ab3b-d2a0-46a5-8657-5be824e01bb8	ENSDARG00000003311	protein_coding	pank2	Rep1	2hpf	65.13
00e7c4ae-3880-4068-8715-d0f378593808	ENSDARG00000070052	protein_coding	tdrd6	Rep1	2hpf	99.01
00ebc65b-18e9-4c17-ba9d-0ef14950ee51	ENSDARG00000011125	protein_coding	snrpb	Rep1	2hpf	172.83
00ecd534-8f4e-4417-977c-879033e39ccc	ENSDARG00000036784	protein_coding	commd7	Rep1	2hpf	54.53
00ef0100-72b9-417c-b86c-d719b709dcbb	ENSDARG00000067608	protein_coding	zswim7	Rep1	2hpf	15.32
00ef4a53-bd82-44d6-82df-2e947fd179c1	ENSDARG00000053810	protein_coding	hnrnpc	Rep1	2hpf	46.96
00f01d3a-3900-4ae3-8163-074d1e3a2be9	ENSDARG00000078929	protein_coding	abhd16a	Rep1	2hpf	22.62
00f1bee2-8309-4f2d-8d2a-b221ca939643	ENSDARG00000015543	protein_coding	s100a1	Rep1	2hpf	39.05
00f1c240-009e-4239-a3b7-b59053cc27ed	ENSDARG00000096454	protein_coding	ap1m2	Rep1	2hpf	49.36
00f23aa6-d6cc-4068-81b9-73f512fbc792	ENSDARG00000076283	protein_coding	snrpd3l	Rep1	2hpf	58.88
00f33772-05e0-4bad-b207-0261b5ecb774	ENSDARG00000103791	protein_coding	nme2b.1	Rep1	2hpf	66.79
00f5007b-d535-4f34-a6f8-82e897f01139	ENSDARG00000037746	protein_coding	actb1	Rep1	2hpf	9.08
00f60fc7-d6e7-4a1d-8c5f-eb27e411c571	ENSDARG00000056517	protein_coding	thoc3	Rep1	2hpf	27.22
00f61489-da7b-4967-82c5-037476ab23b5	ENSDARG00000038068	protein_coding	ddx5	Rep1	2hpf	153.35
00f682d0-3f0e-46dd-89c8-8bafc78be06d	ENSDARG00000040081	protein_coding	zp3d.1	Rep1	2hpf	64.41
00f6feea-b011-4eb1-9a34-916a5fb942c9	ENSDARG00000070605	protein_coding	b4galnt2.2	Rep1	2hpf	44.84
00f80361-7e7c-4c07-a728-8f54675fa098	ENSDARG00000026655	protein_coding	tspo	Rep1	2hpf	39.28
00f832ac-52b3-46b1-8b55-948797f5f852	ENSDARG00000014047	protein_coding	cldn7b	Rep1	2hpf	172.66
00fa810d-72e9-46b5-b20a-1eb6fb03b8f0	ENSDARG00000002710	protein_coding	ncl	Rep1	2hpf	27.99
00fd6e44-60ba-4094-9726-7d0862f96757	ENSDARG00000038789	protein_coding	tmem53	Rep1	2hpf	12.14
00fd73d8-8e8f-4dc5-9bb9-c279ee6234eb	ENSDARG00000007385	protein_coding	cct7	Rep1	2hpf	78.35
00fdfadd-c57e-4a1d-9a5b-1585e43cabf0	ENSDARG00000103200	protein_coding	gpr107	Rep1	2hpf	63.05
00fe2e73-01ea-4ade-95fd-dc7f94e005c9	ENSDARG00000038010	protein_coding	rac2	Rep1	2hpf	87.03
00fec3a7-fdd4-49ee-9174-53272342b81b	ENSDARG00000040224	protein_coding	krcp	Rep1	2hpf	44.7
00ff4d2b-aa23-49a6-ad16-1ac5a8a22123	ENSDARG00000044521	protein_coding	eef1b2	Rep1	2hpf	5.44
00ff5a4a-42b3-4e4d-aa27-b380fc136782	ENSDARG00000052190	protein_coding	fdx2	Rep1	2hpf	109.09
010094c5-f260-4543-bf2c-9d11876d87cc	ENSDARG00000025350	protein_coding	prdx2	Rep1	2hpf	16.57
0101332a-444b-459f-b647-bd01fcfcd5bf	ENSDARG00000030789	protein_coding	ddx18	Rep1	2hpf	26.06
01017e85-87a7-4d9f-891c-63fc062a584b	ENSDARG00000020101	protein_coding	psmc2	Rep1	2hpf	0
0101e595-9a7a-475c-b3ef-022ff9b0eed0	ENSDARG00000063003	protein_coding	alkbh5	Rep1	2hpf	69.05
01034a52-0446-4d07-8754-0e89a6422aec	ENSDARG00000054804	protein_coding	anp32e	Rep1	2hpf	190.5
0106d8b2-e86e-4c36-897a-94ab6f0ed385	ENSDARG00000098739	protein_coding	h2af1al	Rep1	2hpf	52.74
0107a586-0463-44e9-90d9-05fc1a747398	ENSDARG00000007320	protein_coding	rpl7	Rep1	2hpf	0
0107b91d-9f59-46f1-b482-6689fb1d04db	ENSDARG00000103134	protein_coding	zgc:65873	Rep1	2hpf	89.25
010861d0-8f24-4930-8a70-037cfba7b55b	ENSDARG00000005989	protein_coding	rgl1	Rep1	2hpf	18.15
010b58d7-f8ad-47ec-a908-0295d781b9d3	ENSDARG00000014208	protein_coding	ppt2a.3	Rep1	2hpf	53.83
010c0f21-7424-4444-a109-ebe9966872b8	ENSDARG00000075682	protein_coding	orc6	Rep1	2hpf	61.83
010cd92a-ae7d-4f9f-96a2-ae0e9dd4772e	ENSDARG00000026766	protein_coding	bcl2l10	Rep1	2hpf	35.65
010d8b4a-5437-41c6-b609-b5b85d52b096	ENSDARG00000014165	protein_coding	ssr3	Rep1	2hpf	43.13
010ddfa3-558d-4406-a5f7-c40b61b5b471	ENSDARG00000103856	protein_coding	ptcd3	Rep1	2hpf	12.01
010e8200-11af-430b-95e4-136eecaac83d	ENSDARG00000056517	protein_coding	thoc3	Rep1	2hpf	12.88
010f1e16-83ac-407f-927e-07d78c2092f7	ENSDARG00000037746	protein_coding	actb1	Rep1	2hpf	1.27
010f7967-c5d3-4a15-9c41-f73614b82b36	ENSDARG00000055566	protein_coding	mastl	Rep1	2hpf	39.62
010ff63c-019f-4525-9b35-9f5d3e0f17cc	ENSDARG00000058463	protein_coding	ndufab1a	Rep1	2hpf	64.75
0110807d-3c50-40fb-a3a9-ef6e900d3e4d	ENSDARG00000011418	protein_coding	sigmar1	Rep1	2hpf	13.94
0113fa5c-e3ab-460b-b8cf-11396d82cbd4	ENSDARG00000009285	protein_coding	rpl15	Rep1	2hpf	10.32
011577e6-6785-4d40-8242-602f70691c19	ENSDARG00000037618	protein_coding	ddit4	Rep1	2hpf	147.22
0115eb07-4338-44ad-a187-ef8bb4ad87c3	ENSDARG00000102632	protein_coding	ubc	Rep1	2hpf	91.25
01164f48-60ee-494f-8765-4980e6f075a9	ENSDARG00000099767	protein_coding	fhdc2	Rep1	2hpf	0
01168101-4aa8-4250-bf3a-ae8e22981a52	ENSDARG00000069432	protein_coding	plscr3b	Rep1	2hpf	0
0116abcc-ce81-4cc7-a29e-b6338529225a	ENSDARG00000002792	protein_coding	arcn1a	Rep1	2hpf	160.77
0119ebde-fdae-4669-a0c2-3ccd7ffbc464	ENSDARG00000007788	protein_coding	atp2b1b	Rep1	2hpf	86.17
011b0326-e318-4d83-b894-77036a078a07	ENSDARG00000017180	protein_coding	npc1	Rep1	2hpf	30.73
011b954b-8974-4f1a-9df9-872c0e427d93	ENSDARG00000003398	protein_coding	rbpja	Rep1	2hpf	128.94
011c9e47-f2a2-471c-9ddd-1fe06ad037c4	ENSDARG00000104068	protein_coding	gstp1	Rep1	2hpf	81.51
011dfeb8-e806-4a24-9865-e6b3df0e7423	ENSDARG00000100560	protein_coding	zfpm2b	Rep1	2hpf	23.02
011f4b7d-0a32-4310-ba89-a6c302ae09f0	ENSDARG00000009212	protein_coding	ppiaa	Rep1	2hpf	63.26
01203cca-1330-407c-8392-4672d1229034	ENSDARG00000028546	protein_coding	ndufs1	Rep1	2hpf	27.01
0121956a-e456-4e75-9c17-517fb1ddfb7b	ENSDARG00000070430	protein_coding	chtopb	Rep1	2hpf	34.75
0121a1a2-75f4-4cb7-bdbc-0125b767baba	ENSDARG00000068992	protein_coding	hspa8	Rep1	2hpf	117.95
01269db5-8162-4e02-8b3c-ba23a4bef572	ENSDARG00000075721	protein_coding	zdhhc6	Rep1	2hpf	47.81
0128ce07-8c20-40cd-ba18-322502637d88	ENSDARG00000088619	protein_coding	rexo4	Rep1	2hpf	14.54
012c15e8-1108-4c75-a341-12e4110f8b2a	ENSDARG00000003795	protein_coding	idh2	Rep1	2hpf	25.96
013145eb-7733-4b15-a030-cfe222178f0a	ENSDARG00000035171	protein_coding	btg4	Rep1	2hpf	4.16
01318bbe-6b65-4173-b2cb-9f0d0c141161	ENSDARG00000059304	protein_coding	chchd2	Rep1	2hpf	50.01
0132bf64-86db-4f9a-a2ef-d5be4e99ee69	ENSDARG00000029671	protein_coding	xpr1b	Rep1	2hpf	20.76
0133268b-2f89-47bd-bd2b-60f3301c590a	ENSDARG00000010021	protein_coding	grpel1	Rep1	2hpf	98.84
0133d48b-cb5d-48b5-9fb7-9a01cbfe879c	ENSDARG00000055917	protein_coding	nipa1	Rep1	2hpf	8.61
013524e1-0e2d-4853-92f1-52c080404445	ENSDARG00000045676	protein_coding	calua	Rep1	2hpf	103.79
013602ee-e5ca-4dc3-8c60-c822ac1079cf	ENSDARG00000099298	protein_coding	xrcc5	Rep1	2hpf	26.74
01360e8b-0605-4fe9-af72-2fa9a531e7ee	ENSDARG00000011958	protein_coding	ctnnbl1	Rep1	2hpf	73.03
0136a0c5-25ca-4ac9-84bf-de5e06449794	ENSDARG00000076962	protein_coding	gdpd5b	Rep1	2hpf	178.16
0136f10f-c150-4aeb-8f0a-7bbbb6383d62	ENSDARG00000077291	protein_coding	rps2	Rep1	2hpf	47.72
01387984-76ad-42f2-9557-ba457ebfd685	ENSDARG00000009771	protein_coding	ppme1	Rep1	2hpf	50.04
01390ceb-1ff7-49bd-8bf4-74a96a8eccb6	ENSDARG00000097102	protein_coding	si:ch73-281n10.2	Rep1	2hpf	4.51
0139a70a-9f08-4aed-9cb2-a08dbbef7555	ENSDARG00000031819	protein_coding	eif4ebp2	Rep1	2hpf	67.21
013a0519-868a-42a5-a778-6e34515849ca	ENSDARG00000016163	protein_coding	usp33	Rep1	2hpf	27.29
013a9dfa-ee38-4806-92a8-3253c7438323	ENSDARG00000011723	protein_coding	zgc:56556	Rep1	2hpf	22.85
013da9cc-a23b-4cbb-bad1-346a5090d68f	ENSDARG00000012485	protein_coding	aurka	Rep1	2hpf	0
014031b6-7d87-4619-8f29-fef3b6e7cd9a	ENSDARG00000090854	protein_coding	lsm11	Rep1	2hpf	16.97
01427989-b685-4ff0-99d1-f03948e0b162	ENSDARG00000039354	protein_coding	ska1	Rep1	2hpf	65.9
0142aaae-38a8-49c9-bdaf-40f5706cfff7	ENSDARG00000031317	protein_coding	ppdpfb	Rep1	2hpf	60.11
0142e5e2-8281-44e3-b087-9bff42d3ce76	ENSDARG00000104011	protein_coding	rps17	Rep1	2hpf	79.28
014394b1-8282-4e16-905a-2c2a8b3ed4dd	ENSDARG00000027813	protein_coding	nus1	Rep1	2hpf	101.23
0143e509-0f2f-4bb4-add1-b75e11653bb7	ENSDARG00000052842	protein_coding	ppifb	Rep1	2hpf	40.33
01446986-004c-4293-af83-815783263bc0	ENSDARG00000039400	protein_coding	polr1c	Rep1	2hpf	88.51
01448e9d-5a94-469c-85ed-f7385c9131b6	ENSDARG00000098443	protein_coding	zfand6	Rep1	2hpf	73.26
01476f15-6353-4b42-bf9d-073ffdbc8b4f	ENSDARG00000035018	protein_coding	thy1	Rep1	2hpf	30.47
01483d75-8cc7-4668-b05d-30a8bb40945a	ENSDARG00000005462	protein_coding	kif4	Rep1	2hpf	20.72
014905c4-30df-4278-89e7-640f607edfde	ENSDARG00000056532	protein_coding	serinc2	Rep1	2hpf	54.99
014a11cd-b135-41c5-a200-086f8b2719f3	ENSDARG00000061204	protein_coding	ddx20	Rep1	2hpf	23.62
014addab-154b-427d-9261-16fd812dabe6	ENSDARG00000063905	protein_coding	COX1	Rep1	2hpf	65.93
014eacef-95db-49c2-9d18-fbf7eac463fe	ENSDARG00000006370	protein_coding	atp6v1h	Rep1	2hpf	67.93
01501988-2302-4603-af5d-345ec4d234e3	ENSDARG00000005115	protein_coding	calub	Rep1	2hpf	109.3
01506b8f-5118-4743-9af1-7ac8d311e93a	ENSDARG00000063908	protein_coding	COX2	Rep1	2hpf	75.73
0150c164-2ba9-4f70-a9ff-557e9aa36d83	ENSDARG00000007438	protein_coding	ube2ib	Rep1	2hpf	93.14
0152061d-633f-4679-b1b5-d5470eb362d0	ENSDARG00000078917	protein_coding	zgc:195245	Rep1	2hpf	0
01538a6c-0eeb-4da2-8ea5-d9515637c09b	ENSDARG00000060559	protein_coding	dis3	Rep1	2hpf	100.89
01557d78-f750-42f5-9c06-3e52f65e7dd2	ENSDARG00000035913	protein_coding	yars1	Rep1	2hpf	14.14
0156a31c-0c9d-4715-85dd-afcbe5b96220	ENSDARG00000009212	protein_coding	ppiaa	Rep1	2hpf	22.74
0156ccb5-03ef-49c7-a8a6-c8a33e7c60e3	ENSDARG00000057854	protein_coding	sap18	Rep1	2hpf	80.06
015723bc-73ba-4d02-a42f-fb08cc39c3c5	ENSDARG00000104114	protein_coding	kmt5ab	Rep1	2hpf	131.13
01580e85-9c5a-49cc-8997-c8bb40a0c3c3	ENSDARG00000079467	protein_coding	si:ch73-15b2.5	Rep1	2hpf	26.94
0158a74c-b7db-4e5d-be96-2e8e0cb5a4aa	ENSDARG00000038870	protein_coding	slu7	Rep1	2hpf	56.78
01596ccd-36d7-49ff-a1c4-ea1fc3147559	ENSDARG00000008068	protein_coding	tma16	Rep1	2hpf	107.33
015a92df-7ef9-4c24-9e94-9b7c337b737d	ENSDARG00000087402	protein_coding	tpm1	Rep1	2hpf	0
015cfa2c-03ce-4de8-8f42-9e4901e6964f	ENSDARG00000092895	protein_coding	ifi27.8	Rep1	2hpf	29.85
015e1951-587f-419e-87b6-0cfad440e2c0	ENSDARG00000089765	protein_coding	si:ch211-286b5.4	Rep1	2hpf	49.74
015e1dd8-25da-49a7-958e-5ff078358138	ENSDARG00000006580	protein_coding	cldnd	Rep1	2hpf	19.53
0161c9b2-9434-4206-89c3-9193f646d710	ENSDARG00000041689	protein_coding	usf1	Rep1	2hpf	51.58
0161d57b-0033-4576-ae8e-00f80f8a03dc	ENSDARG00000076474	protein_coding	org	Rep1	2hpf	7.58
0162d664-5b2b-48c2-bb7d-4b899372df28	ENSDARG00000073787	protein_coding	si:ch73-303b9.1	Rep1	2hpf	18.97
0164743e-2d7f-42f1-b3ba-574e59e6045f	ENSDARG00000015543	protein_coding	s100a1	Rep1	2hpf	32.6
0165569c-0586-4a95-908c-8f348ca294d2	ENSDARG00000006691	protein_coding	rpl12	Rep1	2hpf	89.66
01667853-6746-4b70-a7c4-7978623721ec	ENSDARG00000063908	protein_coding	COX2	Rep1	2hpf	93.93
0167e6be-d8ee-4031-a9fb-bb24ff3a6162	ENSDARG00000019998	protein_coding	slc30a7	Rep1	2hpf	105.73
0167f835-6259-4afc-ab7a-73f3e7b81684	ENSDARG00000042864	protein_coding	rpl7l1	Rep1	2hpf	49.72
01687f1d-d80e-4ea5-9ed5-a79a006ab9cf	ENSDARG00000063899	protein_coding	ND2	Rep1	2hpf	66.12
01693084-a353-48cf-a597-cf78e4bd257f	ENSDARG00000068404	protein_coding	tbcb	Rep1	2hpf	135.09
016b1deb-f2bb-425d-a300-874e424eac0f	ENSDARG00000093931	protein_coding	rflnb	Rep1	2hpf	150.85
016ce09b-7867-4dd7-b6f9-ae0b341d4466	ENSDARG00000077607	protein_coding	dus2	Rep1	2hpf	121.59
016dd0c0-5e7b-4ca6-9582-1827524145b5	ENSDARG00000006691	protein_coding	rpl12	Rep1	2hpf	97.77
016e5a34-db89-4104-8bf0-0104098e8e93	ENSDARG00000035018	protein_coding	thy1	Rep1	2hpf	16.22
017160e8-7d99-445c-9e3c-caf6ac4f2502	ENSDARG00000053047	protein_coding	eif2s2	Rep1	2hpf	0
01727a8e-54eb-4cf5-bc04-c62da7326a23	ENSDARG00000014914	protein_coding	lamp2	Rep1	2hpf	124.85
0173c9bb-110a-4150-b8bb-3ecbe7ea0b9b	ENSDARG00000022983	protein_coding	ccdc28a	Rep1	2hpf	104.75
01742187-2f47-4161-9f67-29ffecea61d1	ENSDARG00000014208	protein_coding	ppt2a.3	Rep1	2hpf	73.58
0174b9d5-96ae-4155-b88a-6eac1663d100	ENSDARG00000052334	protein_coding	ociad1	Rep1	2hpf	29.26
0176cbcb-f218-4f5a-a7c0-dfd83baecc3a	ENSDARG00000014208	protein_coding	ppt2a.3	Rep1	2hpf	66.38
01781289-4274-435e-9331-98fb8478f8ef	ENSDARG00000020621	protein_coding	ap1b1	Rep1	2hpf	72.89
0178347a-cb4c-41d3-9964-f2c0051910ef	ENSDARG00000019644	protein_coding	ldhba	Rep1	2hpf	28.67
0178a80f-ac01-43fd-99fe-c4c523313e3f	ENSDARG00000096095	protein_coding	buc	Rep1	2hpf	6.64
017961dc-b349-498e-8456-a13d583ac136	ENSDARG00000011506	protein_coding	lpcat1	Rep1	2hpf	63
01799d5e-126b-4354-8243-6a1a3d184df6	ENSDARG00000104287	protein_coding	lto1	Rep1	2hpf	14.51
017a68f6-cb04-4d59-a973-f7e2f1510114	ENSDARG00000071573	protein_coding	lsm5	Rep1	2hpf	45.53
017b25be-cbba-46c3-bf0f-57519ab7dd98	ENSDARG00000063905	protein_coding	COX1	Rep1	2hpf	71.71
017b95d9-6261-439d-81ad-39ad5192c68a	ENSDARG00000071413	protein_coding	mier2	Rep1	2hpf	33.11
017c535a-281f-431a-8e32-32f6daa34760	ENSDARG00000019103	protein_coding	kdm4ab	Rep1	2hpf	115.56
017d8530-ed3b-4418-a24f-c91c4f033ffe	ENSDARG00000004956	protein_coding	zmat2	Rep1	2hpf	38.81
017dcb44-6f0a-44b7-a919-9db813b46213	ENSDARG00000005673	protein_coding	f3b	Rep1	2hpf	20
017fc9ed-49a2-497d-8d12-dea1db3fdbe6	ENSDARG00000023536	protein_coding	nnt	Rep1	2hpf	79.46
018392fb-888c-4ffc-b0ea-1a1d133ecf42	ENSDARG00000019230	protein_coding	rpl7a	Rep1	2hpf	65.96
01851fa7-bf02-4e53-882b-e6dd1ebadc6f	ENSDARG00000003931	protein_coding	cndp2	Rep1	2hpf	67.7
01854c48-04d1-4a66-b454-4bdc805bcccd	ENSDARG00000100114	protein_coding	sf3a3	Rep1	2hpf	79.79
01869260-69a5-4e49-afc8-66d0b924e833	ENSDARG00000029695	protein_coding	pgp	Rep1	2hpf	53.28
01880f21-6152-4e62-a399-5b3575c778cd	ENSDARG00000075347	protein_coding	chfr	Rep1	2hpf	78.75
0188ae37-2fa4-4b87-8a6c-fde0003ad5b7	ENSDARG00000005098	protein_coding	zgc:86764	Rep1	2hpf	85.3
01892004-e82b-444c-9127-cf1842e3d06f	ENSDARG00000010571	protein_coding	ezh2	Rep1	2hpf	83.24
018959d8-be8b-473f-9c0e-61b36a0d08de	ENSDARG00000015394	protein_coding	thoc7	Rep1	2hpf	112.96
018983bd-5442-4fb2-8b72-9f6876faf4ba	ENSDARG00000020850	protein_coding	eef1a1l1	Rep1	2hpf	45.79
018987a1-4169-441b-9ba6-bf7f86a68a6b	ENSDARG00000063309	protein_coding	tjp2a	Rep1	2hpf	36.65
018da37f-a44b-4144-bce5-b28e7b684a6f	ENSDARG00000103996	protein_coding	spdl1	Rep1	2hpf	11.38
018eb252-0121-4b6f-95f2-ba52fcb53e00	ENSDARG00000038476	protein_coding	si:dkeyp-68b7.7	Rep1	2hpf	29.52
019087be-8316-4c54-bb78-e8e2c8605a5a	ENSDARG00000070386	protein_coding	krtcap2	Rep1	2hpf	24.54
01914ce2-073d-4ddf-a868-2e6e7e5e94e9	ENSDARG00000056127	protein_coding	polr2g	Rep1	2hpf	60.58
0191b717-c4b5-4cad-a32c-695510614e46	ENSDARG00000090993	protein_coding	rnf4	Rep1	2hpf	16.55
01927bbe-620a-4e89-8e25-41c7a4b3473f	ENSDARG00000074282	protein_coding	si:ch73-12o23.1	Rep1	2hpf	77.77
0192f13a-e8b4-455c-9cdc-4682ac94fce2	ENSDARG00000063912	protein_coding	COX3	Rep1	2hpf	62.83
019368d6-da59-4398-ada8-c3ec66c0e5ef	ENSDARG00000091409	protein_coding	zp2.6	Rep1	2hpf	4.13
0195ef06-ba09-4196-80db-8b6ffec7c6a8	ENSDARG00000068992	protein_coding	hspa8	Rep1	2hpf	177.13
0197ceed-6ef1-494f-b926-3b369c489352	ENSDARG00000069099	protein_coding	tmco1	Rep1	2hpf	31.34
0198ee96-bfc2-4878-bea6-81a6d828e089	ENSDARG00000011125	protein_coding	snrpb	Rep1	2hpf	120.25
0199b728-412b-49a9-a346-5bfb47dff93f	ENSDARG00000086618	protein_coding	psma3	Rep1	2hpf	104.15
019bfb5a-f550-4421-87ac-954b0a732f1e	ENSDARG00000075526	protein_coding	pwwp2a	Rep1	2hpf	54.31
019c4536-2506-4756-a101-aa9d0fcc45db	ENSDARG00000030756	protein_coding	dnmt1	Rep1	2hpf	25.54
019dfe02-243a-4425-a9b4-029402e3608a	ENSDARG00000035873	protein_coding	fjx1	Rep1	2hpf	32.45
01a06c38-4b52-4bdc-bc4c-caee9c112f71	ENSDARG00000016789	protein_coding	zgc:152891	Rep1	2hpf	43.83
01a11db4-f3c7-4d39-a51e-9b2f8dc7a55b	ENSDARG00000071478	protein_coding	lnx2b	Rep1	2hpf	65.22
01a18442-f1b0-477e-8562-0d3dfa771bb5	ENSDARG00000034897	protein_coding	rps10	Rep1	2hpf	98.55
01a2763e-eee4-4942-8db3-eb614dfed9ed	ENSDARG00000070553	protein_coding	rnmt	Rep1	2hpf	55.08
01a2fdc4-60e8-4d09-86ef-21f43375c398	ENSDARG00000040443	protein_coding	polr2i	Rep1	2hpf	66.73
01a37819-f2ed-4145-baa6-2a4833022502	ENSDARG00000069745	protein_coding	slc35f2	Rep1	2hpf	7.29
01a77e91-c395-43a4-a8f2-952d7e21de79	ENSDARG00000087869	protein_coding	si:ch211-11k18.4	Rep1	2hpf	50.92
01a81c5b-7601-4f0c-8c9b-3fb877ed8fb9	ENSDARG00000007863	protein_coding	tra2a	Rep1	2hpf	99.62
01a8c40f-5e21-43f8-aa79-6dc8d59b4346	ENSDARG00000010244	protein_coding	rpl22l1	Rep1	2hpf	30.14
01a98010-a7b1-49ea-80ba-1cfa0c5f1450	ENSDARG00000041232	protein_coding	rps29	Rep1	2hpf	47.31
01a9b7f2-fed6-45eb-8cf1-5bd78d3d4783	ENSDARG00000013938	protein_coding	psmb3	Rep1	2hpf	14.42
01aa5d2a-2291-4cbd-a143-70f7f52d47a5	ENSDARG00000098739	protein_coding	h2af1al	Rep1	2hpf	81.38
01aa6234-029a-4e6b-8396-222443e7c605	ENSDARG00000021838	protein_coding	rps23	Rep1	2hpf	44.62
01aa9415-9da2-44bd-a0f4-5f17296db3de	ENSDARG00000035505	protein_coding	nelfb	Rep1	2hpf	122.25
01abe968-1d92-453a-89dd-e44fd9250d82	ENSDARG00000061338	protein_coding	ddx6	Rep1	2hpf	79.96
01ade1e5-6244-4c1a-9f9f-047acb8dfd1a	ENSDARG00000067918	protein_coding	elp5	Rep1	2hpf	9.35
01ade4f6-eada-47fc-a220-f21a42e8c40f	ENSDARG00000000018	protein_coding	nrf1	Rep1	2hpf	31.72
01af577e-f5bb-4a7a-bd14-0306b87f974a	ENSDARG00000101669	protein_coding	elmod2	Rep1	2hpf	12.46
01b077ca-77d7-491f-957a-003725943368	ENSDARG00000025094	protein_coding	edem1	Rep1	2hpf	137.86
01b0c77c-2e5b-46e5-b728-83cd448ba369	ENSDARG00000098739	protein_coding	h2af1al	Rep1	2hpf	59.22
01b27d03-cb9a-4e23-820a-8a1f65d37925	ENSDARG00000007836	protein_coding	ctsla	Rep1	2hpf	131.84
01b53477-b2a4-493c-9322-3642691dfea9	ENSDARG00000100741	protein_coding	cdc20	Rep1	2hpf	43.93
01b66ca3-5218-426d-8887-d8d9452a60b4	ENSDARG00000103594	protein_coding	npm3	Rep1	2hpf	17.95
01b8ed95-7647-4e98-bfec-70d81ca86810	ENSDARG00000024681	protein_coding	pane1	Rep1	2hpf	91.55
01b9429b-c104-4c15-9447-fe98bea7f0e1	ENSDARG00000043236	protein_coding	ccna1	Rep1	2hpf	67.15
01b99461-7827-499d-b470-7a2476c2aa05	ENSDARG00000037995	protein_coding	gdf3	Rep1	2hpf	93.81
01ba361f-33fa-4772-b217-de9b70e2764e	ENSDARG00000094977	protein_coding	troap	Rep1	2hpf	9.42
01ba5799-83a3-4cb9-a940-cf942451be32	ENSDARG00000002710	protein_coding	ncl	Rep1	2hpf	78.03
01ba5f29-5d98-4d08-addb-f848a0a7f97b	ENSDARG00000102632	protein_coding	ubc	Rep1	2hpf	36.95
01bb51b9-ae39-4d19-b4e7-a01800ce60e9	ENSDARG00000017504	protein_coding	shtn2	Rep1	2hpf	21.64
01bd09a2-37d1-4424-a750-9db7ea3d8483	ENSDARG00000098739	protein_coding	h2af1al	Rep1	2hpf	86.23
01bdd634-c2e4-43c1-927e-22f80130042a	ENSDARG00000103200	protein_coding	gpr107	Rep1	2hpf	112.09
01bf2e1b-38b7-42e0-a3e6-3ac9ee881a0b	ENSDARG00000078654	protein_coding	tpx2	Rep1	2hpf	48.33
01c013cc-4937-4ce2-acf8-2be970eda865	ENSDARG00000018049	protein_coding	sf3b2	Rep1	2hpf	126.56
01c28efa-9f41-4aac-b5b4-423bc1b0e45f	ENSDARG00000007385	protein_coding	cct7	Rep1	2hpf	0
01c2b1a4-07cd-40ee-9205-215298a52ca0	ENSDARG00000028546	protein_coding	ndufs1	Rep1	2hpf	14.34
01c3b4d4-b8fa-478a-bc59-91ae526d2edc	ENSDARG00000061525	protein_coding	slka	Rep1	2hpf	87.97
01c3bf49-10fd-42e2-bdf7-db98dcbc4953	ENSDARG00000009783	protein_coding	slc49a4	Rep1	2hpf	113.53
01c58d20-c548-48b7-a22b-0d014cea67a2	ENSDARG00000096095	protein_coding	buc	Rep1	2hpf	16.49
01c734d6-d899-442a-be5f-8c581ee76a98	ENSDARG00000023299	protein_coding	snu13b	Rep1	2hpf	55.56
01c7b948-9c6b-4e8d-94d8-f2ad40055569	ENSDARG00000059400	protein_coding	tmem167b	Rep1	2hpf	34.63
01c7bd93-83ed-49e8-87d7-7371ecbbdcd4	ENSDARG00000092807	protein_coding	ENSDARG00000092807	Rep1	2hpf	18.42
01c7e792-d5c3-4b3d-8f39-1a0fcae36afe	ENSDARG00000013076	protein_coding	bmi1b	Rep1	2hpf	56.47
01c97702-b991-48b2-acfa-a0fe44bab9f9	ENSDARG00000073787	protein_coding	si:ch73-303b9.1	Rep1	2hpf	50.79
01cb6ce7-9ea1-474e-8d9c-d725aca2c826	ENSDARG00000009212	protein_coding	ppiaa	Rep1	2hpf	97.23
01cbdfe7-081f-453f-bb18-b013cb04adc0	ENSDARG00000063905	protein_coding	COX1	Rep1	2hpf	0
01ccdaaf-ade3-469f-92e4-518869e3697b	ENSDARG00000104173	protein_coding	tufm	Rep1	2hpf	29.28
01cd1ab7-9c4c-440c-ae4c-61e8d62f9265	ENSDARG00000101903	protein_coding	zfyve9a	Rep1	2hpf	92.33
01ce0fd2-a3f0-4201-b800-689b9d643f2d	ENSDARG00000007923	protein_coding	ptpn1	Rep1	2hpf	0
01d1f17a-b385-4e11-93da-6d5fddee1720	ENSDARG00000016721	protein_coding	sdha	Rep1	2hpf	11.4
01d2f583-8ca6-44f9-afa3-4c9e3093f6c4	ENSDARG00000003573	protein_coding	dctn5	Rep1	2hpf	52.32
01d323e5-7cb4-41d1-8014-e704c94f0b70	ENSDARG00000101216	protein_coding	meaf6	Rep1	2hpf	100.49
01d447e3-80e1-4f12-a70c-5825d44e7119	ENSDARG00000028699	protein_coding	crkl	Rep1	2hpf	49.67
01d4bf83-609f-42e2-95d1-5d8326eee61c	ENSDARG00000055655	protein_coding	birc5b	Rep1	2hpf	21.97
01d5a137-9b4a-4b7f-a516-fe049fa63042	ENSDARG00000077264	protein_coding	wdr43	Rep1	2hpf	24.97
01d75944-40e6-4e9a-955d-8cbbf875ad35	ENSDARG00000035957	protein_coding	gmnn	Rep1	2hpf	70.35
01d810c4-93ed-4952-8757-f1966b4ce40c	ENSDARG00000091831	protein_coding	ddx27	Rep1	2hpf	21.9
01d915b5-49bb-4a4e-902e-130ae5393c5f	ENSDARG00000030537	protein_coding	psmc1a	Rep1	2hpf	29.23
01dad6fe-e22e-4ab2-868e-e41b348b942b	ENSDARG00000061764	protein_coding	ahnak	Rep1	2hpf	113.91
01dbb994-9a92-4db1-9e71-220c8178eef1	ENSDARG00000087061	protein_coding	ENSDARG00000087061	Rep1	2hpf	154.26
01dbdccc-03f8-48f2-9e8e-d51826c3c251	ENSDARG00000014898	protein_coding	ncbp2	Rep1	2hpf	66.27
01dc86b3-bc98-4457-ad91-4f1041a495cf	ENSDARG00000039830	protein_coding	gng5	Rep1	2hpf	99.16
01dc8b8d-d796-4396-851c-455b3043c17b	ENSDARG00000031435	protein_coding	zgc:56493	Rep1	2hpf	25.79
01dd7940-a7d0-4049-97eb-532aca82071b	ENSDARG00000006580	protein_coding	cldnd	Rep1	2hpf	35.06
01e05764-5974-4b19-b71b-a4eb032b5c46	ENSDARG00000007409	protein_coding	ppifa	Rep1	2hpf	6.31
01e30418-6512-4f0c-9ccb-742cadd199a4	ENSDARG00000010738	protein_coding	zgc:101716	Rep1	2hpf	12.23
01e39bae-cd10-4f44-8e0f-313a9d83bcc2	ENSDARG00000035957	protein_coding	gmnn	Rep1	2hpf	43.52
01e54a27-bf43-482b-a0e5-650850d97bfa	ENSDARG00000025518	protein_coding	zgc:101679	Rep1	2hpf	31.31
01e68802-2b54-48db-a6be-84c1f880f50d	ENSDARG00000039667	protein_coding	mrpl38	Rep1	2hpf	18.71
01e7966b-54ea-43cc-a744-7ce63ee35444	ENSDARG00000045814	protein_coding	samm50	Rep1	2hpf	100
01e83648-68bd-4182-9fa0-702f3dd15478	ENSDARG00000031776	protein_coding	fthl27	Rep1	2hpf	0
01e8686b-3374-47be-bab6-8dba5a53031f	ENSDARG00000011125	protein_coding	snrpb	Rep1	2hpf	118.71
01e899ef-8880-429a-94c7-e8606aac6428	ENSDARG00000031680	protein_coding	ercc1	Rep1	2hpf	0
01e99755-581f-4ec4-a554-530e2f7a83bc	ENSDARG00000025326	protein_coding	myl12.2	Rep1	2hpf	6.58
01ea33de-cc7e-4252-80a6-6a855ac6ae9c	ENSDARG00000036161	protein_coding	hnrnpa0l	Rep1	2hpf	143.5
01eb4efc-cabd-49f0-8314-3717bf46eee9	ENSDARG00000027589	protein_coding	fzd7b	Rep1	2hpf	0
01ebc8a5-66b2-422d-aa03-b0cb1be540d8	ENSDARG00000006580	protein_coding	cldnd	Rep1	2hpf	75.81
01ee88c5-c59b-4637-b7f7-bd06128afa3f	ENSDARG00000017445	protein_coding	eif3i	Rep1	2hpf	17.63
01eebc92-390f-499d-a57e-8cf527183225	ENSDARG00000014506	protein_coding	tmem126a	Rep1	2hpf	16.82
01ef7f5b-d1a6-46a3-a139-68a992ccd5b1	ENSDARG00000093886	protein_coding	tmsb5	Rep1	2hpf	0
01f065e8-2882-4159-8564-54d339575ac6	ENSDARG00000038068	protein_coding	ddx5	Rep1	2hpf	0
01f069be-e928-4454-b3af-8ff2609ef13b	ENSDARG00000037307	protein_coding	gnpda1	Rep1	2hpf	8.43
01f1bc1b-4641-4aea-bbe8-4c2fe80dffeb	ENSDARG00000058494	protein_coding	dnaja3a	Rep1	2hpf	30.57
01f3cdd3-b828-4b1a-bc79-7f49d5b72f3e	ENSDARG00000103066	protein_coding	smx5	Rep1	2hpf	76.44
01f52adb-fb57-4b89-9f1f-ff67e82f9609	ENSDARG00000015543	protein_coding	s100a1	Rep1	2hpf	19.88
01f73a43-7b71-4682-82dd-1685415394cd	ENSDARG00000054063	protein_coding	arpc4	Rep1	2hpf	120.56
01f75049-5cd0-4864-bd15-0f347f54c8a3	ENSDARG00000079128	protein_coding	becn1	Rep1	2hpf	76.04
01f7d385-171f-4ac3-8299-850d7ffa5ffc	ENSDARG00000032970	protein_coding	cox4i1	Rep1	2hpf	52.87
01f876e4-12a6-4a08-a9c5-42f8cda00ad7	ENSDARG00000004713	protein_coding	mad2l1	Rep1	2hpf	55.78
01f8958a-4bbe-4db1-81bb-f55426557694	ENSDARG00000035171	protein_coding	btg4	Rep1	2hpf	0
01f8bbe7-c2bc-44ff-bd21-ca74072e7fe9	ENSDARG00000104170	protein_coding	si:dkey-208k4.2	Rep1	2hpf	15.29
01f98b3a-7026-4bb5-b3a8-fdb1dcbf085c	ENSDARG00000004713	protein_coding	mad2l1	Rep1	2hpf	15.86
01faa84e-4135-4c46-b300-2134a19553a6	ENSDARG00000063914	protein_coding	ND3	Rep1	2hpf	61.36
01fd0f90-9ead-4ed0-8e84-341891f1283c	ENSDARG00000101472	protein_coding	pop4	Rep1	2hpf	4.34
01fdc670-c7d0-4325-b0c7-6c6998bb1ab0	ENSDARG00000040443	protein_coding	polr2i	Rep1	2hpf	153.75
02001d6e-8b7a-429d-b1da-6fbd2ea40294	ENSDARG00000052304	protein_coding	uqcrc1	Rep1	2hpf	28.65
02022e51-c285-4920-81d1-e9bea11a57f6	ENSDARG00000040707	protein_coding	chchd4b	Rep1	2hpf	34.58
020246b0-0419-4470-af3a-22a2b27ad860	ENSDARG00000015638	protein_coding	gemin2	Rep1	2hpf	6.53
0202f461-71e0-4fec-ae9a-a3febb76e7a7	ENSDARG00000094154	protein_coding	hist2h3c	Rep1	2hpf	0
02030de0-ee44-4cb3-9926-7aba0593b0a7	ENSDARG00000027046	protein_coding	scyl3	Rep1	2hpf	30.14
020415d8-01cd-4025-98f7-2e21ca8dc19d	ENSDARG00000101849	protein_coding	adipor2	Rep1	2hpf	17.07
02073c3c-2722-4f60-ae9d-692cf23f37db	ENSDARG00000053404	protein_coding	ppp2cab	Rep1	2hpf	97.57
02077a98-a9f8-40d7-a3c9-8688b75627fe	ENSDARG00000102634	protein_coding	parn	Rep1	2hpf	49.81
02089edf-993f-4257-94d4-35bfefe1f796	ENSDARG00000104130	protein_coding	rbm26	Rep1	2hpf	3.76
0208d254-3313-4ae0-8fc4-42096c490da9	ENSDARG00000034518	protein_coding	trdmt1	Rep1	2hpf	0
02098ec8-78fa-42bd-adbf-fee66846f4fb	ENSDARG00000002685	protein_coding	fam113	Rep1	2hpf	56.46
020a1aaa-e06a-41f1-8bba-08c67e18d6bf	ENSDARG00000086903	protein_coding	gig2o	Rep1	2hpf	4.03
020daa3a-7d48-42fd-82fa-9fa587492f5b	ENSDARG00000002710	protein_coding	ncl	Rep1	2hpf	32.67
020e69e6-639b-41df-b668-39eaa3998d23	ENSDARG00000030347	protein_coding	mespba	Rep1	2hpf	17.47
020fb8f7-c888-4149-be9b-4453e667acab	ENSDARG00000017311	protein_coding	gpsm2	Rep1	2hpf	104.25
0210f3ee-87cf-4d12-86f5-0bf72d75617c	ENSDARG00000079957	protein_coding	eloal	Rep1	2hpf	94.72
021217b1-25b7-4125-9728-41e58a5e17dd	ENSDARG00000087226	protein_coding	kbtbd2	Rep1	2hpf	24.73
0213477b-434d-4075-9967-8ecc7eff1c3b	ENSDARG00000026799	protein_coding	suv39h1a	Rep1	2hpf	31.54
0213e920-c32d-42c7-803d-50653c490956	ENSDARG00000044601	protein_coding	rtn4a	Rep1	2hpf	11.43
02144d6b-0fd6-4334-ae41-c66957ac7f12	ENSDARG00000042571	protein_coding	rnaseh1	Rep1	2hpf	65.3
02149a50-263f-4884-8283-7d74f4232632	ENSDARG00000042995	protein_coding	sptlc1	Rep1	2hpf	115.25
021bf7db-517d-4a53-97fa-52965c59d42c	ENSDARG00000040534	protein_coding	epcam	Rep1	2hpf	38.9
021d7a34-4560-46a9-a47e-edf0a807b356	ENSDARG00000017905	protein_coding	casp3a	Rep1	2hpf	13.12
021deaef-52ec-43e4-928a-101e3de930a5	ENSDARG00000020527	protein_coding	nup62l	Rep1	2hpf	131.35
021f5263-4896-4c59-aea8-c5fa22d836b0	ENSDARG00000022795	protein_coding	golt1ba	Rep1	2hpf	24.62
02205e3b-5c58-426e-8113-dd6e10163070	ENSDARG00000071259	protein_coding	fbxo34	Rep1	2hpf	55.97
0220ed1d-0e39-4dbf-9ccd-bd664ab33fee	ENSDARG00000029533	protein_coding	rpl18	Rep1	2hpf	9.49
02217f91-966f-4c6f-8e2f-513f781a6577	ENSDARG00000100317	protein_coding	ahsa1b	Rep1	2hpf	48.78
02226bf6-c3ab-44b6-b4c7-015d36fe4fae	ENSDARG00000035622	protein_coding	xbp1	Rep1	2hpf	23.23
02240817-25fe-4c84-bb43-58ade7d892fc	ENSDARG00000060679	protein_coding	kdm1a	Rep1	2hpf	13.87
02244801-4bf5-4c7d-a59e-8219bddc43cd	ENSDARG00000063908	protein_coding	COX2	Rep1	2hpf	63.61
022d9a80-1e50-4729-963c-bafdc1e6c7d3	ENSDARG00000096603	protein_coding	bmb	Rep1	2hpf	51.26
022e197c-7db2-43a5-acaf-473d13ec72d7	ENSDARG00000063917	protein_coding	ND4	Rep1	2hpf	66.23
022f5db2-31ed-45ed-bc45-54490485609d	ENSDARG00000006580	protein_coding	cldnd	Rep1	2hpf	73.56
022fbd14-82d7-4ee5-8f57-5a0c8a2a1e13	ENSDARG00000076474	protein_coding	org	Rep1	2hpf	20.77
023117d4-ae8c-4cc9-a9dc-a4454dff6e50	ENSDARG00000057328	protein_coding	cth1	Rep1	2hpf	61.45
0232399b-7e42-4d69-8414-6a68ef02cd0c	ENSDARG00000035692	protein_coding	rps3a	Rep1	2hpf	36.04
02332410-a21d-4289-92c3-2ac987851a93	ENSDARG00000055974	protein_coding	tpmt.1	Rep1	2hpf	1.28
02334587-7e4e-4d5f-9371-e9a86b016942	ENSDARG00000003968	protein_coding	larp6b	Rep1	2hpf	0
023481ea-53ab-4fc2-b715-d59dd17a4d1b	ENSDARG00000018618	protein_coding	cpsf6	Rep1	2hpf	0
02351f40-0947-402b-b39a-faf771418a37	ENSDARG00000039208	protein_coding	nasp	Rep1	2hpf	90.68
0235aded-bd37-4f02-a096-b7e5206c8fd0	ENSDARG00000088713	protein_coding	si:ch211-226h8.14	Rep1	2hpf	84.04
0235ea28-c9d3-4874-b0eb-ef2783618225	ENSDARG00000068992	protein_coding	hspa8	Rep1	2hpf	59.2
0239de8b-85a5-4ac3-94f9-aaf293a9fe7c	ENSDARG00000025094	protein_coding	edem1	Rep1	2hpf	51.55
023a46f4-5ff8-4927-8586-c630b51f4a20	ENSDARG00000002344	protein_coding	tubb4b	Rep1	2hpf	17.15
023ea5ab-f5c1-41ae-937c-e522a00ecb89	ENSDARG00000055086	protein_coding	ggnbp2	Rep1	2hpf	30.62
02410f95-9b27-413d-b7d5-9665a983e740	ENSDARG00000018073	protein_coding	mrps22	Rep1	2hpf	31.89
024116a6-0dd2-4825-94ac-df49c500d77c	ENSDARG00000104837	protein_coding	nudc	Rep1	2hpf	43.46
0245bace-2cf5-4c0a-867e-c5b22eeb8ec2	ENSDARG00000033973	protein_coding	mrps23	Rep1	2hpf	76.37
02483ab6-f44f-4dbc-9d09-2354c46007c8	ENSDARG00000041226	protein_coding	cdc40	Rep1	2hpf	112.25
0248cc3d-670f-419f-9e67-daccf14a8a7e	ENSDARG00000028106	protein_coding	glrx	Rep1	2hpf	12.31
024a522a-f385-49b7-af65-38137d34eb22	ENSDARG00000016903	protein_coding	wdr5	Rep1	2hpf	0
024b2aaa-e1e8-40ec-8f1f-1eb91ed82f2a	ENSDARG00000014208	protein_coding	ppt2a.3	Rep1	2hpf	35.07
024e8672-e1f9-471a-a0e9-a710e83b135c	ENSDARG00000043457	protein_coding	gapdh	Rep1	2hpf	0
024f0956-0c6d-428b-904c-11ff4ba84b45	ENSDARG00000104296	protein_coding	zgc:165508	Rep1	2hpf	59.11
024f1272-444f-418f-b1fc-d97ca84cedc0	ENSDARG00000096603	protein_coding	bmb	Rep1	2hpf	27.11
024f1a06-ad71-4956-821a-8e593644193f	ENSDARG00000063908	protein_coding	COX2	Rep1	2hpf	74.51
02500ddc-c0fb-46f5-9aa6-f08bcb634038	ENSDARG00000070108	protein_coding	dek	Rep1	2hpf	29.65
02507a60-d4db-4bf0-a39a-e142189a53bb	ENSDARG00000014208	protein_coding	ppt2a.3	Rep1	2hpf	47.99
02517105-fd56-4159-9a90-ebcb7b00b6d1	ENSDARG00000063908	protein_coding	COX2	Rep1	2hpf	73.14
02520d77-7ef2-4cc7-bdd5-cc42276bdcb4	ENSDARG00000090447	protein_coding	mtbp	Rep1	2hpf	22.5
025348eb-cdfe-4ab4-9ae3-a6a9e5484928	ENSDARG00000017781	protein_coding	hsd17b10	Rep1	2hpf	10.91
0253c00c-20bf-4dc6-9ca7-fd1114d9ca65	ENSDARG00000004427	protein_coding	dpy30	Rep1	2hpf	143.56
02579462-c44c-4414-a78a-90f866921f3b	ENSDARG00000074656	protein_coding	ctss2.1	Rep1	2hpf	0
0257a9bf-eec8-44e5-97fb-42114b8cd15a	ENSDARG00000044669	protein_coding	hp1bp3	Rep1	2hpf	7.45
025b1ddb-23d2-4ecb-8e21-6990d3d3f518	ENSDARG00000056141	protein_coding	coq10b	Rep1	2hpf	37.75
025b6eba-06c3-4626-8429-c771eeddacfd	ENSDARG00000063905	protein_coding	COX1	Rep1	2hpf	54.16
025b80e0-24f2-486f-99c9-b28a9c27256d	ENSDARG00000063905	protein_coding	COX1	Rep1	2hpf	78.68
025b84bc-e12a-4b96-8ad9-d11e82845f8a	ENSDARG00000037009	protein_coding	banf1	Rep1	2hpf	37.65
025c590b-a419-444a-97fc-c1f9283903e8	ENSDARG00000068992	protein_coding	hspa8	Rep1	2hpf	19.79
025d0104-3126-4cf5-aa1e-a1a0aee30652	ENSDARG00000056515	protein_coding	spsb1	Rep1	2hpf	102.04
025dccd8-07f2-4cdb-af7a-5cf6160ad7ff	ENSDARG00000042527	protein_coding	unga	Rep1	2hpf	121.07
025dfe1e-4a82-4eda-97b5-970cbc11627a	ENSDARG00000023330	protein_coding	anp32b	Rep1	2hpf	161.5
025ea972-a46d-417f-b3e0-93b9cace3550	ENSDARG00000043177	protein_coding	lsm1	Rep1	2hpf	19.17
025efd69-0825-450a-b7f4-1a08e528894b	ENSDARG00000012222	protein_coding	nup35	Rep1	2hpf	85.03
02605f7c-eca7-4377-b09a-1050a7209d8c	ENSDARG00000037708	protein_coding	exosc10	Rep1	2hpf	0
026372be-0019-466c-bbd1-f2f684af339d	ENSDARG00000067639	protein_coding	prpf4	Rep1	2hpf	138.48
026419d9-6c29-4b4b-a07e-6196412d1a2a	ENSDARG00000100558	protein_coding	slbp	Rep1	2hpf	32.5
0266c21e-0b0c-4d83-9877-ad6a6cf29fa3	ENSDARG00000053554	protein_coding	wdr76	Rep1	2hpf	50.96
02677727-a580-44c2-831f-d0da8600998c	ENSDARG00000069099	protein_coding	tmco1	Rep1	2hpf	21.04
0267870b-c83a-4539-b033-3e3344787328	ENSDARG00000100003	protein_coding	glulb	Rep1	2hpf	69.51
02683365-8e6a-42a9-bcde-8f313c3b5c74	ENSDARG00000092807	protein_coding	ENSDARG00000092807	Rep1	2hpf	72.33
0268add1-1672-462d-ba0f-75344a7fd01b	ENSDARG00000019008	protein_coding	erp44	Rep1	2hpf	5.55
0268c94b-c5c4-447c-b4ca-6717c9f5c64e	ENSDARG00000027916	protein_coding	fntb	Rep1	2hpf	50.86
026ae3d5-6ca9-42f7-8f49-e681409010a1	ENSDARG00000098247	protein_coding	det1	Rep1	2hpf	20.49
026c42dc-24bf-4de3-ac15-7b8a69c85a12	ENSDARG00000017605	protein_coding	rpp40	Rep1	2hpf	12.13
026c6825-0051-4f01-aa1d-dc15ade2f8c1	ENSDARG00000039185	protein_coding	nfyba	Rep1	2hpf	62.07
026d1185-decd-4457-9848-d8935358c288	ENSDARG00000009657	protein_coding	fgfr1op2	Rep1	2hpf	53.82
0271b189-da54-420c-977a-c0d47a0f9fa1	ENSDARG00000103748	protein_coding	ovca2	Rep1	2hpf	38.82
0272c01a-5645-4fc4-af2b-a8fb6b9733e2	ENSDARG00000053058	protein_coding	rps11	Rep1	2hpf	49.3
027583c2-8839-48c3-8371-a831f8d3b483	ENSDARG00000019556	protein_coding	clcn7	Rep1	2hpf	9.71
027603cc-9110-4476-9ec8-121109a12984	ENSDARG00000099499	protein_coding	ndufa4l	Rep1	2hpf	91
02768f7e-df06-4f02-b5e4-a614c1fa064d	ENSDARG00000009336	protein_coding	aif1l	Rep1	2hpf	136.9
0276b4b5-d75b-4abe-9e9c-0190d71d5989	ENSDARG00000002758	protein_coding	dedd1	Rep1	2hpf	64.4
0277c01f-1ab8-495d-959d-bea138379fa1	ENSDARG00000098592	protein_coding	zgc:92140	Rep1	2hpf	44.56
027a2786-cd4e-4aa1-97fa-c2b346378e17	ENSDARG00000063924	protein_coding	CYTB	Rep1	2hpf	78.33
027b9bd0-18ff-4c36-b872-3af3542087ca	ENSDARG00000035122	protein_coding	camsap1b	Rep1	2hpf	24.85
0280e181-c26a-40e0-aff5-25a6b20534b8	ENSDARG00000014208	protein_coding	ppt2a.3	Rep1	2hpf	113.37
02828233-842e-4988-9e53-7afdd7a2f88d	ENSDARG00000100392	protein_coding	rps18	Rep1	2hpf	36.86
0282bd19-9c9f-4237-8e10-d0be9dff9124	ENSDARG00000097102	protein_coding	si:ch73-281n10.2	Rep1	2hpf	30.3
028347dc-a6e1-47de-826c-f93bcee47722	ENSDARG00000089567	protein_coding	patl2	Rep1	2hpf	7.63
02845889-558a-4c4d-b7cc-b0215fd5add0	ENSDARG00000006316	protein_coding	rpl23a	Rep1	2hpf	40.15
02859499-9384-4a99-a219-e9cc857c9b0e	ENSDARG00000078911	protein_coding	zgc:163098	Rep1	2hpf	8.74
0285f92f-6aa4-4f74-95ef-372e225fc236	ENSDARG00000040440	protein_coding	snrpd2	Rep1	2hpf	63.19
0287901e-505f-4dd3-bc5d-d8d7aba65918	ENSDARG00000058538	protein_coding	alcamb	Rep1	2hpf	170.8
028798d3-794a-4fa0-8ad9-72889c4b6811	ENSDARG00000030949	protein_coding	srprb	Rep1	2hpf	136.6
0287c0aa-d870-434b-b3bf-8cfca6f593b8	ENSDARG00000075989	protein_coding	arpc2	Rep1	2hpf	83.14
0287ec0d-886e-46ee-aac2-9064d51ef7df	ENSDARG00000001788	protein_coding	atp5po	Rep1	2hpf	4.18
0288b10d-b542-402c-bbb2-a19f96974e7d	ENSDARG00000054849	protein_coding	bcat2	Rep1	2hpf	143.65
02890e3e-0a0d-42ed-8a16-18a1c13cf0bd	ENSDARG00000063626	protein_coding	ddx21	Rep1	2hpf	13.42
0289eb51-6d23-4429-8ac7-63c8a1a008bb	ENSDARG00000035018	protein_coding	thy1	Rep1	2hpf	73.52
028a77d4-1752-4d2f-bf8b-2caf69e007d4	ENSDARG00000063908	protein_coding	COX2	Rep1	2hpf	48.63
028ccf02-c8c2-4d92-8848-6c1ea9170561	ENSDARG00000056480	protein_coding	cpvl	Rep1	2hpf	49.83
029048cb-9d4d-43c9-946f-0951818d7811	ENSDARG00000069102	protein_coding	zgc:112962	Rep1	2hpf	44.92
0290e46c-36bc-47b7-bd98-fc26311b3335	ENSDARG00000015905	protein_coding	lztr1	Rep1	2hpf	50.12
02921f5c-d97e-43b9-a731-fd9bb69e9a9d	ENSDARG00000036180	protein_coding	ccnb2	Rep1	2hpf	4.1
029224b3-b93d-428e-a684-39742666365c	ENSDARG00000071487	protein_coding	zgc:152948	Rep1	2hpf	44.06
029250b8-9ff9-4b55-8ef0-67edee05ba5e	ENSDARG00000061338	protein_coding	ddx6	Rep1	2hpf	64.44
02943729-c3fa-428b-9084-0e0172f177f0	ENSDARG00000036500	protein_coding	fam122b	Rep1	2hpf	5.45
02952ef6-67cf-49af-82be-7954799bafcc	ENSDARG00000055676	protein_coding	armt1	Rep1	2hpf	7.67
0298a948-6116-4106-9e28-30a8b4875cc5	ENSDARG00000038694	protein_coding	zgc:101744	Rep1	2hpf	34.93
02997a55-a7e7-4e94-96c0-6154d8ce5074	ENSDARG00000091872	protein_coding	si:ch211-102c2.7	Rep1	2hpf	31.91
0299a2a7-8b3e-4e2c-90a1-590b19efb3c4	ENSDARG00000027169	protein_coding	kpna7	Rep1	2hpf	22.28
029bbd56-f7b7-4a2e-995b-f09746fccced	ENSDARG00000041811	protein_coding	rps25	Rep1	2hpf	0
029c8d53-fa3e-4840-b0a1-f2a9d9152474	ENSDARG00000006580	protein_coding	cldnd	Rep1	2hpf	8.53
029cc200-b6fc-4a0f-9ed8-6cd5eda4722f	ENSDARG00000005274	protein_coding	rad52	Rep1	2hpf	36.01
029da951-835b-41d5-8960-00dcb257c1c4	ENSDARG00000103846	protein_coding	hspa5	Rep1	2hpf	0
029f5d78-c5a0-4a02-9e40-4dc80a566703	ENSDARG00000026453	protein_coding	zgc:66474	Rep1	2hpf	53.17
029f69a5-851f-4c02-9cf0-e57e355a3388	ENSDARG00000031776	protein_coding	fthl27	Rep1	2hpf	0
02a03a39-f2cf-469c-87d2-6d2298591f5c	ENSDARG00000092807	protein_coding	ENSDARG00000092807	Rep1	2hpf	63.83
02a0dd9b-6cae-4270-b040-cbdc5147cded	ENSDARG00000098074	protein_coding	trip4	Rep1	2hpf	8.21
02a1904f-4153-48ed-a36e-1b25d89cf1b5	ENSDARG00000014161	protein_coding	ercc4	Rep1	2hpf	104.42
02a31a6b-df86-4032-bf7a-f502316a1bed	ENSDARG00000007279	protein_coding	yipf5	Rep1	2hpf	32.23
02a3d320-bd7c-43da-bc2d-62e0b2ac374d	ENSDARG00000053047	protein_coding	eif2s2	Rep1	2hpf	7.55
02a68224-d8a4-48cf-a664-ca6822ef1ba0	ENSDARG00000012625	protein_coding	prkag2a	Rep1	2hpf	17.96
02a74109-704e-4754-abaa-bdc7cbb02562	ENSDARG00000063905	protein_coding	COX1	Rep1	2hpf	66.22
02a85169-f2cb-4551-96e5-adaf0177b8a5	ENSDARG00000043938	protein_coding	lrrc57	Rep1	2hpf	39.47
02a906f5-2e5e-4163-981a-5c728556634e	ENSDARG00000036482	protein_coding	hexim1	Rep1	2hpf	68.01
02ab1f47-3170-4441-92d5-6b763547c8b8	ENSDARG00000069846	protein_coding	zgc:162944	Rep1	2hpf	6.51
02ac74c4-e988-4929-92a0-bc2bb24a7838	ENSDARG00000054799	protein_coding	rpl9	Rep1	2hpf	8.07
02aca317-d36d-4fa4-8b11-d454b2383dfb	ENSDARG00000015111	protein_coding	ddx39ab	Rep1	2hpf	180.58
02ada6ad-588a-429e-a029-9b5e3305c3f8	ENSDARG00000097456	protein_coding	coa3b	Rep1	2hpf	6.23
02aee443-9979-43ca-8109-bbfefc3a54e7	ENSDARG00000092746	protein_coding	si:ch211-150o23.2	Rep1	2hpf	14.8
02aefa61-702e-42f8-a15f-698bf6d49c37	ENSDARG00000058719	protein_coding	si:dkey-119f1.1	Rep1	2hpf	62.76
02af34c0-111e-4348-bd8b-271e18fb683b	ENSDARG00000006691	protein_coding	rpl12	Rep1	2hpf	69.67
02aff1d3-cc6f-4f02-94af-eaafbe46b1d7	ENSDARG00000104413	protein_coding	rogdi	Rep1	2hpf	4.1
02b03aa7-3897-42be-b7c6-2c31429edb08	ENSDARG00000056954	protein_coding	si:dkeyp-38g8.5	Rep1	2hpf	64.59
02b41eec-7231-4839-bae5-44947a97805a	ENSDARG00000074656	protein_coding	ctss2.1	Rep1	2hpf	0
02b70d75-3b90-4f52-94b9-d5cadba96db2	ENSDARG00000002826	protein_coding	cep57l1	Rep1	2hpf	25.24
02b76381-fe52-42b7-8f4b-a57f145768db	ENSDARG00000036136	protein_coding	tipin	Rep1	2hpf	113.94
02b77494-05e9-4edc-be2c-3368e4adf9f9	ENSDARG00000009266	protein_coding	uevld	Rep1	2hpf	10.86
02b794ee-6039-4efc-ab10-aa47597fa755	ENSDARG00000103791	protein_coding	nme2b.1	Rep1	2hpf	51.49
02b880d1-1e54-4768-adb3-d1f91ed71aba	ENSDARG00000079467	protein_coding	si:ch73-15b2.5	Rep1	2hpf	27.81
02b9346d-75ad-498b-8ca9-d7c43ea119ff	ENSDARG00000069037	protein_coding	akip1	Rep1	2hpf	45.65
02bc1338-c272-45fc-bb89-63e87a66b0dc	ENSDARG00000002344	protein_coding	tubb4b	Rep1	2hpf	39.12
02bcc297-7326-4da5-95c8-abda9fd17e46	ENSDARG00000096411	protein_coding	si:dkey-261j15.2	Rep1	2hpf	24.2
02bd4528-545b-43bc-93e1-73503684bc80	ENSDARG00000037574	protein_coding	rps6kal	Rep1	2hpf	31.69
02bd5948-f665-46d4-abd1-9e9df737c83a	ENSDARG00000098443	protein_coding	zfand6	Rep1	2hpf	15.86
02bf958f-742d-468b-8e90-05b2bbe57c84	ENSDARG00000021483	protein_coding	cdc14b	Rep1	2hpf	44.45
02c07c4e-c6c0-406e-9aa1-2185e3a1554c	ENSDARG00000059070	protein_coding	gars1	Rep1	2hpf	16.07
02c1076f-e9ad-4378-be19-3991008eac81	ENSDARG00000077694	protein_coding	dtnba	Rep1	2hpf	107.1
02c1c426-94d5-4231-82f4-68bd2ade14a7	ENSDARG00000054155	protein_coding	pcna	Rep1	2hpf	10.18
02c4ac0c-7fbf-422a-8a8d-1d2d92e94f87	ENSDARG00000105116	protein_coding	p4hb	Rep1	2hpf	57.1
02c5014f-879d-4931-8c6c-a2bc38c4e96e	ENSDARG00000075682	protein_coding	orc6	Rep1	2hpf	106.99
02c56b14-3486-4b84-bfb8-02a687002d2c	ENSDARG00000071487	protein_coding	zgc:152948	Rep1	2hpf	4.97
02c5b833-8de8-421f-99a1-537dd6a1dca3	ENSDARG00000021753	protein_coding	ccdc25	Rep1	2hpf	63.4
02c763fb-c163-4493-a462-4aac9e33f5d0	ENSDARG00000026577	protein_coding	cdk2	Rep1	2hpf	68.99
02c86c04-cf74-4cb2-beff-3ad7da7f5f2e	ENSDARG00000041203	protein_coding	drap1	Rep1	2hpf	124.18
02ca7844-5904-4dd4-b628-a80eff668240	ENSDARG00000005423	protein_coding	pgam1a	Rep1	2hpf	27.87
02cc6382-c123-4b5a-abcb-e1b376c8ef63	ENSDARG00000035622	protein_coding	xbp1	Rep1	2hpf	19.49
02cc7fdf-be89-4303-a4e6-8348fd186542	ENSDARG00000077215	protein_coding	eif4g3a	Rep1	2hpf	93.81
02cc8fb2-ad98-46ce-bb72-01899f452334	ENSDARG00000015392	protein_coding	dhx15	Rep1	2hpf	75.59
02cd1aca-0a75-4fcb-81f8-48c2432996f5	ENSDARG00000031776	protein_coding	fthl27	Rep1	2hpf	53.47
02cd2a4d-d7d1-4731-9704-72f0232f59e9	ENSDARG00000036180	protein_coding	ccnb2	Rep1	2hpf	114.74
02cdfc5a-fa03-4aa5-b1fd-341441e44919	ENSDARG00000068123	protein_coding	gkap1	Rep1	2hpf	71.02
02ce588c-5855-4c0f-9979-7cee559c58b9	ENSDARG00000017901	protein_coding	tln2a	Rep1	2hpf	5.27
02ceb8fb-ed46-4488-9cf7-7c5dc8798d7b	ENSDARG00000103024	protein_coding	zgc:175136	Rep1	2hpf	48.87
02cef61b-02ed-4db3-b555-27aaa88b33dd	ENSDARG00000026871	protein_coding	uchl1	Rep1	2hpf	24.6
02cf06a2-69b0-4b63-8dfe-9f03fc94c496	ENSDARG00000056517	protein_coding	thoc3	Rep1	2hpf	80.14
02d01c7c-1972-4584-86ed-db9fd874f1dc	ENSDARG00000005058	protein_coding	ncapd2	Rep1	2hpf	83.73
02d2864f-d370-4c71-befe-d8b610c18d43	ENSDARG00000053858	protein_coding	crip1	Rep1	2hpf	59.17
02d33d42-019b-4d90-888b-8b74c8f52add	ENSDARG00000030756	protein_coding	dnmt1	Rep1	2hpf	56.37
02d96021-8016-406a-a39c-7e9384de9b62	ENSDARG00000097102	protein_coding	si:ch73-281n10.2	Rep1	2hpf	106.78
02da9e82-59f3-4b81-a979-522888480ef0	ENSDARG00000105243	protein_coding	ogt.1	Rep1	2hpf	128.99
02db1703-25a2-433d-b226-8ca0cc3ab30d	ENSDARG00000009447	protein_coding	atp5mc3b	Rep1	2hpf	63.07
02db7d46-9082-4e87-b0eb-8c24eb22f301	ENSDARG00000098959	protein_coding	wu:fy63c09	Rep1	2hpf	79.16
02dca20a-bb59-4dbc-b3b0-e136ea63fbeb	ENSDARG00000014439	protein_coding	dgkza	Rep1	2hpf	35.97
02dd48b1-2243-42b2-9ecd-e3bf11cf6946	ENSDARG00000098739	protein_coding	h2af1al	Rep1	2hpf	10.32
02dd52f7-dbc4-446c-b9c9-9b04aff898e1	ENSDARG00000005675	protein_coding	sec61a1l	Rep1	2hpf	50.35
02dd9131-b844-456c-bd6b-efce118cb3ea	ENSDARG00000055475	protein_coding	rps27.2	Rep1	2hpf	51.26
02dda6ce-21ba-47d8-a958-6c3d994ec850	ENSDARG00000037140	protein_coding	pfkfb1	Rep1	2hpf	7.31
02ddd318-216f-42ba-8091-0c3cafa7e2f4	ENSDARG00000040440	protein_coding	snrpd2	Rep1	2hpf	19.27
02ddd660-0cfc-444d-a176-fda329839f18	ENSDARG00000056099	protein_coding	gtf2h5	Rep1	2hpf	49.31
02dee90b-3ac8-4a63-a798-f00f98182017	ENSDARG00000073910	protein_coding	cinp	Rep1	2hpf	6.29
02e16eec-974d-4290-8f26-7b7669ebfba2	ENSDARG00000073716	protein_coding	cpxm1a	Rep1	2hpf	13.3
02e2f3af-228a-42e4-8e08-2643895e213f	ENSDARG00000018145	protein_coding	mid1ip1l	Rep1	2hpf	48.04
02e36229-81dc-4d93-98b9-0f91b463d541	ENSDARG00000063914	protein_coding	ND3	Rep1	2hpf	38.85
02e62a00-c220-4c23-8df8-675d89d0185d	ENSDARG00000104085	protein_coding	abcd3a	Rep1	2hpf	108.6
02e6c904-728d-4545-a6e8-41c29e6f3dc0	ENSDARG00000045487	protein_coding	rps16	Rep1	2hpf	30.79
02e758d1-545e-496c-a07c-7b7a8e45860d	ENSDARG00000099104	protein_coding	rpl24	Rep1	2hpf	31.89
02e79123-c506-4712-b932-d8b35505fcd9	ENSDARG00000019004	protein_coding	smarcd1	Rep1	2hpf	0
02e988c5-2d30-4fda-a388-48787a32aa83	ENSDARG00000019644	protein_coding	ldhba	Rep1	2hpf	31.37
02ea2825-3997-4632-8b35-43e5c7525ab0	ENSDARG00000040534	protein_coding	epcam	Rep1	2hpf	17.27
02eb676d-e75f-49e7-b4f3-59b9b81445b2	ENSDARG00000097102	protein_coding	si:ch73-281n10.2	Rep1	2hpf	84.37
02ebec80-83c2-4f78-81a6-cd2abb47e0c3	ENSDARG00000059634	protein_coding	thumpd3	Rep1	2hpf	24.21
02ec4396-eae4-4922-8d44-583abb67b786	ENSDARG00000054980	protein_coding	ebna1bp2	Rep1	2hpf	61.33
02ecca71-e84b-40b6-88f0-85e3a23a5bee	ENSDARG00000020504	protein_coding	h3f3a	Rep1	2hpf	77.52
02ed116e-e789-4320-a17a-501394c83ea9	ENSDARG00000100392	protein_coding	rps18	Rep1	2hpf	29.36
02ee359a-ff79-4bd3-9baa-af39b6037f67	ENSDARG00000095904	protein_coding	prpf31	Rep1	2hpf	59.47
02eeb459-4cce-47ec-96cb-7d29dc814576	ENSDARG00000007443	protein_coding	fbxl18	Rep1	2hpf	5.32
02eff2c4-fc2a-49bb-8ad1-2a781c153366	ENSDARG00000038075	protein_coding	cyc1	Rep1	2hpf	41.76
02f039b8-243d-412a-ace5-7cfd0866977d	ENSDARG00000070426	protein_coding	chac1	Rep1	2hpf	85.76
02f0f730-2f4f-4c16-9f88-a4ccc448dcfe	ENSDARG00000071409	protein_coding	arl3b	Rep1	2hpf	42.61
02f158da-eac1-4197-8d5f-66df27411512	ENSDARG00000093574	protein_coding	ENSDARG00000093574	Rep1	2hpf	7.93
02f18bdb-4e5a-42e3-b90b-35e5634128a9	ENSDARG00000021107	protein_coding	sf3a2	Rep1	2hpf	104.84
02f1d683-f613-4f73-b2e8-9b1a52f0ffc7	ENSDARG00000004726	protein_coding	trappc11	Rep1	2hpf	52.05
02f2a4f9-9935-4b69-8f71-228230591f5e	ENSDARG00000075123	protein_coding	trafd1	Rep1	2hpf	40.28
02fd3840-ad63-4091-ae9b-29fd69b1c592	ENSDARG00000012144	protein_coding	emc7	Rep1	2hpf	5.48
02fde499-3141-49b1-9000-e93f79604122	ENSDARG00000006580	protein_coding	cldnd	Rep1	2hpf	48.31
030073b8-587f-45ed-9a9d-c1999991e795	ENSDARG00000018637	protein_coding	sec61g	Rep1	2hpf	0
03028669-f401-458c-a0ae-51f49a247b9a	ENSDARG00000063905	protein_coding	COX1	Rep1	2hpf	46.57
0303111a-8347-401f-b8f6-d61b6d82e45b	ENSDARG00000038608	protein_coding	sdhc	Rep1	2hpf	14.79
0303fa3d-24fd-472f-a85d-95f39b4a1726	ENSDARG00000028295	protein_coding	mkrn4	Rep1	2hpf	116.29
0304f37d-35d8-40d0-b359-edb0564d14e7	ENSDARG00000013800	protein_coding	snrpd3	Rep1	2hpf	182.44
030618ab-e195-4ef3-9ed5-f3b7406f2413	ENSDARG00000036180	protein_coding	ccnb2	Rep1	2hpf	7.09
03073e7e-ce48-415d-9bff-596b6f2d17bf	ENSDARG00000063905	protein_coding	COX1	Rep1	2hpf	52.45
030841a4-aea5-4c8b-baba-818f297cc73a	ENSDARG00000035434	protein_coding	zmat5	Rep1	2hpf	57.93
0308a544-0f14-41c5-b992-a36160115273	ENSDARG00000006580	protein_coding	cldnd	Rep1	2hpf	29.28
03094383-940a-4717-be9f-387bc5bdef40	ENSDARG00000102590	protein_coding	polr3h	Rep1	2hpf	0
03096c12-5647-4dd2-a11b-7ed02fdc2283	ENSDARG00000011125	protein_coding	snrpb	Rep1	2hpf	134.6
030b1113-a1ed-4436-ad09-99e0b22da04b	ENSDARG00000002710	protein_coding	ncl	Rep1	2hpf	0
030bcc5a-f88c-4c3d-b68a-ce2e683074eb	ENSDARG00000052680	protein_coding	si:dkey-182g1.2	Rep1	2hpf	7.66
030c5467-9fb4-480f-84b4-72c1be35e297	ENSDARG00000074691	protein_coding	mms22l	Rep1	2hpf	32.54
030cd1c2-1a99-4a93-8b3c-d810e3137efe	ENSDARG00000003383	protein_coding	asb8	Rep1	2hpf	92.52
030d5e7f-cc13-47c3-83a0-30ed3e10a997	ENSDARG00000102332	protein_coding	spint1a	Rep1	2hpf	100.57
030dd955-8c79-4c28-992d-606970a8cbaa	ENSDARG00000016837	protein_coding	glipr2l	Rep1	2hpf	52.21
030e08a7-c5e7-4d49-982f-bf05a4c8df11	ENSDARG00000045342	protein_coding	si:ch211-140b10.6	Rep1	2hpf	15.76
030ea59f-d677-4f0e-a0bd-881cfc8f96f8	ENSDARG00000006580	protein_coding	cldnd	Rep1	2hpf	64.76
031082bc-bdda-489a-993d-a52e1517113f	ENSDARG00000053810	protein_coding	hnrnpc	Rep1	2hpf	23.59
031204df-6f76-4a52-b6c3-4626259d453d	ENSDARG00000036587	protein_coding	cbr1	Rep1	2hpf	16.76
03127418-0f77-4130-a778-2d1b071595d9	ENSDARG00000026766	protein_coding	bcl2l10	Rep1	2hpf	39.4
0312f1d6-f2eb-4551-b6df-983a8e87fbae	ENSDARG00000045776	protein_coding	cnbpa	Rep1	2hpf	47.48
03141e99-f287-4031-99f5-42fa30d973c9	ENSDARG00000007836	protein_coding	ctsla	Rep1	2hpf	103.66
0315a7da-540c-4049-b880-1c6dc4d212b3	ENSDARG00000093313	protein_coding	ubb	Rep1	2hpf	63.89
03163fbb-71d1-4383-a6f7-8625c77a62ba	ENSDARG00000027749	protein_coding	hirip3	Rep1	2hpf	25.25
03165400-629d-4194-b783-a84f29db4698	ENSDARG00000095799	protein_coding	ENSDARG00000095799	Rep1	2hpf	33.17
03170732-8257-4dbd-b1f0-9d21986ab6c5	ENSDARG00000034427	protein_coding	jpt2	Rep1	2hpf	66.95
0317ab4b-0767-47ae-9cc1-b3f6228ff05d	ENSDARG00000025386	protein_coding	lsm14b	Rep1	2hpf	77.67
031802b9-6511-48f9-aec0-a1396f51cdd1	ENSDARG00000043797	protein_coding	cdc5l	Rep1	2hpf	71.86
031816a6-6e94-4d9c-8338-32fda6def5f6	ENSDARG00000070560	protein_coding	nap1l4a	Rep1	2hpf	37.98
03198703-939e-4b15-bcd9-1ebfc02206a1	ENSDARG00000005230	protein_coding	ssr2	Rep1	2hpf	8
031b0901-9e06-4753-8b62-483695b84ffb	ENSDARG00000100741	protein_coding	cdc20	Rep1	2hpf	114.58
031b89f9-d7d0-4340-90de-c8e3a0233025	ENSDARG00000063905	protein_coding	COX1	Rep1	2hpf	27.7
031c6a1a-493f-4408-9d93-8a8c5205fa4a	ENSDARG00000092360	protein_coding	si:ch211-51h9.6	Rep1	2hpf	13.99
031d46d5-2bb4-4d92-ab76-52dce4dc6071	ENSDARG00000040732	protein_coding	elavl2	Rep1	2hpf	85.7
031dab83-76b8-4bce-8b93-cb0916c22c4e	ENSDARG00000055250	protein_coding	ccnp	Rep1	2hpf	7.58
03230075-313f-405c-9d7d-6e9a19763e1d	ENSDARG00000098942	protein_coding	rp9	Rep1	2hpf	7.38
03261ab7-84f0-488c-9d0d-7fece0f0d394	ENSDARG00000104907	protein_coding	ing2	Rep1	2hpf	11.44
03262162-1d19-43d8-9f24-a05948fbf881	ENSDARG00000063912	protein_coding	COX3	Rep1	2hpf	77.85
03266340-b7b6-4e12-9e5a-86b928e78aec	ENSDARG00000045359	protein_coding	elocb	Rep1	2hpf	92.76
0326ff4a-5bcd-4030-938d-9dfdd89e5ab7	ENSDARG00000035957	protein_coding	gmnn	Rep1	2hpf	128.29
032812f6-1bf8-4121-8e68-765f955f3c2f	ENSDARG00000103403	protein_coding	sar1b	Rep1	2hpf	158.44
03283465-c80b-45a1-8df1-cfac47f5d992	ENSDARG00000029885	protein_coding	rab41	Rep1	2hpf	6.93
0328840d-ef03-4752-8cb2-2fe5b4692242	ENSDARG00000100686	protein_coding	si:ch211-241b2.4	Rep1	2hpf	5.98
032902a4-fb56-4155-b4c0-0c816f64d55b	ENSDARG00000103791	protein_coding	nme2b.1	Rep1	2hpf	76.78
0329c9bc-961c-4999-84d0-94c6235b323e	ENSDARG00000036629	protein_coding	rps14	Rep1	2hpf	65.61
032a2d8a-d06f-47ad-97a7-e0c78821ead5	ENSDARG00000006580	protein_coding	cldnd	Rep1	2hpf	45.5
032bda1f-ee7c-42c3-a2f9-ab5ed7a68c0b	ENSDARG00000018559	protein_coding	kdm7ab	Rep1	2hpf	120.04
032c3f2f-208b-4d11-af96-1231254432d6	ENSDARG00000074656	protein_coding	ctss2.1	Rep1	2hpf	7.77
032e3c65-0285-423e-bf22-9387fc1ebb8a	ENSDARG00000068176	protein_coding	uqcc1	Rep1	2hpf	72.32
032e6c95-84ea-49f5-84dc-45892307ae1e	ENSDARG00000017445	protein_coding	eif3i	Rep1	2hpf	33.23
032ff8ee-0b03-420c-9b7a-d7e1d3c9c8c9	ENSDARG00000076667	protein_coding	ccng1	Rep1	2hpf	0
03315518-08da-4b25-bc5c-4432e6bed7fc	ENSDARG00000053457	protein_coding	rpl23	Rep1	2hpf	64.55
0333bbd9-b624-4673-bcde-e4ecaeed2ff7	ENSDARG00000068415	protein_coding	ptgesl	Rep1	2hpf	8.6
03358c95-a86a-442a-aa4b-01f5f0b643ad	ENSDARG00000026766	protein_coding	bcl2l10	Rep1	2hpf	15.22
0337b878-266f-48e2-8435-53ece869c46d	ENSDARG00000101766	protein_coding	ptmab	Rep1	2hpf	81.85
033af2f6-8811-44a7-866a-c8bd695620ac	ENSDARG00000068992	protein_coding	hspa8	Rep1	2hpf	48.52
033b4dd5-6b2f-4960-bac6-43ee974d98f3	ENSDARG00000063924	protein_coding	CYTB	Rep1	2hpf	76.66
033c1c14-c93a-483c-b041-484b4f30bb2e	ENSDARG00000069966	protein_coding	alox5b.3	Rep1	2hpf	25.94
033c6b3d-bb2b-43ae-b013-527b6bbdd67f	ENSDARG00000040822	protein_coding	fundc1	Rep1	2hpf	20.53
033d3994-1280-4696-8435-2e2bef11f9e6	ENSDARG00000076903	protein_coding	bend3	Rep1	2hpf	49.16
033ddf3b-c239-402e-9a29-e10b85c1a01b	ENSDARG00000007196	protein_coding	rae1	Rep1	2hpf	0
033f76da-2d44-481b-8114-bf3d2ffcf86d	ENSDARG00000039208	protein_coding	nasp	Rep1	2hpf	14.96
033fffe0-a3f1-4f6c-b686-0d5dba275d48	ENSDARG00000063905	protein_coding	COX1	Rep1	2hpf	81.58
0340f71f-1a81-490d-ae29-56fa416982f7	ENSDARG00000078773	protein_coding	tmem70	Rep1	2hpf	11.12
03416a0d-1719-4782-9eb8-693b942c6a74	ENSDARG00000005115	protein_coding	calub	Rep1	2hpf	61.6
0342f271-301c-43eb-aab0-a94ad08d216e	ENSDARG00000037746	protein_coding	actb1	Rep1	2hpf	1.3
0344c5c3-f802-459e-b6ed-9d8ca2852766	ENSDARG00000031776	protein_coding	fthl27	Rep1	2hpf	11.33
03457568-67bc-47c1-8773-cb85d8fd5e82	ENSDARG00000070611	protein_coding	zgc:152986	Rep1	2hpf	31.87
0346bca3-3485-495b-95a3-d04408bd3df0	ENSDARG00000014898	protein_coding	ncbp2	Rep1	2hpf	94.09
0346c5e6-ab96-4872-b5ea-e5897fc0d6ad	ENSDARG00000056167	protein_coding	hspe1	Rep1	2hpf	18.38
0346f3c1-188f-4791-a0bf-31cd89635c10	ENSDARG00000071336	protein_coding	mif	Rep1	2hpf	51.42
034a23cd-6cf4-4dcf-aa28-99373c27c421	ENSDARG00000054980	protein_coding	ebna1bp2	Rep1	2hpf	46.81
034a5872-606d-4cd6-a18e-8dc522d427f4	ENSDARG00000077950	protein_coding	tor1	Rep1	2hpf	85.44
034cae9e-bfe6-42d4-b560-135794bfdeec	ENSDARG00000004405	protein_coding	snx10a	Rep1	2hpf	1.11
034d0b6a-944d-416a-a82d-e8b8de7a33f7	ENSDARG00000055120	protein_coding	ctsba	Rep1	2hpf	54.91
03501809-6dc6-4088-a70a-aa1b1d7d4105	ENSDARG00000016743	protein_coding	angel2	Rep1	2hpf	32.2
0352b0b0-d1a4-4153-aaf3-e6241efa8929	ENSDARG00000019444	protein_coding	ssr4	Rep1	2hpf	31.15
0352d8de-d0e0-46f9-8fdb-f5c6d80a7db2	ENSDARG00000039347	protein_coding	rps24	Rep1	2hpf	33.83
03560e4b-68fd-45b9-8f07-f92cf708b8f8	ENSDARG00000061757	protein_coding	rabgap1l	Rep1	2hpf	0
03569cce-9b60-4906-849a-50ec7ec215cd	ENSDARG00000043257	protein_coding	ckbb	Rep1	2hpf	19.85
0356a1ec-c819-4c34-b798-16ec5e1509bc	ENSDARG00000073961	protein_coding	si:ch211-160j14.2	Rep1	2hpf	18.3
0356e478-fa23-4af6-bda5-512ac62cf0d9	ENSDARG00000009169	protein_coding	mob1ba	Rep1	2hpf	17.31
0356f617-f205-4f9a-ada2-262242f3654c	ENSDARG00000036180	protein_coding	ccnb2	Rep1	2hpf	95.38
03574226-07d5-4971-afe3-81ec81dcb81c	ENSDARG00000069065	protein_coding	btg3	Rep1	2hpf	96.79
03581b84-a64d-4575-8605-54abaf213826	ENSDARG00000070404	protein_coding	inka1b	Rep1	2hpf	0
03586b40-04e6-4a9b-b9fe-feea0e86abe0	ENSDARG00000032985	protein_coding	mrpl27	Rep1	2hpf	24.51
035af1e1-16c6-4fbf-96b9-6decc879ca0d	ENSDARG00000098669	protein_coding	exd1	Rep1	2hpf	15.64
035b89db-7733-4153-bd9a-74b8ed2398be	ENSDARG00000016516	protein_coding	rbm8a	Rep1	2hpf	117.77
035cbecb-e793-46ed-bc25-b7d6ae88943f	ENSDARG00000016255	protein_coding	chmp4ba	Rep1	2hpf	123.84
035d7315-6e62-4530-8dd3-a7802fa85755	ENSDARG00000037506	protein_coding	prps1b	Rep1	2hpf	81.99
035e19bf-1828-4221-88f3-1beea9f8fdd2	ENSDARG00000009113	protein_coding	pigc	Rep1	2hpf	145.57
035e2204-7cf9-47f3-9371-9e0ec06f3aec	ENSDARG00000029695	protein_coding	pgp	Rep1	2hpf	39.95
035ffb21-e2f2-48ac-bf95-6b9fbe74fa65	ENSDARG00000098739	protein_coding	h2af1al	Rep1	2hpf	73.21
0362050f-3ddf-4861-a441-b906cf50d0b3	ENSDARG00000001169	protein_coding	hsd17b8	Rep1	2hpf	9.38
03628543-97e9-42d1-837b-2f83e75b33a2	ENSDARG00000038027	protein_coding	nol12	Rep1	2hpf	42.85
0362862d-bf07-429f-b29c-f61049a61bfa	ENSDARG00000100031	protein_coding	ENSDARG00000100031	Rep1	2hpf	58.68
0363bb1d-d5fb-4922-bcfe-9602beda9605	ENSDARG00000035622	protein_coding	xbp1	Rep1	2hpf	5.58
0366b4d2-5108-4224-a58a-02744fd42eb1	ENSDARG00000029848	protein_coding	zgc:161973	Rep1	2hpf	0
036878af-8907-4e0f-902c-675bf64c52f0	ENSDARG00000063911	protein_coding	ATP6	Rep1	2hpf	99.17
03688bac-8e3c-48c3-ba96-dfea22785dba	ENSDARG00000053070	protein_coding	gosr2	Rep1	2hpf	14.93
0368d456-907c-419d-9a50-7a8c1985496f	ENSDARG00000102810	protein_coding	samd1a	Rep1	2hpf	26.3
0368de83-1321-41c4-aeac-f8f94e71389e	ENSDARG00000069538	protein_coding	gtf3c4	Rep1	2hpf	118.11
036a04d4-bac1-4cb5-ba1d-0205cdbf800a	ENSDARG00000002685	protein_coding	fam113	Rep1	2hpf	97.71
036ee64e-9922-4aba-ab8f-8e0e75c168a2	ENSDARG00000007737	protein_coding	zyg11	Rep1	2hpf	31.68
036f7776-ba33-4cc4-9947-393c5891345d	ENSDARG00000035171	protein_coding	btg4	Rep1	2hpf	5.19
03704eee-154b-4e75-aa87-b1f281fadfa4	ENSDARG00000098627	protein_coding	gspt1l	Rep1	2hpf	28.66
037138c0-b36f-4182-b6db-5ea9df8e328d	ENSDARG00000092798	protein_coding	ppib	Rep1	2hpf	5.31
037164e1-5f5d-40ad-bb52-0f4d850186df	ENSDARG00000014165	protein_coding	ssr3	Rep1	2hpf	41.3
0371c1a4-2e67-41a4-b247-1eac842aecf8	ENSDARG00000005355	protein_coding	larp6a	Rep1	2hpf	3.14
0372262f-4a64-400b-97a3-ee0d198bbfe3	ENSDARG00000070959	protein_coding	si:ch211-288g17.3	Rep1	2hpf	72.46
0372bc79-bcf3-49ed-b6b0-1d9ac3b7670d	ENSDARG00000099749	protein_coding	ube2d2l	Rep1	2hpf	118.83
03737470-ad83-4b1e-8503-5273898a34b9	ENSDARG00000069192	protein_coding	zgc:163030	Rep1	2hpf	11.15
0374872d-c46f-4907-b8cd-a154f61c02e4	ENSDARG00000010160	protein_coding	rps15a	Rep1	2hpf	0
0375ae4b-06ec-4ba3-a7e3-0be7063f151a	ENSDARG00000016837	protein_coding	glipr2l	Rep1	2hpf	10.33
03794407-2b2a-41b7-abd6-00c42772f373	ENSDARG00000103211	protein_coding	si:dkey-19b23.8	Rep1	2hpf	14.39
0379d5e2-7207-46f6-8869-1455d6d6e226	ENSDARG00000002967	protein_coding	pdap1b	Rep1	2hpf	24.47
037ae240-6d41-46cc-b306-b0bff0daaa2c	ENSDARG00000063914	protein_coding	ND3	Rep1	2hpf	52.99
037b0acc-0d23-4eac-9c72-67abf86eca19	ENSDARG00000007443	protein_coding	fbxl18	Rep1	2hpf	7.19
037bb9b5-325e-4f4e-b9e4-688438616818	ENSDARG00000053466	protein_coding	timmdc1	Rep1	2hpf	8.92
037ed0bc-46fe-456e-836f-ff5e03613fd8	ENSDARG00000069278	protein_coding	trmt5	Rep1	2hpf	0
037fe6b8-9ffc-4a19-b5e0-006929310edc	ENSDARG00000038639	protein_coding	elovl6l	Rep1	2hpf	67.78
038196aa-17c4-4f89-9516-6a95ba45fcd6	ENSDARG00000057805	protein_coding	mrpl28	Rep1	2hpf	35.92
03825cae-f670-40ce-be08-2ca28cbc0df8	ENSDARG00000103994	protein_coding	ppiab	Rep1	2hpf	0
038318fd-b2f9-4b32-ad84-b351ba3bf684	ENSDARG00000038802	protein_coding	cenpl	Rep1	2hpf	9.79
038352ec-1585-4029-8d88-888e8687306c	ENSDARG00000078069	protein_coding	rrm2	Rep1	2hpf	164.59
0383925f-6288-4ad0-8225-b5318d7a769b	ENSDARG00000074623	protein_coding	tbc1d31	Rep1	2hpf	39.31
03846a80-3d25-419a-b0cd-7579dc4c02fe	ENSDARG00000052178	protein_coding	eif2s1b	Rep1	2hpf	0
0387c5f1-d6f8-42b0-94b4-5297a73cb3c3	ENSDARG00000018145	protein_coding	mid1ip1l	Rep1	2hpf	20.69
03890e05-e0eb-4dce-a350-8c04167783fa	ENSDARG00000020841	protein_coding	rbm7	Rep1	2hpf	104.32
03896be7-85b2-4b2b-be68-d1d1d4e58367	ENSDARG00000003205	protein_coding	ngly1	Rep1	2hpf	69.76
038972ee-a0fc-4a16-ab36-e75c8d3f98e7	ENSDARG00000041533	protein_coding	ccdc130	Rep1	2hpf	8.63
03898a49-2051-4127-b29c-0d98f6697405	ENSDARG00000011973	protein_coding	slc35d1a	Rep1	2hpf	66.69
038abc55-7e24-4924-a7eb-e7f787ba6b93	ENSDARG00000011373	protein_coding	mknk2a	Rep1	2hpf	50.73
038b13d4-9d68-46e0-a00f-a8d4144152a9	ENSDARG00000054433	protein_coding	yipf6	Rep1	2hpf	15.29
038b2eb3-d9ba-48e7-8e0f-1e887a7af334	ENSDARG00000012141	protein_coding	papolg	Rep1	2hpf	89.75
038c251e-e4cc-49c6-9182-269a40b30ae3	ENSDARG00000052866	protein_coding	htt	Rep1	2hpf	50.66
038c8e6a-df26-4ff9-ba6f-49ae2c2d8b83	ENSDARG00000100392	protein_coding	rps18	Rep1	2hpf	34.95
038d14da-4ef1-460f-b331-3c5e8b75efe9	ENSDARG00000074656	protein_coding	ctss2.1	Rep1	2hpf	20.17
038ddcff-8901-4d9a-a991-816992d218ed	ENSDARG00000099439	protein_coding	serp1	Rep1	2hpf	40.33
038fa906-089f-493d-b281-b94c0d0dfcb0	ENSDARG00000040534	protein_coding	epcam	Rep1	2hpf	26.42
0390ecfe-305b-4cf9-ab35-7b578d198ed9	ENSDARG00000101849	protein_coding	adipor2	Rep1	2hpf	14.83
0390f0a1-3835-43f4-81af-b3f870fc82c2	ENSDARG00000099969	protein_coding	zgc:152863	Rep1	2hpf	0
03912201-22fa-4d32-af8d-c6e75a712ce8	ENSDARG00000098739	protein_coding	h2af1al	Rep1	2hpf	96.16
0391964f-0faf-40b5-a38c-41fbee34f3b9	ENSDARG00000057255	protein_coding	emc1	Rep1	2hpf	90.13
0391bc5d-1c02-4d71-b05f-b493bef8c830	ENSDARG00000090912	protein_coding	npc2	Rep1	2hpf	133.15
03923b08-9303-49be-af28-b0c79537915f	ENSDARG00000002060	protein_coding	brf2	Rep1	2hpf	33.65
039301e5-a930-42fd-8223-76cb5071f7d7	ENSDARG00000098739	protein_coding	h2af1al	Rep1	2hpf	54.8
03933367-3c9f-4b3d-bd7c-9d26bb263d7b	ENSDARG00000038066	protein_coding	kpna2	Rep1	2hpf	21.94
0393988b-1e1d-4ea3-9cfd-04393ae0ae84	ENSDARG00000039208	protein_coding	nasp	Rep1	2hpf	44.02
039421a0-c79e-4a1a-8c24-3313eaff1d65	ENSDARG00000015543	protein_coding	s100a1	Rep1	2hpf	26.4
0394f900-0367-4dfa-a9dd-a7752a11d3df	ENSDARG00000015551	protein_coding	fth1a	Rep1	2hpf	10.44
039a2c1b-570d-41ca-9e03-aeab20f84317	ENSDARG00000040039	protein_coding	pttg1ipb	Rep1	2hpf	112.29
039bc3b8-1933-4ec9-8dd9-b5b28f926904	ENSDARG00000098739	protein_coding	h2af1al	Rep1	2hpf	16.76
039c3acc-79bb-4241-a41e-1f9e29f70728	ENSDARG00000101438	protein_coding	lonp2	Rep1	2hpf	19.21
039eb1f9-4730-4d3d-8a5f-fdf3e511eb02	ENSDARG00000090768	protein_coding	zgc:173556	Rep1	2hpf	104.23
039fba6f-ff00-48b9-951e-f0c959ef4857	ENSDARG00000035171	protein_coding	btg4	Rep1	2hpf	12.99
03a07a51-5d53-4abd-99c9-85e06a9b04c1	ENSDARG00000007409	protein_coding	ppifa	Rep1	2hpf	83.4
03a0946e-1c32-4aed-b2a1-72c62dfe3ad6	ENSDARG00000103253	protein_coding	zgc:112023	Rep1	2hpf	65.89
03a24883-31e9-49bb-9b20-4771147cc010	ENSDARG00000076836	protein_coding	gpx4b	Rep1	2hpf	21.29
03a3518b-d0fe-4649-9d99-c0d0f6db17ab	ENSDARG00000008237	protein_coding	sars1	Rep1	2hpf	0
03a5055e-26a7-491c-b9b3-c58c00395992	ENSDARG00000071562	protein_coding	mtus1a	Rep1	2hpf	10.65
03a50f02-7375-4d05-a9cf-5bf156d82233	ENSDARG00000014915	protein_coding	ndufab1b	Rep1	2hpf	5.57
03a55a14-6f70-44e0-b23c-63acd7980612	ENSDARG00000087961	protein_coding	avd	Rep1	2hpf	26.34
03a6a6d5-ebaf-43e4-9045-0c50a48930c4	ENSDARG00000057234	protein_coding	chtopa	Rep1	2hpf	133.85
03a966ca-025b-44fa-9a35-df6b45a9d6d7	ENSDARG00000102531	protein_coding	anapc11	Rep1	2hpf	54.22
03a99b02-58cb-4373-a277-f5beca35774c	ENSDARG00000020764	protein_coding	slmapb	Rep1	2hpf	31.76
03aa25de-1b3e-4c3f-855b-ba6c16da35af	ENSDARG00000039208	protein_coding	nasp	Rep1	2hpf	0
03abb82b-d621-44fc-ba41-6fcbb04503d5	ENSDARG00000040033	protein_coding	trmt11	Rep1	2hpf	83.13
03ac25f4-ad9d-4b08-a7d1-7d7b4931dcc8	ENSDARG00000014329	protein_coding	npm1a	Rep1	2hpf	83.59
03ac5a14-1b1c-4b9a-924b-6f17e832f9fc	ENSDARG00000044584	protein_coding	tex261	Rep1	2hpf	11.31
03ad3907-9bed-4ddf-a858-c5ae8842ed32	ENSDARG00000027966	protein_coding	ap1s3b	Rep1	2hpf	74.69
03ad6d26-3065-4aa7-b774-c2e64439c960	ENSDARG00000025012	protein_coding	tpi1a	Rep1	2hpf	38.38
03b104a7-ece4-4ee8-b821-0317aaea2e80	ENSDARG00000074656	protein_coding	ctss2.1	Rep1	2hpf	18.59
03b2ca24-5ba2-4d92-9d2a-0e167b4b45ae	ENSDARG00000069846	protein_coding	zgc:162944	Rep1	2hpf	27.68
03b2e1a3-bdf3-462c-a0fe-598e79549cb9	ENSDARG00000017675	protein_coding	utp4	Rep1	2hpf	25.05
03b65d74-8abe-44a9-9fc7-e5867df8ff6e	ENSDARG00000063895	protein_coding	ND1	Rep1	2hpf	60.55
03b6e072-3e24-44cc-9b38-130a7c2abf0f	ENSDARG00000086522	protein_coding	zp2.5	Rep1	2hpf	40.59
03b7c723-d3c5-4d0a-a0f3-bed2eed2dbdb	ENSDARG00000070570	protein_coding	ppp4ca	Rep1	2hpf	113.59
03b8d603-f39d-49eb-bfc7-f55d2aa52ec3	ENSDARG00000017219	protein_coding	pabpc1a	Rep1	2hpf	56.15
03bc26d3-6d63-4bd6-a314-1d936604710f	ENSDARG00000011000	protein_coding	gtf2a1	Rep1	2hpf	111.02
03bd6c36-ae72-4adf-b723-6ff6c70ce92f	ENSDARG00000079636	protein_coding	fam177a1	Rep1	2hpf	21.57
03c0088a-178b-4576-9b82-fddb686239e7	ENSDARG00000063177	protein_coding	manf	Rep1	2hpf	89.83
03c26adb-0b77-4128-9104-4861bef0648e	ENSDARG00000092807	protein_coding	ENSDARG00000092807	Rep1	2hpf	25.03
03c304be-2605-430c-9434-d596c08191f1	ENSDARG00000035282	protein_coding	emc6	Rep1	2hpf	71.25
03c36341-2e0c-41f6-835b-1ba76db895ef	ENSDARG00000013968	protein_coding	psap	Rep1	2hpf	66.05
03c3eb63-215c-4b78-941b-cfd989eb7e57	ENSDARG00000044073	protein_coding	fuca2	Rep1	2hpf	118.95
03c7bbbe-835c-413d-b3a6-34cc04f4fcaa	ENSDARG00000033901	protein_coding	msi2a	Rep1	2hpf	51.22
03c7e861-6965-424a-9266-6dd126f2c672	ENSDARG00000058729	protein_coding	akirin2	Rep1	2hpf	130.73
03c9d0b5-280d-4f7c-81fe-9f65603d0c9e	ENSDARG00000061187	protein_coding	cbx5	Rep1	2hpf	125.65
03cc8351-a1e1-421e-b639-6cfbf8f43944	ENSDARG00000087193	protein_coding	prrg2	Rep1	2hpf	95.56
03cde87a-90ec-4a23-a0de-4066fd8c1112	ENSDARG00000051916	protein_coding	cdk7	Rep1	2hpf	0
03d0470a-4ba2-4b6a-9a79-1d2b7d9e73bf	ENSDARG00000036144	protein_coding	tssc4	Rep1	2hpf	9.01
03d1933b-85d7-4ef4-ad6f-33881b43e81c	ENSDARG00000070959	protein_coding	si:ch211-288g17.3	Rep1	2hpf	55.34
03d24177-919e-4964-8ed9-c58674c58179	ENSDARG00000029944	protein_coding	parpbp	Rep1	2hpf	193.12
03d35170-b4ee-43bc-88ff-d574401ff244	ENSDARG00000016484	protein_coding	dkc1	Rep1	2hpf	52.56
03d4cc1d-e129-4fe9-8a44-e1e9e915de2e	ENSDARG00000003920	protein_coding	setb	Rep1	2hpf	122.05
03d591a9-88f6-4d11-98aa-2e9455f59839	ENSDARG00000053574	protein_coding	fancd2	Rep1	2hpf	13.91
03d69ee8-0dfa-49ed-818f-abf6e4c39af1	ENSDARG00000037199	protein_coding	zgc:101851	Rep1	2hpf	95.12
03d6fcdb-2135-4039-881b-604c8aca7997	ENSDARG00000061527	protein_coding	nxt2	Rep1	2hpf	0
03d82f12-6cc3-467c-acb0-d1d6cbdec78f	ENSDARG00000029533	protein_coding	rpl18	Rep1	2hpf	24.02
03d833dc-73cb-4feb-8f3f-7ed8bc8e0702	ENSDARG00000021794	protein_coding	hmmr	Rep1	2hpf	4.31
03d8a129-2fe8-4174-b393-22538c816e96	ENSDARG00000101626	protein_coding	arf6a	Rep1	2hpf	27.39
03d8f40e-e815-47f0-a106-8011a6b1cfc2	ENSDARG00000063917	protein_coding	ND4	Rep1	2hpf	83.29
03d928cb-f0e6-4366-a85b-3d507d88c1b7	ENSDARG00000022939	protein_coding	ino80e	Rep1	2hpf	36.07
03da5176-ad21-4506-b30a-bbb8f00d4822	ENSDARG00000056480	protein_coding	cpvl	Rep1	2hpf	115.88
03dcb527-39f3-4477-96c3-39dfbf5d6cc1	ENSDARG00000038847	protein_coding	gins3	Rep1	2hpf	34.78
03dd6562-88cb-44aa-8749-77a6ceab84cd	ENSDARG00000067639	protein_coding	prpf4	Rep1	2hpf	11.16
03de391b-3dc6-404d-8955-bcb3e5c82e14	ENSDARG00000063908	protein_coding	COX2	Rep1	2hpf	70.33
03df7c51-c4b1-4f5e-b5e7-9b5f7567cab5	ENSDARG00000086903	protein_coding	gig2o	Rep1	2hpf	27.5
03e0a4b3-c96f-47ec-b6fc-34e6977ff2d3	ENSDARG00000008803	protein_coding	marcksb	Rep1	2hpf	9.52
03e0b236-5605-4fea-8fda-f779437cb82b	ENSDARG00000063100	protein_coding	psmd14	Rep1	2hpf	35.55
03e4a21f-5187-420c-a353-f1d8fe3a0857	ENSDARG00000098739	protein_coding	h2af1al	Rep1	2hpf	34.1
03e67596-12f1-482d-9d39-925a53f923aa	ENSDARG00000092493	protein_coding	si:dkeyp-44a8.2	Rep1	2hpf	106.53
03e741b5-da04-4dae-b964-4bd624a7a659	ENSDARG00000000019	protein_coding	ube2h	Rep1	2hpf	158.47
03e78e6f-c885-4aab-a8dd-99c20159337c	ENSDARG00000076474	protein_coding	org	Rep1	2hpf	9.27
03e90564-c7b2-45ca-bb0a-e11368ada5e9	ENSDARG00000099315	protein_coding	nsdhl	Rep1	2hpf	28.93
03eafa24-bf85-4702-aca0-9bcf50008656	ENSDARG00000041182	protein_coding	rpl4	Rep1	2hpf	0
03eb5ea9-c3fe-4cdc-8400-612067029710	ENSDARG00000091558	protein_coding	si:ch211-251f6.7	Rep1	2hpf	76.72
03ecd9f8-d826-4692-a081-a8454575f871	ENSDARG00000077291	protein_coding	rps2	Rep1	2hpf	0
03eed2c0-f3cb-4057-9d14-e75e521c770a	ENSDARG00000031886	protein_coding	ift140	Rep1	2hpf	12.99
03ef706d-670c-4895-bfe8-c6777209bac2	ENSDARG00000076474	protein_coding	org	Rep1	2hpf	41.12
03efc07f-7fdf-4904-801f-2b83164f7e42	ENSDARG00000016177	protein_coding	eif4enif1	Rep1	2hpf	59.95
03f21c42-af8f-4bb9-83ff-64bb82aab1aa	ENSDARG00000018002	protein_coding	eci1	Rep1	2hpf	30.96
03f2938c-c3be-4e42-b633-308d3632df38	ENSDARG00000099439	protein_coding	serp1	Rep1	2hpf	10.35
03f495ef-bf51-467c-872a-13f82511d6ea	ENSDARG00000069099	protein_coding	tmco1	Rep1	2hpf	25.58
03f78c1a-e12b-4175-8e14-7743cd07d0fe	ENSDARG00000055250	protein_coding	ccnp	Rep1	2hpf	25.1
03f7b022-7e29-4399-954b-611e6a2da326	ENSDARG00000031098	protein_coding	timm50	Rep1	2hpf	17.44
03f7d8e8-2dfe-4257-8186-d38d7b35b50a	ENSDARG00000006580	protein_coding	cldnd	Rep1	2hpf	39.54
03f7ff96-4a7b-4e28-9db9-59d8c94646c8	ENSDARG00000003749	protein_coding	polb	Rep1	2hpf	32.39
03fb0c8f-421e-4ff3-b65a-74f2db6dd9c2	ENSDARG00000015551	protein_coding	fth1a	Rep1	2hpf	35.01
03fc597a-e558-47ae-b8d1-9bdcaa651326	ENSDARG00000001940	protein_coding	dnajc1	Rep1	2hpf	0
03fdc6b0-e53d-4a49-bfd7-5ec994d93fc2	ENSDARG00000005423	protein_coding	pgam1a	Rep1	2hpf	8.66
03fe89ae-ebe6-4c59-8c31-bce813d555d6	ENSDARG00000063895	protein_coding	ND1	Rep1	2hpf	73.73
0403855b-5f7d-4e88-a690-d95ccfec036c	ENSDARG00000003952	protein_coding	pfn2	Rep1	2hpf	23.11
04050270-94a0-4d3f-a386-0853c7082640	ENSDARG00000035821	protein_coding	si:ch211-173p18.3	Rep1	2hpf	20.26
0405b491-d03f-46fa-9d9a-347212ef1630	ENSDARG00000063905	protein_coding	COX1	Rep1	2hpf	92.02
04066e0f-b866-4e93-9768-a4d6d38840e4	ENSDARG00000041830	protein_coding	tsn	Rep1	2hpf	207.11
04079204-17b5-4046-a417-ea9e0a05b54b	ENSDARG00000053194	protein_coding	pdzd11	Rep1	2hpf	30.14
0408d77f-5372-44d1-88cc-422b4af9eed9	ENSDARG00000063912	protein_coding	COX3	Rep1	2hpf	70.57
04092a51-1648-4861-b85d-b7f78caa62d1	ENSDARG00000016656	protein_coding	mgme1	Rep1	2hpf	48.63
040b32e9-4b03-4e6b-af4d-6bea8e365060	ENSDARG00000011201	protein_coding	rplp2l	Rep1	2hpf	51.85
040cceeb-5c19-45a1-9495-8c09b1bb5746	ENSDARG00000019103	protein_coding	kdm4ab	Rep1	2hpf	0
040d095c-d93e-4cc2-aff8-8e4d57512d38	ENSDARG00000105499	protein_coding	zgc:175135	Rep1	2hpf	0
040f7097-7397-44c4-89cc-0056dec1f1d1	ENSDARG00000088989	protein_coding	si:dkey-241l7.5	Rep1	2hpf	0
04107bd1-e884-4695-9367-ef77856b5cad	ENSDARG00000058494	protein_coding	dnaja3a	Rep1	2hpf	41.16
04109a66-588c-4081-8dcc-743c5d15578b	ENSDARG00000021107	protein_coding	sf3a2	Rep1	2hpf	73.95
04114927-2ef8-4072-b9d4-4e88568526c9	ENSDARG00000010553	protein_coding	mmgt1	Rep1	2hpf	104.72
0411a4a8-c0d1-4e09-bafb-e5d70a55e6a7	ENSDARG00000001829	protein_coding	zgc:112982	Rep1	2hpf	60.66
04129431-5e07-436e-b91b-1b147f1ebec1	ENSDARG00000023190	protein_coding	kpna4	Rep1	2hpf	46.21
04130fd9-9a09-4c39-b8cb-b10af27c4688	ENSDARG00000069850	protein_coding	mrpl30	Rep1	2hpf	47.1
04131532-1c7a-4d6c-8093-77bca3582ae7	ENSDARG00000088357	protein_coding	acadl	Rep1	2hpf	12.56
0413a035-17ff-4e2a-9315-5c85a0b188ac	ENSDARG00000054696	protein_coding	psmb4	Rep1	2hpf	11.23
041457c9-cb95-46b8-a002-64916d03361c	ENSDARG00000058729	protein_coding	akirin2	Rep1	2hpf	56.95
04149fd7-71ef-4a5f-abeb-5006da3cb35a	ENSDARG00000033567	protein_coding	fkbp1ab	Rep1	2hpf	32.17
04164cf5-18cc-474e-b0e3-47b148140984	ENSDARG00000017126	protein_coding	ilvbl	Rep1	2hpf	104.37
04187917-e85c-4791-9487-0c1c35703479	ENSDARG00000037358	protein_coding	polr3e	Rep1	2hpf	116.13
041892b7-4136-4f37-9452-f43acc732b99	ENSDARG00000069878	protein_coding	snu13a	Rep1	2hpf	25.01
04196966-f8e4-4fe4-953a-39bf50789b88	ENSDARG00000063100	protein_coding	psmd14	Rep1	2hpf	22.11
041a2411-b134-4e4c-b5c7-12165bb9e11d	ENSDARG00000013968	protein_coding	psap	Rep1	2hpf	43.12
041a2f6c-5ebf-4ee7-b022-bf7a3b58ddaf	ENSDARG00000076509	protein_coding	polr2d	Rep1	2hpf	37.2
041a8fc3-86e1-4bcc-b71c-5afa5a28f2b7	ENSDARG00000055899	protein_coding	lzic	Rep1	2hpf	26.62
041b2a11-702e-49a1-ae49-e7a3dbe20d58	ENSDARG00000016304	protein_coding	tfdp1b	Rep1	2hpf	12.38
041cdc69-525d-4716-9f69-caff8d40dc8f	ENSDARG00000087193	protein_coding	prrg2	Rep1	2hpf	25.77
041d0a78-49dd-43cb-9a48-b3c8ca1ca3c0	ENSDARG00000063905	protein_coding	COX1	Rep1	2hpf	82.6
041d8b3c-5f68-4fa6-adfb-a2d744d30790	ENSDARG00000002792	protein_coding	arcn1a	Rep1	2hpf	125.49
041ecfad-c5c2-4e70-8c4a-56bf31a5a6b8	ENSDARG00000042905	protein_coding	rpl10a	Rep1	2hpf	52.91
0421958c-c570-4e62-aa8e-b10efb8a0242	ENSDARG00000026072	protein_coding	pdcd5	Rep1	2hpf	36.43
0421d54e-ab35-4a6c-9a50-95370e97b73a	ENSDARG00000087166	protein_coding	figla	Rep1	2hpf	78.93
04221bc7-cfd6-4e08-8ac8-a7812e68bec6	ENSDARG00000063924	protein_coding	CYTB	Rep1	2hpf	85.53
0422ed59-c034-4939-aa02-57ce81d4db83	ENSDARG00000007657	protein_coding	ccnh	Rep1	2hpf	31.73
0422eeca-677d-4b16-a772-78c9b8c2ddff	ENSDARG00000017230	protein_coding	fbxw11b	Rep1	2hpf	6.18
04248d90-9cd3-4714-93bf-d09d33232b07	ENSDARG00000078640	protein_coding	fam117aa	Rep1	2hpf	5.8
04249ad2-a488-471e-94ae-a6cd7d54730c	ENSDARG00000025788	protein_coding	chp2	Rep1	2hpf	111.27
0424a39c-5b8a-4dbe-9db9-41a5162508c5	ENSDARG00000103117	protein_coding	tmprss4a	Rep1	2hpf	129.42
0427648d-4553-40c7-b652-ce03e099da0b	ENSDARG00000005840	protein_coding	got2b	Rep1	2hpf	52.13
0427896b-d190-486a-827e-bd7e4d6a4044	ENSDARG00000021022	protein_coding	ift57	Rep1	2hpf	6.47
0432287d-0419-4d26-b4fb-63694ee0f4b6	ENSDARG00000001241	protein_coding	puf60b	Rep1	2hpf	57.89
04344597-9a8a-4256-be66-5fa6eb7f1255	ENSDARG00000036675	protein_coding	hnrnpa1b	Rep1	2hpf	130.01
0434c37f-9570-4fc9-8392-a6a4fafc4532	ENSDARG00000010149	protein_coding	atp5fa1	Rep1	2hpf	14.26
04354041-7287-46e0-82af-59150a0bd274	ENSDARG00000018461	protein_coding	zgc:56095	Rep1	2hpf	9.15
04359c39-2480-4ec5-a072-93b8e033219f	ENSDARG00000020504	protein_coding	h3f3a	Rep1	2hpf	87.85
0435da42-ef49-4fa0-98ab-9e2a3e5cae6c	ENSDARG00000056381	protein_coding	cfap97	Rep1	2hpf	56.41
0435f65a-da8a-45f1-bf33-303e24506771	ENSDARG00000069099	protein_coding	tmco1	Rep1	2hpf	40.3
043605da-71f6-49d5-89c0-00a88e276f5f	ENSDARG00000037746	protein_coding	actb1	Rep1	2hpf	0
04367cf4-168d-4d84-906a-bf21fd8e0e1f	ENSDARG00000055475	protein_coding	rps27.2	Rep1	2hpf	45.53
0436b648-1596-4301-a26f-efc326f4e912	ENSDARG00000117089	protein_coding	zgc:86839	Rep1	2hpf	22.81
04370b74-5ca8-4819-b4bd-5068b8d2e53e	ENSDARG00000074667	protein_coding	akt1s1	Rep1	2hpf	135.84
043a95e2-4ad4-4da6-9a03-cc13f09cb4d4	ENSDARG00000055250	protein_coding	ccnp	Rep1	2hpf	0
043cc80d-3ee8-4750-9b63-47714ecbc57a	ENSDARG00000045159	protein_coding	zdhhc4	Rep1	2hpf	60.75
043cdd6c-e3c5-42a1-8d78-4fc0ce2cf504	ENSDARG00000021838	protein_coding	rps23	Rep1	2hpf	45.1
043d6322-c95f-4414-916d-8eec6ec1c0c1	ENSDARG00000010673	protein_coding	trim16	Rep1	2hpf	26.97
043e19ff-29e5-4c4c-9532-8e53c0223bb8	ENSDARG00000031929	protein_coding	stard14	Rep1	2hpf	5.54
043e5817-60f9-401f-acf3-849ddfa85947	ENSDARG00000040534	protein_coding	epcam	Rep1	2hpf	76.2
043f17f8-72d4-49b9-8366-6b6ceced1c84	ENSDARG00000031776	protein_coding	fthl27	Rep1	2hpf	60.96
04436e89-6982-4ef7-a23c-98b72b705f38	ENSDARG00000023299	protein_coding	snu13b	Rep1	2hpf	45.94
0443d08d-8648-4750-902e-80f6a84397ae	ENSDARG00000014165	protein_coding	ssr3	Rep1	2hpf	69.25
044691e2-28a8-4e45-b4f1-e1c135a1baa9	ENSDARG00000105116	protein_coding	p4hb	Rep1	2hpf	92.27
044699df-42e3-4758-8152-b4151f4795f9	ENSDARG00000015543	protein_coding	s100a1	Rep1	2hpf	0
0446db60-9bd3-42d2-8174-bed4531a0e68	ENSDARG00000091831	protein_coding	ddx27	Rep1	2hpf	16.6
04493753-7313-4a38-afc8-62684ef7635d	ENSDARG00000007737	protein_coding	zyg11	Rep1	2hpf	35.98
044a4d9a-7e35-4455-9ae0-a7549158ccab	ENSDARG00000091418	protein_coding	snx17	Rep1	2hpf	78.89
044aae4b-75ef-47cf-a77b-2f1878ba2956	ENSDARG00000088989	protein_coding	si:dkey-241l7.5	Rep1	2hpf	11.33
044ab4c4-9a1d-4b2e-8e3d-7da7f75857ce	ENSDARG00000019231	protein_coding	sptan1	Rep1	2hpf	0
044af720-385c-4df9-b356-54e0cf2f2291	ENSDARG00000028159	protein_coding	tead1a	Rep1	2hpf	0
044d1d92-a1c1-407e-a364-25cc8f7dc9ab	ENSDARG00000076474	protein_coding	org	Rep1	2hpf	0
044e52e1-2e78-4741-b386-769725e13542	ENSDARG00000007744	protein_coding	tsr1	Rep1	2hpf	32.46
044eac97-acc3-43f6-875a-f9efac74e30e	ENSDARG00000040505	protein_coding	yif1b	Rep1	2hpf	85.13
044f1aeb-fbfe-430a-96b6-53b129ecfbcd	ENSDARG00000034823	protein_coding	copg2	Rep1	2hpf	19.5
044f1fcd-b29e-4f6c-b346-45e1db9232ad	ENSDARG00000059804	protein_coding	retreg3	Rep1	2hpf	168.88
045381ee-3fb9-4813-bfeb-62ae0dee8c70	ENSDARG00000006283	protein_coding	waslb	Rep1	2hpf	45.66
0453a956-4882-42d4-8303-5450f0854551	ENSDARG00000002949	protein_coding	ppp6c	Rep1	2hpf	69.48
0455b727-0669-4dbc-a64d-2f24dbbe6d43	ENSDARG00000059128	protein_coding	uqcrh	Rep1	2hpf	9.63
04571f42-909f-43da-a79a-847911a52d16	ENSDARG00000059128	protein_coding	uqcrh	Rep1	2hpf	6.87
04581d52-c9de-45f7-862d-3ab2bc4419fc	ENSDARG00000056621	protein_coding	ctcf	Rep1	2hpf	5.41
04589df3-120f-4b02-8d8c-8a58e325d566	ENSDARG00000037746	protein_coding	actb1	Rep1	2hpf	27.13
045a7141-3171-4f3e-b902-71875750ea27	ENSDARG00000006040	protein_coding	cyp20a1	Rep1	2hpf	5.31
045aae2a-d630-462b-896c-fb0da0e52cfd	ENSDARG00000055996	protein_coding	rps8a	Rep1	2hpf	11.43
045c79a9-2e3d-439e-8e93-66ec35af89d4	ENSDARG00000040443	protein_coding	polr2i	Rep1	2hpf	93.21
045ca0fb-9dc0-472d-861d-cd89545db7f0	ENSDARG00000055086	protein_coding	ggnbp2	Rep1	2hpf	80.54
045e1405-3316-4bfc-a5c4-b6eb0790e76e	ENSDARG00000043509	protein_coding	rpl11	Rep1	2hpf	4.37
045f2580-6935-4f7f-a8fc-04c7afac11ab	ENSDARG00000024844	protein_coding	max	Rep1	2hpf	19.55
04611656-192d-4f5e-948b-1b9425be9cf6	ENSDARG00000071573	protein_coding	lsm5	Rep1	2hpf	117.71
04623417-fea4-4098-9582-7cf687c0299a	ENSDARG00000073787	protein_coding	si:ch73-303b9.1	Rep1	2hpf	17.95
04633f56-a7d8-46c8-ad2e-363c92982281	ENSDARG00000035763	protein_coding	stx18	Rep1	2hpf	25.09
04644dd3-ac10-43d3-b08d-55906bcf872f	ENSDARG00000088091	protein_coding	pfn1	Rep1	2hpf	31.06
04645526-a75f-460e-8562-317faacf474a	ENSDARG00000055360	protein_coding	llph	Rep1	2hpf	22.21
04652d29-6e30-43ce-ba4b-694a9a32525d	ENSDARG00000036704	protein_coding	tmem18	Rep1	2hpf	0
04653149-ceb9-4a74-982c-4f63e5f153f3	ENSDARG00000045146	protein_coding	tomm22	Rep1	2hpf	46.75
04657e1d-542e-49cb-afbc-f7116066e9da	ENSDARG00000042777	protein_coding	ndufa11	Rep1	2hpf	25.58
0466e87a-20ea-4b5b-8e9b-83539dba8562	ENSDARG00000036144	protein_coding	tssc4	Rep1	2hpf	0
04673d29-1333-4ff1-8da1-cafa5bd51647	ENSDARG00000056121	protein_coding	serac1	Rep1	2hpf	38.57
04677db3-ba9a-4af4-be0d-c3690e8e5ec6	ENSDARG00000043816	protein_coding	st6galnac1.2	Rep1	2hpf	42.1
04685a72-0bf3-4971-9437-ff7240a7163f	ENSDARG00000076435	protein_coding	abhd10a	Rep1	2hpf	35.35
046b8431-ba56-4df9-8f97-15979d1bcb6b	ENSDARG00000070052	protein_coding	tdrd6	Rep1	2hpf	91.18
046bd161-15a9-40c8-8e76-7fb54c15dd85	ENSDARG00000037397	protein_coding	ssrp1a	Rep1	2hpf	105.29
046c3d2c-e7d1-433b-ae14-10c3ae0959e3	ENSDARG00000040286	protein_coding	ubl7b	Rep1	2hpf	72.25
046c63d8-7061-4c78-b1b6-cac9943636b3	ENSDARG00000067805	protein_coding	ENSDARG00000067805	Rep1	2hpf	128.46
046e0b23-302f-4675-a26c-085f7b31848f	ENSDARG00000007136	protein_coding	sh3bp5lb	Rep1	2hpf	5.04
046edf04-ecd9-4a05-9e29-5d04fb3cfe74	ENSDARG00000038239	protein_coding	tnpo2	Rep1	2hpf	106.1
046f2fc3-93dd-436e-931e-705e66a0e000	ENSDARG00000015315	protein_coding	psmc5	Rep1	2hpf	21.2
04703f9d-4b5d-4bd8-b92c-bb8239aa638c	ENSDARG00000001249	protein_coding	pcgf1	Rep1	2hpf	20.62
0473169a-6265-4c1a-8518-147a1bba11ee	ENSDARG00000040152	protein_coding	nek4	Rep1	2hpf	9.02
04772a11-8810-4618-afdb-6807ea5439d4	ENSDARG00000001557	protein_coding	tomm34	Rep1	2hpf	60.01
047910fc-1924-4f49-8967-4c43096511be	ENSDARG00000037238	protein_coding	smad5	Rep1	2hpf	116.08
04793d81-197f-4e34-acc9-9a244284f50b	ENSDARG00000019644	protein_coding	ldhba	Rep1	2hpf	4.61
047a98bf-7177-4789-b363-19f338f596a7	ENSDARG00000104068	protein_coding	gstp1	Rep1	2hpf	59.22
047b1fa9-2e0d-4007-b8db-2af697ecee79	ENSDARG00000005274	protein_coding	rad52	Rep1	2hpf	26.47
047b2457-0dc8-4475-903d-1b884a8f2401	ENSDARG00000070447	protein_coding	slc39a9	Rep1	2hpf	38.35
047c1ead-f5b5-46f4-9966-80a869588c8f	ENSDARG00000012215	protein_coding	umps	Rep1	2hpf	21.55
047dc2a6-17cb-4c98-9f98-1032b9a5e8ab	ENSDARG00000014329	protein_coding	npm1a	Rep1	2hpf	57.71
047e0277-58f2-4e9c-9ef9-af28df9db305	ENSDARG00000074624	protein_coding	si:ch211-198a12.6	Rep1	2hpf	90.28
047e1812-72e0-44e1-b076-6bc49ef9239b	ENSDARG00000057365	protein_coding	elovl8b	Rep1	2hpf	43.45
047e4644-cedd-44b4-b75d-5e665cae92a8	ENSDARG00000069037	protein_coding	akip1	Rep1	2hpf	72
048384d2-c257-49be-9003-04d7f604cdca	ENSDARG00000098739	protein_coding	h2af1al	Rep1	2hpf	60.72
0483a2fd-c7e2-4742-a969-35d9313d3698	ENSDARG00000005423	protein_coding	pgam1a	Rep1	2hpf	40.37
0484271a-1ee5-42ff-a8c7-48ec19cb080a	ENSDARG00000091967	protein_coding	ttf1.1	Rep1	2hpf	80.49
0484d045-3481-4d91-96f7-b7a3d98814ea	ENSDARG00000063924	protein_coding	CYTB	Rep1	2hpf	68.99
0487bedb-5f1b-4d07-9870-ac8819e36ded	ENSDARG00000086699	protein_coding	smim15	Rep1	2hpf	101.45
0487eca0-d7ee-4b72-b9fa-3092a26a3dd6	ENSDARG00000089861	protein_coding	usp44	Rep1	2hpf	86.53
048d28bd-6daf-4a56-844f-b8d3157d3073	ENSDARG00000010572	protein_coding	slc25a25a	Rep1	2hpf	4.18
048da903-8ae8-4064-bbfc-d81568305513	ENSDARG00000025858	protein_coding	zgc:56525	Rep1	2hpf	72.59
048dc801-e03d-4603-84a3-06c8682e0b97	ENSDARG00000101024	protein_coding	nufip1	Rep1	2hpf	14.46
048e204f-e097-429f-81a0-ddc66520f53d	ENSDARG00000003952	protein_coding	pfn2	Rep1	2hpf	27.13
048f2c3c-9b9f-434e-b23b-65d0d6adb7bf	ENSDARG00000069066	protein_coding	nufip2	Rep1	2hpf	50.27
049062d0-a7db-425d-81dc-211153851c0c	ENSDARG00000043236	protein_coding	ccna1	Rep1	2hpf	23.34
0493f0ed-8826-4114-a5a7-088c6112630d	ENSDARG00000032175	protein_coding	puf60a	Rep1	2hpf	3.86
04945fd1-6ebb-4fab-bf57-9e64c53fde5c	ENSDARG00000099247	protein_coding	si:dkey-68o6.5	Rep1	2hpf	69.93
04948639-3798-45f2-804a-42a6e7277bea	ENSDARG00000025718	protein_coding	cxxc1b	Rep1	2hpf	47.21
0496926a-4153-4987-9b15-8685a26cfbbc	ENSDARG00000022918	protein_coding	tbcc	Rep1	2hpf	0
0496baf9-5483-45c5-8f96-cca52e3f862c	ENSDARG00000019644	protein_coding	ldhba	Rep1	2hpf	0
04974ea5-56ba-4f23-9e87-decb0b6e531a	ENSDARG00000098935	protein_coding	bxdc2	Rep1	2hpf	10.19
0498bb03-ea99-44be-a1ec-0174aa5db8e5	ENSDARG00000039521	protein_coding	ssx2ipa	Rep1	2hpf	63.17
0498ddd4-a5b4-4295-a08e-755e75d69cd3	ENSDARG00000000857	protein_coding	mapk14a	Rep1	2hpf	18.12
049b2e95-10be-45e1-a2b9-36bf2db69466	ENSDARG00000022232	protein_coding	ppan	Rep1	2hpf	32.59
049b786a-ad4b-49bf-80b8-7990bbee26d5	ENSDARG00000094854	protein_coding	ms4a17a.9	Rep1	2hpf	21.02
049bb20f-f1d8-4be9-bcf6-197eca6b1b4b	ENSDARG00000006580	protein_coding	cldnd	Rep1	2hpf	30.93
049c3f10-8860-4a1a-acb9-324b38d9ac2e	ENSDARG00000055589	protein_coding	s100t	Rep1	2hpf	82.18
049cc3a5-cfae-4ac2-8a5f-1024ef63cfc8	ENSDARG00000063905	protein_coding	COX1	Rep1	2hpf	62.78
049e2881-2c90-4dfb-8621-95ae21265314	ENSDARG00000115266	protein_coding	imp3	Rep1	2hpf	40.07
04a0aa8e-b5b3-4c48-9c52-c204035110f3	ENSDARG00000071487	protein_coding	zgc:152948	Rep1	2hpf	35.49
04a22b8d-f2c1-460f-8ca4-163134c372c9	ENSDARG00000073787	protein_coding	si:ch73-303b9.1	Rep1	2hpf	12
04a55c7b-35df-4d30-bcda-40b7f94fa613	ENSDARG00000030949	protein_coding	srprb	Rep1	2hpf	38.04
04a5a8de-5519-4506-bd52-3c78f9089607	ENSDARG00000016855	protein_coding	sf3b5	Rep1	2hpf	119.65
04a5ada3-610f-458c-b1d2-a56abdb2659b	ENSDARG00000045342	protein_coding	si:ch211-140b10.6	Rep1	2hpf	12.83
04a5dcc9-4cef-4311-abf4-08f0873082bc	ENSDARG00000056119	protein_coding	eef1g	Rep1	2hpf	31.54
04a66b73-0e8c-4022-95ba-12da7f87b149	ENSDARG00000004937	protein_coding	skp2	Rep1	2hpf	90.04
04a938d1-d5a2-40de-8f7a-06566d1ad987	ENSDARG00000063905	protein_coding	COX1	Rep1	2hpf	68.29
04aaf82a-ec6a-4816-a3d1-7ae0a8f825eb	ENSDARG00000043728	protein_coding	srek1ip1	Rep1	2hpf	0
04ac4984-0692-4ae8-b0a7-a06eb4d30717	ENSDARG00000041226	protein_coding	cdc40	Rep1	2hpf	89.24
04aead9c-f9a0-4dbb-9b7c-81fafefbf56d	ENSDARG00000025012	protein_coding	tpi1a	Rep1	2hpf	37.4
04afb201-0b58-41a7-b684-f58d2769e87c	ENSDARG00000063908	protein_coding	COX2	Rep1	2hpf	72.97
04afb485-4fa4-4208-8c02-403a241cb355	ENSDARG00000033231	protein_coding	mcm6l	Rep1	2hpf	7.6
04b098d9-a397-42d3-9d9a-d4ecec54673f	ENSDARG00000103027	protein_coding	clns1a	Rep1	2hpf	7.75
04b0caeb-da32-413a-b22b-295ba6e6f40d	ENSDARG00000041493	protein_coding	ipo4	Rep1	2hpf	123.07
04b3924b-c599-4971-9bb0-1cc86fcf33ff	ENSDARG00000100371	protein_coding	eef2b	Rep1	2hpf	16.52
04b4b5c4-7a6c-483e-9926-1b17e7dfe21a	ENSDARG00000027099	protein_coding	psmc4	Rep1	2hpf	31.57
04b5ad56-89dd-4ecf-93e3-2b1260cc0897	ENSDARG00000092856	protein_coding	si:ch211-210c8.7	Rep1	2hpf	111.76
04b712fc-c7a0-4d09-9312-1e9387297906	ENSDARG00000053468	protein_coding	adam10a	Rep1	2hpf	110.31
04b77061-123e-4e8e-aa4c-1027edb61e3c	ENSDARG00000012144	protein_coding	emc7	Rep1	2hpf	21.49
04b7de98-5f88-4e2a-a263-36518041d948	ENSDARG00000021107	protein_coding	sf3a2	Rep1	2hpf	52.74
04b86839-0b48-40e5-bddc-08bae3564d50	ENSDARG00000102531	protein_coding	anapc11	Rep1	2hpf	32.96
04b8d2c0-8541-497e-a362-150cfb2bc94e	ENSDARG00000099981	protein_coding	ENSDARG00000099981	Rep1	2hpf	13.67
04b8ea7b-7b65-4cd1-a53e-5a901cd3a610	ENSDARG00000089681	protein_coding	btf3l4	Rep1	2hpf	83.26
04b941de-05b7-4e4e-a19e-cd2d94c41ff0	ENSDARG00000102291	protein_coding	eef1da	Rep1	2hpf	10.61
04bc2f7b-8f3d-4fd9-ba49-bc82916253b5	ENSDARG00000059128	protein_coding	uqcrh	Rep1	2hpf	5.76
04bcc963-3b17-449c-9f64-3dbaa4ffe012	ENSDARG00000014041	protein_coding	smarcad1a	Rep1	2hpf	96.93
04bfef5e-8888-4935-b3f3-c9169f4cef75	ENSDARG00000041887	protein_coding	sf3a1	Rep1	2hpf	19.21
04c0246e-29a3-4985-a29d-e3f4c0b51720	ENSDARG00000014969	protein_coding	ankhb	Rep1	2hpf	46.82
04c120c2-9970-47b5-a515-b56b5c9ba23d	ENSDARG00000025754	protein_coding	ube2f	Rep1	2hpf	91.79
04c15e2f-fb5f-4516-a588-b55ebd50db7e	ENSDARG00000063912	protein_coding	COX3	Rep1	2hpf	62.47
04c1a896-2acc-4143-a1bf-81edd7a0eb9b	ENSDARG00000069090	protein_coding	atp6v0d1	Rep1	2hpf	9.52
04c20b37-f200-4744-bb94-aa13a8a9cf84	ENSDARG00000079467	protein_coding	si:ch73-15b2.5	Rep1	2hpf	53.34
04c26d7f-f23e-44e3-a52f-ec0207c7e0e5	ENSDARG00000031776	protein_coding	fthl27	Rep1	2hpf	6.86
04c51bcc-7bd7-4cbe-83a4-d5675956c577	ENSDARG00000036161	protein_coding	hnrnpa0l	Rep1	2hpf	178.11
04c5846f-96df-4ebd-ad2d-f01964f03921	ENSDARG00000041811	protein_coding	rps25	Rep1	2hpf	18.79
04c76a81-6bcc-473f-a4bf-e746d379ed59	ENSDARG00000029500	protein_coding	rpl34	Rep1	2hpf	71.97
04cad4d3-3687-4eb8-8654-ba2c306456c1	ENSDARG00000057234	protein_coding	chtopa	Rep1	2hpf	90.03
04cca696-0e1b-45db-82aa-b3de17efc2c2	ENSDARG00000023648	protein_coding	idh3g	Rep1	2hpf	52.84
04cdfc77-6d37-4813-990c-39e1c8edc8d2	ENSDARG00000055120	protein_coding	ctsba	Rep1	2hpf	32.16
04cfb055-4ee8-4659-ab48-95897898d57b	ENSDARG00000020442	protein_coding	snx5	Rep1	2hpf	36.51
04d17a29-8483-46ed-bade-402551e79c62	ENSDARG00000057648	protein_coding	dnttip2	Rep1	2hpf	42.26
04d30d6e-20c5-4c0c-bbc8-f3abb7b0aec3	ENSDARG00000041581	protein_coding	znf143b	Rep1	2hpf	0
04d40051-be03-4613-902e-a617add84a11	ENSDARG00000016837	protein_coding	glipr2l	Rep1	2hpf	18.58
04d494c0-2bfc-437c-9bde-f53b8a30aa96	ENSDARG00000020241	protein_coding	icmt	Rep1	2hpf	63.29
04d5f28f-a8e1-45a1-90a9-e8c04190e063	ENSDARG00000006225	protein_coding	ddx39aa	Rep1	2hpf	181.33
04d6c660-6c38-41c8-976e-5df312de088b	ENSDARG00000068434	protein_coding	h3f3b.1	Rep1	2hpf	13.72
04d71417-0736-4f5c-8a63-b8060a5ae7bc	ENSDARG00000101652	protein_coding	haus6	Rep1	2hpf	52.52
04d8eca0-0e26-4c05-992f-cd5b9ae443cc	ENSDARG00000045510	protein_coding	tbc1d22a	Rep1	2hpf	4.21
04d90137-739b-4e53-aafd-9b1b8c954bfc	ENSDARG00000017163	protein_coding	sinup	Rep1	2hpf	54.22
04d9b1c2-9801-4347-8da5-6e5ee8527605	ENSDARG00000031890	protein_coding	tcp11l1	Rep1	2hpf	85.53
04db01ca-4aeb-4a2b-9cfa-3a7af699ec6f	ENSDARG00000038876	protein_coding	zgc:101569	Rep1	2hpf	19.66
04db025e-03be-482b-b0ff-cca42b200dbe	ENSDARG00000020289	protein_coding	pif1	Rep1	2hpf	84.4
04dc66b0-1c37-440e-9f04-18f283d42b97	ENSDARG00000005619	protein_coding	nek2	Rep1	2hpf	25.43
04dd7c5b-a6bc-43b0-bc5f-19e82148e1dd	ENSDARG00000069829	protein_coding	rragca	Rep1	2hpf	14.64
04e104f6-0c64-403d-a40d-5887f2242151	ENSDARG00000086457	protein_coding	tnfaip8l1	Rep1	2hpf	61.83
04e25477-a8b8-49e0-82bf-550bc8ee49e1	ENSDARG00000098443	protein_coding	zfand6	Rep1	2hpf	189.33
04e2757b-7b0e-41f2-b7d2-692951d23a3f	ENSDARG00000021975	protein_coding	ginm1	Rep1	2hpf	39.17
04e5060a-0f93-4b10-9e3f-8a783db382ef	ENSDARG00000004046	protein_coding	phf6	Rep1	2hpf	134.74
04e5266b-68a8-405b-abb6-861a679412ba	ENSDARG00000029944	protein_coding	parpbp	Rep1	2hpf	149.18
04e71e5a-5af2-4e63-92d9-f7caf0a830d6	ENSDARG00000021220	protein_coding	hmgcl	Rep1	2hpf	8.06
04ec42b4-5e43-492f-a3a2-db384f17d000	ENSDARG00000014208	protein_coding	ppt2a.3	Rep1	2hpf	9.75
04f4a8aa-44d7-4378-9e46-59b40f061e3e	ENSDARG00000092364	protein_coding	ENSDARG00000092364	Rep1	2hpf	57.71
04f768d9-37b1-4763-bdb6-1108de6067d4	ENSDARG00000035171	protein_coding	btg4	Rep1	2hpf	20.41
04f7758e-d9d5-44f0-9ccb-f0a0a156ff00	ENSDARG00000023002	protein_coding	dtl	Rep1	2hpf	60.7
04fa8a11-90f2-4c3f-97c8-6bdf4488c888	ENSDARG00000044254	protein_coding	anxa3b	Rep1	2hpf	28.55
04fd600a-d44f-48b1-8384-da692f48a745	ENSDARG00000078326	protein_coding	arhgap10	Rep1	2hpf	83.55
04ffa08a-6f2e-4c74-9df3-70ff7342fa54	ENSDARG00000020986	protein_coding	ctu1	Rep1	2hpf	81.86
04ffab0e-4a9b-450b-8d78-ba66272c1afa	ENSDARG00000040295	protein_coding	apoeb	Rep1	2hpf	126.75
04ffe381-5214-4f4a-94ab-099923aa1340	ENSDARG00000036161	protein_coding	hnrnpa0l	Rep1	2hpf	156.38
05025979-c658-4987-b203-c9e8ad76b02e	ENSDARG00000051957	protein_coding	selenom	Rep1	2hpf	20.95
050281e2-7fba-4a28-be3c-8be08b4eb768	ENSDARG00000009285	protein_coding	rpl15	Rep1	2hpf	23.5
0503b259-5a2a-4e4c-8058-c90c5ed281f3	ENSDARG00000063905	protein_coding	COX1	Rep1	2hpf	66.94
0504044e-58dc-46e1-8eb6-d4b6e03feb3e	ENSDARG00000073845	protein_coding	zgc:110843	Rep1	2hpf	3.88
0508b9c7-ac1d-410d-b236-e6dd34c2d93a	ENSDARG00000098739	protein_coding	h2af1al	Rep1	2hpf	64.62
050ace6e-bd51-4109-88d4-15bc6c636c7f	ENSDARG00000055996	protein_coding	rps8a	Rep1	2hpf	57.2
050b251f-0d18-41f1-a076-96c6f8d616b1	ENSDARG00000075672	protein_coding	pms2	Rep1	2hpf	9.53
050b5733-0d88-4fbb-9b58-7ca32112ab76	ENSDARG00000073705	protein_coding	rbfa	Rep1	2hpf	0
050ce2bd-0df1-4d6f-8570-f5c579ad0832	ENSDARG00000037307	protein_coding	gnpda1	Rep1	2hpf	163.57
050d8b63-6a8d-47a1-a767-e7da3d3822e1	ENSDARG00000038027	protein_coding	nol12	Rep1	2hpf	45.3
050d8eb1-8645-4c9c-9572-02898ed6313a	ENSDARG00000039345	protein_coding	drg1	Rep1	2hpf	25.81
050de501-ff58-48ed-a8eb-d75d7e54ff9b	ENSDARG00000063905	protein_coding	COX1	Rep1	2hpf	94.5
050e2476-9763-4f76-9b48-998b62683490	ENSDARG00000011764	protein_coding	ints13	Rep1	2hpf	16.37
050e6aef-c2ff-4aad-ac06-8127c26a5dda	ENSDARG00000015111	protein_coding	ddx39ab	Rep1	2hpf	165.02
050e85c9-953c-4a70-943b-b6098ebffca6	ENSDARG00000057114	protein_coding	hpf1	Rep1	2hpf	60.64
050f3599-68bb-48c0-bf79-3a00f4a2101c	ENSDARG00000061468	protein_coding	ncaph	Rep1	2hpf	16.9
05117473-b198-492c-a6b2-6e5c7f5e674c	ENSDARG00000037176	protein_coding	ggh	Rep1	2hpf	49.95
05149bd1-23b9-4371-aa58-af686be864cf	ENSDARG00000029445	protein_coding	eif1b	Rep1	2hpf	68.33
05158f88-b02f-4055-be70-fba4c682f723	ENSDARG00000063924	protein_coding	CYTB	Rep1	2hpf	67.37
05176a06-7af1-42ce-beaf-f40ae3354919	ENSDARG00000036870	protein_coding	arih1l	Rep1	2hpf	53.86
05184eb0-f16e-4c8a-8d75-2ed14ee1f53f	ENSDARG00000028971	protein_coding	cpsf2	Rep1	2hpf	71.94
051a1ccb-e33b-4454-90ce-4b20221248e4	ENSDARG00000021811	protein_coding	calm1a	Rep1	2hpf	133.9
051a44e1-1532-431a-97ec-bb61ae43f6f6	ENSDARG00000041565	protein_coding	tnfaip1	Rep1	2hpf	13.54
051bff48-8136-4e65-be93-464d3e1a7bc4	ENSDARG00000056008	protein_coding	atp5mc1	Rep1	2hpf	20.86
051e1ffd-991b-44cd-b809-2a8f4c183c07	ENSDARG00000078326	protein_coding	arhgap10	Rep1	2hpf	24.35
051ee306-17f7-4ebb-b741-39ec83af8f3b	ENSDARG00000068856	protein_coding	f2rl1.1	Rep1	2hpf	100.3
05203a8f-d256-41dd-80ee-78705a269647	ENSDARG00000008395	protein_coding	snupn	Rep1	2hpf	117.89
052065d8-c651-4821-9838-3e1e38b5495a	ENSDARG00000074572	protein_coding	zgc:56304	Rep1	2hpf	88.8
0521b3d6-a73a-4b28-9dbb-ec7a886ca47b	ENSDARG00000070430	protein_coding	chtopb	Rep1	2hpf	54.67
0521ccaf-a565-471b-93e8-aefd26e11145	ENSDARG00000068641	protein_coding	taf10	Rep1	2hpf	25.09
0521d831-b8b5-4ff6-a344-5ed5b0088217	ENSDARG00000055655	protein_coding	birc5b	Rep1	2hpf	15.05
05228450-39c3-4420-bd2e-8e1af08bb5da	ENSDARG00000062962	protein_coding	kmt2ba	Rep1	2hpf	106.19
05245006-08f5-4e7f-a0a9-83bb47acf7c2	ENSDARG00000017337	protein_coding	zgc:77929	Rep1	2hpf	12.89
0527118a-ac28-43f1-9275-9ce94fdc23ac	ENSDARG00000017219	protein_coding	pabpc1a	Rep1	2hpf	26.13
05276105-a5ad-4561-b888-ee9901c396e7	ENSDARG00000101341	protein_coding	si:ch211-262i1.6	Rep1	2hpf	155.12
0527a221-cc7b-46d6-94b7-7abf9832e0c0	ENSDARG00000067975	protein_coding	atp5if1a	Rep1	2hpf	12.76
0527bc0d-8a80-40cc-9f77-d3b1b6d4a7e9	ENSDARG00000037593	protein_coding	prickle2b	Rep1	2hpf	70.1
05282d87-583d-4020-a319-91c5cd01d203	ENSDARG00000102632	protein_coding	ubc	Rep1	2hpf	20.6
05296cc1-47e3-4fb5-96aa-2e1682d45a17	ENSDARG00000032725	protein_coding	rps27a	Rep1	2hpf	5.12
052efacc-0454-4ca2-b0ba-145a072b0090	ENSDARG00000090929	protein_coding	si:dkeyp-98a7.5	Rep1	2hpf	0
05304d77-6ddb-4786-8a4e-9d8f514e0bf9	ENSDARG00000008395	protein_coding	snupn	Rep1	2hpf	126.15
0530e15c-2e1d-48e4-9e8a-2f7e38fdf56c	ENSDARG00000008255	protein_coding	cnot6a	Rep1	2hpf	42.87
05317708-9daf-406d-a61e-393554ce52ae	ENSDARG00000059654	protein_coding	eif3ba	Rep1	2hpf	64.88
05330db0-196e-4c26-a791-92f77e3cad3e	ENSDARG00000007429	protein_coding	ndor1	Rep1	2hpf	53.11
05340dbf-0c81-474f-a552-bd3fffa1f503	ENSDARG00000057328	protein_coding	cth1	Rep1	2hpf	179.36
0534e456-918e-43f5-b7e9-d1bb7cffad16	ENSDARG00000070849	protein_coding	rps15	Rep1	2hpf	92.78
05357aea-afec-419c-9ba0-baa78bf19b8e	ENSDARG00000036956	protein_coding	asxl1	Rep1	2hpf	7.24
0535adda-468c-41cb-a518-0a511c946a99	ENSDARG00000063914	protein_coding	ND3	Rep1	2hpf	63.31
05378131-a6b2-4f52-bc16-b6ba005beaf4	ENSDARG00000092798	protein_coding	ppib	Rep1	2hpf	8.62
0537c87c-e943-4e30-a502-9a19c5923032	ENSDARG00000104531	protein_coding	zcchc4	Rep1	2hpf	37.42
05388bb6-a8f1-467c-b4bc-0e3a49a294d6	ENSDARG00000017675	protein_coding	utp4	Rep1	2hpf	46.09
0538d5e0-1fd3-4c54-bd0e-54fc61cd475b	ENSDARG00000070570	protein_coding	ppp4ca	Rep1	2hpf	73.04
053ab6c9-d319-4699-b40e-73715c62eab1	ENSDARG00000055524	protein_coding	rnf7	Rep1	2hpf	31.45
053b10b9-afbd-4ad8-85c0-ae86a8a03e64	ENSDARG00000004405	protein_coding	snx10a	Rep1	2hpf	6.58
053b72b2-7fad-4eae-a105-6de8f914c5ae	ENSDARG00000008237	protein_coding	sars1	Rep1	2hpf	29.47
053b9c2d-ff53-40f3-a4f8-1febcd44185f	ENSDARG00000090993	protein_coding	rnf4	Rep1	2hpf	15.06
053fb574-bc23-4172-a691-b51b69e50b3d	ENSDARG00000017315	protein_coding	larp7	Rep1	2hpf	107.12
053fd815-b05e-41c0-8278-91a6828aa047	ENSDARG00000036180	protein_coding	ccnb2	Rep1	2hpf	58.98
05400a3a-2a7e-4409-a4a6-1f5d28dbca73	ENSDARG00000043236	protein_coding	ccna1	Rep1	2hpf	52.85
054251cb-e9a7-44e0-bb35-a6f21c6ec053	ENSDARG00000035676	protein_coding	ptp4a2b	Rep1	2hpf	126.89
05426deb-4a59-42e4-887f-66cbc85fb548	ENSDARG00000018165	protein_coding	depdc1a	Rep1	2hpf	104.19
05427c98-c028-44b8-ac1b-6b58c0407a76	ENSDARG00000074656	protein_coding	ctss2.1	Rep1	2hpf	0
0542e6dc-c1f1-472f-9b06-837e7b26247b	ENSDARG00000042063	protein_coding	si:ch211-145c1.1	Rep1	2hpf	0
05439239-a3b2-4a16-abe3-f184281a4ab2	ENSDARG00000063914	protein_coding	ND3	Rep1	2hpf	65.87
05455b24-fffc-428c-90f1-b98575af4752	ENSDARG00000055655	protein_coding	birc5b	Rep1	2hpf	12.8
05474be6-0733-4cfa-88ee-6dcc176c1191	ENSDARG00000105346	protein_coding	zp2.2	Rep1	2hpf	5.24
0547e92b-7612-4f43-94bb-f1b08ee9466d	ENSDARG00000104537	protein_coding	cox7c	Rep1	2hpf	15.76
0549e46c-8d14-40c9-a0ef-81648d845120	ENSDARG00000040443	protein_coding	polr2i	Rep1	2hpf	113.34
054bda19-aaef-49ae-a777-bda15c0b317f	ENSDARG00000073961	protein_coding	si:ch211-160j14.2	Rep1	2hpf	21.17
054bff1c-1115-4fc3-a24e-2bf07a0371fa	ENSDARG00000027418	protein_coding	trappc4	Rep1	2hpf	25.19
054cc90f-1c80-4232-84e5-acb3fc610eff	ENSDARG00000010246	protein_coding	prmt1	Rep1	2hpf	179.03
054d3639-1b96-41b5-ade6-2ef81a1e5608	ENSDARG00000010149	protein_coding	atp5fa1	Rep1	2hpf	9.07
054edf89-a352-4436-9509-bba981dec57a	ENSDARG00000063917	protein_coding	ND4	Rep1	2hpf	60.7
054fe43a-ff9d-430a-822e-b045ea74a68b	ENSDARG00000020197	protein_coding	rpl5a	Rep1	2hpf	55.54
05512e6a-1f8e-49db-b097-e0f0d4b38440	ENSDARG00000013946	protein_coding	ivns1abpb	Rep1	2hpf	51.62
0553b936-0013-458d-87bd-af183352e90a	ENSDARG00000022410	protein_coding	rrp12	Rep1	2hpf	27.76
05556915-1f09-43a7-83f0-238cf656b83b	ENSDARG00000054980	protein_coding	ebna1bp2	Rep1	2hpf	39
055a0b09-6278-4501-a8e3-0fa8a0df6e96	ENSDARG00000103271	protein_coding	pla2g15	Rep1	2hpf	28.32
055eb93a-5d14-4e66-a644-c87caddc4657	ENSDARG00000103907	protein_coding	sgo1	Rep1	2hpf	18.47
055f4d5e-3090-44b3-926c-e9122d97536c	ENSDARG00000042566	protein_coding	rps7	Rep1	2hpf	15.28
055f7d8f-2073-4cb4-97b1-8e46bbc61daf	ENSDARG00000015610	protein_coding	tubg1	Rep1	2hpf	91.97
0561be3b-e2b5-490d-811d-8c56a876d906	ENSDARG00000009942	protein_coding	cdc6	Rep1	2hpf	203.45
05648fe7-d9f2-472c-83b6-8fbc70688f09	ENSDARG00000060071	protein_coding	tent4b	Rep1	2hpf	43.68
056748ed-d027-4e72-a7ba-532a0f7eb844	ENSDARG00000069920	protein_coding	cox17	Rep1	2hpf	135.42
0567e581-4740-47c0-97a9-8e26b9582b49	ENSDARG00000095897	protein_coding	atp5f1e	Rep1	2hpf	21.99
0569a5e0-c353-4c03-9279-5a492113b0e7	ENSDARG00000101362	protein_coding	mibp	Rep1	2hpf	114.13
056a1ca1-4c06-4f67-98bb-e97aadc8b9d2	ENSDARG00000060510	protein_coding	cul4b	Rep1	2hpf	20.77
056c4d0d-ede6-48f1-bf02-94ed370911fd	ENSDARG00000078069	protein_coding	rrm2	Rep1	2hpf	88.67
056cf776-b0f7-4aa7-bc09-b53b87499c66	ENSDARG00000015111	protein_coding	ddx39ab	Rep1	2hpf	138.7
056e2174-cad1-412b-b401-5c7ddbb3828c	ENSDARG00000075030	protein_coding	stx10	Rep1	2hpf	102.54
056f2d10-f6e9-4857-864f-edc9af4e0184	ENSDARG00000013351	protein_coding	cirbpb	Rep1	2hpf	166.38
057029aa-9f42-49a6-b49f-8634c42369fc	ENSDARG00000012981	protein_coding	osbpl7	Rep1	2hpf	46.51
05706282-b64f-4b54-adfa-a4df1296f847	ENSDARG00000070437	protein_coding	rpl22	Rep1	2hpf	29.43
05745999-786c-4e34-b038-4689ea7cf7b3	ENSDARG00000003526	protein_coding	psma5	Rep1	2hpf	34.43
05747fb9-8533-4911-84fd-ebf20e8856a2	ENSDARG00000008859	protein_coding	mylipa	Rep1	2hpf	80.03
05781f91-03df-4c22-9dd1-4750527f339f	ENSDARG00000021681	protein_coding	asrgl1	Rep1	2hpf	0
057860ba-2489-4c4c-a40d-effa1a52168f	ENSDARG00000099312	protein_coding	jpt1b	Rep1	2hpf	16.19
0578a71b-1485-4de2-a029-3df84b620f7a	ENSDARG00000086481	protein_coding	mogat3a	Rep1	2hpf	0
0579ec86-bfb7-4b77-b6a6-fa506d4d2eee	ENSDARG00000099675	protein_coding	kdm4b	Rep1	2hpf	114.14
057a5211-846d-40b6-91a0-23e411371d96	ENSDARG00000031907	protein_coding	ptbp1b	Rep1	2hpf	123.91
057a6cb0-897d-4dde-b851-523a6536815a	ENSDARG00000006062	protein_coding	akap1b	Rep1	2hpf	12.71
057a8ba3-d737-4fe4-b205-7b6f38027f77	ENSDARG00000110298	protein_coding	mbd4	Rep1	2hpf	13.47
057b9162-e4e5-4aa1-8aa4-a48f1c5f5121	ENSDARG00000071426	protein_coding	lrrc59	Rep1	2hpf	0
0580bdd6-7551-4730-92a3-60567f1ffa50	ENSDARG00000063908	protein_coding	COX2	Rep1	2hpf	86.38
05838aeb-93f0-44dc-885b-996e22f29f1a	ENSDARG00000035622	protein_coding	xbp1	Rep1	2hpf	15.93
0583e4ce-7ded-4912-ba35-1b601ecd9142	ENSDARG00000104907	protein_coding	ing2	Rep1	2hpf	44.94
0583ed00-e333-4396-b009-b31d38f6f025	ENSDARG00000010572	protein_coding	slc25a25a	Rep1	2hpf	7.59
0584e047-39cc-4bc4-96d7-401bb8405c7c	ENSDARG00000017772	protein_coding	mdh1aa	Rep1	2hpf	26.27
058507fe-83cb-41ff-a47a-166115efbf3a	ENSDARG00000057238	protein_coding	si:dkey-30k6.5	Rep1	2hpf	30.49
058576d2-5182-45ec-8762-54baf01e79f9	ENSDARG00000016871	protein_coding	smarce1	Rep1	2hpf	112.75
058643e8-b084-4882-8eb1-0ab58166baa8	ENSDARG00000086336	protein_coding	si:ch211-157b11.12	Rep1	2hpf	31.33
0586db17-9d25-4358-9cbf-7a0ec93006c4	ENSDARG00000018890	protein_coding	snrpa	Rep1	2hpf	124.41
05889740-630c-4e8b-ab14-762d2d613c11	ENSDARG00000103994	protein_coding	ppiab	Rep1	2hpf	0
05897919-118d-4872-a0c3-23ee64617370	ENSDARG00000069545	protein_coding	atg12	Rep1	2hpf	7.84
058cfb30-3560-4e3e-9930-045c3fc00418	ENSDARG00000005423	protein_coding	pgam1a	Rep1	2hpf	20.44
058db8a8-c945-48e1-9b26-8b4bbeab188c	ENSDARG00000043359	protein_coding	rmnd5b	Rep1	2hpf	16.2
058dc3c2-fe4c-40eb-adce-7b7279138be8	ENSDARG00000000142	protein_coding	tmem267	Rep1	2hpf	69.34
058e9503-09a9-4ae8-a621-c825665627d8	ENSDARG00000068926	protein_coding	si:ch211-137a8.2	Rep1	2hpf	75.47
058f6232-cdb5-4ecf-8630-a752b0a9ee60	ENSDARG00000078186	protein_coding	tex2	Rep1	2hpf	49.88
058f985c-b46c-4e54-a9be-f73fb28176fd	ENSDARG00000036180	protein_coding	ccnb2	Rep1	2hpf	120.11
059037ba-eb6f-4f05-ad6f-fa561347798b	ENSDARG00000077215	protein_coding	eif4g3a	Rep1	2hpf	38.83
05904c2a-032a-46c1-ba1d-66d8421fe48a	ENSDARG00000098739	protein_coding	h2af1al	Rep1	2hpf	47.59
05909a9a-3b35-4127-a175-faee1b728c7c	ENSDARG00000005098	protein_coding	zgc:86764	Rep1	2hpf	41.19
059216c9-9719-49f8-b3dd-ddcba15a4db5	ENSDARG00000014591	protein_coding	ilf2	Rep1	2hpf	120.09
0592d67a-9c29-416f-a2ac-9210156c55d8	ENSDARG00000070822	protein_coding	cnp	Rep1	2hpf	14.36
0597ba28-4d82-42a5-b114-036ea79351fa	ENSDARG00000006624	protein_coding	ppp2r2ab	Rep1	2hpf	56.17
0598316c-beda-48e1-9ab8-6be20e83dc4e	ENSDARG00000017891	protein_coding	tcp1	Rep1	2hpf	26.96
059a6b41-5d8c-4a71-9d5e-6df844148b42	ENSDARG00000037746	protein_coding	actb1	Rep1	2hpf	0
059bd23f-3830-4f1d-a2ab-d10e3b626420	ENSDARG00000068940	protein_coding	atp5meb	Rep1	2hpf	31.89
059c5ded-eec9-4027-aa83-bc249abbbedf	ENSDARG00000097740	protein_coding	LOC569097	Rep1	2hpf	63.66
059cf676-110b-442b-8191-155555e6168c	ENSDARG00000014208	protein_coding	ppt2a.3	Rep1	2hpf	73.78
059ed9a2-0440-4d46-b528-af87a20b2288	ENSDARG00000099664	protein_coding	selenof	Rep1	2hpf	103.6
059ee9df-bbe5-46d9-8300-901a0d7360d8	ENSDARG00000056886	protein_coding	tbccd1	Rep1	2hpf	6.81
05a00f81-4b7e-4124-8372-6aca2e19f638	ENSDARG00000098627	protein_coding	gspt1l	Rep1	2hpf	14.96
05a07482-aa3f-4f08-98b8-c1c5b42e4da3	ENSDARG00000025397	protein_coding	srsf3a	Rep1	2hpf	149.13
05a3591b-4972-4b20-a0da-51d8a9be5126	ENSDARG00000069966	protein_coding	alox5b.3	Rep1	2hpf	65.38
05a3655a-0e50-4752-a5b9-dff53b50efd0	ENSDARG00000098739	protein_coding	h2af1al	Rep1	2hpf	116.36
05a523c0-18cf-4476-9aa1-c494f8d7fff3	ENSDARG00000055536	protein_coding	otub1a	Rep1	2hpf	27.94
05a556f5-271f-4c7f-a1de-35782444cccd	ENSDARG00000043457	protein_coding	gapdh	Rep1	2hpf	5.05
05a6b562-591d-4dbe-a991-9beaad0af418	ENSDARG00000093022	protein_coding	selenoh	Rep1	2hpf	90.33
05a809d1-e5d0-4685-8e4b-b5d30c5fa2e0	ENSDARG00000079467	protein_coding	si:ch73-15b2.5	Rep1	2hpf	7.11
05a87fdf-84f9-4dce-8d7d-aca9b605a463	ENSDARG00000019444	protein_coding	ssr4	Rep1	2hpf	20.5
05a89c43-e8a4-4348-8116-1fd3d3b814c4	ENSDARG00000055566	protein_coding	mastl	Rep1	2hpf	115.25
05a8ba2d-e750-426a-babc-9f8c1320f171	ENSDARG00000040534	protein_coding	epcam	Rep1	2hpf	24.94
05a90076-0bbc-4738-b821-78cb1edd4805	ENSDARG00000063908	protein_coding	COX2	Rep1	2hpf	77.56
05a94045-69b8-4dd0-97e2-76039206cdd5	ENSDARG00000026070	protein_coding	cd82b	Rep1	2hpf	0
05aa461b-736f-4add-80a7-f09b966bace8	ENSDARG00000075421	protein_coding	pttg1	Rep1	2hpf	81.97
05ab0537-3fd8-4ce7-87f6-f680b5c6134a	ENSDARG00000040534	protein_coding	epcam	Rep1	2hpf	80.18
05ae0325-1c09-42ee-82dc-4ffc6c5be1be	ENSDARG00000035095	protein_coding	tdgf1	Rep1	2hpf	0
05af1586-cb07-4bcd-81a3-456347da2325	ENSDARG00000105098	protein_coding	dr1	Rep1	2hpf	75.64
05af27f7-42e9-4640-8361-7d9c7dc12a20	ENSDARG00000053912	protein_coding	fbl	Rep1	2hpf	120.08
05af4dd2-2d68-40e5-a51d-e91df483dd97	ENSDARG00000095799	protein_coding	ENSDARG00000095799	Rep1	2hpf	119.76
05af716f-b083-499f-89b2-52f9826d826c	ENSDARG00000013800	protein_coding	snrpd3	Rep1	2hpf	146.85
05af725e-a0d7-4d05-b8f4-0a70a62685e4	ENSDARG00000036625	protein_coding	polr2f	Rep1	2hpf	34.88
05b1895e-6b7f-4b61-9629-a087f40f0821	ENSDARG00000070360	protein_coding	inka1a	Rep1	2hpf	26.41
05b287ea-014b-4331-b709-3a89477cb6dc	ENSDARG00000041243	protein_coding	setdb1a	Rep1	2hpf	17.19
05b4979b-23e9-4d8d-95b0-65b4979959f2	ENSDARG00000039345	protein_coding	drg1	Rep1	2hpf	6.14
05b70a87-3dd4-4b4c-85c5-8e0e0c2f86b6	ENSDARG00000013333	protein_coding	ndufa10	Rep1	2hpf	5.39
05ba5e76-1e1a-45b3-9467-2a4369855ff7	ENSDARG00000056649	protein_coding	htatsf1	Rep1	2hpf	70.18
05bc5617-f26f-4936-ad7f-b0eaa32414d8	ENSDARG00000021022	protein_coding	ift57	Rep1	2hpf	50.93
05bc863b-32bd-4a1d-8663-e93d69178cc9	ENSDARG00000039872	protein_coding	lamtor2	Rep1	2hpf	48.12
05bcb94c-7e8e-48cb-8fc0-1095a95a4c74	ENSDARG00000026070	protein_coding	cd82b	Rep1	2hpf	125.04
05bccc66-abd2-44ef-9e51-f04addb60125	ENSDARG00000074163	protein_coding	zgc:162879	Rep1	2hpf	40.3
05beba09-ef48-4fd6-b541-1f0f3fec4d30	ENSDARG00000099996	protein_coding	rhot1a	Rep1	2hpf	8.54
05bee9af-992f-42cf-aa57-68a5d880bec3	ENSDARG00000035171	protein_coding	btg4	Rep1	2hpf	17.99
05c0fc9c-ecfa-470b-9e35-fad45e30dcc3	ENSDARG00000089681	protein_coding	btf3l4	Rep1	2hpf	44.8
05c242c4-ddd4-4c29-a247-30b479f52552	ENSDARG00000005908	protein_coding	clk4b	Rep1	2hpf	17.3
05c2989e-f867-4591-9d7f-479e904a7359	ENSDARG00000035171	protein_coding	btg4	Rep1	2hpf	14.75
05c31035-38ab-4fff-949a-0a1f093ddfc3	ENSDARG00000058593	protein_coding	sri	Rep1	2hpf	31.47
05c358d1-65f6-472d-879c-b811316aadc3	ENSDARG00000098739	protein_coding	h2af1al	Rep1	2hpf	36.58
05c40acb-a913-4506-a402-fb489e529ea7	ENSDARG00000017703	protein_coding	paqr3a	Rep1	2hpf	72.62
05c5340d-57a8-481b-90aa-25424ff761ad	ENSDARG00000018871	protein_coding	henmt1	Rep1	2hpf	14.26
05ca3a0f-bf0f-44ab-9569-16f5e5c7d3ea	ENSDARG00000042659	protein_coding	thyn1	Rep1	2hpf	45.51
05cd800b-e774-45b3-87a9-06f6d9ca1479	ENSDARG00000053716	protein_coding	zgc:153990	Rep1	2hpf	58.92
05d0fdb0-6146-4ca9-a461-7f65c8a9eb10	ENSDARG00000023299	protein_coding	snu13b	Rep1	2hpf	42.24
05d1e596-da84-4c3e-8292-01e55d6bfe14	ENSDARG00000103318	protein_coding	mrpl3	Rep1	2hpf	0
05d2e3b1-5b1a-4637-af24-87acde90aa49	ENSDARG00000021233	protein_coding	pgls	Rep1	2hpf	18.71
05d38fec-8625-4022-81ee-946d2d7d97ed	ENSDARG00000095281	protein_coding	zgc:152652	Rep1	2hpf	0
05d3dc87-9a83-4b8f-b969-fbce260d712e	ENSDARG00000057997	protein_coding	tmf1	Rep1	2hpf	101.53
05d56f55-8e7a-439a-aa40-21e773850b7a	ENSDARG00000017163	protein_coding	sinup	Rep1	2hpf	47.06
05d614c7-2dc3-43e3-ac38-02e7ce53e53d	ENSDARG00000098486	protein_coding	tollip	Rep1	2hpf	0
05d6a2f2-7395-4f29-b244-c3c2558bdcee	ENSDARG00000074332	protein_coding	si:ch1073-335m2.2	Rep1	2hpf	0
05d79791-d739-47b1-aca9-caa03781c0b8	ENSDARG00000045850	protein_coding	ccdc167	Rep1	2hpf	8.34
05d8067b-3168-4cf6-8f51-925b5bddb41b	ENSDARG00000015905	protein_coding	lztr1	Rep1	2hpf	24.64
05d83cb0-f2fd-48a0-8666-13c480481dfd	ENSDARG00000013079	protein_coding	tubgcp2	Rep1	2hpf	28.74
05dbf334-e21b-4945-9ec4-1c693ddc5700	ENSDARG00000086309	protein_coding	erlec1	Rep1	2hpf	104.02
05dc2486-862d-452f-92e6-96bbe5a260ae	ENSDARG00000062002	protein_coding	adnpa	Rep1	2hpf	93.48
05dd4870-45fd-4c6c-b5f5-bea0345e0821	ENSDARG00000035018	protein_coding	thy1	Rep1	2hpf	64.35
05dee543-5c4a-45f7-8695-f26cae893d34	ENSDARG00000057075	protein_coding	lamtor3	Rep1	2hpf	0
05e01387-1499-44b5-bbcb-1ef65f4c2458	ENSDARG00000061169	protein_coding	larp1b	Rep1	2hpf	34.89
05e2052b-5380-453e-bca8-c255aa9a4b73	ENSDARG00000039887	protein_coding	c1qbp	Rep1	2hpf	15.53
05e60412-1472-472a-b416-1274a6f9476d	ENSDARG00000045680	protein_coding	tnpo3	Rep1	2hpf	149.32
05e7723c-04ff-4f54-898c-22cb0c59a36e	ENSDARG00000020850	protein_coding	eef1a1l1	Rep1	2hpf	59.78
05e7878e-8f76-47fa-a0f4-9ea0d0f2d4ef	ENSDARG00000006580	protein_coding	cldnd	Rep1	2hpf	8.72
05e87ac5-dafc-4435-bfda-7ba5316821c7	ENSDARG00000016733	protein_coding	psat1	Rep1	2hpf	0
05e8f051-480f-4fcf-816a-8424dd3ac29d	ENSDARG00000098344	protein_coding	rab18b	Rep1	2hpf	4.27
05e9965c-f2db-4f62-bf81-849442e04728	ENSDARG00000013802	protein_coding	pcid2	Rep1	2hpf	34.5
05ea11d4-b34d-4219-85eb-45128b9a4134	ENSDARG00000096554	protein_coding	si:dkey-25o16.4	Rep1	2hpf	11.1
05eb445b-6582-435c-928d-4bf87ce8cc07	ENSDARG00000023472	protein_coding	ctnnb2	Rep1	2hpf	149.23
05ec5b74-c389-4c2e-8bb1-d715c58b173f	ENSDARG00000087961	protein_coding	avd	Rep1	2hpf	23.51
05ed0a86-3564-425a-abc4-d9d748ce4d61	ENSDARG00000037410	protein_coding	med28	Rep1	2hpf	143.81
05eddb8b-b15d-47c9-b49a-80284f5a4359	ENSDARG00000025386	protein_coding	lsm14b	Rep1	2hpf	82.35
05ee0371-69b2-43e3-9ad9-6631da4c7d6e	ENSDARG00000098739	protein_coding	h2af1al	Rep1	2hpf	56.53
05efe9c5-4e6f-411b-b382-4755a20cbf55	ENSDARG00000043972	protein_coding	ppp2r3c	Rep1	2hpf	44.14
05f0e452-3e6d-4161-90e7-cae5f6530771	ENSDARG00000057699	protein_coding	styx	Rep1	2hpf	113.57
05f2c738-7e27-4848-bf6b-7e8786050563	ENSDARG00000100686	protein_coding	si:ch211-241b2.4	Rep1	2hpf	5.76
05f2f05d-41e6-4c37-a08c-9f6e18f7b0a1	ENSDARG00000035622	protein_coding	xbp1	Rep1	2hpf	15.79
05f33fe9-0cff-42c8-9097-e1623fde316b	ENSDARG00000020311	protein_coding	cnih1	Rep1	2hpf	169.46
05f3bc3b-57a8-4e57-a0a6-561fb889446a	ENSDARG00000061023	protein_coding	si:dkey-72l14.4	Rep1	2hpf	22.24
05f55cc1-59e4-4902-ba6e-3c1ef8be3ed7	ENSDARG00000089966	protein_coding	si:zfos-1505d6.3	Rep1	2hpf	91.74
05f966b8-5818-4948-b773-ea79e1d8f403	ENSDARG00000010721	protein_coding	38961	Rep1	2hpf	5.61
05f9a89b-e9f2-4fa7-8f75-e60e98d7c703	ENSDARG00000006125	protein_coding	csnk1db	Rep1	2hpf	26
05fb13bc-1124-49f8-8839-487a4879faae	ENSDARG00000019230	protein_coding	rpl7a	Rep1	2hpf	26.84
05fb58c5-f3a3-42c1-8a56-7dfcf309b088	ENSDARG00000076238	protein_coding	gramd1c	Rep1	2hpf	46.56
05fbd5c0-70db-4682-96cf-d23f53e1ae61	ENSDARG00000014517	protein_coding	usp5	Rep1	2hpf	36.57
05fcb893-100a-46d9-80d1-351157a8e834	ENSDARG00000098627	protein_coding	gspt1l	Rep1	2hpf	0
05fd2a9d-aa3e-4d48-a46c-24181b02dec7	ENSDARG00000100409	protein_coding	camlg	Rep1	2hpf	5.12
05fd6a8c-2ded-4499-8e36-f59e028f1021	ENSDARG00000098700	protein_coding	il1b	Rep1	2hpf	0
05ff505a-3b5e-4c34-ac81-1297917d9684	ENSDARG00000033012	protein_coding	pcnt	Rep1	2hpf	164.22
0600553f-dc53-4d47-a477-c9d52e78b479	ENSDARG00000102320	protein_coding	mob1a	Rep1	2hpf	15.36
0600fe81-080d-497a-806f-3fdda1cabded	ENSDARG00000075795	protein_coding	nol7	Rep1	2hpf	44.59
06015564-0235-4a24-a0d8-d2b2c3cef40b	ENSDARG00000037781	protein_coding	acss2	Rep1	2hpf	91.05
06023fc9-637c-4a23-b4fc-8b63185502e8	ENSDARG00000098739	protein_coding	h2af1al	Rep1	2hpf	70.81
060325bb-1a62-4fe1-a0e6-9cc0d6f95403	ENSDARG00000076474	protein_coding	org	Rep1	2hpf	17.93
06034332-1ab5-4072-a52d-07f5228cf4f0	ENSDARG00000011125	protein_coding	snrpb	Rep1	2hpf	120.82
0605106a-f9ff-4357-b7f3-0b8b6dc2274f	ENSDARG00000071005	protein_coding	ppp1r3ca	Rep1	2hpf	31.35
0605262f-f5b3-4572-af23-3b7fa2a785a7	ENSDARG00000087048	protein_coding	si:dkey-165n16.1	Rep1	2hpf	24.12
0606120c-3105-4ef4-b9fa-4866b9d046cf	ENSDARG00000055566	protein_coding	mastl	Rep1	2hpf	43.47
0606eb6a-71d7-45f9-b5f2-6a7cf4e05244	ENSDARG00000094191	protein_coding	nup37	Rep1	2hpf	17.57
060a56d3-6933-40a5-8374-11fd23a417a6	ENSDARG00000038064	protein_coding	chmp3	Rep1	2hpf	27.56
060d32f1-7b9f-4e27-abb1-c4defb890e34	ENSDARG00000075007	protein_coding	chst2a	Rep1	2hpf	1.02
060d6c2d-2a9d-464a-91ba-b4e3ae06d9c9	ENSDARG00000042835	protein_coding	tfdp2	Rep1	2hpf	36.06
060d72ad-e3ea-4eaf-8078-82e988a429ff	ENSDARG00000054799	protein_coding	rpl9	Rep1	2hpf	52.9
060e5b42-56e2-4ec4-96db-bd312a4d3ffd	ENSDARG00000074242	protein_coding	serbp1a	Rep1	2hpf	23.97
060e8e56-f3e5-42ba-9cd6-32d95c0bd396	ENSDARG00000038030	protein_coding	rbx1	Rep1	2hpf	37.55
060f2ae2-6123-4a0f-8ea4-d760f58fe76c	ENSDARG00000090697	protein_coding	eif3ea	Rep1	2hpf	25.57
060f30bc-7b4a-4211-8a12-262af4dc6fe5	ENSDARG00000071691	protein_coding	uqcrc2b	Rep1	2hpf	0
060ff4b5-d2cb-4fe2-8d81-3c2279fecb23	ENSDARG00000020377	protein_coding	eif4g2a	Rep1	2hpf	52.12
06104284-60ca-4d4b-bf49-12bb3c23e724	ENSDARG00000100741	protein_coding	cdc20	Rep1	2hpf	153.49
061043c4-7b40-4a3f-99f4-5207d6b746ac	ENSDARG00000005230	protein_coding	ssr2	Rep1	2hpf	17.35
0610725a-19cc-49d9-8ba3-3d587c289500	ENSDARG00000008049	protein_coding	si:dkey-42i9.4	Rep1	2hpf	120.98
06108215-b2a3-466b-887e-188fcbb367e9	ENSDARG00000091831	protein_coding	ddx27	Rep1	2hpf	35.14
061194b9-dcf1-4b42-a3b1-87ecbf87302b	ENSDARG00000056984	protein_coding	rad9a	Rep1	2hpf	24.45
06133bc3-ea9d-4d38-87eb-9c90d60152d4	ENSDARG00000006225	protein_coding	ddx39aa	Rep1	2hpf	202.33
0614077e-5d0e-4112-bad5-e8c4532f2103	ENSDARG00000000887	protein_coding	zgc:56699	Rep1	2hpf	58.98
06141236-4494-4793-86dc-6bfb42a412a9	ENSDARG00000096375	protein_coding	ENSDARG00000096375	Rep1	2hpf	71.15
0614b55f-d969-4b5d-b74f-263b8718c959	ENSDARG00000053963	protein_coding	npm2b	Rep1	2hpf	0
0617bdc0-50b9-4226-973b-d6774d254181	ENSDARG00000040492	protein_coding	mthfd1b	Rep1	2hpf	48.44
0617e4b8-916b-415c-8abf-1b742f3d8b85	ENSDARG00000087779	protein_coding	pum3	Rep1	2hpf	15.86
06182f4a-b882-4d46-803a-4a43434db0c4	ENSDARG00000024967	protein_coding	fancg	Rep1	2hpf	116.38
0618fec3-d545-4137-a913-a42aafb26c26	ENSDARG00000035678	protein_coding	zgc:91910	Rep1	2hpf	25.44
06193fdd-ac1c-4817-a587-fdad330631ad	ENSDARG00000031776	protein_coding	fthl27	Rep1	2hpf	13.95
0619c3c2-131a-4847-9af4-2916bc86b7ba	ENSDARG00000037773	protein_coding	rybpa	Rep1	2hpf	26.36
061ac077-9194-4fbd-a903-fad7a7ae6818	ENSDARG00000005791	protein_coding	rpl28	Rep1	2hpf	32.35
061c3d5c-9700-4898-9fc7-ac4d1c113b4d	ENSDARG00000002912	protein_coding	adipor1a	Rep1	2hpf	26.52
061c8ea8-2eb3-421b-86f8-e943f9452b39	ENSDARG00000115266	protein_coding	imp3	Rep1	2hpf	107.47
061d2146-9a41-46c4-ae69-b6073794ace3	ENSDARG00000063924	protein_coding	CYTB	Rep1	2hpf	76.99
061e38f8-2344-44ab-b94f-720b51d1a02f	ENSDARG00000011605	protein_coding	dennd6b	Rep1	2hpf	187.44
061f2b69-d686-49db-8f41-c9a4fb1dafb1	ENSDARG00000090820	protein_coding	slc2a10	Rep1	2hpf	20.1
0622f000-d534-42ae-8ec4-955072dc9e27	ENSDARG00000026489	protein_coding	khsrp	Rep1	2hpf	172.6
06237b8a-3bf5-4bf2-871b-88b575af03d1	ENSDARG00000032264	protein_coding	mybl2b	Rep1	2hpf	63.29
0624a0be-f92b-4b1e-84e4-ad3ddea0e539	ENSDARG00000094602	protein_coding	si:dkey-7n6.2	Rep1	2hpf	22.64
0625c2d4-fd0b-499a-a831-39bf90895b9f	ENSDARG00000009830	protein_coding	hdlbpa	Rep1	2hpf	46.49
0625c703-e6c7-4dc9-b656-462317d4cdf4	ENSDARG00000006580	protein_coding	cldnd	Rep1	2hpf	75.67
06264a58-b502-4146-a611-19b840d19584	ENSDARG00000088989	protein_coding	si:dkey-241l7.5	Rep1	2hpf	4.64
0627fcb1-e71d-4a8e-ba00-6ea9f537e739	ENSDARG00000069708	protein_coding	cdc34a	Rep1	2hpf	185.21
0628326a-fc77-4665-9e6b-d789c9ea40da	ENSDARG00000036180	protein_coding	ccnb2	Rep1	2hpf	31.1
0629fee5-f44c-4731-8d39-6d8321c11d05	ENSDARG00000063908	protein_coding	COX2	Rep1	2hpf	87.9
062a4f6d-544b-449b-b11f-de6b974f83fc	ENSDARG00000029600	protein_coding	wdr32	Rep1	2hpf	6.76
062c409e-f148-4226-91b6-9558c0eda66e	ENSDARG00000026712	protein_coding	rab5c	Rep1	2hpf	126.32
062c9ba8-a1be-42f5-a9a3-0f93e22da535	ENSDARG00000008068	protein_coding	tma16	Rep1	2hpf	10.1
062d172b-872f-4788-9304-51c4b4743083	ENSDARG00000006691	protein_coding	rpl12	Rep1	2hpf	69.51
062de0d7-acdb-4520-b601-aa03a97d5fc1	ENSDARG00000104353	protein_coding	nop58	Rep1	2hpf	33.36
062f0b6c-93a9-46bb-8b32-c58fd8f8193d	ENSDARG00000036995	protein_coding	lsm6	Rep1	2hpf	14.26
06351a59-7b10-430f-a230-f2ce9092eea5	ENSDARG00000069100	protein_coding	aldh9a1a.1	Rep1	2hpf	74.24
06356c6e-1767-421d-abb8-f5663cf6edb0	ENSDARG00000036875	protein_coding	rps12	Rep1	2hpf	19.67
0636121d-0c91-46c3-88d8-b05d7a8c1cc2	ENSDARG00000070623	protein_coding	med10	Rep1	2hpf	75.22
0639ae24-a233-49f2-be16-0aad3de4d465	ENSDARG00000002347	protein_coding	cyp11a1	Rep1	2hpf	19.12
063b3127-eee0-4e78-b75a-4833fe1ca3c4	ENSDARG00000031214	protein_coding	arcn1b	Rep1	2hpf	111.38
063b989c-fc3e-4f79-b2da-2cfe3fcc6f0d	ENSDARG00000040407	protein_coding	usp22	Rep1	2hpf	4.65
063c876e-3287-4d52-94c6-328472bb1d5e	ENSDARG00000075445	protein_coding	psmb5	Rep1	2hpf	28.2
063c945f-47ae-4836-b8cb-aea412ddcee0	ENSDARG00000014690	protein_coding	rps4x	Rep1	2hpf	19.88
063cc456-40d8-47b2-bcc9-27a43d610aa4	ENSDARG00000017010	protein_coding	scamp2l	Rep1	2hpf	177.91
063d1eaf-2bf9-4118-b09d-6193fb184620	ENSDARG00000104674	protein_coding	cct2	Rep1	2hpf	13.03
063e61ce-eeba-4071-8969-5025da32face	ENSDARG00000040534	protein_coding	epcam	Rep1	2hpf	74.07
0640aae9-2893-4f97-9b75-2e6dcedcf951	ENSDARG00000014867	protein_coding	rpl8	Rep1	2hpf	0
0641080a-ced9-443e-b99d-2f237bdbc3c6	ENSDARG00000003920	protein_coding	setb	Rep1	2hpf	117.83
064128c6-ea53-46ca-9fd5-4b32132a2a36	ENSDARG00000063905	protein_coding	COX1	Rep1	2hpf	52.38
0644033c-f237-4f34-ba75-6e1ae5aa0b38	ENSDARG00000105028	protein_coding	toporsb	Rep1	2hpf	4.16
0644f012-ca66-40fd-84da-26669604ae95	ENSDARG00000087193	protein_coding	prrg2	Rep1	2hpf	34.67
0644fb5d-ea0b-4900-b815-47ef9ac20da8	ENSDARG00000052856	protein_coding	khdrbs1a	Rep1	2hpf	151.33
064b0104-af1d-469c-a75f-70e7be4b10c8	ENSDARG00000012234	protein_coding	psme3	Rep1	2hpf	151.73
064b2642-002c-4c99-a64e-8b2f5a739b39	ENSDARG00000097696	protein_coding	si:ch73-71c20.5	Rep1	2hpf	22.32
064bd291-46c7-4e7a-a9e6-613dbad898b9	ENSDARG00000006434	protein_coding	polr1e	Rep1	2hpf	5.22
064c77f0-8ad4-4949-9b29-ae89e5307b72	ENSDARG00000003920	protein_coding	setb	Rep1	2hpf	24.43
064eca03-880a-4e61-bfaf-f69e3e988b18	ENSDARG00000032985	protein_coding	mrpl27	Rep1	2hpf	21.37
065147a2-b795-4a43-ba9a-e75266ddc533	ENSDARG00000017034	protein_coding	sqor	Rep1	2hpf	25.47
0651b25d-0c6e-4835-b795-db652cb19a1f	ENSDARG00000063177	protein_coding	manf	Rep1	2hpf	23.55
06528b51-f515-4be1-a761-6fd3e1252d93	ENSDARG00000100558	protein_coding	slbp	Rep1	2hpf	15.94
06533709-d020-43b6-9044-aa2c4a11ded6	ENSDARG00000002339	protein_coding	sgf29	Rep1	2hpf	47.54
065409e1-af18-4280-9fd2-39980611727f	ENSDARG00000018328	protein_coding	rhocb	Rep1	2hpf	15.11
0655b66b-a011-463e-aa84-6abb5adfc42a	ENSDARG00000078654	protein_coding	tpx2	Rep1	2hpf	35.9
06565ee5-9a4d-4e18-8f0e-fbb66fba2b4a	ENSDARG00000035622	protein_coding	xbp1	Rep1	2hpf	6.91
0656817b-6f6d-4ec1-a540-bbb5d15bd344	ENSDARG00000036831	protein_coding	rnf41	Rep1	2hpf	109
06581da0-d2d6-42eb-8210-3b196228863c	ENSDARG00000024325	protein_coding	cert1a	Rep1	2hpf	130.41
065a79d8-f2d0-476c-a206-fa9176b01129	ENSDARG00000006580	protein_coding	cldnd	Rep1	2hpf	50.78
065c0ee8-b411-4fe0-b7f3-fedba2743b7b	ENSDARG00000032156	protein_coding	zgc:171776	Rep1	2hpf	21.2
065c33e7-7fac-48cf-b7fb-1eb3945510be	ENSDARG00000040779	protein_coding	med16	Rep1	2hpf	50.87
065d7ff8-6e4c-486d-8274-d8458d60659f	ENSDARG00000025326	protein_coding	myl12.2	Rep1	2hpf	0
065df0d4-455d-4854-8b0e-a857637e7a32	ENSDARG00000017422	protein_coding	apmap	Rep1	2hpf	30.06
065f6b6a-721d-43b5-b4df-c71d6141a9f1	ENSDARG00000041811	protein_coding	rps25	Rep1	2hpf	13.22
0662d1c6-ff12-4015-ac16-802abf258475	ENSDARG00000078394	protein_coding	ENSDARG00000078394	Rep1	2hpf	22.58
0663657f-552d-4ddf-8484-e87031bb8287	ENSDARG00000011515	protein_coding	orai1a	Rep1	2hpf	77.33
06667ef5-f540-4231-947e-ef699fa4e59b	ENSDARG00000020504	protein_coding	h3f3a	Rep1	2hpf	104.64
0666b0b5-1305-408b-8aa5-7d02ec94b634	ENSDARG00000042566	protein_coding	rps7	Rep1	2hpf	29.08
0668867d-08e7-41a4-a8ed-547c07905084	ENSDARG00000035171	protein_coding	btg4	Rep1	2hpf	24.25
0669c9f0-240f-4343-bc4e-31afc3989113	ENSDARG00000033450	protein_coding	nkap	Rep1	2hpf	28.39
066a9e5b-f6b3-4798-a605-1d99f574f0c0	ENSDARG00000056127	protein_coding	polr2g	Rep1	2hpf	29.73
066c0fa6-0af2-49b7-a9be-60969123b88b	ENSDARG00000041182	protein_coding	rpl4	Rep1	2hpf	18.12
066c6ee1-7291-401f-b60c-2bfb26c85c48	ENSDARG00000077717	protein_coding	rpl29	Rep1	2hpf	0
066da54d-bd69-4740-8ca6-db9375561d27	ENSDARG00000031664	protein_coding	sox21a	Rep1	2hpf	13.45
066e120e-49d9-4c52-8f0c-416424f147fb	ENSDARG00000023645	protein_coding	kyat1	Rep1	2hpf	0
066edf31-447d-4173-94a9-86ae8825517a	ENSDARG00000069279	protein_coding	elovl7a	Rep1	2hpf	0
066eed3c-56cd-467d-841e-37d9b85cc72d	ENSDARG00000069920	protein_coding	cox17	Rep1	2hpf	54.07
066f6cf1-767a-4ae4-a696-5c7dc33abe0a	ENSDARG00000089567	protein_coding	patl2	Rep1	2hpf	0
06706703-d5eb-4b58-8c6f-197566bd4b76	ENSDARG00000063924	protein_coding	CYTB	Rep1	2hpf	72.66
067082ea-a758-45d4-a62d-b09b8bb3c155	ENSDARG00000089681	protein_coding	btf3l4	Rep1	2hpf	74.01
06722764-e122-4d93-9309-157d1945c398	ENSDARG00000038754	protein_coding	plk3	Rep1	2hpf	4.09
0674328b-1eab-4871-98d5-7543a1b96d66	ENSDARG00000074540	protein_coding	gpr63	Rep1	2hpf	10.79
067566c2-e0fe-40e7-a6e5-0f8b7aaf5993	ENSDARG00000010752	protein_coding	acsl4b	Rep1	2hpf	40.53
06757a55-f262-4a41-8e3d-1d8c4bbc604e	ENSDARG00000011890	protein_coding	cry4	Rep1	2hpf	8.23
0676f7fa-d4dd-4c48-9588-0f73280d058f	ENSDARG00000030830	protein_coding	cmtr1	Rep1	2hpf	5.46
0678067f-82a0-4434-b378-72e33152ac92	ENSDARG00000006691	protein_coding	rpl12	Rep1	2hpf	101.58
0678d928-3c11-4203-aa22-fa559cc6f129	ENSDARG00000043797	protein_coding	cdc5l	Rep1	2hpf	72.34
067abb87-747a-4c40-b965-c14da16f57e4	ENSDARG00000070656	protein_coding	cdca3	Rep1	2hpf	23.53
067b45d0-371f-4878-b6d1-46d1a43700de	ENSDARG00000063910	protein_coding	ATP8	Rep1	2hpf	94.48
067bf0a6-b0fa-4f42-a977-a743be97590f	ENSDARG00000057556	protein_coding	rpl17	Rep1	2hpf	78.55
067c4b10-ac01-4113-bd89-df9b0ff36a31	ENSDARG00000090552	protein_coding	si:dkey-7j14.6	Rep1	2hpf	7.6
067d42bb-e85b-4db0-83b2-a13b91f32c47	ENSDARG00000057672	protein_coding	plpp5	Rep1	2hpf	14.42
067e8168-5aa9-4911-94d7-153f78fa8a97	ENSDARG00000021439	protein_coding	ncoa4	Rep1	2hpf	29.78
067f9e46-cdd9-483a-9898-b52174cc1756	ENSDARG00000036180	protein_coding	ccnb2	Rep1	2hpf	100.94
0683435a-4d83-438c-b331-236cf1179b3b	ENSDARG00000076486	protein_coding	acp1	Rep1	2hpf	0
06846369-db80-4be4-aba6-be6a9691bd25	ENSDARG00000035325	protein_coding	srsf7a	Rep1	2hpf	163.72
06865fa4-ef55-44c6-8055-32bb9a4b153d	ENSDARG00000099156	protein_coding	katnal1	Rep1	2hpf	0
06866984-4153-4e4f-b8d8-703214c5b2fe	ENSDARG00000043509	protein_coding	rpl11	Rep1	2hpf	49.47
06866fed-1659-4bcc-8d5b-b6d8e401df4f	ENSDARG00000062326	protein_coding	hmgn7	Rep1	2hpf	8.23
06886a81-be1d-4126-b871-2fc55ffca360	ENSDARG00000063916	protein_coding	ND4L	Rep1	2hpf	21.1
068af4c6-14bc-4471-9d5f-c4290e10dd56	ENSDARG00000090552	protein_coding	si:dkey-7j14.6	Rep1	2hpf	14.4
068b6438-c917-4724-9192-a3c76c022609	ENSDARG00000043509	protein_coding	rpl11	Rep1	2hpf	24.17
068b6d86-dd7a-49c4-80ba-0ef29bc1868e	ENSDARG00000068641	protein_coding	taf10	Rep1	2hpf	56.45
068c8e8c-8e31-476a-9fc3-922ba1ad1c36	ENSDARG00000002127	protein_coding	stam	Rep1	2hpf	82.05
068d1bca-912b-44ba-b4b0-7a90c7fb8c1a	ENSDARG00000075916	protein_coding	zgc:66472	Rep1	2hpf	63.33
068ec9c6-0445-4b56-800a-8ceae2ac32bf	ENSDARG00000059304	protein_coding	chchd2	Rep1	2hpf	48.11
069057b6-5437-4a4d-9561-cc26711de250	ENSDARG00000006580	protein_coding	cldnd	Rep1	2hpf	96.59
0691c666-904c-469f-aa88-10dfb39c6cca	ENSDARG00000006580	protein_coding	cldnd	Rep1	2hpf	107.49
0692b760-8af0-4763-892a-96e82f0fc3d0	ENSDARG00000091879	protein_coding	si:dkey-29d8.3	Rep1	2hpf	30.37
0694045c-05e5-492e-a1cb-a7f488a4ac87	ENSDARG00000092693	protein_coding	tpt1	Rep1	2hpf	47.6
06967166-ebf7-4f62-af00-f2b1e56fe2ac	ENSDARG00000059070	protein_coding	gars1	Rep1	2hpf	20.58
06993dd4-e51e-467a-9105-309973049680	ENSDARG00000094486	protein_coding	ENSDARG00000094486	Rep1	2hpf	8.48
06994f15-aec1-4b32-9261-a61bf9f51943	ENSDARG00000023299	protein_coding	snu13b	Rep1	2hpf	34.42
0699f78b-cae3-4229-b55d-92412f76b402	ENSDARG00000016516	protein_coding	rbm8a	Rep1	2hpf	38.6
069cd226-0fba-410c-ad31-5711d7ea0570	ENSDARG00000063908	protein_coding	COX2	Rep1	2hpf	67.85
069ce792-1797-4ac3-ac6a-9fbc8404ffe8	ENSDARG00000000540	protein_coding	asnsd1	Rep1	2hpf	91.55
069dab05-94c2-49eb-b411-375f82bc2777	ENSDARG00000038847	protein_coding	gins3	Rep1	2hpf	52.78
069fc999-c806-4063-9e54-2b15d4621369	ENSDARG00000035622	protein_coding	xbp1	Rep1	2hpf	8.49
06a0d854-042c-417f-970d-51e3bdc4ca14	ENSDARG00000035957	protein_coding	gmnn	Rep1	2hpf	49.43
06a106f2-0e56-4fee-b3bd-c9e8a15681d9	ENSDARG00000029724	protein_coding	pqbp1	Rep1	2hpf	71.67
06a17b81-85d1-4a35-b5f4-6f764ce48967	ENSDARG00000005980	protein_coding	sfswap	Rep1	2hpf	33.13
06a325a4-418b-41b3-aa43-29f10d33cadb	ENSDARG00000098739	protein_coding	h2af1al	Rep1	2hpf	28.4
06a51fb3-68ee-4d13-ad58-940b64a58eb8	ENSDARG00000093022	protein_coding	selenoh	Rep1	2hpf	19.2
06a536ee-29ec-4547-a6bc-82ddd6b5b0fe	ENSDARG00000033126	protein_coding	prkrip1	Rep1	2hpf	40.51
06a5870c-127c-4fe5-81f5-53649db4845e	ENSDARG00000002344	protein_coding	tubb4b	Rep1	2hpf	22.84
06a62347-b5e7-4d70-a93b-01bfa8cee398	ENSDARG00000068893	protein_coding	mettl5	Rep1	2hpf	8.65
06a6dcc3-3e5a-4abb-b593-dd4e61f72cd4	ENSDARG00000009212	protein_coding	ppiaa	Rep1	2hpf	29.67
06a6dd02-2999-4e69-9477-40197bf66dd7	ENSDARG00000092807	protein_coding	ENSDARG00000092807	Rep1	2hpf	34
06a813c8-743a-4e0b-8cda-8623447b2894	ENSDARG00000103025	protein_coding	hmgcs1	Rep1	2hpf	15.66
06a9a846-7afc-4f26-a1ff-eafa28f1397f	ENSDARG00000021107	protein_coding	sf3a2	Rep1	2hpf	47.77
06af13c6-d005-459d-b378-78e6cea7e6fe	ENSDARG00000055885	protein_coding	tex10	Rep1	2hpf	25.99
06b01270-1299-40ad-aec0-b98300673e80	ENSDARG00000020841	protein_coding	rbm7	Rep1	2hpf	60.03
06b2b34b-02f3-4e5a-84df-cdc659d78bcd	ENSDARG00000038308	protein_coding	ykt6	Rep1	2hpf	21.49
06b41d08-fc93-45e8-b323-4b03d275027e	ENSDARG00000026072	protein_coding	pdcd5	Rep1	2hpf	58.81
06b52a22-5a77-4c6f-9a24-9e8e54a68654	ENSDARG00000020442	protein_coding	snx5	Rep1	2hpf	19.22
06b55ba7-544e-4222-9322-4b57f8378fe7	ENSDARG00000091471	protein_coding	ect2l	Rep1	2hpf	79.5
06b6f706-81c8-4524-8432-74b2d158b816	ENSDARG00000029064	protein_coding	uqcrq	Rep1	2hpf	12.05
06b737fa-c443-455f-aa3e-73fd64ef8ba5	ENSDARG00000019707	protein_coding	spout1	Rep1	2hpf	3.59
06b9518a-1ce5-4829-9ad3-4bcf1279123b	ENSDARG00000032324	protein_coding	epb41l5	Rep1	2hpf	89.29
06ba806f-c8af-4bea-97c0-7484319b5ea2	ENSDARG00000053483	protein_coding	zgc:113054	Rep1	2hpf	77.53
06badf63-acc0-4a43-8331-58de69b3abc4	ENSDARG00000032369	protein_coding	btbd6b	Rep1	2hpf	27.52
06bb6ced-248f-4cac-b59c-d9cdca453784	ENSDARG00000015551	protein_coding	fth1a	Rep1	2hpf	93.64
06bc876f-22f1-4ddb-bec2-3d90b3eb368d	ENSDARG00000039208	protein_coding	nasp	Rep1	2hpf	32.83
06bcb383-4112-4f2f-8099-9a3d7d5f4edc	ENSDARG00000017445	protein_coding	eif3i	Rep1	2hpf	38.95
06bd1452-82b7-4851-8adf-1ed65242a2ca	ENSDARG00000002552	protein_coding	mapkapk2a	Rep1	2hpf	145.9
06bd228c-b5a0-49b9-9291-aa9b3cb19bd9	ENSDARG00000003017	protein_coding	ube2al	Rep1	2hpf	78.5
06bd6529-9ee5-4ed6-88fc-aaf69b715856	ENSDARG00000026871	protein_coding	uchl1	Rep1	2hpf	33.34
06be16c5-9b5a-4123-a60f-fae2dd552bc5	ENSDARG00000037009	protein_coding	banf1	Rep1	2hpf	83.35
06bfc58a-32c3-4233-9c6e-39e73ad2a4ab	ENSDARG00000012915	protein_coding	ech1	Rep1	2hpf	83.59
06c06bd1-bf1b-4a3a-869e-16ee838799e6	ENSDARG00000038694	protein_coding	zgc:101744	Rep1	2hpf	17.04
06c0c77b-3d3a-4f46-aabf-6ba87eb5a791	ENSDARG00000009953	protein_coding	med14	Rep1	2hpf	83.54
06c3156a-8426-4a9e-8a71-0d247027cfc4	ENSDARG00000006580	protein_coding	cldnd	Rep1	2hpf	111.6
06c3bef3-0bf6-48f6-9d4e-4388b8564fdd	ENSDARG00000074656	protein_coding	ctss2.1	Rep1	2hpf	11.57
06c3ee8e-5b4f-472d-bab5-12fa64f646ae	ENSDARG00000016443	protein_coding	eif3c	Rep1	2hpf	22.11
06c4193e-172d-4e36-b9fb-72ec6287367a	ENSDARG00000030537	protein_coding	psmc1a	Rep1	2hpf	55.16
06c4cdc6-57b7-4e33-9bd2-34dd61e121f3	ENSDARG00000108812	protein_coding	ENSDARG00000108812	Rep1	2hpf	39.89
06c52f28-39ce-4d61-a48a-3b81420921c6	ENSDARG00000088895	protein_coding	si:dkeyp-98a7.7	Rep1	2hpf	4.53
06c6a973-46c8-4b81-bc48-c5adf51c68d0	ENSDARG00000075421	protein_coding	pttg1	Rep1	2hpf	55.76
06c74d1b-f693-4553-b58d-aac2aa9e8b3f	ENSDARG00000023298	protein_coding	rps27.1	Rep1	2hpf	33.91
06c840ca-d96b-4fda-a133-47de47d1622b	ENSDARG00000008119	protein_coding	si:ch211-195d17.2	Rep1	2hpf	18.87
06c856b6-d0cd-49d8-8661-e01535ea5035	ENSDARG00000002685	protein_coding	fam113	Rep1	2hpf	74.53
06c8fadc-2315-4ece-9203-54b4a83db0f0	ENSDARG00000007136	protein_coding	sh3bp5lb	Rep1	2hpf	0
06c95248-d753-4499-914c-a881d3d9d617	ENSDARG00000033126	protein_coding	prkrip1	Rep1	2hpf	5.82
06cc02ed-9635-4c66-b408-bf0f5afd7065	ENSDARG00000074734	protein_coding	msl1a	Rep1	2hpf	22.2
06cd8c05-3f90-4f6a-ae1e-be215c885724	ENSDARG00000076474	protein_coding	org	Rep1	2hpf	6.47
06cf77fb-9fe5-4a92-b072-4f9c7cc11c6d	ENSDARG00000027803	protein_coding	sbds	Rep1	2hpf	25.76
06d176e3-ca75-48ac-b72e-49f64cafa750	ENSDARG00000004713	protein_coding	mad2l1	Rep1	2hpf	16.11
06d30360-46e8-4e7d-9db9-698feafa3658	ENSDARG00000055912	protein_coding	nipa2	Rep1	2hpf	129.51
06d37806-ef96-4b73-bdf3-1fab47493aa8	ENSDARG00000002344	protein_coding	tubb4b	Rep1	2hpf	136.35
06d4d290-5ade-4b07-8626-a3d26310985d	ENSDARG00000045352	protein_coding	cst14a.2	Rep1	2hpf	84.05
06d594eb-f5fb-4c9d-8e10-ea8249585eb7	ENSDARG00000038635	protein_coding	magoh	Rep1	2hpf	120.7
06d5f286-f6dd-4b93-937c-d45cbcf445a9	ENSDARG00000021374	protein_coding	cab39l1	Rep1	2hpf	0
06da0de6-ec75-4bd9-aa71-f0a375c93345	ENSDARG00000063908	protein_coding	COX2	Rep1	2hpf	73.86
06db4783-b3e2-4278-9f25-cfbbb6f7889c	ENSDARG00000024828	protein_coding	tmem134	Rep1	2hpf	90.56
06db8bc5-9ffd-44bc-9622-66c8042e27e7	ENSDARG00000016871	protein_coding	smarce1	Rep1	2hpf	116.64
06df44f3-a35d-4329-9517-663119283fb8	ENSDARG00000018145	protein_coding	mid1ip1l	Rep1	2hpf	12.73
06dfae8f-ac54-42b1-b174-27554684c7c2	ENSDARG00000053963	protein_coding	npm2b	Rep1	2hpf	88.1
06e00e94-0f89-4445-a8dc-3b2884cba29b	ENSDARG00000052680	protein_coding	si:dkey-182g1.2	Rep1	2hpf	10.66
06e0456d-bc6a-4deb-bb4e-923bc260fc8d	ENSDARG00000089681	protein_coding	btf3l4	Rep1	2hpf	69.04
06e09cb3-7c34-4084-a830-380b869b441e	ENSDARG00000020764	protein_coding	slmapb	Rep1	2hpf	34.25
06e0ff87-8f52-4a1d-8513-17839a1eacf1	ENSDARG00000035028	protein_coding	lpcat4	Rep1	2hpf	11.77
06e18161-0581-41cd-b3c6-d2613d8c561c	ENSDARG00000092807	protein_coding	ENSDARG00000092807	Rep1	2hpf	33.19
06e2fc73-8a3d-48ed-ac17-e573cb9c66c0	ENSDARG00000025850	protein_coding	rps21	Rep1	2hpf	12.85
06e7f264-8151-4d81-a6d1-54d5533f8c8b	ENSDARG00000079957	protein_coding	eloal	Rep1	2hpf	60.5
06e9d00d-bd5b-44e8-a6c4-1c21432cac17	ENSDARG00000075795	protein_coding	nol7	Rep1	2hpf	24.17
06e9edc0-5d16-4e42-bb45-14f48431ad6a	ENSDARG00000044692	protein_coding	eri1	Rep1	2hpf	47.6
06ea205a-7171-48ef-9bb2-9de65202800d	ENSDARG00000038074	protein_coding	ergic3	Rep1	2hpf	47.35
06eb67c9-9b12-4828-bfb6-1cdf7fd507e6	ENSDARG00000025858	protein_coding	zgc:56525	Rep1	2hpf	80.16
06ed484a-b173-4721-873c-e4be96599a23	ENSDARG00000041072	protein_coding	mier1a	Rep1	2hpf	141.44
06eddee3-ea43-44e7-88e7-275711a537d0	ENSDARG00000098443	protein_coding	zfand6	Rep1	2hpf	17.41
06ee5549-ec7f-4a3f-94d1-a43859036d00	ENSDARG00000006580	protein_coding	cldnd	Rep1	2hpf	148.88
06f1563b-41fe-409e-a15c-eb8523921bfc	ENSDARG00000011404	protein_coding	fen1	Rep1	2hpf	9.43
06f2f115-a0ea-48a6-8a4b-4f492c9b550f	ENSDARG00000053805	protein_coding	trub1	Rep1	2hpf	68.41
06f3f8fb-5018-4be9-803c-94994b6f68aa	ENSDARG00000058728	protein_coding	nudt2	Rep1	2hpf	22.78
06f45a31-8460-4eed-85d8-e9303c908843	ENSDARG00000025073	protein_coding	rpl18a	Rep1	2hpf	67.95
06f4dd8c-75fb-4606-b00e-2948b016facc	ENSDARG00000103791	protein_coding	nme2b.1	Rep1	2hpf	36.74
06f767a6-999d-4c8a-965e-e278554ce51f	ENSDARG00000102332	protein_coding	spint1a	Rep1	2hpf	54.54
06fa6eee-c3a2-4679-98ec-d86401be3588	ENSDARG00000071005	protein_coding	ppp1r3ca	Rep1	2hpf	84.73
06fc795a-370b-4d02-87f8-ec198ad0bb53	ENSDARG00000045776	protein_coding	cnbpa	Rep1	2hpf	24.26
06fd1a58-c267-4f2c-8bd0-c20c9dad2d4d	ENSDARG00000070959	protein_coding	si:ch211-288g17.3	Rep1	2hpf	52.9
06fe0c5b-09e4-4bf9-842a-39a6be1e1f27	ENSDARG00000035622	protein_coding	xbp1	Rep1	2hpf	0
06ff2c3c-2bfc-4b42-be10-c40841c89862	ENSDARG00000036180	protein_coding	ccnb2	Rep1	2hpf	112.61
06ffe5a9-b651-4989-af01-a1d2a9a1f83a	ENSDARG00000042563	protein_coding	mis18bp1	Rep1	2hpf	46.3
0700bf15-5cd4-4e38-9253-ca76cf68cb5d	ENSDARG00000027689	protein_coding	pold1	Rep1	2hpf	30.61
0700ecdb-88bc-48f2-b6de-0c8d1394d10f	ENSDARG00000017675	protein_coding	utp4	Rep1	2hpf	26.64
070117bb-7540-48d3-90cb-b08e89bb4ed4	ENSDARG00000054155	protein_coding	pcna	Rep1	2hpf	0
07058e0a-aa5c-46fc-955d-10754d26ca43	ENSDARG00000023852	protein_coding	lsm4	Rep1	2hpf	62.89
0706021c-7e41-4b4a-ac9e-db9ef7ae019f	ENSDARG00000039208	protein_coding	nasp	Rep1	2hpf	65.99
07062ab8-0b9f-485c-8e9e-83d257b7e573	ENSDARG00000027169	protein_coding	kpna7	Rep1	2hpf	64.11
0707046f-0e99-4bb8-bae7-19b6ed193437	ENSDARG00000098739	protein_coding	h2af1al	Rep1	2hpf	88.35
07078e48-51e4-4c19-8265-5a54b1213e68	ENSDARG00000015543	protein_coding	s100a1	Rep1	2hpf	36.03
070974e2-8335-4b60-aaa4-e39ae969af99	ENSDARG00000076437	protein_coding	zgc:163143	Rep1	2hpf	16.45
070a261b-6a20-473f-a14d-e8e1300f2be1	ENSDARG00000101733	protein_coding	fam168b	Rep1	2hpf	20.03
070abac9-3299-430e-8ef9-a13ff93bda5e	ENSDARG00000104256	protein_coding	bco1	Rep1	2hpf	15.96
070bb18d-c5cf-4265-92ca-29707156f314	ENSDARG00000063908	protein_coding	COX2	Rep1	2hpf	5.55
070f0212-738f-4460-aae8-a1abe50c9e3d	ENSDARG00000036161	protein_coding	hnrnpa0l	Rep1	2hpf	109.84
070f6c97-05d3-4530-8205-7be03c258ee3	ENSDARG00000097102	protein_coding	si:ch73-281n10.2	Rep1	2hpf	129.85
0710bba9-5a98-412f-a97b-aa8be61261d4	ENSDARG00000056549	protein_coding	vps26a	Rep1	2hpf	57.16
0710e9ee-51ac-4cc9-bc53-ba7b80ed5d52	ENSDARG00000014208	protein_coding	ppt2a.3	Rep1	2hpf	63.73
07119dcb-5b09-41c4-96fe-e3459d6ed7ed	ENSDARG00000042658	protein_coding	acad8	Rep1	2hpf	28.67
0711af13-6c15-40e1-b6c4-fa8c05a87bd4	ENSDARG00000004680	protein_coding	dnajb6a	Rep1	2hpf	118.99
0712b856-506b-4ae9-a966-91f2ec07eef2	ENSDARG00000103834	protein_coding	rbm14b	Rep1	2hpf	134.99
0713cfbf-189d-42f9-a616-7cbdbea4307f	ENSDARG00000023330	protein_coding	anp32b	Rep1	2hpf	145.82
07145b5b-b462-4adf-b5d5-b5680a4d8447	ENSDARG00000021838	protein_coding	rps23	Rep1	2hpf	52.89
0715040b-bf22-43f9-a749-80bd53cc65f7	ENSDARG00000070849	protein_coding	rps15	Rep1	2hpf	85.48
071567aa-2eb6-4cc0-be05-5c0ceabea231	ENSDARG00000038720	protein_coding	zp3f.1	Rep1	2hpf	36.42
0715e250-49e4-4cc5-9476-2502844f3823	ENSDARG00000042489	protein_coding	thap12a	Rep1	2hpf	43.72
07162ece-c707-46a4-9799-67ff2a3e4530	ENSDARG00000037158	protein_coding	rcc1	Rep1	2hpf	181.07
07167638-660c-4eb9-ae3d-6fa367933284	ENSDARG00000002304	protein_coding	gins2	Rep1	2hpf	28.03
07179403-e4e3-473b-b8e1-d3cab64e3bee	ENSDARG00000028131	protein_coding	hccsa.1	Rep1	2hpf	26.07
0717ede7-1c5f-45f9-8a3d-4eb0051aeabe	ENSDARG00000074163	protein_coding	zgc:162879	Rep1	2hpf	64.11
07180330-69ad-4b05-b06c-6a7ddbf754bb	ENSDARG00000017445	protein_coding	eif3i	Rep1	2hpf	32.77
0719a168-8f2e-4f58-ae91-5a13ece6b23f	ENSDARG00000031435	protein_coding	zgc:56493	Rep1	2hpf	17.84
071cf557-9ba4-469e-8b28-d45dc01979bb	ENSDARG00000098739	protein_coding	h2af1al	Rep1	2hpf	106.66
071d2d60-4eb5-4c97-ad6e-714fc08435f3	ENSDARG00000039217	protein_coding	orc1	Rep1	2hpf	35.35
071f9b7c-9588-426f-81df-d87141a9f53b	ENSDARG00000015111	protein_coding	ddx39ab	Rep1	2hpf	41.9
072010fc-30c8-4d0e-be41-06b68b40d76e	ENSDARG00000091247	protein_coding	fars2	Rep1	2hpf	84.81
0721894a-e574-433f-9130-438616ba0b18	ENSDARG00000036136	protein_coding	tipin	Rep1	2hpf	147.14
07228dda-6f37-426f-b56d-c0d0fa921b2c	ENSDARG00000068759	protein_coding	si:ch211-244o22.2	Rep1	2hpf	49.2
0722c7c7-89b9-4c00-a99b-fe74bd7b03b2	ENSDARG00000058079	protein_coding	txndc17	Rep1	2hpf	33.68
072332ee-6f0f-460b-b772-fad241e0ecd6	ENSDARG00000077822	protein_coding	si:dkey-6i22.5	Rep1	2hpf	17.17
07242bda-67d5-47fa-bf3c-12c0f3fdacd3	ENSDARG00000053474	protein_coding	tdrkh	Rep1	2hpf	6.4
0724e72b-7d38-4e4a-8ee0-cf082f0d5240	ENSDARG00000029510	protein_coding	timm17a	Rep1	2hpf	4.92
0726903d-1dbd-4e14-a3a6-d79099e17471	ENSDARG00000036257	protein_coding	rasal2	Rep1	2hpf	84.37
07269796-e491-4a6e-b1ac-9ac715e23e86	ENSDARG00000070657	protein_coding	pa2g4b	Rep1	2hpf	27.03
072733c2-2c62-4a58-9f2a-0c032259ff83	ENSDARG00000016302	protein_coding	upf1	Rep1	2hpf	24.78
0727b494-568e-4341-a4dd-879d25165705	ENSDARG00000029856	protein_coding	cnn3b	Rep1	2hpf	117.9
07285318-e399-46b1-b06d-2c1c95f63de4	ENSDARG00000052928	protein_coding	arf6b	Rep1	2hpf	100.01
0728e37a-0115-4918-aef5-9c3ad23e6cce	ENSDARG00000063916	protein_coding	ND4L	Rep1	2hpf	65.67
0728f704-6014-46f9-ab5b-26f4390c7c38	ENSDARG00000073787	protein_coding	si:ch73-303b9.1	Rep1	2hpf	22.99
072902b9-6381-477e-a9a7-54b114ff10fb	ENSDARG00000068992	protein_coding	hspa8	Rep1	2hpf	80.6
07293c0d-1115-4288-9f21-4e05e3bb3e8e	ENSDARG00000014208	protein_coding	ppt2a.3	Rep1	2hpf	40.98
072976f6-b8d8-4367-bc4f-43710e80351a	ENSDARG00000018411	protein_coding	mknk1	Rep1	2hpf	78.47
0729cb63-265c-4d7d-92bc-4916cb47ad07	ENSDARG00000002710	protein_coding	ncl	Rep1	2hpf	35.96
072bd3f2-e2ff-4c1f-814d-025d55db2f57	ENSDARG00000063905	protein_coding	COX1	Rep1	2hpf	69.26
072c2071-6100-4e94-8f03-2cab0ca6e289	ENSDARG00000101787	protein_coding	zgc:162592	Rep1	2hpf	29.56
072cbe25-632c-4504-8364-bafa8cbd5a86	ENSDARG00000071062	protein_coding	hps5	Rep1	2hpf	47.35
072db560-fc57-4b76-a37c-624938456402	ENSDARG00000017772	protein_coding	mdh1aa	Rep1	2hpf	10.07
072e9632-c7f5-4919-9707-3a3a50dbc802	ENSDARG00000071573	protein_coding	lsm5	Rep1	2hpf	27.67
073183d3-56c5-4876-9c29-658de901aff0	ENSDARG00000055250	protein_coding	ccnp	Rep1	2hpf	8.6
0733072d-6e32-4f7c-b041-4b93a609d813	ENSDARG00000030020	protein_coding	agfg1a	Rep1	2hpf	0
07337594-274c-4ecb-9c1f-e24cf31ddede	ENSDARG00000075008	protein_coding	pask	Rep1	2hpf	56.95
07340dd6-842e-45ec-92a1-3063a3e9680d	ENSDARG00000017445	protein_coding	eif3i	Rep1	2hpf	8.06
07376db3-36fa-4aa9-9390-9f8a8c53495f	ENSDARG00000105046	protein_coding	ccnf	Rep1	2hpf	8.67
07393ef9-7462-417a-b491-b7ba81eb2f4c	ENSDARG00000025332	protein_coding	rbm28	Rep1	2hpf	76.19
073a4d77-bed5-4d12-85a8-921df3c324f7	ENSDARG00000063905	protein_coding	COX1	Rep1	2hpf	74.36
073ab0a2-6646-49aa-86ac-1a480a7782ba	ENSDARG00000099631	protein_coding	cmtm6	Rep1	2hpf	42.05
073c2705-3f87-4ff9-8e37-995e8ab77b2a	ENSDARG00000069102	protein_coding	zgc:112962	Rep1	2hpf	97.64
073c30b3-319c-4ae0-b6b5-91baf6441d43	ENSDARG00000102433	protein_coding	sytl4	Rep1	2hpf	9.02
073cd51d-6d15-4ab1-a976-8c839f173a6e	ENSDARG00000037009	protein_coding	banf1	Rep1	2hpf	93.06
073d4c05-cfef-41ac-b3fa-dcf13e9e3e78	ENSDARG00000038068	protein_coding	ddx5	Rep1	2hpf	36.39
073fbcd6-c8bc-4b8e-8a7c-1d28ab172ec6	ENSDARG00000056369	protein_coding	ufsp2	Rep1	2hpf	33.88
073fc7d4-4c47-4c14-8c9a-7f5a179f0926	ENSDARG00000045367	protein_coding	tuba1b	Rep1	2hpf	104.04
07406db9-2a8d-408a-bafb-fe325985d5d2	ENSDARG00000036305	protein_coding	phf23b	Rep1	2hpf	60.03
0740df73-6d55-4cef-ae6b-25eee0707fc9	ENSDARG00000025383	protein_coding	arl2bp	Rep1	2hpf	31.02
0741e8a6-b251-4d02-bfa8-eb6253dddcf7	ENSDARG00000041538	protein_coding	mrps28	Rep1	2hpf	18.02
074a69e7-ce89-4038-bf0b-d7e91deb83bd	ENSDARG00000055250	protein_coding	ccnp	Rep1	2hpf	19.89
074abca8-27bb-45eb-85ab-f3a33f0a4f0c	ENSDARG00000006316	protein_coding	rpl23a	Rep1	2hpf	51.53
074c58bd-cd8a-4ad0-880e-42fc2627dd73	ENSDARG00000028295	protein_coding	mkrn4	Rep1	2hpf	66.1
07500266-d103-4b93-b055-ade8685a9a5c	ENSDARG00000043154	protein_coding	ucp2	Rep1	2hpf	153.94
0751523a-1b4b-4cbc-a061-3304a8599ec4	ENSDARG00000039347	protein_coding	rps24	Rep1	2hpf	0
0753dee5-875d-48c9-817e-1a357ce75379	ENSDARG00000104186	protein_coding	fbxo43	Rep1	2hpf	82.76
075443de-62b2-4fbf-afc7-04e8e40c6837	ENSDARG00000060962	protein_coding	btr04	Rep1	2hpf	28.48
0754decf-e635-42c3-8566-457a3f088e17	ENSDARG00000112691	protein_coding	st7	Rep1	2hpf	18.32
075666e0-2142-41ec-95ff-611fbe5fda99	ENSDARG00000014041	protein_coding	smarcad1a	Rep1	2hpf	30.37
07577a85-f43b-4fc4-9a7b-6576ba12bde2	ENSDARG00000075007	protein_coding	chst2a	Rep1	2hpf	0
0757a91b-58ea-442f-897c-e2f83d39ca8a	ENSDARG00000074356	protein_coding	fxn	Rep1	2hpf	87.5
075984e3-2f34-49b7-b2c7-cd95eece429e	ENSDARG00000098433	protein_coding	utp6	Rep1	2hpf	16.07
0759c048-12c6-4fba-925d-a26f85bea67d	ENSDARG00000021383	protein_coding	naalad2	Rep1	2hpf	20.78
075be69c-3aba-4cf0-985a-2d352f14ddff	ENSDARG00000032263	protein_coding	zgc:110224	Rep1	2hpf	18.45
075c4a43-acb8-4cff-af76-5d52681a211e	ENSDARG00000099273	protein_coding	zgc:103508	Rep1	2hpf	113.42
075daffe-e348-4da0-94c8-44709de165d4	ENSDARG00000040455	protein_coding	unc50	Rep1	2hpf	96.93
075ec0f7-93d6-475a-8295-b0de8b61a6ad	ENSDARG00000005619	protein_coding	nek2	Rep1	2hpf	21.15
075f3e9b-67f0-48b8-99a2-9c9737ae10d8	ENSDARG00000025350	protein_coding	prdx2	Rep1	2hpf	7.26
0761f2a9-8fd6-4ed4-8aeb-c228ee06edba	ENSDARG00000069090	protein_coding	atp6v0d1	Rep1	2hpf	11.82
07631a99-e1d1-4f02-8929-d6b62dae5d18	ENSDARG00000037397	protein_coding	ssrp1a	Rep1	2hpf	70.17
076459bf-10f4-4e79-8c57-0607abe4edd1	ENSDARG00000092856	protein_coding	si:ch211-210c8.7	Rep1	2hpf	102.66
07661db6-0708-4c73-b4fd-0d1f8180abe4	ENSDARG00000013150	protein_coding	dhx16	Rep1	2hpf	96.46
0766c822-e9a2-4022-900a-664a23df7d18	ENSDARG00000033364	protein_coding	mgst3b	Rep1	2hpf	43.1
07678805-20f8-4f49-bde1-ce68afc6e438	ENSDARG00000098600	protein_coding	pithd1	Rep1	2hpf	17.69
0767c3b8-c471-402b-9396-5acae53be5b3	ENSDARG00000052746	protein_coding	grinab	Rep1	2hpf	0
07694fa7-355c-430d-badb-5b128122119c	ENSDARG00000056923	protein_coding	dbr1	Rep1	2hpf	98.75
076d9f86-e607-4090-8e06-68a147250350	ENSDARG00000006010	protein_coding	bmi1a	Rep1	2hpf	12.27
076eafcf-65d0-47c6-8860-c62a710a380f	ENSDARG00000027169	protein_coding	kpna7	Rep1	2hpf	11.34
0770ab6d-2e08-45a9-b91d-31c6a698ce4a	ENSDARG00000006691	protein_coding	rpl12	Rep1	2hpf	24.77
07717e3d-b5aa-40eb-9ceb-006efc590cc1	ENSDARG00000024324	protein_coding	arhgap1	Rep1	2hpf	67.23
0771fb06-4918-4def-ae5f-452757ccc677	ENSDARG00000014591	protein_coding	ilf2	Rep1	2hpf	114.75
07721a6c-5779-4357-b76f-4bdd5a4bc1bb	ENSDARG00000075030	protein_coding	stx10	Rep1	2hpf	32.62
07724364-1d42-4d7f-ad73-2663370e2878	ENSDARG00000003968	protein_coding	larp6b	Rep1	2hpf	7.58
0772ccec-4d21-4c2d-a90f-9a5975808f64	ENSDARG00000103791	protein_coding	nme2b.1	Rep1	2hpf	32.49
0773a11e-6989-4ab4-9b42-162510a16811	ENSDARG00000002912	protein_coding	adipor1a	Rep1	2hpf	7.69
07745dda-e1ad-4cc3-bdea-a8db91d44325	ENSDARG00000093622	protein_coding	spc24	Rep1	2hpf	0
07748f01-2cae-4785-8c00-5886211e78e4	ENSDARG00000086859	protein_coding	qdprb2	Rep1	2hpf	0
07781c4c-9e0e-41ab-910e-b30a28861829	ENSDARG00000045129	protein_coding	fkbp10b	Rep1	2hpf	4.84
07783343-253c-443b-9870-93f7e113539e	ENSDARG00000043509	protein_coding	rpl11	Rep1	2hpf	18.08
077add67-2f1e-4dc9-a7da-d286e7480e3e	ENSDARG00000063912	protein_coding	COX3	Rep1	2hpf	72.4
077bf3e9-fdbd-4b47-8f99-bff5337f000e	ENSDARG00000057321	protein_coding	tut1	Rep1	2hpf	0
077cdda4-9df1-49e0-a788-41020b8c7805	ENSDARG00000011219	protein_coding	akt2	Rep1	2hpf	18.99
077d7577-149a-46dd-9146-3531cd73a1e0	ENSDARG00000063924	protein_coding	CYTB	Rep1	2hpf	56.48
0780b582-cb8b-4caa-9aaa-e70a1000d69c	ENSDARG00000041811	protein_coding	rps25	Rep1	2hpf	42.64
0780bccc-2b58-4456-ab8e-ddb968a58dc0	ENSDARG00000031388	protein_coding	dctn2	Rep1	2hpf	65.06
0780d144-917f-44c6-ab2f-41fdd8f29ec7	ENSDARG00000103714	protein_coding	rab6a	Rep1	2hpf	88.7
0781962a-b845-4430-92e1-e6625bd3b024	ENSDARG00000037675	protein_coding	npm1b	Rep1	2hpf	40.07
07821ed1-60c6-4824-a0c7-3319b4a73902	ENSDARG00000062363	protein_coding	phex	Rep1	2hpf	4.49
07827e99-ccbe-40c6-aee0-580085abd426	ENSDARG00000057529	protein_coding	itpa	Rep1	2hpf	37.96
07841dea-8137-4e76-8144-82b5729126fb	ENSDARG00000056307	protein_coding	znf706	Rep1	2hpf	74.29
0784da60-7b92-419e-a3ed-8e2884e448ed	ENSDARG00000098739	protein_coding	h2af1al	Rep1	2hpf	141.56
0785a8c3-bdff-446d-8fe3-5ee0e7ff483c	ENSDARG00000019332	protein_coding	ndufb4	Rep1	2hpf	10.28
0785b477-95c8-419f-94b7-079641d8d854	ENSDARG00000007387	protein_coding	irf2a	Rep1	2hpf	89.6
07862269-de68-4c7f-bc29-68d30b77be2b	ENSDARG00000069009	protein_coding	si:ch211-147a11.3	Rep1	2hpf	56.95
07865197-33e5-4698-98c9-8dbf02a844a2	ENSDARG00000021827	protein_coding	katna1	Rep1	2hpf	65.41
07865f26-c754-490f-8fe5-67fb7231ac62	ENSDARG00000070822	protein_coding	cnp	Rep1	2hpf	26.63
0786d650-dff8-4a61-b086-1ed899c1dc36	ENSDARG00000101900	protein_coding	xrn2	Rep1	2hpf	17.12
0786f494-7f49-49ed-976c-0c58335496cf	ENSDARG00000093886	protein_coding	tmsb5	Rep1	2hpf	0
0788063c-2129-428d-a964-dac0029589eb	ENSDARG00000006691	protein_coding	rpl12	Rep1	2hpf	77.3
078a4197-71fe-4d50-ae6e-563b9666f03e	ENSDARG00000021113	protein_coding	ptmaa	Rep1	2hpf	41.2
078b58f0-2a02-4bbf-80c2-a244f46da7a9	ENSDARG00000022129	protein_coding	rbm4.3	Rep1	2hpf	156.73
078bb8fc-66a5-4a76-a108-15ecc5f7e0ae	ENSDARG00000098627	protein_coding	gspt1l	Rep1	2hpf	14.04
078cc532-113c-4b32-8cfb-108dd3f00b00	ENSDARG00000002597	protein_coding	pabpc1l	Rep1	2hpf	5.06
078e307d-db5a-42c2-a598-9fdf94cc946b	ENSDARG00000078326	protein_coding	arhgap10	Rep1	2hpf	12.73
078f9685-138c-426c-8201-1ab97a805719	ENSDARG00000005500	protein_coding	dgcr6	Rep1	2hpf	47.29
0791e4f7-5963-4261-9ec6-4b6cdac1a4f0	ENSDARG00000103472	protein_coding	nedd8l	Rep1	2hpf	42.66
0792ce9f-d600-4bd9-95cb-b4ea48ed4957	ENSDARG00000033757	protein_coding	ncaph2	Rep1	2hpf	12.56
0792e96a-724d-4556-a27e-d168cb41e600	ENSDARG00000016318	protein_coding	med7	Rep1	2hpf	15.69
07948208-306f-4f29-a4be-e7c903e6681f	ENSDARG00000077883	protein_coding	fam83d	Rep1	2hpf	16.64
0794ebc1-1d9c-4587-a0b5-a163d1918c63	ENSDARG00000045298	protein_coding	wipf2a	Rep1	2hpf	133.6
079670c6-c12f-44a2-ab91-a722edf267f2	ENSDARG00000098739	protein_coding	h2af1al	Rep1	2hpf	68.63
07976731-6a6e-4520-97d0-9a10a0d9c023	ENSDARG00000034957	protein_coding	hddc2	Rep1	2hpf	18.52
07989d09-b43c-43b0-ba00-a86a8efdcf96	ENSDARG00000029885	protein_coding	rab41	Rep1	2hpf	62.64
079c6fbb-16e2-438f-ba25-4332a1c70522	ENSDARG00000009830	protein_coding	hdlbpa	Rep1	2hpf	44.48
079d1850-d9ed-4d5a-bbbc-c53d955b9ac9	ENSDARG00000038801	protein_coding	klhl20	Rep1	2hpf	97.6
07a07c91-2756-461e-a897-910ec6f9e997	ENSDARG00000098739	protein_coding	h2af1al	Rep1	2hpf	126.96
07a1465f-3d4b-4913-b906-7f295f521e64	ENSDARG00000090160	protein_coding	zgc:173709	Rep1	2hpf	14.7
07a1d35a-06f7-468d-bf33-dbcc0c218e2b	ENSDARG00000040303	protein_coding	nbn	Rep1	2hpf	9.63
07a34d74-6c04-4952-950d-8d3b3beca725	ENSDARG00000051957	protein_coding	selenom	Rep1	2hpf	7.56
07a397ca-1a2f-47c5-8c80-f7f88feb874e	ENSDARG00000053554	protein_coding	wdr76	Rep1	2hpf	37.02
07a3cc73-8102-41be-9fd8-ac0f58298b02	ENSDARG00000011925	protein_coding	spns1	Rep1	2hpf	138.08
07a4224a-0488-4ab1-b3b9-c1a99e9f5db5	ENSDARG00000074656	protein_coding	ctss2.1	Rep1	2hpf	21.5
07a72218-a787-4598-905b-d54efab51fb0	ENSDARG00000018145	protein_coding	mid1ip1l	Rep1	2hpf	0
07a81dbb-8c03-41df-987e-70e99ef43b79	ENSDARG00000102291	protein_coding	eef1da	Rep1	2hpf	14.45
07a988c2-2831-4011-94e0-65d7d058693e	ENSDARG00000062636	protein_coding	fem1b	Rep1	2hpf	34.33
07a9a54f-46ce-4cd5-8a3c-e76875abdb96	ENSDARG00000076474	protein_coding	org	Rep1	2hpf	87.38
07ab4f93-42e8-49ab-a4c5-b1ca5c405120	ENSDARG00000057676	protein_coding	golga7	Rep1	2hpf	14.28
07ac7750-05fb-40dc-9c1d-94b5c64de049	ENSDARG00000041170	protein_coding	aagab	Rep1	2hpf	150.48
07ae7e6a-e51e-4645-a1e8-08f058daa0e8	ENSDARG00000092807	protein_coding	ENSDARG00000092807	Rep1	2hpf	32.86
07af1f6f-4009-4ba4-af85-b78873beb1ed	ENSDARG00000026180	protein_coding	prpf8	Rep1	2hpf	28.46
07af2d4c-d9d3-4020-8349-34d3aca721b8	ENSDARG00000006691	protein_coding	rpl12	Rep1	2hpf	89.94
07afd7da-934b-400e-86cd-f1673820b6e8	ENSDARG00000090152	protein_coding	anapc10	Rep1	2hpf	21.4
07b20f1b-50f4-4603-a224-3c25065a13a2	ENSDARG00000022340	protein_coding	ufc1	Rep1	2hpf	49.32
07b22895-1588-4999-9b2d-147b2b0e0e90	ENSDARG00000008239	protein_coding	mocs3	Rep1	2hpf	20.26
07b33a7c-49ca-4dff-b700-cf707cb1dc5d	ENSDARG00000006580	protein_coding	cldnd	Rep1	2hpf	90.76
07b40282-b0ff-4222-b734-ec60c78c316a	ENSDARG00000019728	protein_coding	bmpr1aa	Rep1	2hpf	95.66
07b52a45-8244-459b-b34d-c8cb79dab349	ENSDARG00000038290	protein_coding	thoc5	Rep1	2hpf	61.38
07b53a90-aa9a-4b47-bba3-02b1dfbfda43	ENSDARG00000017624	protein_coding	krt4	Rep1	2hpf	109.62
07b6c118-0605-46d6-b898-31caff764246	ENSDARG00000008224	protein_coding	vps35	Rep1	2hpf	10.52
07b7ce90-dcf8-49e1-b8a7-fe65dc95bd42	ENSDARG00000070560	protein_coding	nap1l4a	Rep1	2hpf	48.49
07b89ef0-bd97-46a4-9adf-4a6e9f2116e5	ENSDARG00000018491	protein_coding	pdia4	Rep1	2hpf	15.32
07b8d28a-3615-422d-abc9-91d00300b971	ENSDARG00000006580	protein_coding	cldnd	Rep1	2hpf	20.95
07b8f90f-3bab-4e97-be15-46b8a98f24ec	ENSDARG00000114508	protein_coding	tmem101	Rep1	2hpf	51.3
07bc99fe-a6c8-4202-a0e2-05c3c136af29	ENSDARG00000063905	protein_coding	COX1	Rep1	2hpf	41.28
07bca650-2bc0-4d21-b3dd-dabc9c9aea67	ENSDARG00000102081	protein_coding	mprip	Rep1	2hpf	27.22
07bccc00-c05b-487a-b8fb-1eed2b49e19f	ENSDARG00000079684	protein_coding	taf6l	Rep1	2hpf	10.14
07bf0a52-b5a1-4781-85b6-673f9fcb0247	ENSDARG00000038113	protein_coding	rprd1b	Rep1	2hpf	45.89
07bfd758-7c3e-4a63-a9ca-676870748101	ENSDARG00000099996	protein_coding	rhot1a	Rep1	2hpf	33.7
07c0eee9-158f-4b6d-a3f4-0de850e3f598	ENSDARG00000099635	protein_coding	akap8l	Rep1	2hpf	78.36
07c3e79b-4bfb-4f31-a096-06097fd62c28	ENSDARG00000098600	protein_coding	pithd1	Rep1	2hpf	9.96
07c45c4b-4360-4491-bf97-f4c2f858bbf8	ENSDARG00000063912	protein_coding	COX3	Rep1	2hpf	99.82
07c64469-5694-45d7-a264-2ace0bbd5b07	ENSDARG00000021589	protein_coding	tmem60	Rep1	2hpf	17.84
07c7c4e8-673c-4d13-b275-b751b434a5f0	ENSDARG00000055250	protein_coding	ccnp	Rep1	2hpf	16.93
07c9aa67-f583-4fd9-b915-15ee23cdc1f6	ENSDARG00000015649	protein_coding	rap2c	Rep1	2hpf	163.63
07c9c6fe-b63b-4732-ad28-0c61a50e8c20	ENSDARG00000011125	protein_coding	snrpb	Rep1	2hpf	74
07cad305-268b-445e-a0d6-bb0f8099f50f	ENSDARG00000025595	protein_coding	agmo	Rep1	2hpf	157.75
07cb937e-31c1-4dfb-929c-c28db11422fc	ENSDARG00000056515	protein_coding	spsb1	Rep1	2hpf	55.32
07cc6300-6651-4188-bff2-95e737c44914	ENSDARG00000053246	protein_coding	depdc7b	Rep1	2hpf	0
07ccd447-28ec-4454-a178-2c2bbb7aa25b	ENSDARG00000006580	protein_coding	cldnd	Rep1	2hpf	9.42
07cd0717-437d-4232-9984-6f83cd6f8d0a	ENSDARG00000075421	protein_coding	pttg1	Rep1	2hpf	63.26
07cd5dba-b172-4d1c-a509-d0f2b49c46fc	ENSDARG00000015551	protein_coding	fth1a	Rep1	2hpf	46.23
07cd62ea-d2a4-497d-bf0c-96eb3837ba6d	ENSDARG00000069619	protein_coding	atf7ip	Rep1	2hpf	0
07cda4aa-39ed-4494-ac58-656cd736fffb	ENSDARG00000069099	protein_coding	tmco1	Rep1	2hpf	24.58
07cde012-3f56-44d5-a806-6ff4f94818ef	ENSDARG00000015905	protein_coding	lztr1	Rep1	2hpf	47.43
07cfc9e1-add2-4c53-82a4-95784218d3aa	ENSDARG00000006580	protein_coding	cldnd	Rep1	2hpf	78.03
07d053bb-1f33-4b81-8e7c-f7f82d376eee	ENSDARG00000003952	protein_coding	pfn2	Rep1	2hpf	20.36
07d1bd0c-ab76-4574-93f1-2b83e293bffe	ENSDARG00000068503	protein_coding	gbgt1l4	Rep1	2hpf	21.78
07d41bba-cf61-44ae-9193-a31dfb7ed322	ENSDARG00000054154	protein_coding	bms1	Rep1	2hpf	87.52
07d49440-06a7-48e2-b5b3-a8a3fff027e1	ENSDARG00000053457	protein_coding	rpl23	Rep1	2hpf	22.25
07d7ebc6-56c2-4522-a07a-bb655383f03b	ENSDARG00000055653	protein_coding	nubp2	Rep1	2hpf	10.7
07d837bc-2ee8-4de7-97d1-143b68db43be	ENSDARG00000076474	protein_coding	org	Rep1	2hpf	25.9
07d8586c-c4c0-46b6-89d3-2e68070c121d	ENSDARG00000043457	protein_coding	gapdh	Rep1	2hpf	11.12
07d99854-d4ee-41ee-85a5-f05e8c15eb4c	ENSDARG00000041904	protein_coding	ankzf1	Rep1	2hpf	101.1
07daa27a-659f-4624-9244-f641e2545585	ENSDARG00000035622	protein_coding	xbp1	Rep1	2hpf	10.12
07db0853-5d35-49e6-9144-c5eaec83fc71	ENSDARG00000002710	protein_coding	ncl	Rep1	2hpf	99.26
07ddf6c1-1ead-453f-8318-f5eac804e972	ENSDARG00000042644	protein_coding	sod2	Rep1	2hpf	25.38
07df50f7-036f-46da-8257-175d0aabcc36	ENSDARG00000012818	protein_coding	csnk2a2a	Rep1	2hpf	81.9
07dfbf3d-ff10-48e3-bca3-64134a449acd	ENSDARG00000069099	protein_coding	tmco1	Rep1	2hpf	32.18
07dfd05c-fbcc-4d31-9975-d756aabbde84	ENSDARG00000099315	protein_coding	nsdhl	Rep1	2hpf	41.96
07dff83b-95ec-4686-b860-b06085ff9115	ENSDARG00000041991	protein_coding	rrp9	Rep1	2hpf	59.58
07e058a6-b066-4df9-8e69-9c7b3e78ba20	ENSDARG00000093704	protein_coding	si:dkeyp-46h3.8	Rep1	2hpf	21.1
07e0ab31-c492-4888-9ca4-eaf0f023662d	ENSDARG00000055250	protein_coding	ccnp	Rep1	2hpf	6.44
07e0c64c-fe14-458a-95e4-b3a2bc29dbe7	ENSDARG00000056695	protein_coding	phc2a	Rep1	2hpf	32.91
07e0d7e2-8042-4271-b433-4f4d495fe89c	ENSDARG00000100057	protein_coding	ppfibp1b	Rep1	2hpf	46.9
07e1d22a-0b9a-429a-9a03-237ee5a822ab	ENSDARG00000039489	protein_coding	git1	Rep1	2hpf	96.14
07e271c8-c694-4cb5-b957-f07c409b6b79	ENSDARG00000063905	protein_coding	COX1	Rep1	2hpf	42.87
07e50a56-a6b5-4f8f-b04c-cf4868566b7b	ENSDARG00000037020	protein_coding	kif1b	Rep1	2hpf	80.86
07e5df90-9177-49c1-b91e-f189e73ebb93	ENSDARG00000070028	protein_coding	tmem41aa	Rep1	2hpf	54.63
07e642da-b0f2-40cb-ac00-87dfef0deef2	ENSDARG00000092693	protein_coding	tpt1	Rep1	2hpf	41.7
07e8804b-054b-42bf-aa5b-04ee0cc7bbd2	ENSDARG00000018145	protein_coding	mid1ip1l	Rep1	2hpf	33.12
07e88c2e-b739-4b47-a757-59fede029609	ENSDARG00000079571	protein_coding	mfsd4b	Rep1	2hpf	109.26
07eb6660-79db-4d88-84be-046d39466940	ENSDARG00000098739	protein_coding	h2af1al	Rep1	2hpf	30.47
07ec77bd-2172-4827-93e2-9cd672d24cd7	ENSDARG00000016516	protein_coding	rbm8a	Rep1	2hpf	97.02
07ecdb3c-e0b9-4d11-bdf5-83f185a3d497	ENSDARG00000014591	protein_coding	ilf2	Rep1	2hpf	129.05
07ee94a7-6530-4b85-ad9b-b0cfea1910dc	ENSDARG00000036136	protein_coding	tipin	Rep1	2hpf	33.25
07efac2f-372d-4409-bc32-30a376d2f4d5	ENSDARG00000098820	protein_coding	ftr67	Rep1	2hpf	23.02
07f1d908-97d0-4c2d-ab24-6e3315ac58af	ENSDARG00000069850	protein_coding	mrpl30	Rep1	2hpf	22.58
07f40adf-2d95-47f0-a12f-17877fd3f24d	ENSDARG00000023299	protein_coding	snu13b	Rep1	2hpf	28.27
07f41fd1-3cca-4a3a-80a7-f98559d1aaf4	ENSDARG00000056378	protein_coding	ifi30	Rep1	2hpf	55.47
07f82744-a346-41b6-b826-236164f03899	ENSDARG00000099060	protein_coding	zgc:111868	Rep1	2hpf	8.24
07f83e14-f8d6-40f7-bc7a-ce4af63c3585	ENSDARG00000011146	protein_coding	uqcrb	Rep1	2hpf	9.16
07f84a84-a06a-4ed4-bfbc-3e48bba4e910	ENSDARG00000089372	protein_coding	clk4a	Rep1	2hpf	20.83
07f9376b-23c4-4310-8673-037067b757a8	ENSDARG00000009212	protein_coding	ppiaa	Rep1	2hpf	26.84
07fa4173-1459-4df9-8a6d-29586490f1be	ENSDARG00000012222	protein_coding	nup35	Rep1	2hpf	103.7
07fb7ed8-6867-421d-81b9-bd84cf90a78d	ENSDARG00000042905	protein_coding	rpl10a	Rep1	2hpf	48.24
07fb83e0-67bb-4239-8727-1147c5c2fe75	ENSDARG00000063908	protein_coding	COX2	Rep1	2hpf	73.22
07fe04a8-f2c1-4e5d-83de-8502953ca9d7	ENSDARG00000039521	protein_coding	ssx2ipa	Rep1	2hpf	18.64
07fe08d9-f7e0-4ab3-a6a5-33fa0ccb97f4	ENSDARG00000019644	protein_coding	ldhba	Rep1	2hpf	24.18
08002366-39c6-4e83-8e64-b5ef9884bcce	ENSDARG00000104353	protein_coding	nop58	Rep1	2hpf	81.31
08024550-d8b3-4f26-977c-03debc8091e6	ENSDARG00000006487	protein_coding	anp32a	Rep1	2hpf	54.54
08026764-3cce-4651-b32b-f54f87917cac	ENSDARG00000003127	protein_coding	zgc:123105	Rep1	2hpf	43.06
0803369c-ca15-4aaf-9c93-84a7b4f89f83	ENSDARG00000038754	protein_coding	plk3	Rep1	2hpf	40.97
0803aeac-6bc6-4c2e-97f6-2c6997e16f52	ENSDARG00000011027	protein_coding	fgfr1a	Rep1	2hpf	116.19
0806af1e-94b7-46b3-96d3-eb1fc1db5e0b	ENSDARG00000090625	protein_coding	si:ch73-248e21.1	Rep1	2hpf	52.85
0807f471-e7e1-4c84-bcfa-39904b90d04c	ENSDARG00000003952	protein_coding	pfn2	Rep1	2hpf	32.55
0809a460-2176-4e18-bf6c-2b4a00e70412	ENSDARG00000112670	protein_coding	smim20	Rep1	2hpf	12.43
080a4e26-3afc-46ca-8282-b59d2abc18e3	ENSDARG00000077664	protein_coding	zgc:110239	Rep1	2hpf	6.39
080b7a76-a146-4fd5-8550-15af61846551	ENSDARG00000035054	protein_coding	pdcd10a	Rep1	2hpf	1.04
080bcae9-643a-4893-9f0f-2a375b79ea9d	ENSDARG00000054749	protein_coding	lmo4b	Rep1	2hpf	5.21
080cbd71-03c8-4c67-8f38-4c7af013c298	ENSDARG00000017163	protein_coding	sinup	Rep1	2hpf	143.63
080ce159-5329-408e-be04-c80b82887ac7	ENSDARG00000056582	protein_coding	LOC795766	Rep1	2hpf	10.8
080db485-0adc-41f1-9c74-a72c1c3925f6	ENSDARG00000063916	protein_coding	ND4L	Rep1	2hpf	33.68
08105a50-27ba-4b3e-86bd-cba596b78a59	ENSDARG00000099148	protein_coding	bzw1b	Rep1	2hpf	42.98
0810e1dc-3188-470f-8de8-2081736ec189	ENSDARG00000074715	protein_coding	stk17a	Rep1	2hpf	64.58
0811f4e3-9868-4b31-9dde-c97f218d3d38	ENSDARG00000077950	protein_coding	tor1	Rep1	2hpf	41.29
0814d8df-d079-44ae-b90e-2a8f2f3061e1	ENSDARG00000063912	protein_coding	COX3	Rep1	2hpf	69.63
08162407-74e9-42c5-8a71-044e36ce6a5f	ENSDARG00000058030	protein_coding	hspa14	Rep1	2hpf	52.74
08182e81-013c-4433-afbf-3133baf0000e	ENSDARG00000039345	protein_coding	drg1	Rep1	2hpf	38.89
0818d625-e031-454d-b042-3de1af91de52	ENSDARG00000018061	protein_coding	neil1	Rep1	2hpf	30.13
081968cf-9e56-4e26-9fce-d83ea69a5588	ENSDARG00000015088	protein_coding	dnajb11	Rep1	2hpf	17.68
081d15e0-0817-45c6-b551-9a0c36fbaf2d	ENSDARG00000042025	protein_coding	si:dkeyp-118h3.6	Rep1	2hpf	60.09
081d80b0-8de9-468b-aab5-d41714a87140	ENSDARG00000059982	protein_coding	poc5	Rep1	2hpf	57.88
0822bbe3-474f-4534-a85d-e5719d5e8499	ENSDARG00000007449	protein_coding	slc25a39	Rep1	2hpf	0
0823636a-d2c1-43c7-a99b-00f5e5c86b1b	ENSDARG00000063912	protein_coding	COX3	Rep1	2hpf	0
08262541-fa38-456d-804c-ac0d8d6d35a1	ENSDARG00000008803	protein_coding	marcksb	Rep1	2hpf	159.07
0827d722-207b-4f66-83a4-92ba47679d8d	ENSDARG00000013968	protein_coding	psap	Rep1	2hpf	38.27
0827e91b-893a-4290-aa40-3dc956c04b7c	ENSDARG00000027169	protein_coding	kpna7	Rep1	2hpf	11.25
08294ba2-3696-4490-a41e-c9b9288819f7	ENSDARG00000035957	protein_coding	gmnn	Rep1	2hpf	100.76
082b3f6a-d74a-4183-ba59-0393a856fed6	ENSDARG00000037746	protein_coding	actb1	Rep1	2hpf	5.99
082c13b5-74c9-4c82-8d47-34ad2a356f42	ENSDARG00000006580	protein_coding	cldnd	Rep1	2hpf	4.7
082fecee-ea9c-4255-ba77-26b8ee70eb0a	ENSDARG00000098739	protein_coding	h2af1al	Rep1	2hpf	105
083002ec-5367-4a6d-a016-5e69cadbc96c	ENSDARG00000014208	protein_coding	ppt2a.3	Rep1	2hpf	98.69
0830957c-e894-4453-a146-ec2e22ec0dc9	ENSDARG00000090237	protein_coding	zp2.3	Rep1	2hpf	11.93
0831ff1a-6c3b-4b8b-a13d-9251c672bfbb	ENSDARG00000003681	protein_coding	eif5	Rep1	2hpf	40.8
08334560-e238-4fd4-8632-7a8c66e86c3e	ENSDARG00000018891	protein_coding	rnaseh2a	Rep1	2hpf	39.98
08338be0-8578-424d-b400-6db8fa0d76c5	ENSDARG00000069920	protein_coding	cox17	Rep1	2hpf	17.65
08341488-2258-4d62-b24a-4d95003c973f	ENSDARG00000068663	protein_coding	zgc:152951	Rep1	2hpf	8.35
0834cdc6-1fa0-4f20-b8be-e48dd9d670c6	ENSDARG00000062326	protein_coding	hmgn7	Rep1	2hpf	27.82
08365746-8861-4ea7-8760-bda6d13f6aa1	ENSDARG00000035171	protein_coding	btg4	Rep1	2hpf	0
0839f72a-2282-4a06-a9bf-9acce8c090a6	ENSDARG00000006580	protein_coding	cldnd	Rep1	2hpf	30.48
083ae9fe-9a66-40e0-9b0b-7dbb063f9554	ENSDARG00000008237	protein_coding	sars1	Rep1	2hpf	0
083c4173-6640-45a6-a44d-13501b275ac0	ENSDARG00000075824	protein_coding	virma	Rep1	2hpf	75.16
083c7e6c-f89f-4a10-86ca-ccffd13e90e3	ENSDARG00000042563	protein_coding	mis18bp1	Rep1	2hpf	51.6
083cd39b-61fe-4832-a454-f990f42b6148	ENSDARG00000005927	protein_coding	tbc1d17	Rep1	2hpf	6.38
083ec1df-23f4-4ef5-8415-c3633efff0cb	ENSDARG00000014591	protein_coding	ilf2	Rep1	2hpf	158.45
08430e45-5f53-4f0e-85d6-5bff1dbfcca9	ENSDARG00000006580	protein_coding	cldnd	Rep1	2hpf	81.03
084337f2-99f7-4154-a04b-0dd210f00642	ENSDARG00000090768	protein_coding	zgc:173556	Rep1	2hpf	18.42
0843621a-44eb-4a79-bd2b-d8edc5cb674d	ENSDARG00000014208	protein_coding	ppt2a.3	Rep1	2hpf	82.16
08438822-7ff8-4e3b-a614-21dc1411863f	ENSDARG00000056515	protein_coding	spsb1	Rep1	2hpf	85.01
084479b9-5e39-4053-af92-ac7dfe3d2db3	ENSDARG00000018145	protein_coding	mid1ip1l	Rep1	2hpf	33.13
0846e783-8dce-4a3d-80e6-ff9d48656797	ENSDARG00000074656	protein_coding	ctss2.1	Rep1	2hpf	20.26
08491a7b-7fb9-45ea-ba83-dad17b82cab1	ENSDARG00000044332	protein_coding	zranb2	Rep1	2hpf	30.5
084a81d1-8183-4282-87c5-a024e8882f86	ENSDARG00000036180	protein_coding	ccnb2	Rep1	2hpf	115.58
084b20cf-afa1-4483-b1db-2e6817e64f79	ENSDARG00000063905	protein_coding	COX1	Rep1	2hpf	59.61
084e0ca1-d361-444a-834d-b0dd6b8bc89c	ENSDARG00000032037	protein_coding	bet1l	Rep1	2hpf	28.62
084e63f9-1f0b-47c9-8801-ffe503aa58c1	ENSDARG00000016649	protein_coding	akr7a3	Rep1	2hpf	25.33
08537d28-c710-4d1b-9f3b-7097c8d4cc77	ENSDARG00000033450	protein_coding	nkap	Rep1	2hpf	13.53
0855dfe3-82d5-422f-847f-8a23358e39f9	ENSDARG00000037930	protein_coding	rnf113a	Rep1	2hpf	17.55
085685df-bcc7-4d7d-b03f-cd5d323558e6	ENSDARG00000026070	protein_coding	cd82b	Rep1	2hpf	112.21
08571314-d28a-4460-8d5e-966b89b559c9	ENSDARG00000102632	protein_coding	ubc	Rep1	2hpf	27.7
08574cb7-4385-4b50-a5be-cad09646cda2	ENSDARG00000099022	protein_coding	faua	Rep1	2hpf	41.84
08579e1a-fdf0-4e21-a074-52a76a9201b3	ENSDARG00000052104	protein_coding	atg4b	Rep1	2hpf	14.47
0857acbb-d81e-4958-9632-3201a5d20a96	ENSDARG00000015551	protein_coding	fth1a	Rep1	2hpf	19.35
0857c2ad-6c3d-4e83-a5ab-317c4780d0ff	ENSDARG00000063905	protein_coding	COX1	Rep1	2hpf	68.09
08589176-6e01-47d3-835d-f5b7e030cb66	ENSDARG00000096849	protein_coding	si:dkey-16p21.8	Rep1	2hpf	37.6
0859365c-0945-4f41-9643-10ec111e7abf	ENSDARG00000057414	protein_coding	phb	Rep1	2hpf	41.72
085a3b87-178d-4e69-986f-1a05eebe02b0	ENSDARG00000040534	protein_coding	epcam	Rep1	2hpf	144.7
085be601-e518-4edc-8b79-cac3927331c4	ENSDARG00000079957	protein_coding	eloal	Rep1	2hpf	24.27
085df6da-2f36-41dc-99a2-0254cacfd594	ENSDARG00000056127	protein_coding	polr2g	Rep1	2hpf	90.88
085f91d1-146b-4dc4-94b6-f53725e5213a	ENSDARG00000025350	protein_coding	prdx2	Rep1	2hpf	14.77
085fe50c-e1ec-4d73-a572-9179540853a3	ENSDARG00000058560	protein_coding	adrm1	Rep1	2hpf	47.16
0862fd51-2c2e-4c5f-97b1-22c609b5b9ec	ENSDARG00000053457	protein_coding	rpl23	Rep1	2hpf	46.68
0864eb2a-6aef-4c43-9d88-d8a132ce0486	ENSDARG00000025375	protein_coding	idh1	Rep1	2hpf	42.78
0865dd5a-45b2-4b3c-8c5b-55551a499737	ENSDARG00000075758	protein_coding	ywhabb	Rep1	2hpf	69.46
0865fde2-1e3f-4883-ba43-43a050980201	ENSDARG00000025403	protein_coding	ftr83	Rep1	2hpf	13.92
0868e485-ff05-4586-8d91-11b0067af9c2	ENSDARG00000034957	protein_coding	hddc2	Rep1	2hpf	36.67
08690631-873e-4891-ae56-e4da3c69a0d3	ENSDARG00000040033	protein_coding	trmt11	Rep1	2hpf	34.3
086ad643-3ce0-40c9-bf8c-b127cdcd47ad	ENSDARG00000098739	protein_coding	h2af1al	Rep1	2hpf	86.45
086b582c-92e7-4a76-8e30-da059f317f64	ENSDARG00000043257	protein_coding	ckbb	Rep1	2hpf	7.27
086ceb58-ea8d-4933-a1ad-bf5a413b3dc1	ENSDARG00000015325	protein_coding	u2af1	Rep1	2hpf	21.51
086d1a74-0d12-4ebb-86cd-339d2025ec3d	ENSDARG00000036868	protein_coding	tbpl1	Rep1	2hpf	25.64
086def40-5bdc-43d8-a815-9484b25c3993	ENSDARG00000057676	protein_coding	golga7	Rep1	2hpf	71.37
086eb6f5-5d4b-44ef-a761-073dea9bd59f	ENSDARG00000019364	protein_coding	mbip	Rep1	2hpf	81.81
08723780-26bb-4635-99fb-773377aae8b7	ENSDARG00000074623	protein_coding	tbc1d31	Rep1	2hpf	23.3
08727cf1-7d7d-4d68-9f37-93fcab6d4873	ENSDARG00000063905	protein_coding	COX1	Rep1	2hpf	53.53
0873d994-5256-4f72-af41-0a32389a20a0	ENSDARG00000024846	protein_coding	cops8	Rep1	2hpf	19.62
0874f97f-26b9-4c42-be92-31f09e414da5	ENSDARG00000017960	protein_coding	sfxn2	Rep1	2hpf	35.95
087530dc-6f8f-4461-8590-f69f48207523	ENSDARG00000003206	protein_coding	chchd6a	Rep1	2hpf	26.48
0876ff22-2bfd-452b-af79-cd2fa7f4b690	ENSDARG00000039828	protein_coding	zp3b	Rep1	2hpf	0
08779b64-20ae-41ae-beb2-dc3360b23c5a	ENSDARG00000056119	protein_coding	eef1g	Rep1	2hpf	0
0877d281-87b3-4860-ad0d-464fa1da1657	ENSDARG00000011146	protein_coding	uqcrb	Rep1	2hpf	4.35
087b86a2-9999-47ba-8f89-2a139483dd76	ENSDARG00000095007	protein_coding	LOC108179061	Rep1	2hpf	70.64
087c5d8e-cad6-4596-bc74-02527c40bfe3	ENSDARG00000030357	protein_coding	zgc:66313	Rep1	2hpf	31.48
087e3115-e602-4517-937f-b597a597f54c	ENSDARG00000015823	protein_coding	vps26b	Rep1	2hpf	74.56
087fa82c-f8e7-4c3f-a595-89a95f8ac0ce	ENSDARG00000053395	protein_coding	cdkn2aipnl	Rep1	2hpf	15.22
088021e9-4bce-4fb7-b245-91c58aef3bbb	ENSDARG00000016721	protein_coding	sdha	Rep1	2hpf	0
0880b7b5-75b8-4f1d-b486-89579acd18ee	ENSDARG00000014499	protein_coding	nutf2l	Rep1	2hpf	30.46
088150fb-89b2-493f-9354-1912b350e63b	ENSDARG00000039279	protein_coding	golga5	Rep1	2hpf	31.08
08822327-01af-4eaf-9a74-9cf495fddc21	ENSDARG00000091902	protein_coding	b3gnt2b	Rep1	2hpf	81.71
08826e8b-68ce-4772-9742-b32ca3c906ec	ENSDARG00000057248	protein_coding	sclt1	Rep1	2hpf	66.11
0882dae5-82ab-4167-a260-e74ed4b292ca	ENSDARG00000100363	protein_coding	dcun1d5	Rep1	2hpf	0
0882df07-1158-460c-b9e7-07a0db1850a0	ENSDARG00000051923	protein_coding	ccnb1	Rep1	2hpf	34.68
08833a6d-543e-41ee-baa2-cfc6af62fca2	ENSDARG00000051853	protein_coding	galns	Rep1	2hpf	28.92
08844c39-570d-40a0-8ad9-4c7f00524542	ENSDARG00000063310	protein_coding	oxr1b	Rep1	2hpf	0
08849506-b9ad-497d-8f17-197a90a8161b	ENSDARG00000038271	protein_coding	zgc:113293	Rep1	2hpf	0
08860bf4-ed00-473f-841c-8c47343f3107	ENSDARG00000016117	protein_coding	exd2	Rep1	2hpf	43.04
0886bcf1-fad8-43c9-9eac-7b916ea80afc	ENSDARG00000018562	protein_coding	cope	Rep1	2hpf	13.89
08871334-a959-4bc9-a379-57ba6c4b55aa	ENSDARG00000043287	protein_coding	atg101	Rep1	2hpf	42.13
08895bf7-4eb4-46b8-ada4-753f4cbe196a	ENSDARG00000006477	protein_coding	ddi2	Rep1	2hpf	0
0889f8d0-1413-4f3b-8f40-e32564122973	ENSDARG00000099448	protein_coding	sh3d21	Rep1	2hpf	14.35
088a5900-edff-4154-b2e8-6cf9ee7f54eb	ENSDARG00000058719	protein_coding	si:dkey-119f1.1	Rep1	2hpf	24.47
088bdc84-6ce9-4327-8f07-54f58fba76fe	ENSDARG00000039217	protein_coding	orc1	Rep1	2hpf	47.18
088c0176-d31d-4939-ba5f-cba6db581d7f	ENSDARG00000040286	protein_coding	ubl7b	Rep1	2hpf	76.4
088c1f2d-a3bd-4614-8d21-6ff557ea323c	ENSDARG00000057110	protein_coding	slc25a1a	Rep1	2hpf	47.94
088c5981-1fa7-4071-be0f-2e2f5b155b34	ENSDARG00000035171	protein_coding	btg4	Rep1	2hpf	6.88
088c8217-65ad-4e3e-ae6e-1a48d24503ff	ENSDARG00000055250	protein_coding	ccnp	Rep1	2hpf	32.86
088d8f3d-fb8a-4f9c-bb6a-15af20e30aab	ENSDARG00000063905	protein_coding	COX1	Rep1	2hpf	32.62
08917674-2811-420f-984d-62f3d17babbe	ENSDARG00000076439	protein_coding	ppp4cb	Rep1	2hpf	82.54
0893027c-53cd-4250-b6a4-8989ed60fa86	ENSDARG00000020043	protein_coding	cnot8	Rep1	2hpf	133.07
08931e73-0539-4a1e-bc1f-1f42e61df38e	ENSDARG00000006257	protein_coding	vldlr	Rep1	2hpf	12.8
0893cbd8-8546-477a-909f-4e5af91400c8	ENSDARG00000045910	protein_coding	tmem181	Rep1	2hpf	7.45
0899510a-e953-4ae5-ae87-57b76b4a3b39	ENSDARG00000099022	protein_coding	faua	Rep1	2hpf	18.87
08996d30-db12-4315-ab25-5dc9a39c267c	ENSDARG00000054799	protein_coding	rpl9	Rep1	2hpf	0
089c2814-899f-4026-91cb-23c5a73a61f8	ENSDARG00000027689	protein_coding	pold1	Rep1	2hpf	10.67
089c2988-4e80-42ec-9524-3e50cbaa251a	ENSDARG00000056378	protein_coding	ifi30	Rep1	2hpf	33.21
089c85fd-bfd7-4113-a2d3-2eed142b6e28	ENSDARG00000069065	protein_coding	btg3	Rep1	2hpf	40.89
089cd53e-efc4-4531-812c-3244bf4d07c8	ENSDARG00000078326	protein_coding	arhgap10	Rep1	2hpf	17.2
089d0e46-5cfc-4dfa-a39a-3ebbd30f07a9	ENSDARG00000014731	protein_coding	cacybp	Rep1	2hpf	22.27
08a04128-a464-4c45-8ffb-ed85feb194e3	ENSDARG00000007465	protein_coding	tdrd1	Rep1	2hpf	20.76
08a06ab4-2c3d-441d-858d-903cc3a885bd	ENSDARG00000016484	protein_coding	dkc1	Rep1	2hpf	17.86
08a092cd-7f61-402f-8f36-44671c4a6c5a	ENSDARG00000099439	protein_coding	serp1	Rep1	2hpf	33.37
08a1e7a4-61c2-48e0-b44e-ab7706682c4e	ENSDARG00000101060	protein_coding	gcna	Rep1	2hpf	62.13
08a29f4c-0bb5-4ccb-b752-b96412d968da	ENSDARG00000043154	protein_coding	ucp2	Rep1	2hpf	186.93
08a3fc57-575a-412c-a5e0-b044d46f548a	ENSDARG00000098739	protein_coding	h2af1al	Rep1	2hpf	61.98
08a408f5-bf12-4228-ba34-10c463edf0f7	ENSDARG00000006580	protein_coding	cldnd	Rep1	2hpf	18.52
08a59a86-4ba0-40bb-afd5-1d4ce7756dff	ENSDARG00000102531	protein_coding	anapc11	Rep1	2hpf	17.66
08a66cf4-20fd-47e0-af77-ae92e657adfc	ENSDARG00000025043	protein_coding	trip13	Rep1	2hpf	7.76
08a939e8-cb83-4ee1-b413-bf7e0e0c9e85	ENSDARG00000034957	protein_coding	hddc2	Rep1	2hpf	135.8
08abf3cd-c0d8-40cd-bdf4-6c25b8583d36	ENSDARG00000028198	protein_coding	ube2v2	Rep1	2hpf	26.35
08acceb5-f9b5-454c-a18c-413581cf3c36	ENSDARG00000028295	protein_coding	mkrn4	Rep1	2hpf	108.1
08ae1e89-9d26-4797-9890-741e265fa409	ENSDARG00000033738	protein_coding	zgc:153867	Rep1	2hpf	15.43
08aec197-1c23-4761-a4d0-a908e71e7b6d	ENSDARG00000046157	protein_coding	zgc:114188	Rep1	2hpf	49.14
08b170a6-72b7-4788-aa6a-b42fe9800db2	ENSDARG00000063905	protein_coding	COX1	Rep1	2hpf	69.84
08b22955-6b4e-4620-9a53-89435b2c5cdd	ENSDARG00000018562	protein_coding	cope	Rep1	2hpf	24.05
08b54233-878d-4633-a203-85c88a8c893d	ENSDARG00000003961	protein_coding	parp3	Rep1	2hpf	46.23
08b57d4b-51ea-4ea3-9914-8d4d084927f7	ENSDARG00000038066	protein_coding	kpna2	Rep1	2hpf	8.63
08b6c1de-c64c-4bdb-b73f-46e2101ed258	ENSDARG00000056089	protein_coding	nrbp1	Rep1	2hpf	108.47
08b7e853-81a0-4689-a7fa-259395de00ab	ENSDARG00000002304	protein_coding	gins2	Rep1	2hpf	27.51
08bb05b5-a942-457d-96a6-0e11e5fbb882	ENSDARG00000104170	protein_coding	si:dkey-208k4.2	Rep1	2hpf	32.56
08bc68a5-b303-431d-ada8-32148c3786d6	ENSDARG00000043236	protein_coding	ccna1	Rep1	2hpf	19.24
08bc9d18-3f0f-43ef-82ce-5650b7228099	ENSDARG00000070046	protein_coding	eny2	Rep1	2hpf	80.96
08bd3deb-5cba-4be4-adac-073730e029be	ENSDARG00000035890	protein_coding	fuca1.1	Rep1	2hpf	68.48
08bddc39-c0dd-456d-84e8-ed52f6376a44	ENSDARG00000055120	protein_coding	ctsba	Rep1	2hpf	38.41
08be68eb-9a60-4f82-bd79-645abe758fb6	ENSDARG00000103618	protein_coding	btr18	Rep1	2hpf	4.7
08c00295-1fe4-4acd-943c-1120bcfb4435	ENSDARG00000026654	protein_coding	gosr1	Rep1	2hpf	59.79
08c07981-fdc8-424c-bc03-a7f1b92e861a	ENSDARG00000005134	protein_coding	psmd11b	Rep1	2hpf	106.05
08c1e7a2-2630-4b84-be07-7e4b6349ba7a	ENSDARG00000063905	protein_coding	COX1	Rep1	2hpf	71.65
08c22a4a-c16d-42d2-9806-787a0146a9a4	ENSDARG00000090854	protein_coding	lsm11	Rep1	2hpf	19.35
08c26ebf-e76f-477a-bac6-28a85586a8c7	ENSDARG00000045691	protein_coding	zcrb1	Rep1	2hpf	60.76
[truncated: 528,484+ more rows]

## Sheet: Ext_Data_Fig3i-j
Source Data for Extended Data Figure 3i-j
Gene_Name	symbol	Timepoint	Median_Length_Nano3pseq	Transcript.ID	Median_Length_Palseq
ENSDARG00000000069	dap	2hpf	101.98	ENSDART00000000070	83.6
ENSDARG00000000103	myh10	2hpf	25.62	ENSDART00000151114	27.1
ENSDARG00000000394	matr3l1.1	2hpf	110.435	ENSDART00000144168	74.7
ENSDARG00000000529	ofd1	2hpf	69.18	ENSDART00000000552	48.1
ENSDARG00000000540	asdurf	2hpf	56.815	ENSDART00000131681	53.3
ENSDARG00000000631	ptpn4a	2hpf	27.48	ENSDART00000000670	18.9
ENSDARG00000000729	daxx	2hpf	63.39	ENSDART00000123443	34.6
ENSDARG00000000779	scfd1	2hpf	34.12	ENSDART00000134735	23.3
ENSDARG00000000853	dstyk	2hpf	81.975	ENSDART00000106645	82.6
ENSDARG00000000857	mapk14a	2hpf	48.395	ENSDART00000040362	31
ENSDARG00000000887	zgc:56699	2hpf	116.805	ENSDART00000000992	97.9
ENSDARG00000000966	ncor2	2hpf	63.355	ENSDART00000051139	19
ENSDARG00000001057	bysl	2hpf	0	ENSDART00000001201	13.5
ENSDARG00000001210	arl14ep	2hpf	20.865	ENSDART00000001376	15.3
ENSDARG00000001241	puf60b	2hpf	48.44	ENSDART00000038487	29
ENSDARG00000001244	srrm1	2hpf	97.7	ENSDART00000121848	62.2
ENSDARG00000001313	g2e3	2hpf	32.77	ENSDART00000001444	17.5
ENSDARG00000001578	echs1	2hpf	21.245	ENSDART00000001830	24.4
ENSDARG00000001729	strn3	2hpf	7.97	ENSDART00000126967	15.1
ENSDARG00000001754	noc2l	2hpf	28.84	ENSDART00000091662	23.2
ENSDARG00000001788	atp5po	2hpf	14.68	ENSDART00000005879	10.8
ENSDARG00000001890	stt3b	2hpf	71.05	ENSDART00000102525	41.4
ENSDARG00000001940	dnajc1	2hpf	87.95	ENSDART00000079518	76.3
ENSDARG00000002016	ppil2	2hpf	64.07	ENSDART00000051663	23.2
ENSDARG00000002168	tra2b	2hpf	122.95	ENSDART00000021266	86.1
ENSDARG00000002184	igbp1	2hpf	45.965	ENSDART00000006899	21.7
ENSDARG00000002215	rtca	2hpf	55.25	ENSDART00000021666	16.3
ENSDARG00000002220	C5H9orf78	2hpf	26.065	ENSDART00000015076	19.2
ENSDARG00000002267	dcaf13	2hpf	24.58	ENSDART00000015139	18.6
ENSDARG00000002271	zfand5b	2hpf	42.16	ENSDART00000024450	28.7
ENSDARG00000002305	me3	2hpf	125.05	ENSDART00000012385	111.8
ENSDARG00000002332	frmd6	2hpf	15.63	ENSDART00000024386	17
ENSDARG00000002339	sgf29	2hpf	15.48	ENSDART00000007726	16.3
ENSDARG00000002344	tubb4b	2hpf	22.385	ENSDART00000041279	20.2
ENSDARG00000002347	cyp11a1	2hpf	25.075	ENSDART00000024866	14.7
ENSDARG00000002369	UBB	2hpf	31.18	ENSDART00000035235	19.5
ENSDARG00000002401	gale	2hpf	27.9	ENSDART00000135569	17.7
ENSDARG00000002403	nusap1	2hpf	39.78	ENSDART00000003314	19.8
ENSDARG00000002479	ercc6l	2hpf	33.81	ENSDART00000015401	26.5
ENSDARG00000002506	C7H16orf87	2hpf	8.48	ENSDART00000018972	9.6
ENSDARG00000002536	tm9sf4	2hpf	91.86	ENSDART00000006765	54.6
ENSDARG00000002538	smu1a	2hpf	127.16	ENSDART00000098346	114.8
ENSDARG00000002552	mapkapk2a	2hpf	89.68	ENSDART00000027532	32.8
ENSDARG00000002591	ruvbl1	2hpf	62.45	ENSDART00000011931	39.3
ENSDARG00000002685	fam113	2hpf	79.45	ENSDART00000012483	59.1
ENSDARG00000002710	ncl	2hpf	47.95	ENSDART00000017188	22.8
ENSDARG00000002720	utp15	2hpf	24.85	ENSDART00000127397	15.5
ENSDARG00000002745	tdh	2hpf	20.54	ENSDART00000147105	17.1
ENSDARG00000002791	atp1a1a.1	2hpf	59.285	ENSDART00000081047	45.1
ENSDARG00000002792	arcn1a	2hpf	71.55	ENSDART00000014666	26.7
ENSDARG00000002826	cep57l1	2hpf	25.4	ENSDART00000048537	18.4
ENSDARG00000002949	ppp6c	2hpf	68.63	ENSDART00000007458	38
ENSDARG00000002967	pdap1b	2hpf	25.4	ENSDART00000018626	21.1
ENSDARG00000002991	cep135	2hpf	25.72	ENSDART00000121585	26.9
ENSDARG00000003032	eif4a1b	2hpf	19.565	ENSDART00000011878	24
ENSDARG00000003098	kdm5bb	2hpf	86.77	ENSDART00000005583	21.8
ENSDARG00000003127	zgc:123105	2hpf	42.76	ENSDART00000007675	28.7
ENSDARG00000003151	skp1	2hpf	134.2	ENSDART00000008454	111.7
ENSDARG00000003153	nudt21	2hpf	66.005	ENSDART00000023721	40
ENSDARG00000003189	psmd1	2hpf	30.985	ENSDART00000144100	28.3
ENSDARG00000003205	ngly1	2hpf	73.72	ENSDART00000019206	39.6
ENSDARG00000003217	urb2	2hpf	54.925	ENSDART00000138747	28.2
ENSDARG00000003235	nup88	2hpf	46.96	ENSDART00000023123	39
ENSDARG00000003382	cwc25	2hpf	27.05	ENSDART00000100924	31
ENSDARG00000003526	psma5	2hpf	27.75	ENSDART00000020655	17.6
ENSDARG00000003531	tcea1	2hpf	102.88	ENSDART00000101861	73.2
ENSDARG00000003564	dohh	2hpf	20.575	ENSDART00000018515	20.9
ENSDARG00000003570	hsp90b1	2hpf	14.005	ENSDART00000004879	20.9
ENSDARG00000003599	rpl3	2hpf	34.67	ENSDART00000011251	9.9
ENSDARG00000003641	tfg	2hpf	33.165	ENSDART00000013591	39.2
ENSDARG00000003655	tmem59l	2hpf	95.595	ENSDART00000027345	24.4
ENSDARG00000003681	eif5	2hpf	40.645	ENSDART00000019476	45.9
ENSDARG00000003693	hars	2hpf	50.61	ENSDART00000141471	39.5
ENSDARG00000003695	vdac3	2hpf	40.58	ENSDART00000134044	31.8
ENSDARG00000003701	cldng	2hpf	18.055	ENSDART00000015547	20.9
ENSDARG00000003749	polb	2hpf	32.39	ENSDART00000002764	18.7
ENSDARG00000003789	dennd5b	2hpf	77.69	ENSDART00000079461	27.6
ENSDARG00000003795	idh2	2hpf	22.32	ENSDART00000004692	21.1
ENSDARG00000003845	chm	2hpf	73.49	ENSDART00000005479	36.3
ENSDARG00000003910	med13b	2hpf	42.76	ENSDART00000152355	34.1
ENSDARG00000003920	setb	2hpf	54.635	ENSDART00000023834	51.9
ENSDARG00000003931	cndp2	2hpf	69.42	ENSDART00000143457	28.9
ENSDARG00000003938	rpa1	2hpf	33.63	ENSDART00000032880	17
ENSDARG00000003952	pfn2	2hpf	42.87	ENSDART00000104687	28.3
ENSDARG00000003968	larp6b	2hpf	20.885	ENSDART00000004483	13.3
ENSDARG00000003974	spoplb	2hpf	28.355	ENSDART00000109418	29.9
ENSDARG00000004037	cog2	2hpf	42.95	ENSDART00000026189	26.7
ENSDARG00000004046	phf6	2hpf	20.23	ENSDART00000006463	18.2
ENSDARG00000004094	acsbg2	2hpf	20.635	ENSDART00000124809	18.6
ENSDARG00000004160	reep3b	2hpf	57.21	ENSDART00000021628	38.2
ENSDARG00000004161	ik	2hpf	35.35	ENSDART00000012396	21.6
ENSDARG00000004189	cbx1a	2hpf	96.115	ENSDART00000143088	39.8
ENSDARG00000004280	seh1l	2hpf	101.44	ENSDART00000013865	24.1
ENSDARG00000004297	irf2bpl	2hpf	10.535	ENSDART00000015418	27.1
ENSDARG00000004427	dpy30	2hpf	119.02	ENSDART00000024743	94.4
ENSDARG00000004452	tardbpl	2hpf	112.16	ENSDART00000027255	38.6
ENSDARG00000004460	desi2	2hpf	132.235	ENSDART00000034935	97.9
ENSDARG00000004527	pin4	2hpf	13.31	ENSDART00000026846	15.8
ENSDARG00000004529	zgc:173742	2hpf	120.635	ENSDART00000006628	79.3
ENSDARG00000004576	plk4	2hpf	13.75	ENSDART00000043866	13.9
ENSDARG00000004581	sel1l	2hpf	93.17	ENSDART00000012816	71
ENSDARG00000004692	nabp1a	2hpf	37.38	ENSDART00000007914	32.4
ENSDARG00000004706	syf2	2hpf	35.695	ENSDART00000099950	29.5
ENSDARG00000004713	mad2l1	2hpf	19.65	ENSDART00000028017	15.5
ENSDARG00000004726	trappc11	2hpf	45.115	ENSDART00000054809	28.8
ENSDARG00000004754	hspa4a	2hpf	22.23	ENSDART00000021037	20
ENSDARG00000004757	ybx1	2hpf	82.02	ENSDART00000024320	65.5
ENSDARG00000004785	cops2	2hpf	28.76	ENSDART00000006124	24.9
ENSDARG00000004806	grwd1	2hpf	21.14	ENSDART00000121998	21.1
ENSDARG00000004866	mindy1	2hpf	25.08	ENSDART00000147491	22.5
ENSDARG00000004906	stip1	2hpf	23.33	ENSDART00000112488	20.1
ENSDARG00000004925	immp2l	2hpf	55.05	ENSDART00000141481	38.9
ENSDARG00000004937	skp2	2hpf	72.465	ENSDART00000101751	29.3
ENSDARG00000004956	zmat2	2hpf	73	ENSDART00000007412	36.5
ENSDARG00000005015	tspy	2hpf	56.33	ENSDART00000007482	29.3
ENSDARG00000005098	zgc:86764	2hpf	38.01	ENSDART00000135472	25.6
ENSDARG00000005108	oclna	2hpf	119.495	ENSDART00000002622	75.4
ENSDARG00000005122	atp2a2b	2hpf	88.27	ENSDART00000047201	32.2
ENSDARG00000005128	rnaseh2b	2hpf	17.19	ENSDART00000015377	12.3
ENSDARG00000005172	dynll2b	2hpf	130.61	ENSDART00000020174	70.1
ENSDARG00000005191	ahcy	2hpf	23.51	ENSDART00000018523	18.6
ENSDARG00000005230	ssr2	2hpf	20.44	ENSDART00000149169	18.2
ENSDARG00000005236	srcap	2hpf	79.7	ENSDART00000153426	47.8
ENSDARG00000005246	asb3	2hpf	22.62	ENSDART00000021298	22.6
ENSDARG00000005254	kdelr2a	2hpf	78.28	ENSDART00000027630	30.3
ENSDARG00000005274	rad52	2hpf	14.07	ENSDART00000079012	17.7
ENSDARG00000005350	dip2ba	2hpf	67.2	ENSDART00000019521	37.4
ENSDARG00000005382	prdm9	2hpf	29.17	ENSDART00000027321	25.6
ENSDARG00000005423	pgam1a	2hpf	28.15	ENSDART00000008287	21.4
ENSDARG00000005451	gdi2	2hpf	12.455	ENSDART00000008584	19.4
ENSDARG00000005454	tacc3	2hpf	8.665	ENSDART00000002750	9
ENSDARG00000005456	katnb1	2hpf	101.815	ENSDART00000014632	87.7
ENSDARG00000005458	csnk1g2a	2hpf	80.55	ENSDART00000056921	47
ENSDARG00000005462	kif4	2hpf	21.28	ENSDART00000026178	16.8
ENSDARG00000005513	naca	2hpf	15.745	ENSDART00000144800	20.7
ENSDARG00000005536	ubr7	2hpf	85.62	ENSDART00000024595	51
ENSDARG00000005540	xpo7	2hpf	25.705	ENSDART00000145264	21.6
ENSDARG00000005551	hnrnph1l	2hpf	111.19	ENSDART00000015636	83.9
ENSDARG00000005606	paxip1	2hpf	58.54	ENSDART00000144672	27.5
ENSDARG00000005619	nek2	2hpf	19.63	ENSDART00000003248	19
ENSDARG00000005643	gcat	2hpf	32.765	ENSDART00000007398	22.4
ENSDARG00000005675	sec61a1l	2hpf	20.9	ENSDART00000049425	17.5
ENSDARG00000005699	ddx19	2hpf	78.31	ENSDART00000009788	65.2
ENSDARG00000005738	rpf1	2hpf	13.56	ENSDART00000143436	27.9
ENSDARG00000005772	tsr2	2hpf	20.91	ENSDART00000025214	14.8
ENSDARG00000005774	ddx3xb	2hpf	72.055	ENSDART00000102148	38.2
ENSDARG00000005791	rpl28	2hpf	34.595	ENSDART00000012055	27.7
ENSDARG00000005823	slc39a10	2hpf	103.805	ENSDART00000037025	90.4
ENSDARG00000005827	eif2s1a	2hpf	19.52	ENSDART00000006058	19.6
ENSDARG00000005840	got2b	2hpf	15.82	ENSDART00000007767	12.4
ENSDARG00000005870	mmadhc	2hpf	12.63	ENSDART00000012478	19.2
ENSDARG00000005926	ak2	2hpf	11.895	ENSDART00000003167	13.7
ENSDARG00000005941	clul1	2hpf	74.77	ENSDART00000027090	40.8
ENSDARG00000005945	sart1	2hpf	94.04	ENSDART00000012855	81.5
ENSDARG00000006003	mycla	2hpf	58.73	ENSDART00000013961	43.6
ENSDARG00000006019	tktb	2hpf	35.56	ENSDART00000005021	23.4
ENSDARG00000006040	cyp20a1	2hpf	21.83	ENSDART00000019325	13.1
ENSDARG00000006112	myof	2hpf	33.29	ENSDART00000144283	18.5
ENSDARG00000006124	kdm5c	2hpf	32.38	ENSDART00000127053	25.6
ENSDARG00000006125	csnk1db	2hpf	42.04	ENSDART00000021491	20.2
ENSDARG00000006200	eif4g1a	2hpf	13.72	ENSDART00000087107	18.8
ENSDARG00000006225	ddx39aa	2hpf	144	ENSDART00000014727	106.4
ENSDARG00000006235	brms1la	2hpf	40.73	ENSDART00000003418	21.2
ENSDARG00000006240	slc27a1a	2hpf	53.175	ENSDART00000018908	45.4
ENSDARG00000006242	ptp4a1	2hpf	35.63	ENSDART00000129843	38.6
ENSDARG00000006257	vldlr	2hpf	12.8	ENSDART00000023766	15.5
ENSDARG00000006260	tuba8l4	2hpf	13.885	ENSDART00000039443	11.8
ENSDARG00000006283	waslb	2hpf	17.25	ENSDART00000028016	18.5
ENSDARG00000006316	rpl23a	2hpf	27.1	ENSDART00000003001	35.7
ENSDARG00000006353	itga5	2hpf	118.5	ENSDART00000018301	55.1
ENSDARG00000006385	triobpb	2hpf	50.96	ENSDART00000031823	47.4
ENSDARG00000006392	exosc9	2hpf	20.805	ENSDART00000002886	24.6
ENSDARG00000006399	ywhae1	2hpf	80.06	ENSDART00000032306	82.2
ENSDARG00000006408	hmgb3b	2hpf	20.75	ENSDART00000024750	20.8
ENSDARG00000006413	rpl38	2hpf	39.54	ENSDART00000021069	22.5
ENSDARG00000006434	polr1e	2hpf	9.33	ENSDART00000054574	11.2
ENSDARG00000006477	ddi2	2hpf	69.47	ENSDART00000017859	98.1
ENSDARG00000006524	supt6h	2hpf	124.555	ENSDART00000028007	121
ENSDARG00000006580	cldnd	2hpf	38.84	ENSDART00000021620	22.4
ENSDARG00000006600	lsm14aa	2hpf	66.77	ENSDART00000023453	70.6
ENSDARG00000006604	nectin3b	2hpf	13.36	ENSDART00000147593	21
ENSDARG00000006624	ppp2r2ab	2hpf	19.32	ENSDART00000138334	29.5
ENSDARG00000006642	drg2	2hpf	23.87	ENSDART00000025285	18.1
ENSDARG00000006666	bud13	2hpf	22.09	ENSDART00000065544	29.8
ENSDARG00000006691	rpl12	2hpf	70.775	ENSDART00000008807	53
ENSDARG00000006766	snd1	2hpf	31.36	ENSDART00000040405	15.3
ENSDARG00000006782	rb1	2hpf	47.74	ENSDART00000024309	37.9
ENSDARG00000006900	impdh2	2hpf	17.09	ENSDART00000009178	16.1
ENSDARG00000006924	fbxo38	2hpf	6.82	ENSDART00000020625	11.3
ENSDARG00000007065	mrps18b	2hpf	17.11	ENSDART00000023074	18.6
ENSDARG00000007092	xab2	2hpf	17.73	ENSDART00000011780	26.8
ENSDARG00000007098	itm2ba	2hpf	83.17	ENSDART00000028008	41.1
ENSDARG00000007099	cx43.4	2hpf	125.74	ENSDART00000009790	72.8
ENSDARG00000007179	sash1a	2hpf	32.13	ENSDART00000046841	23.6
ENSDARG00000007196	rae1	2hpf	34.61	ENSDART00000020333	28.8
ENSDARG00000007198	mta1	2hpf	87.23	ENSDART00000045583	21.2
ENSDARG00000007216	abce1	2hpf	37.43	ENSDART00000015777	21.4
ENSDARG00000007231	ryk	2hpf	43.03	ENSDART00000128985	25.9
ENSDARG00000007278	ect2	2hpf	9.025	ENSDART00000081827	9.6
ENSDARG00000007279	yipf5	2hpf	26.18	ENSDART00000008593	33.5
ENSDARG00000007294	aco2	2hpf	132.43	ENSDART00000149180	43.1
ENSDARG00000007315	tmpoa	2hpf	85.6	ENSDART00000016690	52.1
ENSDARG00000007320	rpl7	2hpf	21.29	ENSDART00000019149	28.5
ENSDARG00000007323	chmp4bb	2hpf	98.165	ENSDART00000015193	24
ENSDARG00000007369	tcf7l1b	2hpf	18.5	ENSDART00000051825	16.9
ENSDARG00000007377	odc1	2hpf	127.71	ENSDART00000149039	85.9
ENSDARG00000007385	cct7	2hpf	36.305	ENSDART00000006802	21
ENSDARG00000007387	irf2a	2hpf	60.06	ENSDART00000149984	22.7
ENSDARG00000007405	strap	2hpf	68.61	ENSDART00000124627	47.3
ENSDARG00000007438	ube2ib	2hpf	90.06	ENSDART00000022999	58.3
ENSDARG00000007443	fbxl18	2hpf	26.22	ENSDART00000103644	29.1
ENSDARG00000007449	slc25a39	2hpf	14.63	ENSDART00000014021	12.5
ENSDARG00000007485	epc2	2hpf	67.13	ENSDART00000021672	23.7
ENSDARG00000007494	st3gal8	2hpf	27.1	ENSDART00000123094	23.9
ENSDARG00000007526	ndufs2	2hpf	16.61	ENSDART00000108787	19.4
ENSDARG00000007630	mkrn2	2hpf	26.965	ENSDART00000130504	19.9
ENSDARG00000007657	ccnh	2hpf	23.98	ENSDART00000145665	27.1
ENSDARG00000007693	nfkbiab	2hpf	13.74	ENSDART00000016597	17.8
ENSDARG00000007708	nsa2	2hpf	4.96	ENSDART00000021976	9.5
ENSDARG00000007720	sub1b	2hpf	20.74	ENSDART00000011229	132.1
ENSDARG00000007737	zyg11	2hpf	17.92	ENSDART00000104112	15.4
ENSDARG00000007744	tsr1	2hpf	24.28	ENSDART00000052645	21
ENSDARG00000007751	lmnl3	2hpf	42.665	ENSDART00000023944	25.8
ENSDARG00000007791	ppp2r1ba	2hpf	119.45	ENSDART00000135344	36.1
ENSDARG00000007836	ctsla	2hpf	114.78	ENSDART00000122288	87.9
ENSDARG00000007863	tra2a	2hpf	61.05	ENSDART00000008595	28.3
ENSDARG00000007989	nedd8	2hpf	27.135	ENSDART00000018580	21.5
ENSDARG00000008020	med31	2hpf	39.96	ENSDART00000124416	30.2
ENSDARG00000008022	kif18a	2hpf	63.525	ENSDART00000023568	32.8
ENSDARG00000008032	sart3	2hpf	43.31	ENSDART00000124545	22
ENSDARG00000008049	si:dkey-42i9.4	2hpf	110.32	ENSDART00000013933	98.7
ENSDARG00000008068	tma16	2hpf	39.01	ENSDART00000005733	31
ENSDARG00000008097	srsf9	2hpf	129.215	ENSDART00000125188	132.1
ENSDARG00000008105	mettl2a	2hpf	82.105	ENSDART00000007857	68.1
ENSDARG00000008119	si:ch211-195d17.2	2hpf	27.59	ENSDART00000131219	18
ENSDARG00000008155	sms	2hpf	91.42	ENSDART00000114081	24.8
ENSDARG00000008184	mia3	2hpf	150.66	ENSDART00000060505	137.7
ENSDARG00000008188	sf1	2hpf	38.16	ENSDART00000126037	28.9
ENSDARG00000008237	sars1	2hpf	20.525	ENSDART00000003296	20.3
ENSDARG00000008255	cnot6a	2hpf	40.91	ENSDART00000031028	22.6
ENSDARG00000008278	rcor2	2hpf	109.98	ENSDART00000002961	78.1
ENSDARG00000008292	eif2s3	2hpf	17.975	ENSDART00000023833	16
ENSDARG00000008363	mcl1b	2hpf	62.58	ENSDART00000149520	29.1
ENSDARG00000008370	csnk1da	2hpf	11.135	ENSDART00000025326	14
ENSDARG00000008380	brd7	2hpf	42.72	ENSDART00000143300	36.5
ENSDARG00000008383	arpc1a	2hpf	54.745	ENSDART00000014729	28.7
ENSDARG00000008395	snupn	2hpf	117.72	ENSDART00000012820	85.9
ENSDARG00000008447	fkbp4	2hpf	78.93	ENSDART00000149350	41.2
ENSDARG00000008480	trmt61a	2hpf	30.87	ENSDART00000130832	54
ENSDARG00000008494	myl6	2hpf	49.53	ENSDART00000135631	32.3
ENSDARG00000008502	pno1	2hpf	14.31	ENSDART00000010261	20.2
ENSDARG00000008551	pole3	2hpf	93.78	ENSDART00000007512	46
ENSDARG00000008732	zgc:66479	2hpf	65.67	ENSDART00000011970	45.2
ENSDARG00000008740	esf1	2hpf	21.68	ENSDART00000146612	22.8
ENSDARG00000008748	ube2na	2hpf	45.765	ENSDART00000014188	29.3
ENSDARG00000008765	tmed5	2hpf	111.07	ENSDART00000002463	30.3
ENSDARG00000008785	dldh	2hpf	23.59	ENSDART00000006709	22.5
ENSDARG00000008803	marcksb	2hpf	168.185	ENSDART00000002932	144.4
ENSDARG00000008816	glud1a	2hpf	44.25	ENSDART00000016946	32.1
ENSDARG00000008859	mylipa	2hpf	42.36	ENSDART00000013497	25.9
ENSDARG00000008904	smarca2	2hpf	49.48	ENSDART00000041412	25.4
ENSDARG00000008936	sec11a	2hpf	59.19	ENSDART00000008013	37.4
ENSDARG00000009001	pdia6	2hpf	27.875	ENSDART00000020252	18.1
ENSDARG00000009133	myo1eb	2hpf	24.64	ENSDART00000044971	20
ENSDARG00000009170	ctr9	2hpf	77.18	ENSDART00000021317	47.8
ENSDARG00000009212	ppiaa	2hpf	44.85	ENSDART00000025620	25.3
ENSDARG00000009253	rtraf	2hpf	18.55	ENSDART00000005355	18.6
ENSDARG00000009273	ppm1da	2hpf	40.46	ENSDART00000023842	25.3
ENSDARG00000009285	rpl15	2hpf	31.575	ENSDART00000141397	21.9
ENSDARG00000009336	aif1l	2hpf	122.14	ENSDART00000009500	19.5
ENSDARG00000009342	txndc5	2hpf	64.67	ENSDART00000145815	29.9
ENSDARG00000009346	caprin1a	2hpf	110.275	ENSDART00000128110	52.7
ENSDARG00000009436	ubxn7	2hpf	32.07	ENSDART00000017852	19.5
ENSDARG00000009447	atp5mc3b	2hpf	6.27	ENSDART00000005903	10.4
ENSDARG00000009494	xrcc1	2hpf	18.145	ENSDART00000020033	21.1
ENSDARG00000009505	prelid3b	2hpf	36.435	ENSDART00000008243	24.8
ENSDARG00000009534	wls	2hpf	112.16	ENSDART00000016369	82.5
ENSDARG00000009640	psmb1	2hpf	13.9	ENSDART00000007231	14.9
ENSDARG00000009681	med27	2hpf	30.64	ENSDART00000005140	36
ENSDARG00000009693	llgl1	2hpf	120.86	ENSDART00000003511	68.3
ENSDARG00000009735	gigyf2	2hpf	20.51	ENSDART00000056277	28.1
ENSDARG00000009740	ppp1r7	2hpf	116.065	ENSDART00000022356	22.6
ENSDARG00000009753	sf3b6	2hpf	100.22	ENSDART00000017485	51.9
ENSDARG00000009806	smfn	2hpf	30.295	ENSDART00000003435	23.6
ENSDARG00000009862	dcps	2hpf	86.645	ENSDART00000016464	35.2
ENSDARG00000009864	ddx55	2hpf	20.18	ENSDART00000005168	15.8
ENSDARG00000009942	cdc6	2hpf	144.665	ENSDART00000011657	82.7
ENSDARG00000009953	med14	2hpf	70.29	ENSDART00000146314	21
ENSDARG00000010021	grpel1	2hpf	26.985	ENSDART00000016803	21.6
ENSDARG00000010051	ufd1l	2hpf	43.83	ENSDART00000034968	33.2
ENSDARG00000010113	ndufb8	2hpf	11.735	ENSDART00000105176	14.6
ENSDARG00000010149	atp5fa1	2hpf	21.32	ENSDART00000024199	16.3
ENSDARG00000010160	rps15a	2hpf	34.36	ENSDART00000128613	27.2
ENSDARG00000010194	eif4bb	2hpf	11.19	ENSDART00000128308	6.9
ENSDARG00000010246	prmt1	2hpf	166.17	ENSDART00000012630	135.9
ENSDARG00000010266	igf2bp3	2hpf	77.315	ENSDART00000010140	28.7
ENSDARG00000010280	clasp1a	2hpf	42.01	ENSDART00000102445	31.2
ENSDARG00000010281	xpo4	2hpf	74.11	ENSDART00000004108	49.7
ENSDARG00000010301	b4galt6	2hpf	30.93	ENSDART00000013343	24.9
ENSDARG00000010381	rnf2	2hpf	16.21	ENSDART00000017034	14
ENSDARG00000010481	bzw1a	2hpf	142.55	ENSDART00000013575	102
ENSDARG00000010487	sae1	2hpf	65.3	ENSDART00000011447	38.5
ENSDARG00000010516	rpl21	2hpf	31.9	ENSDART00000002595	21
ENSDARG00000010553	mmgt1	2hpf	113.56	ENSDART00000016592	78.6
ENSDARG00000010571	ezh2	2hpf	74.56	ENSDART00000024722	40.6
ENSDARG00000010673	trim16	2hpf	43.68	ENSDART00000008009	26.3
ENSDARG00000010717	chchd10	2hpf	16.27	ENSDART00000024858	15
ENSDARG00000010721	2006-09-01	2hpf	140.57	ENSDART00000137997	97.2
ENSDARG00000010732	xrcc4	2hpf	28.21	ENSDART00000024644	34.9
ENSDARG00000010745	dnaja2b	2hpf	30.16	ENSDART00000018735	16.7
ENSDARG00000010779	tlk2	2hpf	102.82	ENSDART00000006490	73.1
ENSDARG00000010792	cdc25b	2hpf	178.96	ENSDART00000020576	30.8
ENSDARG00000010946	cbsb	2hpf	145.59	ENSDART00000026275	129.6
ENSDARG00000010948	kif11	2hpf	5.82	ENSDART00000024194	11.7
ENSDARG00000010956	sh3glb1b	2hpf	51.165	ENSDART00000045933	37.9
ENSDARG00000010965	psma8	2hpf	22.455	ENSDART00000015479	16.5
ENSDARG00000011000	gtf2a1	2hpf	128.26	ENSDART00000006443	120.8
ENSDARG00000011079	wdr3	2hpf	20.705	ENSDART00000003648	12.6
ENSDARG00000011125	snrpb	2hpf	113.47	ENSDART00000011663	75.1
ENSDARG00000011146	uqcrb	2hpf	13.94	ENSDART00000150991	16.2
ENSDARG00000011157	arhgef18a	2hpf	55.25	ENSDART00000025841	20.9
ENSDARG00000011201	rplp2l	2hpf	46.87	ENSDART00000013690	43
ENSDARG00000011219	akt2	2hpf	14.415	ENSDART00000026767	13.3
ENSDARG00000011246	krr1	2hpf	7.58	ENSDART00000125815	15.8
ENSDARG00000011312	stk3	2hpf	116.34	ENSDART00000008698	74.3
ENSDARG00000011404	fen1	2hpf	15.32	ENSDART00000024224	17.5
ENSDARG00000011418	sigmar1	2hpf	32.05	ENSDART00000026383	25.9
ENSDARG00000011496	ppm1bb	2hpf	92.03	ENSDART00000011662	42.3
ENSDARG00000011506	lpcat1	2hpf	57.405	ENSDART00000103855	25.7
ENSDARG00000011510	rcc2	2hpf	72.75	ENSDART00000010647	45
ENSDARG00000011553	atp5pb	2hpf	5.77	ENSDART00000131616	11.2
ENSDARG00000011555	spag7	2hpf	120.485	ENSDART00000018792	49.2
ENSDARG00000011564	sfpq	2hpf	73.23	ENSDART00000017359	47.4
ENSDARG00000011613	rbm39a	2hpf	98.93	ENSDART00000135435	43.5
ENSDARG00000011648	snrpd1	2hpf	119.63	ENSDART00000013217	72.7
ENSDARG00000011662	chuk	2hpf	86.01	ENSDART00000027428	64.3
ENSDARG00000011665	aldoaa	2hpf	22.685	ENSDART00000146867	18.4
ENSDARG00000011740	u2af2b	2hpf	94.18	ENSDART00000023571	37.3
ENSDARG00000011764	ints13	2hpf	37.935	ENSDART00000017572	45.6
ENSDARG00000011921	txnl1	2hpf	104.42	ENSDART00000133976	36.7
ENSDARG00000011925	spns1	2hpf	117.585	ENSDART00000025324	69.1
ENSDARG00000011934	gyg1a	2hpf	42.37	ENSDART00000025962	23.2
ENSDARG00000012002	slc38a7	2hpf	109.02	ENSDART00000073839	110.3
ENSDARG00000012025	hs6st2	2hpf	23.58	ENSDART00000002250	18.6
ENSDARG00000012039	ttc26	2hpf	52.34	ENSDART00000032494	36.5
ENSDARG00000012040	rnf19a	2hpf	49.56	ENSDART00000024193	27
ENSDARG00000012073	kif15	2hpf	8.29	ENSDART00000099866	20.4
ENSDARG00000012140	ccnl1b	2hpf	27.46	ENSDART00000004899	23
ENSDARG00000012141	papolg	2hpf	51.83	ENSDART00000015154	34.4
ENSDARG00000012199	gpt2	2hpf	91.16	ENSDART00000115090	94.6
ENSDARG00000012215	umps	2hpf	17.99	ENSDART00000030995	14.9
ENSDARG00000012222	nup35	2hpf	84.23	ENSDART00000032344	80.4
ENSDARG00000012234	psme3	2hpf	150.655	ENSDART00000002835	103.6
ENSDARG00000012244	ube2e3	2hpf	5.715	ENSDART00000020550	20.2
ENSDARG00000012261	eftud2	2hpf	46.1	ENSDART00000017172	36.5
ENSDARG00000012274	eif4e1c	2hpf	50.71	ENSDART00000132073	23.4
ENSDARG00000012378	naa35	2hpf	46.35	ENSDART00000098707	24.3
ENSDARG00000012387	pdha1a	2hpf	16.95	ENSDART00000023784	18
ENSDARG00000012432	fam76b	2hpf	90.68	ENSDART00000024815	60.2
ENSDARG00000012450	vmp1	2hpf	84.76	ENSDART00000018461	83.4
ENSDARG00000012467	spint1b	2hpf	73.93	ENSDART00000008077	36
ENSDARG00000012485	aurka	2hpf	13.14	ENSDART00000008224	12.4
ENSDARG00000012495	mphosph10	2hpf	16.89	ENSDART00000004782	21.1
ENSDARG00000012505	u2af2a	2hpf	108.01	ENSDART00000124875	84.6
ENSDARG00000012553	rap1aa	2hpf	152.35	ENSDART00000050671	101.2
ENSDARG00000012572	polr3f	2hpf	22.605	ENSDART00000015512	14.7
ENSDARG00000012591	pdcd10b	2hpf	16.17	ENSDART00000019063	15.8
ENSDARG00000012672	gtf2e2	2hpf	41.86	ENSDART00000016488	31.2
ENSDARG00000012682	pfn2l	2hpf	67.46	ENSDART00000139064	23.6
ENSDARG00000012718	wee2	2hpf	95.78	ENSDART00000121699	59.3
ENSDARG00000012741	maco1b	2hpf	114.18	ENSDART00000074567	34.6
ENSDARG00000012777	nucks1b	2hpf	69.445	ENSDART00000016976	38
ENSDARG00000012827	mettl3	2hpf	55.795	ENSDART00000019699	60.7
ENSDARG00000012848	arih2	2hpf	24.535	ENSDART00000004521	21.2
ENSDARG00000012871	npepl1	2hpf	67.05	ENSDART00000024578	22
ENSDARG00000012874	snap23.1	2hpf	57.435	ENSDART00000025501	17.8
ENSDARG00000012887	znf143a	2hpf	33.575	ENSDART00000048104	21
ENSDARG00000012899	ddx49	2hpf	10.745	ENSDART00000007204	12.9
ENSDARG00000012942	itgb5	2hpf	51.11	ENSDART00000080005	30.7
ENSDARG00000012946	syap1	2hpf	33.54	ENSDART00000012234	16
ENSDARG00000012972	cfl1l	2hpf	31.35	ENSDART00000026464	37.7
ENSDARG00000012981	osbpl7	2hpf	55.25	ENSDART00000020667	43.5
ENSDARG00000012987	gpia	2hpf	16.16	ENSDART00000022437	18.4
ENSDARG00000013009	ubiad1	2hpf	8.045	ENSDART00000015554	14.3
ENSDARG00000013016	pole4	2hpf	42.04	ENSDART00000148246	29.5
ENSDARG00000013031	mta2	2hpf	121.765	ENSDART00000077113	63.8
ENSDARG00000013063	oxct1a	2hpf	41.81	ENSDART00000013434	30.4
ENSDARG00000013078	ywhaba	2hpf	43.805	ENSDART00000025940	17.3
ENSDARG00000013095	gclc	2hpf	117.1	ENSDART00000017148	93.4
ENSDARG00000013150	dhx16	2hpf	45.73	ENSDART00000006288	50
ENSDARG00000013161	zgc:55558	2hpf	98.37	ENSDART00000100961	71.9
ENSDARG00000013250	tars1	2hpf	14.21	ENSDART00000034523	14.1
ENSDARG00000013307	rpl19	2hpf	10.975	ENSDART00000121728	13.3
ENSDARG00000013333	ndufa10	2hpf	16.33	ENSDART00000010311	17
ENSDARG00000013351	cirbpb	2hpf	143.5	ENSDART00000105405	124.5
ENSDARG00000013434	hira	2hpf	12.925	ENSDART00000132164	16.9
ENSDARG00000013457	mtrex	2hpf	55.09	ENSDART00000026244	50.9
ENSDARG00000013472	nedd1	2hpf	61.05	ENSDART00000027740	27.9
ENSDARG00000013475	cct4	2hpf	8.43	ENSDART00000026409	21
ENSDARG00000013476	arhgef39	2hpf	76.255	ENSDART00000027756	50.8
ENSDARG00000013670	hyou1	2hpf	51.485	ENSDART00000100032	30.2
ENSDARG00000013705	ccm2	2hpf	49.03	ENSDART00000003834	21.3
ENSDARG00000013719	gtse1	2hpf	0	ENSDART00000022279	9.5
ENSDARG00000013732	vta1	2hpf	28.48	ENSDART00000067053	19.5
ENSDARG00000013763	rrbp1a	2hpf	45.23	ENSDART00000133073	23.4
ENSDARG00000013776	thop1	2hpf	11.225	ENSDART00000125619	20.3
ENSDARG00000013800	snrpd3	2hpf	133.58	ENSDART00000018475	108.4
ENSDARG00000013802	pcid2	2hpf	26.92	ENSDART00000018741	26.5
ENSDARG00000013822	anapc16	2hpf	86.68	ENSDART00000126362	22.4
ENSDARG00000013839	aldh3b1	2hpf	29.34	ENSDART00000020017	18.7
ENSDARG00000013863	fam133b	2hpf	42.785	ENSDART00000089547	22
ENSDARG00000013931	eif3m	2hpf	41.39	ENSDART00000010256	32.7
ENSDARG00000013938	psmb3	2hpf	12.025	ENSDART00000022499	18.4
ENSDARG00000013946	ivns1abpb	2hpf	82.53	ENSDART00000020136	49.2
ENSDARG00000013968	psap	2hpf	75.645	ENSDART00000130379	52.7
ENSDARG00000014003	stard8	2hpf	26.875	ENSDART00000127383	25.2
ENSDARG00000014008	cwc22	2hpf	15.78	ENSDART00000023684	22.9
ENSDARG00000014013	lbr	2hpf	58.265	ENSDART00000019145	38.5
ENSDARG00000014039	si:dkeyp-93d12.1	2hpf	72.335	ENSDART00000134066	83.7
ENSDARG00000014041	smarcad1a	2hpf	45.08	ENSDART00000091409	20
ENSDARG00000014047	cldn7b	2hpf	159.035	ENSDART00000006173	109.8
ENSDARG00000014159	mtdha	2hpf	22.9	ENSDART00000124246	29.5
ENSDARG00000014222	zgc:86598	2hpf	78.51	ENSDART00000020344	31.3
ENSDARG00000014230	dlst	2hpf	36.6	ENSDART00000016614	24.8
ENSDARG00000014244	rbmx	2hpf	134.77	ENSDART00000007927	110.7
ENSDARG00000014274	rfc2	2hpf	10.195	ENSDART00000122513	12.4
ENSDARG00000014303	vac14	2hpf	84.63	ENSDART00000009767	38.1
ENSDARG00000014366	luc7l3	2hpf	99.95	ENSDART00000101253	69.7
ENSDARG00000014463	usf1l	2hpf	54.375	ENSDART00000005263	39.7
ENSDARG00000014498	ythdf2	2hpf	58.29	ENSDART00000127043	37.9
ENSDARG00000014499	nutf2l	2hpf	12.865	ENSDART00000024208	11.1
ENSDARG00000014536	pfdn1	2hpf	124.11	ENSDART00000126621	112.5
ENSDARG00000014569	hnrnpr	2hpf	167.74	ENSDART00000027864	161.3
ENSDARG00000014571	ctnnb1	2hpf	112.3	ENSDART00000038495	103.3
ENSDARG00000014577	rhpn2	2hpf	12.27	ENSDART00000010046	12.2
ENSDARG00000014582	exoc3	2hpf	35.96	ENSDART00000009347	27.7
ENSDARG00000014591	ilf2	2hpf	126.1	ENSDART00000018255	90
ENSDARG00000014634	mbtps1	2hpf	27.925	ENSDART00000019861	20.9
ENSDARG00000014674	acsl3b	2hpf	155.445	ENSDART00000074968	103.8
ENSDARG00000014685	esco2	2hpf	56.645	ENSDART00000009164	32.8
ENSDARG00000014690	rps4x	2hpf	26.6	ENSDART00000128917	26.2
ENSDARG00000014692	znf622	2hpf	46.41	ENSDART00000022643	35.9
ENSDARG00000014731	cacybp	2hpf	22.27	ENSDART00000098734	15.2
ENSDARG00000014793	ehd1b	2hpf	57.39	ENSDART00000012717	30.5
ENSDARG00000014794	uqcrc2a	2hpf	6.125	ENSDART00000010395	12.5
ENSDARG00000014867	rpl8	2hpf	18.15	ENSDART00000140039	21.5
ENSDARG00000014898	ncbp2	2hpf	68.22	ENSDART00000008365	50.8
ENSDARG00000014914	lamp2	2hpf	55.33	ENSDART00000124242	28.3
ENSDARG00000014915	ndufab1b	2hpf	12.31	ENSDART00000022147	12.5
ENSDARG00000014943	kif23	2hpf	75.85	ENSDART00000012241	25.2
ENSDARG00000014966	ccdc82	2hpf	21.585	ENSDART00000017709	24.6
ENSDARG00000014986	acvr1l	2hpf	129.39	ENSDART00000127520	57.3
ENSDARG00000014994	tbp	2hpf	78.48	ENSDART00000016211	47.6
ENSDARG00000015070	pola2	2hpf	26.76	ENSDART00000025803	23
ENSDARG00000015111	ddx39ab	2hpf	147.055	ENSDART00000019957	100.1
ENSDARG00000015126	gorasp2	2hpf	9.88	ENSDART00000013743	14.9
ENSDARG00000015128	rpl27	2hpf	33.35	ENSDART00000140518	22.8
ENSDARG00000015239	prpf19	2hpf	155.13	ENSDART00000106593	102.6
ENSDARG00000015292	ube2g1a	2hpf	115.085	ENSDART00000005893	67.8
ENSDARG00000015310	pitpnbl	2hpf	33.815	ENSDART00000104338	24.1
ENSDARG00000015314	zc4h2	2hpf	43.435	ENSDART00000020908	29
ENSDARG00000015315	psmc5	2hpf	14.58	ENSDART00000106191	11
ENSDARG00000015325	u2af1	2hpf	85.78	ENSDART00000021191	66.5
ENSDARG00000015343	pgd	2hpf	82.345	ENSDART00000017728	55.8
ENSDARG00000015385	ndufs3	2hpf	16.53	ENSDART00000015682	15.3
ENSDARG00000015392	dhx15	2hpf	82.035	ENSDART00000081245	53.5
ENSDARG00000015394	thoc7	2hpf	71.985	ENSDART00000005639	55.3
ENSDARG00000015427	hdac1	2hpf	167.12	ENSDART00000051799	110.5
ENSDARG00000015472	gpc4	2hpf	13.69	ENSDART00000026569	22.2
ENSDARG00000015524	prps1a	2hpf	36.89	ENSDART00000003428	26.7
ENSDARG00000015538	znf207a	2hpf	161.96	ENSDART00000044859	115.5
ENSDARG00000015543	s100a1	2hpf	22.46	ENSDART00000148787	19.2
ENSDARG00000015551	fth1a	2hpf	22.92	ENSDART00000027329	20.2
ENSDARG00000015638	gemin2	2hpf	18.965	ENSDART00000149779	18.3
ENSDARG00000015649	rap2c	2hpf	111.645	ENSDART00000014095	98.7
ENSDARG00000015681	gsk3ab	2hpf	9.45	ENSDART00000024935	12.9
ENSDARG00000015707	dvl3a	2hpf	61.625	ENSDART00000097732	44.8
ENSDARG00000015709	hsd17b12a	2hpf	96.81	ENSDART00000005299	29.9
ENSDARG00000015757	tmem50a	2hpf	61.84	ENSDART00000019774	30.9
ENSDARG00000015805	cgnl1	2hpf	77.82	ENSDART00000129769	17.2
ENSDARG00000015823	vps26b	2hpf	51.73	ENSDART00000022015	25.6
ENSDARG00000015829	mov10a	2hpf	47.245	ENSDART00000064826	36
ENSDARG00000015851	pnn	2hpf	91.28	ENSDART00000012670	54.4
ENSDARG00000015905	lztr1	2hpf	52.1	ENSDART00000137705	42.2
ENSDARG00000015907	dcbld1	2hpf	68.28	ENSDART00000015801	32.7
ENSDARG00000015930	rwdd1	2hpf	19.93	ENSDART00000143928	21.2
ENSDARG00000015978	COX5B	2hpf	5.16	ENSDART00000020000	18.9
ENSDARG00000015990	hcfc1a	2hpf	129.875	ENSDART00000014945	54.5
ENSDARG00000015998	wdhd1	2hpf	31.09	ENSDART00000110507	18.4
ENSDARG00000016010	nup107	2hpf	83.59	ENSDART00000040033	43.4
ENSDARG00000016016	dbnlb	2hpf	29.25	ENSDART00000125241	26.9
ENSDARG00000016086	smurf1	2hpf	60.65	ENSDART00000004923	48.1
ENSDARG00000016117	exd2	2hpf	48.99	ENSDART00000111389	40.3
ENSDARG00000016153	dag1	2hpf	116.18	ENSDART00000004504	69
ENSDARG00000016156	fam53b	2hpf	37.72	ENSDART00000008312	27.3
ENSDARG00000016177	eif4enif1	2hpf	14.95	ENSDART00000133599	16.3
ENSDARG00000016200	trib3	2hpf	102.38	ENSDART00000036513	50.6
ENSDARG00000016304	tfdp1b	2hpf	64.01	ENSDART00000003317	31.5
ENSDARG00000016318	med7	2hpf	13.33	ENSDART00000015670	20
ENSDARG00000016350	cap1	2hpf	11.8	ENSDART00000006344	13.7
ENSDARG00000016399	riok1	2hpf	29.53	ENSDART00000022765	22.9
ENSDARG00000016470	anxa5b	2hpf	43	ENSDART00000019698	26
ENSDARG00000016484	dkc1	2hpf	39.305	ENSDART00000017176	20.8
ENSDARG00000016496	cdk8	2hpf	40.21	ENSDART00000007066	32.4
ENSDARG00000016514	gtf2h2	2hpf	58.345	ENSDART00000007587	48.2
ENSDARG00000016516	rbm8a	2hpf	82.56	ENSDART00000018253	49.9
ENSDARG00000016630	tprb	2hpf	94	ENSDART00000017941	57.3
ENSDARG00000016651	znf106a	2hpf	49.46	ENSDART00000132969	31.4
ENSDARG00000016664	rnf20	2hpf	22.14	ENSDART00000125309	21.1
ENSDARG00000016691	cd9b	2hpf	73.94	ENSDART00000026559	43
ENSDARG00000016710	rchy1	2hpf	14.33	ENSDART00000003273	15.6
ENSDARG00000016743	angel2	2hpf	88.34	ENSDART00000036371	42.2
ENSDARG00000016754	tbca	2hpf	37.39	ENSDART00000023997	29.8
ENSDARG00000016794	mtmr6	2hpf	24.95	ENSDART00000005845	25.7
ENSDARG00000016811	ints3	2hpf	14.33	ENSDART00000067793	27.5
ENSDARG00000016855	sf3b5	2hpf	117.06	ENSDART00000002244	107.9
ENSDARG00000016871	smarce1	2hpf	112.67	ENSDART00000011319	66.1
ENSDARG00000016889	eif3g	2hpf	23.5	ENSDART00000018071	15.8
ENSDARG00000016903	wdr5	2hpf	36.44	ENSDART00000019750	31
ENSDARG00000016904	bckdk	2hpf	110.185	ENSDART00000023676	36.7
ENSDARG00000016968	tmem214	2hpf	36.59	ENSDART00000128743	28
ENSDARG00000017049	adsl	2hpf	7.9	ENSDART00000023454	11.8
ENSDARG00000017093	emc8	2hpf	45.37	ENSDART00000129509	25.7
ENSDARG00000017126	ilvbl	2hpf	48.625	ENSDART00000016271	25
ENSDARG00000017143	brd9	2hpf	30.78	ENSDART00000009256	25.1
ENSDARG00000017180	npc1	2hpf	24.22	ENSDART00000103596	25.2
ENSDARG00000017219	pabpc1a	2hpf	46.095	ENSDART00000024729	49.9
ENSDARG00000017230	fbxw11b	2hpf	8.765	ENSDART00000019252	21.5
ENSDARG00000017272	eapp	2hpf	66.22	ENSDART00000021942	50.5
ENSDARG00000017294	gnai2b	2hpf	62.95	ENSDART00000079694	27.7
ENSDARG00000017315	larp7	2hpf	159.47	ENSDART00000101731	108.1
ENSDARG00000017445	eif3i	2hpf	25.66	ENSDART00000005119	26
ENSDARG00000017454	nup50	2hpf	95.655	ENSDART00000004739	40.6
ENSDARG00000017571	mccc2	2hpf	21.25	ENSDART00000022481	18.9
ENSDARG00000017658	gmppb	2hpf	16.76	ENSDART00000002826	12.3
ENSDARG00000017659	sephs2	2hpf	99.87	ENSDART00000004655	98.8
ENSDARG00000017675	utp4	2hpf	19.99	ENSDART00000010821	22.4
ENSDARG00000017703	paqr3a	2hpf	109.94	ENSDART00000020808	87.2
ENSDARG00000017708	lrrc40	2hpf	18.295	ENSDART00000022586	24
ENSDARG00000017740	sec63	2hpf	14.37	ENSDART00000021035	17.9
ENSDARG00000017744	smc2	2hpf	112.98	ENSDART00000109416	73.8
ENSDARG00000017762	srrt	2hpf	115.23	ENSDART00000018895	74.5
ENSDARG00000017772	mdh1aa	2hpf	22.52	ENSDART00000022290	25.7
ENSDARG00000017775	atp5mc3a	2hpf	51.47	ENSDART00000016417	24.7
ENSDARG00000017809	stard3	2hpf	119.385	ENSDART00000003634	46.3
ENSDARG00000017841	cand1	2hpf	103.36	ENSDART00000003694	26.8
ENSDARG00000017844	copz1	2hpf	30.91	ENSDART00000011201	16.8
ENSDARG00000017891	tcp1	2hpf	25.3	ENSDART00000126038	21.5
ENSDARG00000017985	C1H4orf33	2hpf	38.205	ENSDART00000138622	41.5
ENSDARG00000018022	msh2	2hpf	19.88	ENSDART00000002465	16.2
ENSDARG00000018049	sf3b2	2hpf	75.56	ENSDART00000015873	60
ENSDARG00000018061	neil1	2hpf	22.08	ENSDART00000014052	18.8
ENSDARG00000018110	pak4	2hpf	46.95	ENSDART00000009545	35.1
ENSDARG00000018145	mid1ip1l	2hpf	30.02	ENSDART00000003170	17.8
ENSDARG00000018165	depdc1a	2hpf	70.06	ENSDART00000049676	59.2
ENSDARG00000018174	gnai2a	2hpf	16.38	ENSDART00000128070	19.3
ENSDARG00000018190	get3	2hpf	68.39	ENSDART00000007079	24.8
ENSDARG00000018241	mfap1	2hpf	23.875	ENSDART00000028105	24
ENSDARG00000018272	wdr33	2hpf	15.53	ENSDART00000025131	12.9
ENSDARG00000018285	pdpk1b	2hpf	31.15	ENSDART00000003789	21
ENSDARG00000018319	arglu1b	2hpf	39.31	ENSDART00000013264	44
ENSDARG00000018325	taf5	2hpf	25.41	ENSDART00000015007	37.1
ENSDARG00000018328	rhocb	2hpf	19.72	ENSDART00000016696	22.4
ENSDARG00000018426	aldh7a1	2hpf	52.755	ENSDART00000122540	21.5
ENSDARG00000018461	zgc:56095	2hpf	23.8	ENSDART00000009687	18.5
ENSDARG00000018491	pdia4	2hpf	23.495	ENSDART00000018868	19.4
ENSDARG00000018494	smn1	2hpf	18.7	ENSDART00000028099	13.7
ENSDARG00000018559	kdm7ab	2hpf	75.64	ENSDART00000050379	28.8
ENSDARG00000018562	cope	2hpf	27.23	ENSDART00000004398	21.5
ENSDARG00000018574	sf3b4	2hpf	87.23	ENSDART00000004622	62.8
ENSDARG00000018618	cpsf6	2hpf	45.565	ENSDART00000082289	27.1
ENSDARG00000018627	arl5a	2hpf	24.95	ENSDART00000007392	18.8
ENSDARG00000018637	sec61g	2hpf	16.68	ENSDART00000144203	9.8
ENSDARG00000018681	saal1	2hpf	40.825	ENSDART00000006579	35.3
ENSDARG00000018814	esrp2	2hpf	109.565	ENSDART00000009698	115.9
ENSDARG00000018853	si:dkey-199f5.8	2hpf	102.67	ENSDART00000147210	37.8
ENSDARG00000018890	snrpa	2hpf	111.03	ENSDART00000012018	89.6
ENSDARG00000018891	rnaseh2a	2hpf	49.3	ENSDART00000045894	40.3
ENSDARG00000018902	pes	2hpf	32.19	ENSDART00000023101	24.1
ENSDARG00000018903	aimp2	2hpf	20.185	ENSDART00000009194	13.6
ENSDARG00000018904	cstf3	2hpf	100.465	ENSDART00000025423	43
ENSDARG00000018914	hnrnpk	2hpf	163.9	ENSDART00000097919	134.4
ENSDARG00000018953	gclm	2hpf	70.5	ENSDART00000020386	47.5
ENSDARG00000018961	gtpbp4	2hpf	16.47	ENSDART00000026339	14
ENSDARG00000018968	acvr1ba	2hpf	68.48	ENSDART00000023094	33.9
ENSDARG00000018989	hspa4b	2hpf	19.94	ENSDART00000002469	22.1
ENSDARG00000019000	smc3	2hpf	151.52	ENSDART00000019786	139.9
ENSDARG00000019004	smarcd1	2hpf	134.88	ENSDART00000003422	129.1
ENSDARG00000019008	erp44	2hpf	22.725	ENSDART00000027545	25.7
ENSDARG00000019160	sh3bp5la	2hpf	77.245	ENSDART00000099723	57.4
ENSDARG00000019230	rpl7a	2hpf	24.16	ENSDART00000004238	21.7
ENSDARG00000019231	sptan1	2hpf	7.99	ENSDART00000102251	25.6
ENSDARG00000019332	ndufb4	2hpf	20.45	ENSDART00000080510	18
ENSDARG00000019345	mark3a	2hpf	54.965	ENSDART00000041293	47
ENSDARG00000019398	psma6a	2hpf	45.85	ENSDART00000022874	41.1
ENSDARG00000019444	ssr4	2hpf	36.145	ENSDART00000047175	19.5
ENSDARG00000019507	mcm5	2hpf	29.925	ENSDART00000024316	20.1
ENSDARG00000019529	parp1	2hpf	106.76	ENSDART00000017269	54.6
ENSDARG00000019572	taf7	2hpf	102.09	ENSDART00000128588	94.4
ENSDARG00000019614	jade3	2hpf	22.51	ENSDART00000147826	25.4
ENSDARG00000019644	ldhba	2hpf	22.94	ENSDART00000010777	19.3
ENSDARG00000019706	zar1	2hpf	19.435	ENSDART00000004625	22.1
ENSDARG00000019707	spout1	2hpf	10.72	ENSDART00000099535	16.8
ENSDARG00000019728	bmpr1aa	2hpf	41.02	ENSDART00000026768	20
ENSDARG00000019778	rps6	2hpf	24.095	ENSDART00000023336	28.1
ENSDARG00000019797	qrich1	2hpf	57.41	ENSDART00000040171	32.2
ENSDARG00000019810	nfe2l3	2hpf	36.63	ENSDART00000016135	39.8
ENSDARG00000019834	edrf1	2hpf	44.31	ENSDART00000105322	28.9
ENSDARG00000019838	ugdh	2hpf	81.56	ENSDART00000013263	38.5
ENSDARG00000019881	bsg	2hpf	159.18	ENSDART00000015951	114.5
ENSDARG00000019897	gpat4	2hpf	10.57	ENSDART00000009838	16.3
ENSDARG00000019924	cmpk	2hpf	25.165	ENSDART00000134554	14.5
ENSDARG00000019951	sec62	2hpf	77.17	ENSDART00000004626	32.9
ENSDARG00000020008	vcp	2hpf	17.64	ENSDART00000023779	18.5
ENSDARG00000020043	cnot8	2hpf	133.06	ENSDART00000018350	101.3
ENSDARG00000020077	nol10	2hpf	17.35	ENSDART00000004379	16.1
ENSDARG00000020079	neil3	2hpf	26.615	ENSDART00000123343	26.2
ENSDARG00000020101	psmc2	2hpf	19.22	ENSDART00000019647	22
ENSDARG00000020197	rpl5a	2hpf	32.47	ENSDART00000005944	39.7
ENSDARG00000020232	eif6	2hpf	14.725	ENSDART00000016890	35.6
ENSDARG00000020235	sept9a	2hpf	85.1	ENSDART00000129313	62.8
ENSDARG00000020261	rab2a	2hpf	11.71	ENSDART00000003940	14.9
ENSDARG00000020289	pif1	2hpf	58.5	ENSDART00000006549	27.1
ENSDARG00000020334	ptpn11a	2hpf	72.14	ENSDART00000081599	45.2
ENSDARG00000020377	eif4g2a	2hpf	52.77	ENSDART00000027616	42.9
ENSDARG00000020448	adi1	2hpf	35.91	ENSDART00000025229	12.4
ENSDARG00000020454	psmd8	2hpf	48.33	ENSDART00000005431	24
ENSDARG00000020465	ewsr1b	2hpf	115.22	ENSDART00000003998	88.4
ENSDARG00000020494	znf330	2hpf	24.27	ENSDART00000014232	19.2
ENSDARG00000020504	h3f3b.1	2hpf	89.64	ENSDART00000146211	48.7
ENSDARG00000020527	nup62l	2hpf	37.81	ENSDART00000131295	25
ENSDARG00000020573	ddx3xa	2hpf	65.46	ENSDART00000006867	44.6
ENSDARG00000020676	dpp3	2hpf	35.155	ENSDART00000011305	27.4
ENSDARG00000020679	clpp	2hpf	33.465	ENSDART00000131951	34.5
ENSDARG00000020749	caprin2	2hpf	29.995	ENSDART00000040708	22.4
ENSDARG00000020841	rbm7	2hpf	43.1	ENSDART00000009775	26.5
ENSDARG00000020913	ddx56	2hpf	27.86	ENSDART00000034555	23.3
ENSDARG00000020929	fam49ba	2hpf	143.9	ENSDART00000039717	121.9
ENSDARG00000020948	gmcl1	2hpf	22.23	ENSDART00000018017	16.9
ENSDARG00000020979	ripor3	2hpf	13.68	ENSDART00000146281	14.7
ENSDARG00000020986	ctu1	2hpf	48.5	ENSDART00000017850	34.1
ENSDARG00000021021	trim35-28	2hpf	52.02	ENSDART00000041787	41.1
ENSDARG00000021022	ift57	2hpf	18.94	ENSDART00000012919	15.5
ENSDARG00000021048	clptm1l	2hpf	45.085	ENSDART00000004585	29.6
ENSDARG00000021059	alas1	2hpf	17.575	ENSDART00000005217	16.7
ENSDARG00000021107	sf3a2	2hpf	83.975	ENSDART00000010699	74
ENSDARG00000021120	ndc1	2hpf	61.2	ENSDART00000025120	35
ENSDARG00000021149	cbr1l	2hpf	23.16	ENSDART00000010282	21.7
ENSDARG00000021225	prkci	2hpf	49.61	ENSDART00000015723	36.2
ENSDARG00000021242	mvp	2hpf	25.315	ENSDART00000141142	20
ENSDARG00000021252	cct6a	2hpf	19.12	ENSDART00000137630	14
ENSDARG00000021257	eif3d	2hpf	20.09	ENSDART00000011052	17.5
ENSDARG00000021372	tob1b	2hpf	80.35	ENSDART00000022688	25.8
ENSDARG00000021402	mcm3ap	2hpf	104.64	ENSDART00000008053	98.4
ENSDARG00000021404	zgc:110319	2hpf	47.06	ENSDART00000023806	27.5
ENSDARG00000021439	ncoa4	2hpf	19	ENSDART00000017052	15.7
ENSDARG00000021483	cdc14b	2hpf	44.545	ENSDART00000150064	33.3
ENSDARG00000021550	rad23b	2hpf	107.03	ENSDART00000124615	31.8
ENSDARG00000021557	wdr45b	2hpf	12.6	ENSDART00000152327	24
ENSDARG00000021669	sec61a1	2hpf	51.34	ENSDART00000034730	25.9
ENSDARG00000021753	ccdc25	2hpf	41.4	ENSDART00000037282	17.8
ENSDARG00000021794	hmmr	2hpf	21.06	ENSDART00000105902	15
ENSDARG00000021811	calm1a	2hpf	93.18	ENSDART00000034580	43.7
ENSDARG00000021838	rps23	2hpf	32.375	ENSDART00000039206	22.2
ENSDARG00000021859	erap1b	2hpf	40.35	ENSDART00000145187	32.2
ENSDARG00000021864	rplp1	2hpf	14.72	ENSDART00000029646	15.8
ENSDARG00000021905	derl1	2hpf	89.335	ENSDART00000031304	40.8
ENSDARG00000021938	smad9	2hpf	35.52	ENSDART00000087114	19.8
ENSDARG00000021945	ddx23	2hpf	64	ENSDART00000019620	61.3
ENSDARG00000021973	st13	2hpf	104.815	ENSDART00000138578	25
ENSDARG00000021985	ercc2	2hpf	35.52	ENSDART00000141618	12.5
ENSDARG00000021991	erlin1	2hpf	88.64	ENSDART00000003922	39.3
ENSDARG00000022129	rbm4.3	2hpf	132.38	ENSDART00000135207	123.9
ENSDARG00000022213	uck2b	2hpf	125.375	ENSDART00000037698	27.8
ENSDARG00000022232	ppan	2hpf	21.56	ENSDART00000029387	19.6
ENSDARG00000022280	brd2a	2hpf	25.03	ENSDART00000035967	15.2
ENSDARG00000022410	rrp12	2hpf	28.6	ENSDART00000034829	18.4
ENSDARG00000022599	dnpep	2hpf	16.31	ENSDART00000122487	15.4
ENSDARG00000022614	ddx43	2hpf	63.42	ENSDART00000101479	48.7
ENSDARG00000022788	cops7a	2hpf	18.865	ENSDART00000039381	16.5
ENSDARG00000022944	ecd	2hpf	19.13	ENSDART00000133650	26.9
ENSDARG00000022952	zgc:66448	2hpf	32.85	ENSDART00000033211	27.2
ENSDARG00000023002	dtl	2hpf	40.4	ENSDART00000034098	21.1
ENSDARG00000023003	ccdc12	2hpf	20.115	ENSDART00000029579	19.1
ENSDARG00000023028	cdv3	2hpf	11.96	ENSDART00000036204	17.6
ENSDARG00000023160	snrnp40	2hpf	101.75	ENSDART00000038230	86.3
ENSDARG00000023190	kpna4	2hpf	83.27	ENSDART00000034456	44
ENSDARG00000023298	rps27.1	2hpf	47.14	ENSDART00000031173	36.6
ENSDARG00000023309	spryd4	2hpf	46.165	ENSDART00000033491	39.3
ENSDARG00000023330	anp32b	2hpf	146.67	ENSDART00000102500	103.5
ENSDARG00000023394	slc37a2	2hpf	89.03	ENSDART00000038602	41.8
ENSDARG00000023479	lrp13	2hpf	22.78	ENSDART00000134896	13.7
ENSDARG00000023536	nnt	2hpf	51.16	ENSDART00000037664	26.6
ENSDARG00000023584	cdc7	2hpf	21.33	ENSDART00000034246	31.2
ENSDARG00000023648	idh3g	2hpf	36.77	ENSDART00000103989	16.8
ENSDARG00000023852	lsm4	2hpf	63	ENSDART00000037824	65.5
ENSDARG00000023858	ccdc174	2hpf	18.91	ENSDART00000031153	29.9
ENSDARG00000023920	llgl2	2hpf	105.71	ENSDART00000034550	31.5
ENSDARG00000024109	naa40	2hpf	80.21	ENSDART00000039265	56.5
ENSDARG00000024209	wasf2	2hpf	48.47	ENSDART00000113031	59.8
ENSDARG00000024278	adh8b	2hpf	14.73	ENSDART00000042766	26.9
ENSDARG00000024311	nsmce4a	2hpf	34.84	ENSDART00000039028	32.2
ENSDARG00000024540	tspan36	2hpf	17.32	ENSDART00000032498	16
ENSDARG00000024651	snrpa1	2hpf	62.535	ENSDART00000128530	69.1
ENSDARG00000024669	oser1	2hpf	26.035	ENSDART00000033949	21.3
ENSDARG00000024693	lysmd3	2hpf	44.96	ENSDART00000031194	28.2
ENSDARG00000024717	selenbp1	2hpf	19.99	ENSDART00000131694	15.3
ENSDARG00000024895	fam50a	2hpf	24.68	ENSDART00000037501	23.6
ENSDARG00000024904	stil	2hpf	16.72	ENSDART00000033617	12.1
ENSDARG00000024933	spast	2hpf	46.105	ENSDART00000035150	29.2
ENSDARG00000024967	fancg	2hpf	49.44	ENSDART00000039369	25.1
ENSDARG00000025033	stx5a	2hpf	86.93	ENSDART00000037749	23.3
ENSDARG00000025071	brd8	2hpf	110.79	ENSDART00000123139	63.8
ENSDARG00000025073	rpl18a	2hpf	41.395	ENSDART00000030215	40.7
ENSDARG00000025174	zgc:103482	2hpf	25.79	ENSDART00000003299	18.7
ENSDARG00000025285	panx1a	2hpf	71.705	ENSDART00000035939	17.1
ENSDARG00000025332	rbm28	2hpf	27.35	ENSDART00000034817	31.3
ENSDARG00000025350	prdx2	2hpf	20.28	ENSDART00000040397	13.5
ENSDARG00000025375	idh1	2hpf	14.15	ENSDART00000007789	13.8
ENSDARG00000025386	lsm14b	2hpf	35.55	ENSDART00000034707	35.7
ENSDARG00000025397	srsf3a	2hpf	148.39	ENSDART00000028217	35.4
ENSDARG00000025554	wdr83os	2hpf	24.99	ENSDART00000132491	23.6
ENSDARG00000025566	slc25a3b	2hpf	34.09	ENSDART00000034704	27.7
ENSDARG00000025581	rpl10	2hpf	42.025	ENSDART00000032744	31.7
ENSDARG00000025699	mbd1b	2hpf	42.78	ENSDART00000033914	19.5
ENSDARG00000025718	cxxc1b	2hpf	50.335	ENSDART00000035602	26.8
ENSDARG00000025789	chd4b	2hpf	101.365	ENSDART00000148389	39.4
ENSDARG00000025820	chek2	2hpf	33.17	ENSDART00000036421	16.7
ENSDARG00000025850	rps21	2hpf	21.705	ENSDART00000033663	22.6
ENSDARG00000025854	ddx51	2hpf	19.15	ENSDART00000032277	13.5
ENSDARG00000025858	zgc:56525	2hpf	72.59	ENSDART00000032355	9.6
ENSDARG00000025859	lmf2b	2hpf	33.94	ENSDART00000030738	22.7
ENSDARG00000025972	mcts1	2hpf	19.905	ENSDART00000038128	16.9
ENSDARG00000026024	mospd2	2hpf	15.78	ENSDART00000029528	16.6
ENSDARG00000026072	pdcd5	2hpf	34.235	ENSDART00000039495	31.6
ENSDARG00000026180	prpf8	2hpf	152.715	ENSDART00000134601	115.4
ENSDARG00000026183	polr2eb	2hpf	34.21	ENSDART00000035670	18.1
ENSDARG00000026185	yju2	2hpf	31.22	ENSDART00000036813	24.8
ENSDARG00000026225	nsd2	2hpf	126.06	ENSDART00000009499	92.6
ENSDARG00000026448	med29	2hpf	24.9	ENSDART00000033904	15
ENSDARG00000026476	tia1l	2hpf	53.825	ENSDART00000003957	29.3
ENSDARG00000026489	khsrp	2hpf	173.56	ENSDART00000038330	156.5
ENSDARG00000026595	pafah1b1b	2hpf	15	ENSDART00000031470	13.2
ENSDARG00000026629	gmds	2hpf	21.215	ENSDART00000103234	16.7
ENSDARG00000026634	ehmt1b	2hpf	104.29	ENSDART00000123047	33.8
ENSDARG00000026712	rab5c	2hpf	111.57	ENSDART00000034536	39.8
ENSDARG00000026801	stau2	2hpf	10.53	ENSDART00000142457	24.9
ENSDARG00000026862	aktip	2hpf	93.835	ENSDART00000146202	72.5
ENSDARG00000026871	uchl1	2hpf	17.925	ENSDART00000036797	18.1
ENSDARG00000026908	tmed2	2hpf	39.035	ENSDART00000133452	25.3
ENSDARG00000027046	scyl3	2hpf	51.24	ENSDART00000033817	34.7
ENSDARG00000027078	cnppd1	2hpf	36.83	ENSDART00000037036	24
ENSDARG00000027099	psmc4	2hpf	29.22	ENSDART00000034078	21.2
ENSDARG00000027109	zfr	2hpf	56.875	ENSDART00000074789	34.5
ENSDARG00000027182	rnf25	2hpf	27.6	ENSDART00000039466	26.3
ENSDARG00000027187	kat8	2hpf	17.5	ENSDART00000140290	17
ENSDARG00000027357	cd2bp2	2hpf	62.97	ENSDART00000035759	33
ENSDARG00000027428	rpp30	2hpf	38.17	ENSDART00000037601	26.5
ENSDARG00000027465	rmnd1	2hpf	43.53	ENSDART00000037541	33.1
ENSDARG00000027589	fzd7b	2hpf	56.29	ENSDART00000039280	41
ENSDARG00000027590	2002-09-01	2hpf	143.44	ENSDART00000130603	110.7
ENSDARG00000027649	cpsf3	2hpf	37.15	ENSDART00000040292	20.6
ENSDARG00000027689	pold1	2hpf	34.99	ENSDART00000055859	27.5
ENSDARG00000027738	si:ch211-13c6.2	2hpf	59.52	ENSDART00000145356	47.3
ENSDARG00000027749	hirip3	2hpf	7.095	ENSDART00000037906	18.5
ENSDARG00000027916	fntb	2hpf	40.545	ENSDART00000038149	29.1
ENSDARG00000027938	rad18	2hpf	33.625	ENSDART00000038163	31.2
ENSDARG00000027966	ap1s3b	2hpf	35.625	ENSDART00000038228	24.6
ENSDARG00000028086	zbtb2b	2hpf	42.44	ENSDART00000078093	29.8
ENSDARG00000028119	sumo3a	2hpf	128.615	ENSDART00000035905	89.4
ENSDARG00000028198	ube2v2	2hpf	21.93	ENSDART00000026578	24.2
ENSDARG00000028295	mkrn4	2hpf	64.87	ENSDART00000104346	31.5
ENSDARG00000028335	hmga1a	2hpf	146.34	ENSDART00000028885	118.7
ENSDARG00000028401	rhogc	2hpf	74.77	ENSDART00000122098	52.5
ENSDARG00000028539	morc2	2hpf	113.445	ENSDART00000037973	100.8
ENSDARG00000028546	ndufs1	2hpf	32.62	ENSDART00000036927	21.8
ENSDARG00000028688	exosc2	2hpf	25.685	ENSDART00000149195	19.8
ENSDARG00000028848	lsm12a	2hpf	106.44	ENSDART00000043190	35.8
ENSDARG00000028971	cpsf2	2hpf	75.785	ENSDART00000047212	21.5
ENSDARG00000029003	eif1axa	2hpf	16.855	ENSDART00000066645	20.5
ENSDARG00000029011	xpnpep1	2hpf	23.73	ENSDART00000019442	18.1
ENSDARG00000029058	rbbp4	2hpf	23.72	ENSDART00000048144	14.7
ENSDARG00000029107	ube2d1a	2hpf	21.675	ENSDART00000048853	19.1
ENSDARG00000029150	hsp90ab1	2hpf	30.94	ENSDART00000020084	29.9
ENSDARG00000029353	serpine2	2hpf	93.835	ENSDART00000041677	44.6
ENSDARG00000029445	eif1b	2hpf	91.23	ENSDART00000143781	60
ENSDARG00000029500	rpl34	2hpf	51.29	ENSDART00000040771	29.2
ENSDARG00000029533	rpl18	2hpf	36.33	ENSDART00000043173	32.3
ENSDARG00000029556	kansl3	2hpf	55.54	ENSDART00000060633	36.1
ENSDARG00000029600	wdr32	2hpf	34.165	ENSDART00000047740	21.3
ENSDARG00000029615	zgc:77056	2hpf	164.56	ENSDART00000102510	64.1
ENSDARG00000029722	hmgb2a	2hpf	196.93	ENSDART00000047159	176.9
ENSDARG00000029724	pqbp1	2hpf	73.52	ENSDART00000049230	20.1
ENSDARG00000029768	waplb	2hpf	126.7	ENSDART00000150191	95.3
ENSDARG00000029783	dedd	2hpf	55.78	ENSDART00000042867	31.8
ENSDARG00000029818	srsf5a	2hpf	26.835	ENSDART00000043312	49.4
ENSDARG00000029856	cnn3b	2hpf	104.45	ENSDART00000058484	49.2
ENSDARG00000029911	casc3	2hpf	50.855	ENSDART00000040065	36.7
ENSDARG00000029931	atp13a1	2hpf	32.42	ENSDART00000058958	16.5
ENSDARG00000029944	parpbp	2hpf	91.765	ENSDART00000134467	68.9
ENSDARG00000030155	ssbp3b	2hpf	111.48	ENSDART00000121984	31.9
ENSDARG00000030237	pgrmc2	2hpf	72.19	ENSDART00000023470	48.4
ENSDARG00000030278	idh3a	2hpf	5	ENSDART00000103638	12.5
ENSDARG00000030441	ppa1b	2hpf	32.095	ENSDART00000040409	27.7
ENSDARG00000030537	psmc1a	2hpf	28.25	ENSDART00000036668	11.5
ENSDARG00000030602	rps19	2hpf	35.78	ENSDART00000048599	29.8
ENSDARG00000030756	dnmt1	2hpf	67.68	ENSDART00000021977	22.5
ENSDARG00000030789	ddx18	2hpf	24.73	ENSDART00000048753	15.9
ENSDARG00000030830	cmtr1	2hpf	66.78	ENSDART00000049373	34.1
ENSDARG00000030887	phf23a	2hpf	29.965	ENSDART00000042481	16.9
ENSDARG00000030949	srprb	2hpf	54.22	ENSDART00000047013	40
ENSDARG00000030957	yipf4	2hpf	35.275	ENSDART00000045099	29.9
ENSDARG00000031098	timm50	2hpf	22.77	ENSDART00000048423	16.7
ENSDARG00000031198	hmg20a	2hpf	134.05	ENSDART00000104712	126.4
ENSDARG00000031214	arcn1b	2hpf	52.04	ENSDART00000047902	26.3
ENSDARG00000031216	ssu72	2hpf	40.33	ENSDART00000041895	23.1
ENSDARG00000031248	enkur	2hpf	19.64	ENSDART00000042478	22.4
ENSDARG00000031261	sap30bp	2hpf	70.32	ENSDART00000039878	49.6
ENSDARG00000031293	dnajc9	2hpf	23.6	ENSDART00000044150	12.1
ENSDARG00000031302	smap1	2hpf	45.07	ENSDART00000079806	49
ENSDARG00000031317	ppdpfb	2hpf	71.5	ENSDART00000043076	27.7
ENSDARG00000031434	rcor1	2hpf	68.145	ENSDART00000104219	53.6
ENSDARG00000031435	TXN	2hpf	17.14	ENSDART00000045697	17.8
ENSDARG00000031494	prrc2a	2hpf	43.565	ENSDART00000043776	27
ENSDARG00000031511	psmb2	2hpf	29.81	ENSDART00000041114	17.5
ENSDARG00000031637	pan3	2hpf	29.87	ENSDART00000048273	18.2
ENSDARG00000031720	clstn1	2hpf	22.28	ENSDART00000129248	18.2
ENSDARG00000031761	dab2	2hpf	21.58	ENSDART00000017956	15.4
ENSDARG00000031770	kat7b	2hpf	55.31	ENSDART00000004896	31.1
ENSDARG00000031795	abcf1	2hpf	44.63	ENSDART00000048977	25
ENSDARG00000031907	ptbp1b	2hpf	85.23	ENSDART00000039822	35.4
ENSDARG00000031915	hif1an	2hpf	103.89	ENSDART00000042049	20.8
ENSDARG00000031929	stard14	2hpf	28.59	ENSDART00000048130	18.6
ENSDARG00000032049	enah	2hpf	86.04	ENSDART00000026539	58.2
ENSDARG00000032129	gtf2f1	2hpf	28.385	ENSDART00000026090	26.6
ENSDARG00000032175	puf60a	2hpf	69.01	ENSDART00000056645	46
ENSDARG00000032264	mybl2b	2hpf	63.29	ENSDART00000121489	17.5
ENSDARG00000032324	epb41l5	2hpf	115.34	ENSDART00000101269	40.7
ENSDARG00000032353	tiprl	2hpf	56.16	ENSDART00000040240	38.9
ENSDARG00000032373	rnf145b	2hpf	88.31	ENSDART00000047515	44.2
ENSDARG00000032430	ppp2r1bb	2hpf	74.635	ENSDART00000016860	35.4
ENSDARG00000032516	rrp36	2hpf	19.01	ENSDART00000045682	18.2
ENSDARG00000032575	ywhaz	2hpf	37.48	ENSDART00000041960	31.3
ENSDARG00000032606	sept8a	2hpf	95.905	ENSDART00000109620	22.8
ENSDARG00000032614	msi2b	2hpf	15.11	ENSDART00000100194	21.3
ENSDARG00000032619	tob1a	2hpf	26.055	ENSDART00000049240	29.3
ENSDARG00000032651	ppp1r10	2hpf	47.6	ENSDART00000144265	27.1
ENSDARG00000032725	rps27a	2hpf	16.625	ENSDART00000129530	13.6
ENSDARG00000032802	ktn1	2hpf	42.19	ENSDART00000121550	27.4
ENSDARG00000032808	tdrd7a	2hpf	76.34	ENSDART00000040307	26.3
ENSDARG00000032849	ndrg1a	2hpf	30.65	ENSDART00000044838	28.1
ENSDARG00000032866	erh	2hpf	108.625	ENSDART00000101974	85.8
ENSDARG00000032970	cox4i1	2hpf	16.12	ENSDART00000026866	14.1
ENSDARG00000032997	rnf185	2hpf	51.47	ENSDART00000046781	42.4
ENSDARG00000033099	kif7	2hpf	63.075	ENSDART00000041577	38.8
ENSDARG00000033126	prkrip1	2hpf	35.83	ENSDART00000045518	34.3
ENSDARG00000033175	snrpe	2hpf	33.66	ENSDART00000050296	29.9
ENSDARG00000033231	mcm6l	2hpf	41.075	ENSDART00000000042	30.7
ENSDARG00000033259	dis3l2	2hpf	84.045	ENSDART00000136180	44.3
ENSDARG00000033285	gsto2	2hpf	33.96	ENSDART00000041257	23.3
ENSDARG00000033364	mgst3b	2hpf	48.325	ENSDART00000045329	28.2
ENSDARG00000033418	gpatch1	2hpf	7.53	ENSDART00000009386	12
ENSDARG00000033443	mdm2	2hpf	30.36	ENSDART00000077854	23.7
ENSDARG00000033450	nkap	2hpf	33.885	ENSDART00000124629	38.1
ENSDARG00000033539	paics	2hpf	22.02	ENSDART00000048164	17.7
ENSDARG00000033597	api5	2hpf	99.1	ENSDART00000152705	68.6
ENSDARG00000033614	rasgef1ba	2hpf	19.56	ENSDART00000137801	14.7
ENSDARG00000033647	smarcb1a	2hpf	16.9	ENSDART00000049944	15.2
ENSDARG00000033707	jade1	2hpf	25.625	ENSDART00000042060	16.6
ENSDARG00000033757	ncaph2	2hpf	46.545	ENSDART00000040827	28.9
ENSDARG00000033768	trappc13	2hpf	43.23	ENSDART00000046274	29.6
ENSDARG00000033789	ndufb7	2hpf	12.945	ENSDART00000142069	15.3
ENSDARG00000033852	mad1l1	2hpf	120.13	ENSDART00000147904	94.4
ENSDARG00000033889	spty2d1	2hpf	37.56	ENSDART00000073527	28.8
ENSDARG00000033957	trmt44	2hpf	48.52	ENSDART00000132044	39.7
ENSDARG00000033973	mrps23	2hpf	18.335	ENSDART00000135632	20.1
ENSDARG00000033999	cyp26a1	2hpf	79.58	ENSDART00000041728	48.2
ENSDARG00000034001	tango6	2hpf	26.285	ENSDART00000042496	29.8
ENSDARG00000034056	csnk1g2b	2hpf	24.765	ENSDART00000100328	23.3
ENSDARG00000034060	elac2	2hpf	44.36	ENSDART00000048095	27.2
ENSDARG00000034080	plcd1b	2hpf	91.28	ENSDART00000046098	91.8
ENSDARG00000034105	mtus1b	2hpf	60.21	ENSDART00000048855	38
ENSDARG00000034189	oxsr1a	2hpf	157.46	ENSDART00000047073	42.3
ENSDARG00000034326	ing3	2hpf	18.61	ENSDART00000037140	19.2
ENSDARG00000034396	mars1	2hpf	32.23	ENSDART00000144911	29.8
ENSDARG00000034427	jpt2	2hpf	68.43	ENSDART00000055780	32.1
ENSDARG00000034497	fbxl14a	2hpf	15.475	ENSDART00000109520	14.3
ENSDARG00000034616	mlf2	2hpf	39.45	ENSDART00000045210	34.7
ENSDARG00000034624	nuf2	2hpf	4.94	ENSDART00000040812	11.1
ENSDARG00000034734	med6	2hpf	23.435	ENSDART00000044115	18.6
ENSDARG00000034771	rab13	2hpf	55.05	ENSDART00000046922	34.4
ENSDARG00000034773	ncapd3	2hpf	84.16	ENSDART00000049572	30.8
ENSDARG00000034823	copg2	2hpf	27.15	ENSDART00000043660	20.1
ENSDARG00000034825	uspl1	2hpf	40.78	ENSDART00000043802	31.3
ENSDARG00000034855	ccnb3	2hpf	8.48	ENSDART00000122449	11.4
ENSDARG00000034893	rarab	2hpf	77.26	ENSDART00000126022	29.8
ENSDARG00000034897	rps10	2hpf	40.47	ENSDART00000045901	32.9
ENSDARG00000034982	zcchc8	2hpf	131.835	ENSDART00000125781	106.9
ENSDARG00000035018	thy1	2hpf	46.005	ENSDART00000045410	27.5
ENSDARG00000035023	khdc4	2hpf	18.8	ENSDART00000059560	19.2
ENSDARG00000035028	lpcat4	2hpf	18.99	ENSDART00000050687	13.7
ENSDARG00000035043	pfdn5	2hpf	27	ENSDART00000049722	22
ENSDARG00000035054	pdcd10a	2hpf	18.13	ENSDART00000046902	20.9
ENSDARG00000035066	ubtf	2hpf	123.35	ENSDART00000056614	40.6
ENSDARG00000035264	riok2	2hpf	21.4	ENSDART00000051092	17.5
ENSDARG00000035282	emc6	2hpf	38.94	ENSDART00000051135	30.6
ENSDARG00000035285	ncor1	2hpf	37.94	ENSDART00000097574	33
ENSDARG00000035324	hnrnpl	2hpf	79.965	ENSDART00000051184	59.7
ENSDARG00000035325	srsf7a	2hpf	158.495	ENSDART00000135776	126.5
ENSDARG00000035329	capns1a	2hpf	78.515	ENSDART00000131339	90.5
ENSDARG00000035330	taf1	2hpf	12.93	ENSDART00000126927	14.4
ENSDARG00000035400	btf3	2hpf	20.21	ENSDART00000134516	31.8
ENSDARG00000035556	rps6ka3a	2hpf	109.19	ENSDART00000051546	19.4
ENSDARG00000035558	gps2	2hpf	34.43	ENSDART00000133355	23.3
ENSDARG00000035559	tp53	2hpf	117.82	ENSDART00000051549	54.2
ENSDARG00000035564	dgcr8	2hpf	97.7	ENSDART00000144560	69.8
ENSDARG00000035596	ISCU	2hpf	23.77	ENSDART00000051607	20
ENSDARG00000035598	coro1ca	2hpf	52.28	ENSDART00000004217	36.9
ENSDARG00000035622	xbp1	2hpf	14.71	ENSDART00000051649	13.8
ENSDARG00000035631	sdf2l1	2hpf	34.77	ENSDART00000143364	26.6
ENSDARG00000035634	rfc5	2hpf	22.245	ENSDART00000051670	18.8
ENSDARG00000035678	zgc:91910	2hpf	61.955	ENSDART00000051749	26.4
ENSDARG00000035679	si:rp71-45k5.4	2hpf	5.78	ENSDART00000051750	13.6
ENSDARG00000035692	rps3a	2hpf	21.35	ENSDART00000051763	27.4
ENSDARG00000035719	arl5c	2hpf	30.435	ENSDART00000016616	19.6
ENSDARG00000035741	slc25a11	2hpf	36.24	ENSDART00000051849	36.7
ENSDARG00000035771	MEPCE	2hpf	48.93	ENSDART00000149842	32.3
ENSDARG00000035821	si:ch211-173p18.3	2hpf	64.41	ENSDART00000143966	42.2
ENSDARG00000035823	zmym4	2hpf	30.73	ENSDART00000140926	20.8
ENSDARG00000035869	azin1b	2hpf	47.64	ENSDART00000137611	30.1
ENSDARG00000035871	rpl30	2hpf	19.93	ENSDART00000052082	31.5
ENSDARG00000035890	fuca1.1	2hpf	53.5	ENSDART00000052104	37.8
ENSDARG00000035910	znf281b	2hpf	82.42	ENSDART00000141898	41
ENSDARG00000035913	yars1	2hpf	34.46	ENSDART00000052126	31.9
ENSDARG00000035954	tdp2b	2hpf	35.585	ENSDART00000103612	27.9
ENSDARG00000035957	gmnn	2hpf	50.55	ENSDART00000052185	41.2
ENSDARG00000035986	ptpn2b	2hpf	61.33	ENSDART00000052239	43.2
ENSDARG00000035993	sumo3b	2hpf	154.27	ENSDART00000052256	136.2
ENSDARG00000036040	atg13	2hpf	14.68	ENSDART00000052324	19.8
ENSDARG00000036055	thap11	2hpf	18.925	ENSDART00000052342	12.9
ENSDARG00000036056	vrk3	2hpf	92.385	ENSDART00000136657	78.6
ENSDARG00000036076	heatr3	2hpf	16.57	ENSDART00000052368	13.2
ENSDARG00000036136	tipin	2hpf	52.67	ENSDART00000052474	27.2
ENSDARG00000036144	tssc4	2hpf	29.955	ENSDART00000075263	16.9
ENSDARG00000036180	ccnb2	2hpf	89.21	ENSDART00000052541	71.3
ENSDARG00000036190	txnl4a	2hpf	63.29	ENSDART00000014774	44.9
ENSDARG00000036247	tmem144b	2hpf	37.095	ENSDART00000052648	28.1
ENSDARG00000036257	rasal2	2hpf	48.79	ENSDART00000052666	26.7
ENSDARG00000036298	rps13	2hpf	33.91	ENSDART00000052730	31.3
ENSDARG00000036316	rpl39	2hpf	28.88	ENSDART00000052761	21
ENSDARG00000036386	rbm4.1	2hpf	47.365	ENSDART00000052862	32.7
ENSDARG00000036438	ndufv1	2hpf	41.15	ENSDART00000052930	41.8
ENSDARG00000036482	hexim1	2hpf	44.025	ENSDART00000053003	32
ENSDARG00000036625	polr2f	2hpf	23.52	ENSDART00000053201	23
ENSDARG00000036629	rps14	2hpf	43.02	ENSDART00000053208	35.4
ENSDARG00000036675	hnrnpa1b	2hpf	126.96	ENSDART00000053267	112.1
ENSDARG00000036698	znf865	2hpf	55.095	ENSDART00000053300	32.7
ENSDARG00000036755	prmt9	2hpf	29.73	ENSDART00000053369	30.5
ENSDARG00000036784	commd7	2hpf	55.97	ENSDART00000053414	26.9
ENSDARG00000036811	ifrd2	2hpf	12.05	ENSDART00000053447	13.3
ENSDARG00000036868	tbpl1	2hpf	28.08	ENSDART00000053534	14.2
ENSDARG00000036875	rps12	2hpf	35.08	ENSDART00000138350	29.4
ENSDARG00000036956	asxl1	2hpf	21.24	ENSDART00000042944	19.8
ENSDARG00000037002	zgc:152968	2hpf	33.715	ENSDART00000139636	21.5
ENSDARG00000037009	banf1	2hpf	82.05	ENSDART00000053794	48.4
ENSDARG00000037038	psmc6	2hpf	15.46	ENSDART00000053834	12.4
ENSDARG00000037071	rps26	2hpf	40.44	ENSDART00000127198	23.9
ENSDARG00000037100	ankrd10a	2hpf	78.59	ENSDART00000053926	30.8
ENSDARG00000037109	pwp2h	2hpf	94.13	ENSDART00000110270	42.1
ENSDARG00000037140	pfkfb1	2hpf	40.325	ENSDART00000141553	35.7
ENSDARG00000037158	rcc1	2hpf	165.07	ENSDART00000054026	130.5
ENSDARG00000037188	rpa2	2hpf	31.26	ENSDART00000054078	11.9
ENSDARG00000037238	smad5	2hpf	126.33	ENSDART00000054175	109.5
ENSDARG00000037259	ndufb6	2hpf	55.11	ENSDART00000054205	26.8
ENSDARG00000037283	plrg1	2hpf	49.46	ENSDART00000054235	27.5
ENSDARG00000037358	polr3e	2hpf	103.245	ENSDART00000152346	50.2
ENSDARG00000037392	med19a	2hpf	19.175	ENSDART00000054410	15.4
ENSDARG00000037397	ssrp1a	2hpf	114.345	ENSDART00000137795	61.2
ENSDARG00000037410	med28	2hpf	72.97	ENSDART00000054442	56.3
ENSDARG00000037423	smim19	2hpf	73.28	ENSDART00000054462	46.2
ENSDARG00000037488	canx	2hpf	61.09	ENSDART00000089021	36.6
ENSDARG00000037503	thoc2	2hpf	174.755	ENSDART00000115408	119.5
ENSDARG00000037506	prps1b	2hpf	78.83	ENSDART00000054619	47.5
ENSDARG00000037532	mcm3l	2hpf	18.615	ENSDART00000054653	24.6
ENSDARG00000037556	st3gal5	2hpf	74	ENSDART00000054690	48.7
ENSDARG00000037570	polr1d	2hpf	16.41	ENSDART00000054710	23.8
ENSDARG00000037589	gid8b	2hpf	123.17	ENSDART00000054738	46.9
ENSDARG00000037618	ddit4	2hpf	114.94	ENSDART00000152899	45.7
ENSDARG00000037675	npm1b	2hpf	12.16	ENSDART00000054876	48.9
ENSDARG00000037708	exosc10	2hpf	31.37	ENSDART00000137410	28.3
ENSDARG00000037739	zgc:112980	2hpf	49.95	ENSDART00000054981	30.2
ENSDARG00000037746	actb1	2hpf	4.08	ENSDART00000054987	11.7
ENSDARG00000037773	rybpa	2hpf	48.795	ENSDART00000055038	36
ENSDARG00000037781	acss2	2hpf	104.94	ENSDART00000125122	38.6
ENSDARG00000037846	hm13	2hpf	108.97	ENSDART00000128433	36.2
ENSDARG00000037860	cox6b2	2hpf	8.9	ENSDART00000055161	11.5
ENSDARG00000037870	actb2	2hpf	38.78	ENSDART00000055194	23.1
ENSDARG00000037872	foxk1	2hpf	30.74	ENSDART00000055201	22.6
ENSDARG00000037909	timm29	2hpf	11.72	ENSDART00000055252	12.9
ENSDARG00000037930	rnf113a	2hpf	21.625	ENSDART00000122589	29.5
ENSDARG00000037958	nosip	2hpf	71.365	ENSDART00000055312	47.5
ENSDARG00000037962	psmb7	2hpf	22.51	ENSDART00000055325	16.9
ENSDARG00000037965	srrm2	2hpf	14.77	ENSDART00000129339	20.9
ENSDARG00000037966	thoc6	2hpf	28.38	ENSDART00000055338	27.4
ENSDARG00000037995	gdf3	2hpf	48.15	ENSDART00000055379	40.1
ENSDARG00000038000	crls1	2hpf	60.7	ENSDART00000055385	32.8
ENSDARG00000038005	med25	2hpf	122.98	ENSDART00000055393	103.3
ENSDARG00000038010	rac2	2hpf	45.5	ENSDART00000123619	27.8
ENSDARG00000038027	nol12	2hpf	17.875	ENSDART00000148524	20.7
ENSDARG00000038030	rbx1	2hpf	39.365	ENSDART00000055432	32.1
ENSDARG00000038068	ddx5	2hpf	103.77	ENSDART00000055492	77.4
ENSDARG00000038074	ergic3	2hpf	34.69	ENSDART00000055511	23.5
ENSDARG00000038075	cyc1	2hpf	25.155	ENSDART00000055504	17.7
ENSDARG00000038113	rprd1b	2hpf	55.27	ENSDART00000055564	30.9
ENSDARG00000038239	tnpo2	2hpf	129.53	ENSDART00000055757	38
ENSDARG00000038306	tsc22d1	2hpf	127.475	ENSDART00000131267	59.7
ENSDARG00000038422	entpd4	2hpf	79.56	ENSDART00000056074	67.4
ENSDARG00000038428	sulf1	2hpf	77.12	ENSDART00000056081	34
ENSDARG00000038432	actr10	2hpf	25.49	ENSDART00000099338	19.7
ENSDARG00000038543	wdr48b	2hpf	37.76	ENSDART00000056248	23.6
ENSDARG00000038563	pitrm1	2hpf	34.32	ENSDART00000056294	23.4
ENSDARG00000038566	gnptg	2hpf	37.7	ENSDART00000141771	31.3
ENSDARG00000038576	ube2d1b	2hpf	92.365	ENSDART00000035762	53.7
ENSDARG00000038577	cox6c	2hpf	5.8	ENSDART00000056319	13.2
ENSDARG00000038635	magoh	2hpf	99.8	ENSDART00000056405	68.9
ENSDARG00000038687	nfkb2	2hpf	13.34	ENSDART00000134122	11.6
ENSDARG00000038694	zgc:101744	2hpf	54.14	ENSDART00000003670	46.8
ENSDARG00000038695	elavl1a	2hpf	125.23	ENSDART00000146123	49.6
ENSDARG00000038720	zp3f.1	2hpf	11.76	ENSDART00000132621	17.3
ENSDARG00000038743	copb2	2hpf	53.98	ENSDART00000044331	53.9
ENSDARG00000038754	plk3	2hpf	13.1	ENSDART00000147278	19.5
ENSDARG00000038780	ubtfl	2hpf	61.98	ENSDART00000056634	23.5
ENSDARG00000038785	abcf2a	2hpf	72.63	ENSDART00000056640	40.1
ENSDARG00000038801	klhl20	2hpf	97.6	ENSDART00000056666	76.5
ENSDARG00000038847	gins3	2hpf	25.05	ENSDART00000056723	23.4
ENSDARG00000038870	slu7	2hpf	41.17	ENSDART00000145241	37
ENSDARG00000038881	acaa2	2hpf	50.95	ENSDART00000056767	46.2
ENSDARG00000038900	acadm	2hpf	14.85	ENSDART00000132125	15.8
ENSDARG00000038967	cul3a	2hpf	41.08	ENSDART00000056882	32.6
ENSDARG00000039007	eno3	2hpf	17.32	ENSDART00000145905	7.1
ENSDARG00000039020	fbxo5	2hpf	0	ENSDART00000056962	9.7
ENSDARG00000039022	stk25b	2hpf	26.645	ENSDART00000056963	23.2
ENSDARG00000039125	map4k5	2hpf	103.69	ENSDART00000029824	94.5
ENSDARG00000039150	lgmn	2hpf	45.255	ENSDART00000139087	35.1
ENSDARG00000039185	nfyba	2hpf	131.465	ENSDART00000057254	120.7
ENSDARG00000039208	nasp	2hpf	27.96	ENSDART00000138488	21.6
ENSDARG00000039213	prpf38a	2hpf	45.435	ENSDART00000057290	32.2
ENSDARG00000039217	orc1	2hpf	37.21	ENSDART00000130492	28.1
ENSDARG00000039279	golga5	2hpf	37.39	ENSDART00000057386	24.8
ENSDARG00000039302	terfa	2hpf	34.97	ENSDART00000122459	24.5
ENSDARG00000039302	terfa	2hpf	34.97	ENSDART00000057423	20.5
ENSDARG00000039335	st6gal2a	2hpf	20.9	ENSDART00000142167	19.9
ENSDARG00000039345	drg1	2hpf	30.95	ENSDART00000057500	24.6
ENSDARG00000039347	rps24	2hpf	19.405	ENSDART00000100813	20.4
ENSDARG00000039400	polr1c	2hpf	47.195	ENSDART00000128246	36.2
ENSDARG00000039424	snrpb2	2hpf	74.24	ENSDART00000057601	53.1
ENSDARG00000039430	msl2b	2hpf	23	ENSDART00000123354	20.7
ENSDARG00000039543	mrps6	2hpf	23.155	ENSDART00000057774	13.1
ENSDARG00000039578	pa2g4a	2hpf	29.58	ENSDART00000057823	19.6
ENSDARG00000039667	mrpl38	2hpf	90.13	ENSDART00000057983	40.6
ENSDARG00000039719	mrps26	2hpf	32.24	ENSDART00000058056	14.5
ENSDARG00000039754	xpc	2hpf	29.48	ENSDART00000058100	23.4
ENSDARG00000039828	zp3b	2hpf	26.685	ENSDART00000058256	18.4
ENSDARG00000039851	dhdds	2hpf	26.56	ENSDART00000058290	24.4
ENSDARG00000039872	lamtor2	2hpf	33.64	ENSDART00000058325	22.2
ENSDARG00000039878	ambra1b	2hpf	82.48	ENSDART00000104686	41.7
ENSDARG00000039880	arpp19b	2hpf	32.92	ENSDART00000058336	22.1
ENSDARG00000039887	c1qbp	2hpf	18.735	ENSDART00000058346	15.6
ENSDARG00000039910	rbm42	2hpf	55.175	ENSDART00000058380	29.9
ENSDARG00000039913	tmem147	2hpf	56.96	ENSDART00000058383	35.2
ENSDARG00000039931	slc25a33	2hpf	47.23	ENSDART00000058407	32.4
ENSDARG00000039958	utp11	2hpf	22.925	ENSDART00000058460	18.1
ENSDARG00000039969	akirin1	2hpf	89.335	ENSDART00000110195	65.6
ENSDARG00000039980	ppt1	2hpf	42.55	ENSDART00000058491	30
ENSDARG00000040009	palld	2hpf	11.48	ENSDART00000149922	13.4
ENSDARG00000040031	tardbp	2hpf	56.965	ENSDART00000058555	45.5
ENSDARG00000040033	trmt11	2hpf	49.64	ENSDART00000102552	31.1
ENSDARG00000040039	pttg1ipb	2hpf	107.34	ENSDART00000058565	67.1
ENSDARG00000040041	mcm4	2hpf	36.345	ENSDART00000058564	26.5
ENSDARG00000040070	coil	2hpf	122.84	ENSDART00000130917	75.5
ENSDARG00000040072	scpep1	2hpf	65.49	ENSDART00000058605	21.6
ENSDARG00000040081	zp3d.1	2hpf	17.23	ENSDART00000058620	22.5
ENSDARG00000040152	nek4	2hpf	35.53	ENSDART00000058728	27.8
ENSDARG00000040158	cdc42l	2hpf	143.245	ENSDART00000058737	69.3
ENSDARG00000040163	prim1	2hpf	53.975	ENSDART00000104647	23.3
ENSDARG00000040184	syncrip	2hpf	42.115	ENSDART00000129870	28.8
ENSDARG00000040224	krcp	2hpf	44.7	ENSDART00000058843	24.8
ENSDARG00000040277	fbxo32	2hpf	49.21	ENSDART00000058938	17.8
ENSDARG00000040286	ubl7b	2hpf	87.995	ENSDART00000098390	71.5
ENSDARG00000040287	ywhabl	2hpf	68.25	ENSDART00000058956	30.7
ENSDARG00000040350	rpp38	2hpf	22.79	ENSDART00000059053	25.2
ENSDARG00000040401	slc25a20	2hpf	41.615	ENSDART00000059140	23.4
ENSDARG00000040439	rsl24d1	2hpf	24.56	ENSDART00000104717	24.4
ENSDARG00000040440	snrpd2	2hpf	22.03	ENSDART00000059194	14.7
ENSDARG00000040443	polr2i	2hpf	75.52	ENSDART00000059196	55.8
ENSDARG00000040492	mthfd1b	2hpf	32.9	ENSDART00000021950	25.4
ENSDARG00000040513	zgc:92313	2hpf	25.14	ENSDART00000059298	15.7
ENSDARG00000040534	epcam	2hpf	66.5	ENSDART00000059321	31.3
ENSDARG00000040555	bckdha	2hpf	80.38	ENSDART00000059347	29.8
ENSDARG00000040607	rtf2	2hpf	62.99	ENSDART00000059438	45.4
ENSDARG00000040614	sestd1	2hpf	27.755	ENSDART00000139775	18.2
ENSDARG00000040620	psmg1	2hpf	36.92	ENSDART00000059476	28.4
ENSDARG00000040650	gps1	2hpf	7.245	ENSDART00000141106	14.7
ENSDARG00000040730	wdr75	2hpf	36.17	ENSDART00000059667	41.1
ENSDARG00000040732	elavl2	2hpf	55.05	ENSDART00000139420	25.7
ENSDARG00000040779	med16	2hpf	21.18	ENSDART00000059752	18
ENSDARG00000040890	fdps	2hpf	75.57	ENSDART00000122272	47.8
ENSDARG00000040988	tpi1b	2hpf	38.94	ENSDART00000060056	20.6
ENSDARG00000041072	mier1a	2hpf	96.985	ENSDART00000060169	43
ENSDARG00000041081	kmt5b	2hpf	54.79	ENSDART00000060191	24.3
ENSDARG00000041113	wdr18	2hpf	50.25	ENSDART00000060251	34.5
ENSDARG00000041140	ddb2	2hpf	13.55	ENSDART00000100665	18.8
ENSDARG00000041182	rpl4	2hpf	15.11	ENSDART00000060363	17
ENSDARG00000041203	drap1	2hpf	184.8	ENSDART00000060399	136.6
ENSDARG00000041226	cdc40	2hpf	83.83	ENSDART00000060432	60.8
ENSDARG00000041232	rps29	2hpf	58.64	ENSDART00000060444	36.3
ENSDARG00000041243	setdb1a	2hpf	13.89	ENSDART00000060442	13.3
ENSDARG00000041314	ndufb9	2hpf	15.155	ENSDART00000060550	19
ENSDARG00000041317	rangap1a	2hpf	16.68	ENSDART00000088610	13.9
ENSDARG00000041361	ttk	2hpf	44.66	ENSDART00000131876	30.2
ENSDARG00000041391	tmed10	2hpf	111.77	ENSDART00000060685	25.9
ENSDARG00000041402	zc3h14	2hpf	65.79	ENSDART00000060695	41.2
ENSDARG00000041429	ints14	2hpf	30.99	ENSDART00000135800	29
ENSDARG00000041435	uba52	2hpf	20.45	ENSDART00000060745	19.8
ENSDARG00000041450	rab11a	2hpf	23.14	ENSDART00000060766	23.6
ENSDARG00000041493	ipo4	2hpf	55.85	ENSDART00000039312	49.5
ENSDARG00000041530	ppih	2hpf	168.375	ENSDART00000060880	119.8
ENSDARG00000041533	ccdc130	2hpf	10.035	ENSDART00000060888	16.9
ENSDARG00000041581	znf143b	2hpf	19.425	ENSDART00000136541	14.9
ENSDARG00000041607	eif4ebp3l	2hpf	116.72	ENSDART00000060990	16.7
ENSDARG00000041619	rack1	2hpf	37.12	ENSDART00000061001	30.8
ENSDARG00000041631	psme3ip1	2hpf	14.94	ENSDART00000061016	19.1
ENSDARG00000041665	mkrn1	2hpf	47.41	ENSDART00000061070	45.2
ENSDARG00000041689	usf1	2hpf	37.61	ENSDART00000019636	25.8
ENSDARG00000041703	rrbp1b	2hpf	15.6	ENSDART00000061117	13.5
ENSDARG00000041723	TUBB4B	2hpf	18.025	ENSDART00000061149	11.7
ENSDARG00000041811	rps25	2hpf	32.7	ENSDART00000061274	17.9
ENSDARG00000041853	rbm39b	2hpf	81.2	ENSDART00000061328	44.1
ENSDARG00000041887	sf3a1	2hpf	44.535	ENSDART00000126687	43.1
ENSDARG00000041895	cad	2hpf	180.32	ENSDART00000153310	17.6
ENSDARG00000041904	ankzf1	2hpf	15.04	ENSDART00000124957	29.7
ENSDARG00000041908	usp39	2hpf	43.12	ENSDART00000061406	29.2
ENSDARG00000041921	hsbp1b	2hpf	45.755	ENSDART00000061435	56
ENSDARG00000042031	gorab	2hpf	41.36	ENSDART00000143765	24.4
ENSDARG00000042045	hmg20b	2hpf	38.24	ENSDART00000061617	35.3
ENSDARG00000042057	trmt1l	2hpf	79.49	ENSDART00000146924	47.2
ENSDARG00000042087	dmap1	2hpf	49.64	ENSDART00000061679	26.6
ENSDARG00000042129	zp3a.1	2hpf	22.32	ENSDART00000061744	29.7
ENSDARG00000042130	zp3a.2	2hpf	81.405	ENSDART00000061751	43.2
ENSDARG00000042147	rbbp5	2hpf	97.54	ENSDART00000061775	51.1
ENSDARG00000042187	smek1	2hpf	125.79	ENSDART00000061843	103.3
ENSDARG00000042236	atrx	2hpf	91.51	ENSDART00000127594	65
ENSDARG00000042319	cdca4	2hpf	108.1	ENSDART00000138369	37.1
ENSDARG00000042484	tle2a	2hpf	72.04	ENSDART00000133939	73.6
ENSDARG00000042489	thap12a	2hpf	50.4	ENSDART00000062309	29.4
ENSDARG00000042508	ubr3	2hpf	16.05	ENSDART00000129091	18.9
ENSDARG00000042527	unga	2hpf	58.29	ENSDART00000062359	26.3
ENSDARG00000042530	nup205	2hpf	41.595	ENSDART00000125555	24.4
ENSDARG00000042533	gstm.1	2hpf	65.42	ENSDART00000049793	34.3
ENSDARG00000042539	ywhaqa	2hpf	24.77	ENSDART00000062383	24.8
ENSDARG00000042566	rps7	2hpf	32.965	ENSDART00000126229	27.5
ENSDARG00000042623	acbd3	2hpf	69.35	ENSDART00000062525	37.5
ENSDARG00000042642	wtap	2hpf	93.49	ENSDART00000062552	68.1
ENSDARG00000042644	sod2	2hpf	19.83	ENSDART00000062556	17.7
ENSDARG00000042659	thyn1	2hpf	32.505	ENSDART00000062576	28
ENSDARG00000042660	fam32a	2hpf	47.45	ENSDART00000128149	33.5
ENSDARG00000042671	odr4	2hpf	21.31	ENSDART00000150086	16.9
ENSDARG00000042688	bora	2hpf	34.44	ENSDART00000062628	30.3
ENSDARG00000042708	tuba8l	2hpf	9.91	ENSDART00000062671	11
ENSDARG00000042717	adipor1b	2hpf	81.895	ENSDART00000062682	31.9
ENSDARG00000042777	ndufa11	2hpf	25.58	ENSDART00000062787	22.3
ENSDARG00000042821	agps	2hpf	14.7	ENSDART00000062850	16.6
ENSDARG00000042837	atp1b3b	2hpf	45.92	ENSDART00000062874	37.4
ENSDARG00000042864	rpl7l1	2hpf	6.2	ENSDART00000062908	14.6
ENSDARG00000042894	tyms	2hpf	66.99	ENSDART00000047069	54.6
ENSDARG00000042905	rpl10a	2hpf	28.77	ENSDART00000062983	21.9
ENSDARG00000042927	mapre1a	2hpf	67.305	ENSDART00000063010	23.4
ENSDARG00000043004	si:dkeyp-117h8.4	2hpf	20.99	ENSDART00000063137	16.4
ENSDARG00000043031	ints10	2hpf	15.455	ENSDART00000122374	15.9
ENSDARG00000043105	qtrt1	2hpf	45.85	ENSDART00000063287	21.2
ENSDARG00000043154	ucp2	2hpf	130.145	ENSDART00000063359	106.6
ENSDARG00000043236	ccna1	2hpf	114.415	ENSDART00000002166	64.7
ENSDARG00000043257	ckbb	2hpf	15.83	ENSDART00000027603	16
ENSDARG00000043334	ccdc6a	2hpf	45.345	ENSDART00000063613	33.5
ENSDARG00000043359	rmnd5b	2hpf	43.37	ENSDART00000063643	29.7
ENSDARG00000043446	efhd1	2hpf	95.52	ENSDART00000063779	108.2
ENSDARG00000043453	rps5	2hpf	29.44	ENSDART00000063789	24.6
ENSDARG00000043457	gapdh	2hpf	10.73	ENSDART00000063800	12.4
ENSDARG00000043484	ube2d2	2hpf	55.9	ENSDART00000063837	46.3
ENSDARG00000043502	ccdc124	2hpf	35.175	ENSDART00000063863	27.8
ENSDARG00000043509	rpl11	2hpf	35.78	ENSDART00000063870	26.3
ENSDARG00000043511	prdx6	2hpf	20.5	ENSDART00000063877	22
ENSDARG00000043536	si:dkey-86e18.1	2hpf	20.515	ENSDART00000063917	29.9
ENSDARG00000043554	mrpl40	2hpf	11.22	ENSDART00000063943	15.4
ENSDARG00000043559	gle1	2hpf	60.18	ENSDART00000128227	37.9
ENSDARG00000043608	eif4ebp1	2hpf	9.51	ENSDART00000064032	14.7
ENSDARG00000043643	ehbp1	2hpf	72.24	ENSDART00000064067	23.8
ENSDARG00000043665	glrx5	2hpf	48.01	ENSDART00000064112	21.2
ENSDARG00000043680	ylpm1	2hpf	88.665	ENSDART00000133012	59.1
ENSDARG00000043727	cwc27	2hpf	31.28	ENSDART00000064210	27.7
ENSDARG00000043848	sod1	2hpf	22.29	ENSDART00000064376	21.8
ENSDARG00000043865	timm9	2hpf	32.485	ENSDART00000130975	29.9
ENSDARG00000043873	arid4a	2hpf	52.6	ENSDART00000151847	21.1
ENSDARG00000043884	nup43	2hpf	28.48	ENSDART00000064439	22.3
ENSDARG00000043963	si:ch211-241j12.3	2hpf	4.31	ENSDART00000064546	10.5
ENSDARG00000043972	ppp2r3c	2hpf	26.33	ENSDART00000064554	25.8
ENSDARG00000043973	znf292b	2hpf	62.515	ENSDART00000104790	28.2
ENSDARG00000043976	etf1b	2hpf	31.13	ENSDART00000064558	22.5
ENSDARG00000044073	fuca2	2hpf	42.53	ENSDART00000064700	20.3
ENSDARG00000044093	rpl13a	2hpf	26.49	ENSDART00000064739	18.8
ENSDARG00000044102	znf593	2hpf	31.9	ENSDART00000146309	17.1
ENSDARG00000044153	ppp1cb	2hpf	19.03	ENSDART00000130955	15.4
ENSDARG00000044182	stau1	2hpf	35.28	ENSDART00000133992	28.9
ENSDARG00000044281	erbin	2hpf	103.955	ENSDART00000129441	27.8
ENSDARG00000044298	phax	2hpf	76.46	ENSDART00000065036	16.2
ENSDARG00000044299	lmnb1	2hpf	189.24	ENSDART00000124502	148.5
ENSDARG00000044301	atf1	2hpf	116.8	ENSDART00000065038	73.8
ENSDARG00000044332	zranb2	2hpf	51.79	ENSDART00000104180	24.9
ENSDARG00000044339	rp2	2hpf	62.54	ENSDART00000136920	37.4
ENSDARG00000044402	nop16	2hpf	19.87	ENSDART00000065208	12.8
ENSDARG00000044431	ppig	2hpf	50.08	ENSDART00000065256	45.1
ENSDARG00000044484	cdc23	2hpf	22.6	ENSDART00000065325	16.9
ENSDARG00000044492	ublcp1	2hpf	66.1	ENSDART00000076715	25.4
ENSDARG00000044521	eef1b2	2hpf	16.47	ENSDART00000065373	20.2
ENSDARG00000044562	cycsb	2hpf	41.01	ENSDART00000036456	24.5
ENSDARG00000044584	tex261	2hpf	22.13	ENSDART00000065488	18.7
ENSDARG00000044601	rtn4a	2hpf	23.635	ENSDART00000081966	17.6
ENSDARG00000044669	hp1bp3	2hpf	73.65	ENSDART00000077496	19.9
ENSDARG00000044691	ppp1r3b	2hpf	63.195	ENSDART00000065670	32.7
ENSDARG00000044753	idh3b	2hpf	26.57	ENSDART00000149371	18.9
ENSDARG00000044760	gnaia	2hpf	96.1	ENSDART00000138985	43.4
ENSDARG00000044774	pou5f3	2hpf	112.1	ENSDART00000065817	43
ENSDARG00000044811	cdk9	2hpf	35.73	ENSDART00000065859	28.2
ENSDARG00000044812	ttc17	2hpf	55.17	ENSDART00000065864	32.4
ENSDARG00000044820	cstf1	2hpf	119.23	ENSDART00000121847	94.4
ENSDARG00000044874	zgc:92107	2hpf	28.17	ENSDART00000129211	20.9
ENSDARG00000044938	cbx2	2hpf	127.25	ENSDART00000066053	82.6
ENSDARG00000044949	rnf8	2hpf	17.875	ENSDART00000066072	15.6
ENSDARG00000044972	bcap31	2hpf	49.275	ENSDART00000066107	20.1
ENSDARG00000045019	aamp	2hpf	16.01	ENSDART00000082325	13
ENSDARG00000045025	ift52	2hpf	32.78	ENSDART00000066191	25.2
ENSDARG00000045051	slc16a3	2hpf	101.58	ENSDART00000001907	71.6
ENSDARG00000045074	arl4d	2hpf	29.43	ENSDART00000066269	16.5
ENSDARG00000045075	tmem106a	2hpf	38.995	ENSDART00000133023	24.3
ENSDARG00000045092	cdk5rap3	2hpf	19.795	ENSDART00000133703	17.6
ENSDARG00000045095	elac1	2hpf	45.36	ENSDART00000066307	35.1
ENSDARG00000045132	vdac1	2hpf	15.93	ENSDART00000066373	12.8
ENSDARG00000045146	tomm22	2hpf	24.33	ENSDART00000066388	17.5
ENSDARG00000045147	tmem184ba	2hpf	73.69	ENSDART00000100075	52.8
ENSDARG00000045155	phf5a	2hpf	79.05	ENSDART00000066397	42.9
ENSDARG00000045159	zdhhc4	2hpf	64.375	ENSDART00000122858	34.8
ENSDARG00000045167	dlgap5	2hpf	30.335	ENSDART00000066411	26.4
ENSDARG00000045248	h3f3d	2hpf	147.595	ENSDART00000137017	126.4
ENSDARG00000045308	pola1	2hpf	13.45	ENSDART00000128595	19.3
ENSDARG00000045373	pabpn1	2hpf	21.79	ENSDART00000066722	23
ENSDARG00000045399	cct5	2hpf	26.885	ENSDART00000066760	18.4
ENSDARG00000045424	zgc:173856	2hpf	25.98	ENSDART00000137250	15.1
ENSDARG00000045487	rps16	2hpf	31.395	ENSDART00000066898	32.7
ENSDARG00000045514	atp5f1c	2hpf	12.465	ENSDART00000066930	14
ENSDARG00000045515	kin	2hpf	87.37	ENSDART00000078529	44.5
ENSDARG00000045542	lamtor4	2hpf	104.505	ENSDART00000143642	54.4
ENSDARG00000045562	pus1	2hpf	63.645	ENSDART00000144859	31.8
ENSDARG00000045565	noc4l	2hpf	55.095	ENSDART00000067001	22.7
ENSDARG00000045574	lrmp	2hpf	105.185	ENSDART00000135730	66
ENSDARG00000045618	clta	2hpf	21.435	ENSDART00000067082	16.2
ENSDARG00000045620	nansa	2hpf	18.26	ENSDART00000067086	22
ENSDARG00000045680	tnpo3	2hpf	85.03	ENSDART00000067161	53.2
ENSDARG00000045691	zcrb1	2hpf	49.24	ENSDART00000067174	36.9
ENSDARG00000045692	pphln1	2hpf	101.19	ENSDART00000067175	81.2
ENSDARG00000045733	ciapin1	2hpf	45.39	ENSDART00000067235	26
ENSDARG00000045776	cnbpa	2hpf	42.16	ENSDART00000067293	34.7
ENSDARG00000045815	mcm10	2hpf	20.775	ENSDART00000067339	20.1
ENSDARG00000045842	zgc:113263	2hpf	65.79	ENSDART00000123375	55.2
ENSDARG00000045843	apex1	2hpf	57.89	ENSDART00000067374	26.7
ENSDARG00000045847	si:ch211-214j24.10	2hpf	99.92	ENSDART00000067378	62.2
ENSDARG00000045874	yeats4	2hpf	102.38	ENSDART00000067427	37.3
ENSDARG00000045877	ube2nb	2hpf	19.555	ENSDART00000067433	20
ENSDARG00000045885	scaf11	2hpf	62.17	ENSDART00000148486	32.6
ENSDARG00000045900	agbl5	2hpf	21.58	ENSDART00000103601	29.5
ENSDARG00000045928	psma4	2hpf	20.6	ENSDART00000067512	17.3
ENSDARG00000046022	tmed7	2hpf	28.355	ENSDART00000067666	30.8
ENSDARG00000046030	zgc:110339	2hpf	21.81	ENSDART00000067678	22.1
ENSDARG00000046053	slc27a6	2hpf	25.52	ENSDART00000121864	21.2
ENSDARG00000046071	C21H18orf25	2hpf	12.46	ENSDART00000067733	10.2
ENSDARG00000046074	stk11	2hpf	7.17	ENSDART00000067736	14.3
ENSDARG00000051768	fhod1	2hpf	121.07	ENSDART00000073447	41.2
ENSDARG00000051783	rplp0	2hpf	15.085	ENSDART00000073462	15.2
ENSDARG00000051889	dhodh	2hpf	24.42	ENSDART00000073597	15.1
ENSDARG00000051902	prmt7	2hpf	45.84	ENSDART00000073609	30.2
ENSDARG00000051916	cdk7	2hpf	8.94	ENSDART00000051003	13.8
ENSDARG00000051921	slc30a5	2hpf	51.36	ENSDART00000073634	19.7
ENSDARG00000051923	ccnb1	2hpf	26.59	ENSDART00000063357	48.6
ENSDARG00000052030	akr1a1b	2hpf	31.4	ENSDART00000145019	22.5
ENSDARG00000052073	blcap	2hpf	102.61	ENSDART00000073847	102.6
ENSDARG00000052103	dtymk	2hpf	14.79	ENSDART00000073883	10
ENSDARG00000052109	zgc:114041	2hpf	49.875	ENSDART00000073892	23.3
ENSDARG00000052150	pbx4	2hpf	96.54	ENSDART00000104683	37.4
ENSDARG00000052178	eif2s1b	2hpf	5.865	ENSDART00000073981	12.3
ENSDARG00000052182	rbfox2	2hpf	114.315	ENSDART00000073985	103.9
ENSDARG00000052304	uqcrc1	2hpf	29.44	ENSDART00000128047	26.5
ENSDARG00000052334	ociad1	2hpf	26.44	ENSDART00000103365	19
ENSDARG00000052374	faf2	2hpf	80.63	ENSDART00000029797	52.4
ENSDARG00000052408	mgat2	2hpf	25.27	ENSDART00000074255	19.2
ENSDARG00000052438	actr2a	2hpf	68.615	ENSDART00000074294	21.9
ENSDARG00000052471	taf1a	2hpf	18.02	ENSDART00000127444	16.9
ENSDARG00000052480	pdcd11	2hpf	32.485	ENSDART00000124833	33.1
ENSDARG00000052518	stx4	2hpf	61.63	ENSDART00000074384	23.6
ENSDARG00000052617	raver1	2hpf	115.42	ENSDART00000127832	19.9
ENSDARG00000052638	fam210b	2hpf	16.13	ENSDART00000074534	17.3
ENSDARG00000052649	ube2ia	2hpf	12.06	ENSDART00000052746	19.1
ENSDARG00000052673	sept7b	2hpf	104.2	ENSDART00000074575	44.1
ENSDARG00000052747	gpatch3	2hpf	22.59	ENSDART00000083534	26.7
ENSDARG00000052842	ppifb	2hpf	25.305	ENSDART00000074768	17.1
ENSDARG00000052856	khdrbs1a	2hpf	176.73	ENSDART00000074787	128.5
ENSDARG00000052966	nmt1a	2hpf	6.12	ENSDART00000124845	14.6
ENSDARG00000053021	grsf1	2hpf	19.44	ENSDART00000149868	20.7
ENSDARG00000053047	eif2s2	2hpf	15.19	ENSDART00000075009	12.8
ENSDARG00000053058	rps11	2hpf	21.825	ENSDART00000075028	18.7
ENSDARG00000053097	hsf2	2hpf	29.31	ENSDART00000075070	27.9
ENSDARG00000053101	prpf38b	2hpf	77.55	ENSDART00000075080	64.4
ENSDARG00000053127	helb	2hpf	44.5	ENSDART00000058020	42.6
ENSDARG00000053291	pnrc2	2hpf	44.11	ENSDART00000145055	28.4
ENSDARG00000053395	cdkn2aipnl	2hpf	31.73	ENSDART00000075438	20.1
ENSDARG00000053404	PPP2CA	2hpf	48.86	ENSDART00000151106	34.5
ENSDARG00000053446	sub1a	2hpf	177.19	ENSDART00000143848	133.7
ENSDARG00000053447	ppp4r2b	2hpf	134.54	ENSDART00000124168	65.8
ENSDARG00000053457	rpl23	2hpf	41.42	ENSDART00000075495	32.3
ENSDARG00000053466	timmdc1	2hpf	22.605	ENSDART00000075502	17.9
ENSDARG00000053467	gtpbp1	2hpf	37.29	ENSDART00000146005	26
ENSDARG00000053483	zgc:113054	2hpf	53.475	ENSDART00000075521	39.7
ENSDARG00000053535	lmo7b	2hpf	48.7	ENSDART00000140515	34.6
ENSDARG00000053668	stag2b	2hpf	81.49	ENSDART00000088094	32.5
ENSDARG00000053685	gtf2a2	2hpf	30.56	ENSDART00000075757	16.3
ENSDARG00000053695	zgc:162948	2hpf	23.275	ENSDART00000075770	16.1
ENSDARG00000053805	trub1	2hpf	69.53	ENSDART00000075889	24
ENSDARG00000053810	hnrnpc	2hpf	51.23	ENSDART00000075905	29.1
ENSDARG00000053884	med13a	2hpf	36.31	ENSDART00000134491	23.1
[truncated: 4,043 more rows]

## Sheet: Ext_Data_Fig3k
Source Data for Extended Data Figure 3k
[truncated: 9,739 more rows]

[truncated: 1 more sheets: Ext_Data_Fig3l]
