# Supplementary material for: Nano3P-seq: transcriptome-wide analysis of gene expression and tail dynamics using end-capture nanopore cDNA sequencing
Source: Nat Methods. 2022 Dec 19;20(1):75–85. doi: 10.1038/s41592-022-01714-w (PMC9834059; doi:10.1038/s41592-022-01714-w)
Supplement: Supplementary file 13 — Statistical source data. [file 41592_2022_1714_MOESM13_ESM.xlsx]

## Sheet: Ext_Data_Fig4a-c
Source Data for Extended Data Figure 4a-c
							Significance of comparison between tail length distributions of an isoform in different timepoints during MZT							Significance of comparison between tail length distributions of two isoforms
							P-values have been computed using the Kruskal–Wallis test and corrected for multiple testing using the Benjamini–Hochberg method.							P-values have been computed using the Kruskal–Wallis test and corrected for multiple testing using the Benjamini–Hochberg method.
Read_ID	gene_id	isoform_id	tail_length	median_length_isoform	Timepoint		Gene ID	Transcript ID	Timepoint 1	Timepoint 2	p.adj	p.adj.signif		Gene ID	Isoform 1	Isoform 2	Timepoint	Isoform 1 sample number	Isoform 2 sample number	p.adj	p.adj.signif
00025ea2-33f4-44ac-bd91-ca404d0adf0d	ENSDARG00000004757	ENSDART00000110512	8.12	69.02	2HPF		ENSDARG00000052856	ENSDART00000125633	2HPF	6HPF	1e-52	****		ENSDARG00000013351	ENSDART00000105404	ENSDART00000105405	6HPF	213	702	3.54e-21	****
0117dd97-c4a0-4671-8d1f-8029d471b10d	ENSDARG00000004757	ENSDART00000110512	31.05	69.02	2HPF		ENSDARG00000052856	ENSDART00000125633	4HPF	6HPF	1.4e-44	****		ENSDARG00000052856	ENSDART00000074787	ENSDART00000125633	2HPF	44	198	1.602e-20	****
034ff09a-b4fb-4799-840f-9ad99f3561eb	ENSDARG00000004757	ENSDART00000110512	79.06	69.02	2HPF		ENSDARG00000100558	ENSDART00000158291	2HPF	6HPF	2.63e-29	****		ENSDARG00000039347	ENSDART00000100813	ENSDART00000147729	2HPF	57	38	8.64e-12	****
03aef846-bc27-45bb-b007-a127953b7266	ENSDARG00000004757	ENSDART00000110512	85.62	69.02	2HPF		ENSDARG00000055996	ENSDART00000078412	4HPF	6HPF	4.72e-29	****		ENSDARG00000058734	ENSDART00000081663	ENSDART00000134921	2HPF	25	76	1.54e-08	****
079999af-c77d-4166-8628-a430452b7fc7	ENSDARG00000004757	ENSDART00000110512	20.57	69.02	2HPF		ENSDARG00000029445	ENSDART00000143781	4HPF	6HPF	1.78e-26	****		ENSDARG00000052856	ENSDART00000074787	ENSDART00000125633	4HPF	89	317	4.94e-08	****
09104f08-a0bf-4d4e-829d-72dc1554438e	ENSDARG00000004757	ENSDART00000110512	62.07	69.02	2HPF		ENSDARG00000009212	ENSDART00000025620	2HPF	6HPF	3.67e-24	****		ENSDARG00000040184	ENSDART00000058779	ENSDART00000152269	2HPF	124	11	1.32e-07	****
0a611ec1-8f13-465b-a35f-26f322fae82e	ENSDARG00000004757	ENSDART00000110512	88.52	69.02	2HPF		ENSDARG00000009212	ENSDART00000025620	2HPF	4HPF	1.25e-23	****		ENSDARG00000090768	ENSDART00000065821	ENSDART00000074181	2HPF	92	53	9.18e-07	****
0aa39880-0e6a-43c8-928d-6a3c47a387db	ENSDARG00000004757	ENSDART00000024320	48.87	105.615	2HPF		ENSDARG00000006316	ENSDART00000003001	2HPF	6HPF	1.05e-21	****		ENSDARG00000042063	ENSDART00000102739	ENSDART00000139867	2HPF	28	19	3.2e-06	****
0edcfa23-9e50-4a5d-a83f-951b9892a488	ENSDARG00000004757	ENSDART00000110512	13.25	69.02	2HPF		ENSDARG00000040184	ENSDART00000058779	2HPF	6HPF	7.18e-20	****		ENSDARG00000096095	ENSDART00000150330	ENSDART00000175159	2HPF	265	13	4.66e-05	****
0f2bf611-f930-4617-8cba-e31c168d68bc	ENSDARG00000004757	ENSDART00000110512	96.68	69.02	2HPF		ENSDARG00000068992	ENSDART00000099994	2HPF	6HPF	8.68e-19	****		ENSDARG00000038695	ENSDART00000040427	ENSDART00000146123	2HPF	43	25	5.04e-05	****
11afeec7-19f1-42c9-a7ba-689a92d6e780	ENSDARG00000004757	ENSDART00000110512	94.35	69.02	2HPF		ENSDARG00000010160	ENSDART00000172555	2HPF	6HPF	2.42e-18	****		ENSDARG00000038068	ENSDART00000055492	ENSDART00000145420	4HPF	62	138	7.011e-05	****
1760e531-5f15-481f-9843-be5bae94d646	ENSDARG00000004757	ENSDART00000110512	88.22	69.02	2HPF		ENSDARG00000044093	ENSDART00000064739	2HPF	6HPF	3.45e-18	****		ENSDARG00000004757	ENSDART00000024320	ENSDART00000110512	6HPF	180	91	7.71e-05	****
18742387-8074-4739-b5f9-56738d3ae448	ENSDARG00000004757	ENSDART00000110512	47.29	69.02	2HPF		ENSDARG00000020504	ENSDART00000146211	4HPF	6HPF	9.34e-18	****		ENSDARG00000090386	ENSDART00000122536	ENSDART00000153825	2HPF	10	17	0.000169	***
19d23c20-9e16-4646-b670-8369b85b345e	ENSDARG00000004757	ENSDART00000024320	103.5	105.615	2HPF		ENSDARG00000035676	ENSDART00000051745	2HPF	6HPF	2.58e-17	****		ENSDARG00000033539	ENSDART00000048164	ENSDART00000136475	6HPF	16	35	0.000211	***
1db3c020-5e74-414e-a7a6-06b717d7fdf5	ENSDARG00000004757	ENSDART00000110512	68.15	69.02	2HPF		ENSDARG00000037350	ENSDART00000147800	2HPF	6HPF	1.19e-16	****		ENSDARG00000035679	ENSDART00000051750	ENSDART00000155525	2HPF	23	40	0.000226	***
203c74d7-7de6-43a6-afb3-d3d2a6d7273b	ENSDARG00000004757	ENSDART00000110512	0	69.02	2HPF		ENSDARG00000029445	ENSDART00000143781	2HPF	4HPF	1.43e-15	****		ENSDARG00000004757	ENSDART00000024320	ENSDART00000110512	2HPF	36	67	0.000542	***
21bdb859-cc17-4f6f-a19a-a4ce63b88d9c	ENSDARG00000004757	ENSDART00000024320	101.47	105.615	2HPF		ENSDARG00000035400	ENSDART00000051295	2HPF	6HPF	3.26e-15	****		ENSDARG00000004757	ENSDART00000024320	ENSDART00000110512	4HPF	30	44	0.000818	***
225a798a-70f8-4080-bc18-66bd1f294e78	ENSDARG00000004757	ENSDART00000110512	23.07	69.02	2HPF		ENSDARG00000038068	ENSDART00000055492	4HPF	6HPF	3.77e-15	****		ENSDARG00000009447	ENSDART00000005903	ENSDART00000135065	2HPF	71	22	0.001758	**
249952b1-9d12-4c25-a3a2-4110fd06ef48	ENSDARG00000004757	ENSDART00000024320	144.09	105.615	2HPF		ENSDARG00000038068	ENSDART00000145420	4HPF	6HPF	1.46e-14	****		ENSDARG00000043740	ENSDART00000064233	ENSDART00000136078	4HPF	10	23	0.001822	**
271315f6-3f49-4ba3-ac97-46bf79638528	ENSDARG00000004757	ENSDART00000024320	166.72	105.615	2HPF		ENSDARG00000068992	ENSDART00000099994	2HPF	4HPF	3.23e-14	****		ENSDARG00000094673	ENSDART00000024009	ENSDART00000124300	6HPF	42	17	0.002844	**
2add3cdf-c414-41f1-b161-474a44e0c32e	ENSDARG00000004757	ENSDART00000024320	75.35	105.615	2HPF		ENSDARG00000010160	ENSDART00000172555	4HPF	6HPF	4.7e-14	****		ENSDARG00000057772	ENSDART00000126243	ENSDART00000150989	2HPF	31	12	0.0033	**
2cccdd59-66b6-4109-b2fd-05a25148dd7e	ENSDARG00000004757	ENSDART00000110512	45.72	69.02	2HPF		ENSDARG00000099148	ENSDART00000172515	2HPF	4HPF	6.72e-14	****		ENSDARG00000038068	ENSDART00000055492	ENSDART00000163782	4HPF	62	25	0.003368	**
2d3cc73b-31d0-4860-889d-f908e315f4c8	ENSDARG00000004757	ENSDART00000110512	147.41	69.02	2HPF		ENSDARG00000034291	ENSDART00000045284	2HPF	6HPF	1.02e-13	****		ENSDARG00000013351	ENSDART00000105404	ENSDART00000105405	2HPF	40	62	0.00338	**
3304ec0c-1066-4b24-ad52-412f7d362970	ENSDARG00000004757	ENSDART00000110512	112.05	69.02	2HPF		ENSDARG00000045618	ENSDART00000144920	2HPF	6HPF	3.92e-13	****		ENSDARG00000041921	ENSDART00000061435	ENSDART00000135703	6HPF	25	10	0.00342	**
3416da96-ae2c-47d8-bb4c-0fb63bb93186	ENSDARG00000004757	ENSDART00000110512	49.96	69.02	2HPF		ENSDARG00000000887	ENSDART00000000992	4HPF	6HPF	5.18e-12	****		ENSDARG00000005462	ENSDART00000026178	ENSDART00000188534	2HPF	57	13	0.00346	**
342ec2cc-f390-4ed0-a26d-2ea2c16fb948	ENSDARG00000004757	ENSDART00000024320	115.65	105.615	2HPF		ENSDARG00000031929	ENSDART00000048130	2HPF	4HPF	1.6e-11	****		ENSDARG00000021864	ENSDART00000029646	ENSDART00000148062	6HPF	223	19	0.00534	**
347d61ed-643b-48a8-bb1e-f286a7e5fca1	ENSDARG00000004757	ENSDART00000110512	102.18	69.02	2HPF		ENSDARG00000009447	ENSDART00000005903	2HPF	6HPF	2.06e-11	****		ENSDARG00000014244	ENSDART00000128730	ENSDART00000138084	6HPF	161	11	0.00546	**
3d44a798-59d8-4917-a56c-90a22f9a8de4	ENSDARG00000004757	ENSDART00000024320	84.04	105.615	2HPF		ENSDARG00000034291	ENSDART00000145554	2HPF	6HPF	3.2e-11	****		ENSDARG00000090768	ENSDART00000065821	ENSDART00000074181	4HPF	50	23	0.00608	**
451889f5-ec83-44cc-86aa-74b564d79cab	ENSDARG00000004757	ENSDART00000110512	55.69	69.02	2HPF		ENSDARG00000044093	ENSDART00000064739	4HPF	6HPF	7e-11	****		ENSDARG00000104702	ENSDART00000165005	ENSDART00000166496	2HPF	55	61	0.00612	**
456246b1-eb42-446c-8241-6db167c2fcca	ENSDARG00000004757	ENSDART00000110512	150.39	69.02	2HPF		ENSDARG00000068992	ENSDART00000180242	2HPF	4HPF	7.93e-11	****		ENSDARG00000038695	ENSDART00000040427	ENSDART00000146123	4HPF	51	25	0.00714	**
469fd651-c0a0-4cb6-80af-1a085f3d23ea	ENSDARG00000004757	ENSDART00000024320	103.49	105.615	2HPF		ENSDARG00000052856	ENSDART00000074787	2HPF	6HPF	8.75e-11	****		ENSDARG00000059303	ENSDART00000142334	ENSDART00000171528	6HPF	24	44	0.00739	**
471db37e-a1c9-48d0-9318-0effd33e0d92	ENSDARG00000004757	ENSDART00000024320	0	105.615	2HPF		ENSDARG00000100392	ENSDART00000162034	2HPF	6HPF	1.21e-10	****		ENSDARG00000022599	ENSDART00000009382	ENSDART00000122487	2HPF	14	10	0.00765	**
4946df6e-05e0-44b3-a461-ff0c29c29a66	ENSDARG00000004757	ENSDART00000024320	155.81	105.615	2HPF		ENSDARG00000100392	ENSDART00000168004	2HPF	6HPF	1.21e-10	****		ENSDARG00000060312	ENSDART00000114410	ENSDART00000176446	4HPF	20	13	0.0086	**
4aef2099-2808-43f0-95ba-521d81ada3e2	ENSDARG00000004757	ENSDART00000024320	92.21	105.615	2HPF		ENSDARG00000034897	ENSDART00000045901	2HPF	6HPF	2.15e-10	****		ENSDARG00000099761	ENSDART00000167949	ENSDART00000184181	6HPF	169	17	0.00939	**
4b321d2b-7f3b-477e-9798-21d501aa60b6	ENSDARG00000004757	ENSDART00000024320	75.96	105.615	2HPF		ENSDARG00000068992	ENSDART00000180242	2HPF	6HPF	3.68e-10	****		ENSDARG00000075421	ENSDART00000075170	ENSDART00000142051	4HPF	257	51	0.0099	**
4c21a8b9-b126-4a3b-92ec-b40542e4dc78	ENSDARG00000004757	ENSDART00000024320	104.81	105.615	2HPF		ENSDARG00000044093	ENSDART00000145980	2HPF	6HPF	3.91e-10	****		ENSDARG00000044093	ENSDART00000064739	ENSDART00000145980	2HPF	77	34	0.01011	*
4c8b7766-88fe-49ad-a801-b8ca03a6b701	ENSDARG00000004757	ENSDART00000024320	83.48	105.615	2HPF		ENSDARG00000099148	ENSDART00000172515	2HPF	6HPF	6.25e-10	****		ENSDARG00000012274	ENSDART00000036718	ENSDART00000145506	4HPF	15	17	0.011	*
4dfa2e4e-55d4-4a5d-b3e2-e096a7aebc77	ENSDARG00000004757	ENSDART00000110512	0	69.02	2HPF		ENSDARG00000032997	ENSDART00000046781	4HPF	6HPF	7.14e-10	****		ENSDARG00000014943	ENSDART00000012241	ENSDART00000132993	4HPF	67	27	0.01106	*
50a35d8a-aff9-4609-a8b1-0f1daf1b79b3	ENSDARG00000004757	ENSDART00000110512	19.38	69.02	2HPF		ENSDARG00000077291	ENSDART00000138107	2HPF	6HPF	7.2e-10	****		ENSDARG00000012274	ENSDART00000036718	ENSDART00000145506	2HPF	23	22	0.0121	*
50f81e2b-61e4-430f-b847-b27d054e3ae3	ENSDARG00000004757	ENSDART00000110512	53.38	69.02	2HPF		ENSDARG00000039347	ENSDART00000100813	2HPF	6HPF	9.72e-10	****		ENSDARG00000035676	ENSDART00000051745	ENSDART00000177052	2HPF	100	10	0.01484	*
534e626e-99d8-4fa8-b044-c2f594d4a388	ENSDARG00000004757	ENSDART00000110512	160.43	69.02	2HPF		ENSDARG00000037350	ENSDART00000147800	4HPF	6HPF	1.3e-09	****		ENSDARG00000009212	ENSDART00000025620	ENSDART00000179658	4HPF	405	11	0.018	*
549a437b-9dff-4d42-9168-553b612350c8	ENSDARG00000004757	ENSDART00000024320	63.88	105.615	2HPF		ENSDARG00000038068	ENSDART00000145420	2HPF	6HPF	1.39e-09	****		ENSDARG00000062139	ENSDART00000089501	ENSDART00000142997	2HPF	50	12	0.0182	*
5c881127-65a7-4e23-89cf-4814e22a3340	ENSDARG00000004757	ENSDART00000024320	73.21	105.615	2HPF		ENSDARG00000006691	ENSDART00000008807	2HPF	6HPF	1.87e-09	****		ENSDARG00000042045	ENSDART00000061617	ENSDART00000169055	4HPF	20	10	0.019	*
5da90665-e85b-495b-94f8-47a1f0536adb	ENSDARG00000004757	ENSDART00000110512	16.16	69.02	2HPF		ENSDARG00000061187	ENSDART00000086985	2HPF	6HPF	1.89e-09	****		ENSDARG00000002909	ENSDART00000012336	ENSDART00000147070	2HPF	11	20	0.0216	*
607de49c-f7e5-424b-be1b-0f8c6c990bf3	ENSDARG00000004757	ENSDART00000110512	64.1	69.02	2HPF		ENSDARG00000024844	ENSDART00000046035	2HPF	4HPF	2.24e-09	****		ENSDARG00000032373	ENSDART00000047515	ENSDART00000138575	4HPF	17	27	0.02235	*
631bcd43-4a18-4ca4-98b2-b19665011eba	ENSDARG00000004757	ENSDART00000110512	103.32	69.02	2HPF		ENSDARG00000013351	ENSDART00000105405	4HPF	6HPF	2.58e-09	****		ENSDARG00000093022	ENSDART00000140874	ENSDART00000181048	4HPF	39	25	0.02268	*
64890a39-4a71-4994-886b-b9d24db95ecd	ENSDARG00000004757	ENSDART00000024320	226.67	105.615	2HPF		ENSDARG00000100558	ENSDART00000158291	4HPF	6HPF	2.88e-09	****		ENSDARG00000093022	ENSDART00000140874	ENSDART00000181048	2HPF	58	36	0.0244	*
682b43ad-6c7a-4997-886a-da3bceafa9dc	ENSDARG00000004757	ENSDART00000110512	39.12	69.02	2HPF		ENSDARG00000034291	ENSDART00000045284	4HPF	6HPF	3.69e-09	****		ENSDARG00000011506	ENSDART00000103855	ENSDART00000163382	2HPF	30	11	0.0253	*
697af02d-a66a-4fe8-a521-388b4e53239f	ENSDARG00000004757	ENSDART00000110512	74.91	69.02	2HPF		ENSDARG00000034291	ENSDART00000145554	4HPF	6HPF	3.69e-09	****		ENSDARG00000036875	ENSDART00000053542	ENSDART00000138350	6HPF	12	22	0.0292	*
69a1832e-82c8-4b10-9e47-2a7092839d5f	ENSDARG00000004757	ENSDART00000110512	78.28	69.02	2HPF		ENSDARG00000045618	ENSDART00000144920	2HPF	4HPF	1.06e-08	****		ENSDARG00000061187	ENSDART00000086985	ENSDART00000143340	2HPF	50	21	0.02994	*
69dda398-d21d-4f69-a3f0-f803fc52cd39	ENSDARG00000004757	ENSDART00000110512	69.21	69.02	2HPF		ENSDARG00000039347	ENSDART00000100813	4HPF	6HPF	2.07e-08	****		ENSDARG00000099148	ENSDART00000162580	ENSDART00000172515	4HPF	14	130	0.0306	*
6c83c3be-29d0-4710-a927-4f79cfac3cab	ENSDARG00000004757	ENSDART00000110512	106.45	69.02	2HPF		ENSDARG00000058451	ENSDART00000171559	2HPF	6HPF	2.14e-08	****		ENSDARG00000102362	ENSDART00000167753	ENSDART00000171944	2HPF	10	12	0.032	*
6c91509d-5d23-476e-867d-bc3822c131b2	ENSDARG00000004757	ENSDART00000024320	59.6	105.615	2HPF		ENSDARG00000044093	ENSDART00000145980	4HPF	6HPF	2.43e-08	****		ENSDARG00000005274	ENSDART00000017488	ENSDART00000079012	2HPF	15	13	0.035	*
741a4421-2460-458e-b9ee-4488a3582ca6	ENSDARG00000004757	ENSDART00000110512	105.75	69.02	2HPF		ENSDARG00000074242	ENSDART00000131610	2HPF	6HPF	2.77e-08	****		ENSDARG00000099241	ENSDART00000162617	ENSDART00000171744	2HPF	50	10	0.036	*
79b99ae7-516c-4d17-b798-0f47bffdffd3	ENSDARG00000004757	ENSDART00000110512	51.17	69.02	2HPF		ENSDARG00000007836	ENSDART00000122288	4HPF	6HPF	3.01e-08	****		ENSDARG00000014943	ENSDART00000012241	ENSDART00000132993	2HPF	73	33	0.0368	*
79beea3c-74ed-4adb-bcbf-3394180718f1	ENSDARG00000004757	ENSDART00000024320	42.32	105.615	2HPF		ENSDARG00000039424	ENSDART00000057601	2HPF	4HPF	6.12e-08	****		ENSDARG00000010160	ENSDART00000128613	ENSDART00000172555	2HPF	36	81	0.0422	*
7bf0e965-08fb-42ce-9d09-8a3d93ef4f4d	ENSDARG00000004757	ENSDART00000024320	125.34	105.615	2HPF		ENSDARG00000052856	ENSDART00000074787	2HPF	4HPF	7.24e-08	****		ENSDARG00000010160	ENSDART00000128613	ENSDART00000172555	6HPF	40	166	0.0422	*
7f8b398b-1c60-4948-b3ba-2e3768466e06	ENSDARG00000004757	ENSDART00000024320	122.13	105.615	2HPF		ENSDARG00000010160	ENSDART00000128613	2HPF	6HPF	1.01e-07	****		ENSDARG00000055996	ENSDART00000078412	ENSDART00000146173	6HPF	401	13	0.0456	*
80f23d81-06ff-48f3-adca-bdb1bc796e36	ENSDARG00000004757	ENSDART00000110512	9.13	69.02	2HPF		ENSDARG00000029445	ENSDART00000048968	4HPF	6HPF	1.24e-07	****		ENSDARG00000097264	ENSDART00000154858	ENSDART00000155892	2HPF	20	21	0.0514	ns
83aea64d-d475-4ba9-b2f4-e408b7a27f89	ENSDARG00000004757	ENSDART00000110512	46.33	69.02	2HPF		ENSDARG00000042458	ENSDART00000172986	2HPF	4HPF	1.44e-07	****		ENSDARG00000046071	ENSDART00000067733	ENSDART00000140859	2HPF	21	18	0.053	ns
8f3a14b6-9a84-488c-856d-7d205863431e	ENSDARG00000004757	ENSDART00000110512	130.22	69.02	2HPF		ENSDARG00000100392	ENSDART00000162034	4HPF	6HPF	1.58e-07	****		ENSDARG00000099148	ENSDART00000162580	ENSDART00000172515	2HPF	13	227	0.0536	ns
8fdac285-1a8f-4e83-870e-0dd6d959c00b	ENSDARG00000004757	ENSDART00000110512	99	69.02	2HPF		ENSDARG00000100392	ENSDART00000168004	4HPF	6HPF	2.11e-07	****		ENSDARG00000101362	ENSDART00000168371	ENSDART00000170222	6HPF	12	37	0.0551	ns
90cda672-6690-4ab9-8add-48de50c889d8	ENSDARG00000004757	ENSDART00000110512	135.29	69.02	2HPF		ENSDARG00000061235	ENSDART00000131279	2HPF	4HPF	3.32e-07	****		ENSDARG00000060312	ENSDART00000114410	ENSDART00000176446	2HPF	22	12	0.0628	ns
9af759c4-a64a-4cf1-91e4-694f737f1898	ENSDARG00000004757	ENSDART00000024320	110.42	105.615	2HPF		ENSDARG00000006691	ENSDART00000008807	2HPF	4HPF	3.46e-07	****		ENSDARG00000093022	ENSDART00000140874	ENSDART00000181048	6HPF	28	29	0.0673	ns
9f93d511-ced3-4f0c-9ea5-920a9b99a646	ENSDARG00000004757	ENSDART00000110512	54.96	69.02	2HPF		ENSDARG00000039424	ENSDART00000057601	4HPF	6HPF	4.46e-07	****		ENSDARG00000053474	ENSDART00000009794	ENSDART00000142329	2HPF	13	15	0.0688	ns
a14c1ab2-2ec8-494d-bf4e-82d3cf412bbd	ENSDARG00000004757	ENSDART00000110512	0	69.02	2HPF		ENSDARG00000088091	ENSDART00000140696	2HPF	6HPF	4.48e-07	****		ENSDARG00000011613	ENSDART00000017973	ENSDART00000139298	6HPF	19	16	0.069	ns
a5a59f54-1ec6-433d-8524-25d1be4525aa	ENSDARG00000004757	ENSDART00000024320	122.79	105.615	2HPF		ENSDARG00000042458	ENSDART00000172767	2HPF	4HPF	5.06e-07	****		ENSDARG00000002710	ENSDART00000017188	ENSDART00000130171	6HPF	130	24	0.07	ns
a6034197-d7a1-48c2-bb05-017091dc174b	ENSDARG00000004757	ENSDART00000110512	73.95	69.02	2HPF		ENSDARG00000052856	ENSDART00000125633	2HPF	4HPF	5.7e-07	****		ENSDARG00000057853	ENSDART00000023859	ENSDART00000123621	2HPF	19	15	0.0709	ns
a8e14c60-4cc6-4f17-a4f7-a98855b8ff15	ENSDARG00000004757	ENSDART00000110512	94.55	69.02	2HPF		ENSDARG00000074242	ENSDART00000186689	2HPF	6HPF	6.05e-07	****		ENSDARG00000068992	ENSDART00000141549	ENSDART00000180242	6HPF	92	468	0.072	ns
a9664dec-e32a-4e01-9a66-0a60156b035f	ENSDARG00000004757	ENSDART00000110512	91.84	69.02	2HPF		ENSDARG00000099104	ENSDART00000164359	2HPF	6HPF	6.5e-07	****		ENSDARG00000009285	ENSDART00000133626	ENSDART00000143913	6HPF	12	33	0.0723	ns
aa768ea7-3bc8-4358-88c9-e5550fb18655	ENSDARG00000004757	ENSDART00000110512	74.76	69.02	2HPF		ENSDARG00000099104	ENSDART00000167898	2HPF	6HPF	6.5e-07	****		ENSDARG00000036868	ENSDART00000053534	ENSDART00000160748	2HPF	56	11	0.0742	ns
adbb126d-a242-40f7-972d-acf24fa6e22e	ENSDARG00000004757	ENSDART00000110512	28.03	69.02	2HPF		ENSDARG00000056099	ENSDART00000151874	2HPF	4HPF	6.66e-07	****		ENSDARG00000000887	ENSDART00000000992	ENSDART00000138849	6HPF	188	26	0.0768	ns
adcac4d5-a6fe-4b61-8d3d-dcd78ae40a38	ENSDARG00000004757	ENSDART00000110512	183.35	69.02	2HPF		ENSDARG00000093022	ENSDART00000140874	2HPF	6HPF	8.94e-07	****		ENSDARG00000040295	ENSDART00000058965	ENSDART00000192754	6HPF	387	14	0.0787	ns
b1b16c14-9f3a-41de-9011-b147261f2912	ENSDARG00000004757	ENSDART00000024320	150.79	105.615	2HPF		ENSDARG00000056099	ENSDART00000151874	2HPF	6HPF	1.08e-06	****		ENSDARG00000069105	ENSDART00000100286	ENSDART00000175126	6HPF	27	11	0.0836	ns
b2793579-efb7-404b-ab41-8169c3001a7e	ENSDARG00000004757	ENSDART00000024320	149.85	105.615	2HPF		ENSDARG00000099104	ENSDART00000167898	4HPF	6HPF	2.04e-06	****		ENSDARG00000068992	ENSDART00000141549	ENSDART00000180242	4HPF	69	248	0.085	ns
b5001900-83df-4db8-931c-b5132ab27d0f	ENSDARG00000004757	ENSDART00000024320	245.64	105.615	2HPF		ENSDARG00000102366	ENSDART00000165708	2HPF	4HPF	3.44e-06	****		ENSDARG00000068992	ENSDART00000099994	ENSDART00000141549	4HPF	498	69	0.09	ns
b623208c-2fa5-498d-a294-586eb521b607	ENSDARG00000004757	ENSDART00000110512	82.02	69.02	2HPF		ENSDARG00000009447	ENSDART00000135065	2HPF	6HPF	4.38e-06	****		ENSDARG00000011613	ENSDART00000135435	ENSDART00000139298	6HPF	10	16	0.09	ns
b8b0fd10-514a-4a32-8e56-4a4b6e168113	ENSDARG00000004757	ENSDART00000110512	0	69.02	2HPF		ENSDARG00000034897	ENSDART00000164283	2HPF	6HPF	4.38e-06	****		ENSDARG00000068992	ENSDART00000141549	ENSDART00000168898	4HPF	69	102	0.09	ns
bb87a4ff-8af6-4e72-ba94-5609b34c1128	ENSDARG00000004757	ENSDART00000024320	127.65	105.615	2HPF		ENSDARG00000010745	ENSDART00000018735	2HPF	4HPF	4.66e-06	****		ENSDARG00000014966	ENSDART00000017709	ENSDART00000143594	4HPF	21	16	0.095	ns
bbb943f7-1ad0-4b2d-afa9-a1d9a6455f08	ENSDARG00000004757	ENSDART00000110512	84.39	69.02	2HPF		ENSDARG00000031929	ENSDART00000048130	2HPF	6HPF	4.73e-06	****		ENSDARG00000013351	ENSDART00000105404	ENSDART00000105405	4HPF	46	115	0.0955	ns
c3752738-ba22-4c03-a924-e0ec01b09891	ENSDARG00000004757	ENSDART00000110512	69.02	69.02	2HPF		ENSDARG00000013351	ENSDART00000105404	4HPF	6HPF	5.86e-06	****		ENSDARG00000100558	ENSDART00000158291	ENSDART00000170831	2HPF	210	19	0.096	ns
c9448675-8cb7-4836-99e5-a8153e7117be	ENSDARG00000004757	ENSDART00000024320	118.94	105.615	2HPF		ENSDARG00000000887	ENSDART00000000992	2HPF	6HPF	6.25e-06	****		ENSDARG00000060112	ENSDART00000084381	ENSDART00000122081	2HPF	30	23	0.101	ns
cb9a5a5b-8377-46f8-97d6-d36c16ac80a3	ENSDARG00000004757	ENSDART00000110512	74.01	69.02	2HPF		ENSDARG00000061187	ENSDART00000086985	4HPF	6HPF	7.4e-06	****		ENSDARG00000094673	ENSDART00000024009	ENSDART00000127618	6HPF	42	10	0.104	ns
d13c273c-40aa-4f23-98e8-5fcbb108e15b	ENSDARG00000004757	ENSDART00000110512	133.54	69.02	2HPF		ENSDARG00000038695	ENSDART00000040427	2HPF	6HPF	9.9e-06	****		ENSDARG00000022129	ENSDART00000135207	ENSDART00000184407	6HPF	10	90	0.104	ns
d1a5c0ce-287a-4672-827c-6ca6cc8bce26	ENSDARG00000004757	ENSDART00000110512	109.06	69.02	2HPF		ENSDARG00000038695	ENSDART00000040427	4HPF	6HPF	9.9e-06	****		ENSDARG00000025403	ENSDART00000098246	ENSDART00000186992	6HPF	62	29	0.107	ns
d99b1171-ce8a-420d-9719-4cb6db7da2f5	ENSDARG00000004757	ENSDART00000024320	13.61	105.615	2HPF		ENSDARG00000035400	ENSDART00000134516	2HPF	6HPF	1.2e-05	****		ENSDARG00000006010	ENSDART00000066765	ENSDART00000129554	2HPF	10	62	0.109	ns
dfe7692b-d5c2-4fbd-a0df-d891e46c2209	ENSDARG00000004757	ENSDART00000110512	61.49	69.02	2HPF		ENSDARG00000056099	ENSDART00000078535	2HPF	4HPF	1.5e-05	****		ENSDARG00000043287	ENSDART00000063544	ENSDART00000141013	4HPF	12	28	0.1178	ns
e084170c-cd67-46ec-8717-44afde8f6619	ENSDARG00000004757	ENSDART00000110512	45.89	69.02	2HPF		ENSDARG00000099104	ENSDART00000164359	4HPF	6HPF	2.17e-05	****		ENSDARG00000040513	ENSDART00000059298	ENSDART00000131275	2HPF	159	26	0.12	ns
e0afb1a6-9026-4ecc-b6c4-16e0fc6247b2	ENSDARG00000004757	ENSDART00000024320	114.05	105.615	2HPF		ENSDARG00000100741	ENSDART00000160060	2HPF	4HPF	2.42e-05	****		ENSDARG00000021550	ENSDART00000124615	ENSDART00000190785	6HPF	59	15	0.125	ns
e1f4bd6e-bf8e-46f1-99e0-ae1f2c1b18d6	ENSDARG00000004757	ENSDART00000110512	106.45	69.02	2HPF		ENSDARG00000014943	ENSDART00000132993	2HPF	4HPF	3.06e-05	****		ENSDARG00000087193	ENSDART00000154267	ENSDART00000186094	2HPF	26	81	0.1288	ns
e2ef5965-a635-4489-9851-2d70825d827b	ENSDARG00000004757	ENSDART00000110512	39.16	69.02	2HPF		ENSDARG00000078754	ENSDART00000108965	2HPF	4HPF	3.23e-05	****		ENSDARG00000087193	ENSDART00000154267	ENSDART00000186094	6HPF	20	12	0.1288	ns
ee86e955-6ecf-4f34-b445-28e3714aa86b	ENSDARG00000004757	ENSDART00000110512	94.46	69.02	2HPF		ENSDARG00000009447	ENSDART00000005903	4HPF	6HPF	3.33e-05	****		ENSDARG00000063295	ENSDART00000105232	ENSDART00000149823	2HPF	15	17	0.1299	ns
eed26588-1fa7-401b-97b2-3d06ec187196	ENSDARG00000004757	ENSDART00000110512	18.26	69.02	2HPF		ENSDARG00000034897	ENSDART00000045901	2HPF	4HPF	4.08e-05	****		ENSDARG00000044491	ENSDART00000065337	ENSDART00000192740	2HPF	27	13	0.141	ns
efbf10f8-96ba-48d9-afdc-dc9575669df5	ENSDARG00000004757	ENSDART00000024320	47.22	105.615	2HPF		ENSDARG00000090768	ENSDART00000074181	2HPF	6HPF	4.24e-05	****		ENSDARG00000095504	ENSDART00000133135	ENSDART00000140691	2HPF	60	11	0.142	ns
f2aab773-f8eb-4469-bf2c-a8f3701c17d3	ENSDARG00000004757	ENSDART00000110512	8.11	69.02	2HPF		ENSDARG00000000887	ENSDART00000138849	4HPF	6HPF	5.64e-05	****		ENSDARG00000040707	ENSDART00000059636	ENSDART00000156385	2HPF	21	10	0.147	ns
f3780fa1-30d9-48bd-b45a-c72982d4911e	ENSDARG00000004757	ENSDART00000110512	47.15	69.02	2HPF		ENSDARG00000030602	ENSDART00000048599	2HPF	6HPF	5.81e-05	****		ENSDARG00000038290	ENSDART00000055845	ENSDART00000180601	6HPF	29	27	0.1473	ns
f5f85d21-2e52-4edf-92d5-7e5951c86d7a	ENSDARG00000004757	ENSDART00000024320	106.42	105.615	2HPF		ENSDARG00000035400	ENSDART00000051295	4HPF	6HPF	7.56e-05	****		ENSDARG00000104996	ENSDART00000160446	ENSDART00000163968	2HPF	14	87	0.148	ns
f6060426-985b-4ca2-9b6d-664535cb136f	ENSDARG00000004757	ENSDART00000110512	48.37	69.02	2HPF		ENSDARG00000009447	ENSDART00000005903	2HPF	4HPF	9.36e-05	****		ENSDARG00000010745	ENSDART00000018735	ENSDART00000187516	2HPF	29	12	0.1485	ns
f6c3def0-7697-4faa-b31a-8c13866583c9	ENSDARG00000004757	ENSDART00000110512	19.02	69.02	2HPF		ENSDARG00000009447	ENSDART00000135065	2HPF	4HPF	9.36e-05	****		ENSDARG00000086336	ENSDART00000153702	ENSDART00000157113	2HPF	19	11	0.168	ns
f775c7b3-e808-46f2-8eca-0f63987afed4	ENSDARG00000004757	ENSDART00000110512	73.59	69.02	2HPF		ENSDARG00000010721	ENSDART00000137997	2HPF	6HPF	0.000108	***		ENSDARG00000052124	ENSDART00000073914	ENSDART00000128591	2HPF	10	11	0.169	ns
f8ae8ed3-a9ea-41c6-a7ff-6828ee31eb02	ENSDARG00000004757	ENSDART00000024320	17.18	105.615	2HPF		ENSDARG00000039208	ENSDART00000138488	2HPF	4HPF	0.0001108	***		ENSDARG00000022378	ENSDART00000029599	ENSDART00000170070	2HPF	27	15	0.172	ns
fbf4ab78-008c-4fe3-880b-820ba926d08b	ENSDARG00000004757	ENSDART00000024320	157.49	105.615	2HPF		ENSDARG00000024844	ENSDART00000046035	2HPF	6HPF	0.0001295	***		ENSDARG00000071573	ENSDART00000105903	ENSDART00000134356	6HPF	38	39	0.1755	ns
ff8cbd44-0ef8-4be8-abbc-b2b644e39d50	ENSDARG00000004757	ENSDART00000024320	169.52	105.615	2HPF		ENSDARG00000071573	ENSDART00000105903	2HPF	6HPF	0.0001435	***		ENSDARG00000054978	ENSDART00000145288	ENSDART00000191309	2HPF	23	14	0.1814	ns
093878c6-9bec-4378-b0f1-9950bdd38f79	ENSDARG00000004757	ENSDART00000024320	116.97	139.35	4HPF		ENSDARG00000007836	ENSDART00000122288	2HPF	6HPF	0.0001475	***		ENSDARG00000040184	ENSDART00000058779	ENSDART00000152269	6HPF	105	10	0.182	ns
0a30ba19-a34a-492b-bdad-d51e2fbf917b	ENSDARG00000004757	ENSDART00000024320	196.15	139.35	4HPF		ENSDARG00000087961	ENSDART00000189789	2HPF	4HPF	0.0001506	***		ENSDARG00000019195	ENSDART00000133834	ENSDART00000147351	4HPF	19	13	0.1824	ns
0c9edf61-0c2c-4097-8fef-e4390a322fcc	ENSDARG00000004757	ENSDART00000024320	77.37	139.35	4HPF		ENSDARG00000025375	ENSDART00000007789	2HPF	6HPF	0.00016	***		ENSDARG00000043740	ENSDART00000064233	ENSDART00000136078	2HPF	28	35	0.183	ns
0d2b131c-eb2b-4259-8adf-2779088e5a02	ENSDARG00000004757	ENSDART00000110512	11.02	98.385	4HPF		ENSDARG00000025375	ENSDART00000101338	2HPF	6HPF	0.00016	***		ENSDARG00000090447	ENSDART00000129251	ENSDART00000164351	2HPF	17	37	0.183	ns
0d5f2fa7-23eb-4d8a-8e80-eab0aaf9cd4c	ENSDARG00000004757	ENSDART00000110512	171.66	98.385	4HPF		ENSDARG00000100558	ENSDART00000170831	2HPF	6HPF	0.0001672	***		ENSDARG00000037618	ENSDART00000054788	ENSDART00000152899	4HPF	22	106	0.1833	ns
1379b1fd-0e08-4d26-9fea-3e04aa8d9341	ENSDARG00000004757	ENSDART00000110512	186.09	98.385	4HPF		ENSDARG00000070959	ENSDART00000186419	2HPF	4HPF	0.0001686	***		ENSDARG00000014966	ENSDART00000017709	ENSDART00000143594	2HPF	34	20	0.187	ns
17d6f17a-840b-4af0-8d3e-837173a13a82	ENSDARG00000004757	ENSDART00000024320	149.56	139.35	4HPF		ENSDARG00000038068	ENSDART00000055492	2HPF	4HPF	0.0001776	***		ENSDARG00000089478	ENSDART00000130767	ENSDART00000183562	2HPF	16	10	0.187	ns
1aca1e50-defe-4bb7-b8f5-cb4711273072	ENSDARG00000004757	ENSDART00000110512	67.18	98.385	4HPF		ENSDARG00000077291	ENSDART00000138107	4HPF	6HPF	0.000192	***		ENSDARG00000078326	ENSDART00000109314	ENSDART00000148640	2HPF	22	16	0.193	ns
1bf37ee9-f9d7-4fc1-b4d9-627beeac92d6	ENSDARG00000004757	ENSDART00000110512	39.32	98.385	4HPF		ENSDARG00000010745	ENSDART00000018735	4HPF	6HPF	0.000221	***		ENSDARG00000104702	ENSDART00000165005	ENSDART00000166496	4HPF	29	39	0.201	ns
1fb18fa4-1e46-4bbe-9d41-b981abb5d456	ENSDARG00000004757	ENSDART00000024320	0	139.35	4HPF		ENSDARG00000068992	ENSDART00000141549	2HPF	6HPF	0.0002392	***		ENSDARG00000104702	ENSDART00000165005	ENSDART00000166496	6HPF	11	13	0.201	ns
243295b6-1eab-4974-9b97-c8bb4013fb60	ENSDARG00000004757	ENSDART00000110512	116.35	98.385	4HPF		ENSDARG00000029445	ENSDART00000048968	2HPF	4HPF	0.000261	***		ENSDARG00000032373	ENSDART00000047515	ENSDART00000138575	6HPF	26	26	0.202	ns
25e5e02e-a224-41fb-8322-28c526d53a79	ENSDARG00000004757	ENSDART00000110512	93.21	98.385	4HPF		ENSDARG00000088091	ENSDART00000140696	4HPF	6HPF	0.0002705	***		ENSDARG00000100588	ENSDART00000161212	ENSDART00000163327	6HPF	39	70	0.205	ns
267aaf46-a9e4-4ee4-acc2-eb08a46e58df	ENSDARG00000004757	ENSDART00000024320	163.42	139.35	4HPF		ENSDARG00000044093	ENSDART00000064739	2HPF	4HPF	0.000322	***		ENSDARG00000058451	ENSDART00000125124	ENSDART00000171559	2HPF	12	61	0.21	ns
272a237f-ae98-4f47-bbaa-86e681f2a867	ENSDARG00000004757	ENSDART00000024320	143.32	139.35	4HPF		ENSDARG00000100558	ENSDART00000158291	2HPF	4HPF	0.000342	***		ENSDARG00000069708	ENSDART00000149304	ENSDART00000183840	4HPF	18	56	0.21	ns
29067a83-69b0-44c3-a78a-54c1cd2b66ed	ENSDARG00000004757	ENSDART00000110512	122.44	98.385	4HPF		ENSDARG00000068992	ENSDART00000141549	2HPF	4HPF	0.0003549	***		ENSDARG00000017985	ENSDART00000008127	ENSDART00000138622	4HPF	16	33	0.2142	ns
2ac7b0a1-7135-4448-8b19-7a16b2e749ff	ENSDARG00000004757	ENSDART00000110512	106.98	98.385	4HPF		ENSDARG00000017985	ENSDART00000138622	4HPF	6HPF	0.000408	***		ENSDARG00000075421	ENSDART00000075170	ENSDART00000142051	6HPF	144	14	0.216	ns
2f008a88-0346-4419-9932-76dace3690a5	ENSDARG00000004757	ENSDART00000110512	125.83	98.385	4HPF		ENSDARG00000042876	ENSDART00000147466	2HPF	6HPF	0.0004596	***		ENSDARG00000009212	ENSDART00000123878	ENSDART00000179658	4HPF	46	11	0.216	ns
3c64cbb2-0503-4847-ac1a-9bba476bc87a	ENSDARG00000004757	ENSDART00000024320	55.11	139.35	4HPF		ENSDARG00000045618	ENSDART00000067082	2HPF	4HPF	0.000532	***		ENSDARG00000071413	ENSDART00000105550	ENSDART00000136374	2HPF	14	11	0.218	ns
44b0c997-3703-4af9-93f2-4234a4e1043f	ENSDARG00000004757	ENSDART00000110512	96.33	98.385	4HPF		ENSDARG00000017985	ENSDART00000008127	2HPF	4HPF	0.000628	***		ENSDARG00000042688	ENSDART00000062628	ENSDART00000177900	2HPF	83	14	0.22	ns
478bcb0e-51ad-4e33-a918-56ad0b8b34f8	ENSDARG00000004757	ENSDART00000110512	143.09	98.385	4HPF		ENSDARG00000017985	ENSDART00000138622	2HPF	4HPF	0.000628	***		ENSDARG00000005513	ENSDART00000014723	ENSDART00000144800	6HPF	209	15	0.221	ns
4b15fca0-77f1-43c2-afee-4a557d59f649	ENSDARG00000004757	ENSDART00000024320	155.33	139.35	4HPF		ENSDARG00000068992	ENSDART00000168898	2HPF	6HPF	0.000672	***		ENSDARG00000036675	ENSDART00000053267	ENSDART00000127174	2HPF	64	18	0.2301	ns
4d130fe1-60f5-4c9c-a53c-c12d52462536	ENSDARG00000004757	ENSDART00000110512	135.55	98.385	4HPF		ENSDARG00000055475	ENSDART00000077834	2HPF	6HPF	0.000822	***		ENSDARG00000088091	ENSDART00000125198	ENSDART00000140696	6HPF	105	154	0.2397	ns
4d8d11f7-6c8b-4dd0-b4db-31ae2e9f55da	ENSDARG00000004757	ENSDART00000110512	115.99	98.385	4HPF		ENSDARG00000034897	ENSDART00000164283	4HPF	6HPF	0.00084	***		ENSDARG00000029445	ENSDART00000048968	ENSDART00000143781	2HPF	110	314	0.24	ns
536f163a-de53-4776-ab2b-bc65b8ebda3a	ENSDARG00000004757	ENSDART00000110512	156.45	98.385	4HPF		ENSDARG00000037238	ENSDART00000183347	4HPF	6HPF	0.000954	***		ENSDARG00000029445	ENSDART00000048968	ENSDART00000143781	4HPF	110	242	0.24	ns
54bfe43e-86dc-4117-8f95-d97a532e716a	ENSDARG00000004757	ENSDART00000110512	99.81	98.385	4HPF		ENSDARG00000008808	ENSDART00000017268	2HPF	4HPF	0.000969	***		ENSDARG00000029445	ENSDART00000048968	ENSDART00000143781	6HPF	171	434	0.24	ns
58bfa1fa-c299-4611-acdf-8d0598159310	ENSDARG00000004757	ENSDART00000110512	13.09	98.385	4HPF		ENSDARG00000008808	ENSDART00000155154	2HPF	4HPF	0.000969	***		ENSDARG00000090993	ENSDART00000123145	ENSDART00000168959	2HPF	50	14	0.249	ns
597cdaaa-fcd4-4922-976b-34ad9f6d68c5	ENSDARG00000004757	ENSDART00000110512	128.48	98.385	4HPF		ENSDARG00000013351	ENSDART00000105405	2HPF	6HPF	0.001	***		ENSDARG00000035823	ENSDART00000140926	ENSDART00000151365	2HPF	13	22	0.252	ns
5ad942f0-af1c-4550-809e-ac3884806850	ENSDARG00000004757	ENSDART00000024320	195.27	139.35	4HPF		ENSDARG00000010160	ENSDART00000172555	2HPF	4HPF	0.001047	**		ENSDARG00000035823	ENSDART00000140926	ENSDART00000191109	2HPF	13	20	0.252	ns
5d619983-070c-4172-ba2c-0649c7b26187	ENSDARG00000004757	ENSDART00000110512	85.12	98.385	4HPF		ENSDARG00000030602	ENSDART00000181520	2HPF	6HPF	0.001135	**		ENSDARG00000017454	ENSDART00000004739	ENSDART00000148575	2HPF	12	14	0.2547	ns
5feacc03-0184-4acf-bd30-cbc9de7a89dd	ENSDARG00000004757	ENSDART00000024320	109.18	139.35	4HPF		ENSDARG00000054978	ENSDART00000145288	2HPF	4HPF	0.001192	**		ENSDARG00000069129	ENSDART00000136393	ENSDART00000192925	2HPF	19	21	0.255	ns
601c3e94-fd1b-48e9-95c5-94b5ffb3696d	ENSDARG00000004757	ENSDART00000024320	156.48	139.35	4HPF		ENSDARG00000035400	ENSDART00000051295	2HPF	4HPF	0.001281	**		ENSDARG00000069129	ENSDART00000136393	ENSDART00000192925	4HPF	10	11	0.255	ns
68be840d-ce8e-420b-9f23-f7429ebf5bcd	ENSDARG00000004757	ENSDART00000024320	141.39	139.35	4HPF		ENSDARG00000037618	ENSDART00000152899	2HPF	4HPF	0.001386	**		ENSDARG00000013804	ENSDART00000016112	ENSDART00000153609	6HPF	31	10	0.259	ns
699c2a89-7106-4615-9778-f680f965130d	ENSDARG00000004757	ENSDART00000110512	108.95	98.385	4HPF		ENSDARG00000010160	ENSDART00000128613	4HPF	6HPF	0.001424	**		ENSDARG00000042905	ENSDART00000062983	ENSDART00000136547	6HPF	125	10	0.26	ns
6c4d1ea3-58bb-4464-960c-60d6efb99fc9	ENSDARG00000004757	ENSDART00000110512	63.84	98.385	4HPF		ENSDARG00000070959	ENSDART00000186419	2HPF	6HPF	0.00143	**		ENSDARG00000098622	ENSDART00000163991	ENSDART00000170294	4HPF	71	16	0.261	ns
6e071d0d-ce89-4ab5-840d-4763239bd5ba	ENSDARG00000004757	ENSDART00000110512	122.82	98.385	4HPF		ENSDARG00000093022	ENSDART00000181048	2HPF	4HPF	0.001445	**		ENSDARG00000037618	ENSDART00000054788	ENSDART00000152899	2HPF	12	52	0.27	ns
73c715a1-241d-4e05-a172-49c6ffb3c968	ENSDARG00000004757	ENSDART00000024320	143.6	139.35	4HPF		ENSDARG00000024844	ENSDART00000129858	2HPF	4HPF	0.001496	**		ENSDARG00000024844	ENSDART00000046035	ENSDART00000129858	6HPF	56	23	0.2736	ns
783d540a-b19e-4122-a689-1844d8fa48e2	ENSDARG00000004757	ENSDART00000110512	139.6	98.385	4HPF		ENSDARG00000038290	ENSDART00000055845	2HPF	4HPF	0.001656	**		ENSDARG00000037870	ENSDART00000055194	ENSDART00000141737	6HPF	13	119	0.283	ns
7a4fd026-d0bb-43e9-9d85-839267f3d1a3	ENSDARG00000004757	ENSDART00000024320	139.18	139.35	4HPF		ENSDARG00000074242	ENSDART00000186689	2HPF	4HPF	0.001664	**		ENSDARG00000003429	ENSDART00000148277	ENSDART00000189017	2HPF	10	24	0.287	ns
80ec9225-76b8-4052-9260-6b5ee2a65e14	ENSDARG00000004757	ENSDART00000024320	109.06	139.35	4HPF		ENSDARG00000071478	ENSDART00000105721	2HPF	4HPF	0.001692	**		ENSDARG00000078754	ENSDART00000108965	ENSDART00000165790	2HPF	55	19	0.288	ns
84948684-54f3-46ff-8e81-253768068248	ENSDARG00000004757	ENSDART00000110512	48.23	98.385	4HPF		ENSDARG00000006691	ENSDART00000141676	2HPF	6HPF	0.001716	**		ENSDARG00000078754	ENSDART00000108965	ENSDART00000165790	6HPF	15	10	0.288	ns
95878aa0-f5b9-45c7-b211-2d068bf5312b	ENSDARG00000004757	ENSDART00000024320	181.32	139.35	4HPF		ENSDARG00000088091	ENSDART00000125198	2HPF	6HPF	0.001744	**		ENSDARG00000037618	ENSDART00000054788	ENSDART00000152899	6HPF	19	81	0.289	ns
96f775bb-3364-490f-a888-c68d63879115	ENSDARG00000004757	ENSDART00000110512	21.99	98.385	4HPF		ENSDARG00000088091	ENSDART00000125198	4HPF	6HPF	0.001821	**		ENSDARG00000094673	ENSDART00000124300	ENSDART00000127618	6HPF	17	10	0.291	ns
a113330b-d62e-4d76-989a-480b0e54377c	ENSDARG00000004757	ENSDART00000024320	136.3	139.35	4HPF		ENSDARG00000006316	ENSDART00000193273	2HPF	6HPF	0.0019	**		ENSDARG00000068992	ENSDART00000099994	ENSDART00000141549	6HPF	911	92	0.294	ns
a6b47b77-35ef-4282-bc4c-037f55111cae	ENSDARG00000004757	ENSDART00000110512	96.96	98.385	4HPF		ENSDARG00000071573	ENSDART00000105903	2HPF	4HPF	0.002	**		ENSDARG00000078654	ENSDART00000111877	ENSDART00000143121	6HPF	18	12	0.2958	ns
a99eeec9-e468-4b8e-9fab-1fc4a28031d1	ENSDARG00000004757	ENSDART00000024320	159.47	139.35	4HPF		ENSDARG00000071573	ENSDART00000134356	2HPF	6HPF	0.002	**		ENSDARG00000022684	ENSDART00000036157	ENSDART00000134269	6HPF	11	14	0.298	ns
accf08b0-6290-4170-9680-f8630da7ad7f	ENSDARG00000004757	ENSDART00000110512	126.38	98.385	4HPF		ENSDARG00000090768	ENSDART00000065821	2HPF	4HPF	0.00201	**		ENSDARG00000017772	ENSDART00000012842	ENSDART00000022290	2HPF	10	36	0.299	ns
b1fe214e-f22d-43ff-a8df-d1ad0f54d3e6	ENSDARG00000004757	ENSDART00000024320	123.33	139.35	4HPF		ENSDARG00000012553	ENSDART00000131580	4HPF	6HPF	0.00206	**		ENSDARG00000014208	ENSDART00000099642	ENSDART00000154565	6HPF	74	28	0.303	ns
b5ac93b3-6e38-4135-a688-42a73be50131	ENSDARG00000004757	ENSDART00000110512	57.01	98.385	4HPF		ENSDARG00000077291	ENSDART00000110842	2HPF	6HPF	0.00212	**		ENSDARG00000077717	ENSDART00000111140	ENSDART00000173029	4HPF	76	10	0.303	ns
b8ad1413-9889-4896-bfc5-28b4fa39e7af	ENSDARG00000004757	ENSDART00000110512	89.94	98.385	4HPF		ENSDARG00000014208	ENSDART00000099642	4HPF	6HPF	0.002154	**		ENSDARG00000101161	ENSDART00000167928	ENSDART00000171313	2HPF	11	10	0.304	ns
bbf2c7f9-301d-462c-8399-0118a793322c	ENSDARG00000004757	ENSDART00000024320	154.62	139.35	4HPF		ENSDARG00000042876	ENSDART00000062931	2HPF	4HPF	0.002245	**		ENSDARG00000094616	ENSDART00000142233	ENSDART00000144851	2HPF	15	14	0.305	ns
bda9c0a6-66b9-4110-b328-4047c2dedb6f	ENSDARG00000004757	ENSDART00000024320	116.31	139.35	4HPF		ENSDARG00000038290	ENSDART00000055845	4HPF	6HPF	0.002255	**		ENSDARG00000057299	ENSDART00000138120	ENSDART00000184502	6HPF	23	26	0.312	ns
c406f548-b137-4129-adf7-c826f4c2a558	ENSDARG00000004757	ENSDART00000110512	67.73	98.385	4HPF		ENSDARG00000076486	ENSDART00000082647	2HPF	4HPF	0.00244	**		ENSDARG00000038068	ENSDART00000145420	ENSDART00000163782	2HPF	142	17	0.315	ns
c4c1b44f-5b36-4e63-8884-84af1cd96d2d	ENSDARG00000004757	ENSDART00000110512	123.58	98.385	4HPF		ENSDARG00000076486	ENSDART00000159218	2HPF	4HPF	0.00245	**		ENSDARG00000102634	ENSDART00000160658	ENSDART00000161872	4HPF	12	94	0.316	ns
cfa4952d-0158-4cdb-97ec-d9f02abe18b3	ENSDARG00000004757	ENSDART00000110512	64.15	98.385	4HPF		ENSDARG00000007836	ENSDART00000184237	4HPF	6HPF	0.002452	**		ENSDARG00000077950	ENSDART00000111699	ENSDART00000139813	2HPF	34	12	0.317	ns
cfe239c0-a88f-4bfe-9323-7005b4eccec8	ENSDARG00000004757	ENSDART00000024320	130	139.35	4HPF		ENSDARG00000032997	ENSDART00000046781	2HPF	6HPF	0.0027	**		ENSDARG00000077950	ENSDART00000111699	ENSDART00000139813	6HPF	16	14	0.317	ns
d4ac9c28-45ac-4c72-9a13-9a16ca738477	ENSDARG00000004757	ENSDART00000110512	151.06	98.385	4HPF		ENSDARG00000035676	ENSDART00000177052	2HPF	6HPF	0.00277	**		ENSDARG00000039347	ENSDART00000100813	ENSDART00000141945	6HPF	126	24	0.33	ns
d58cddf5-899c-4b23-b00c-7c9678201830	ENSDARG00000004757	ENSDART00000110512	22.13	98.385	4HPF		ENSDARG00000070959	ENSDART00000139385	2HPF	6HPF	0.002908	**		ENSDARG00000097630	ENSDART00000156638	ENSDART00000188256	2HPF	25	10	0.333	ns
d61bbf50-37d0-4ac3-9f5e-f571078ad5fe	ENSDARG00000004757	ENSDART00000024320	264.02	139.35	4HPF		ENSDARG00000060312	ENSDART00000176446	2HPF	4HPF	0.00292	**		ENSDARG00000097630	ENSDART00000156638	ENSDART00000188256	6HPF	20	10	0.333	ns
d6afe142-4708-4d38-bb0e-21305ae17357	ENSDARG00000004757	ENSDART00000110512	20.64	98.385	4HPF		ENSDARG00000021086	ENSDART00000016800	2HPF	4HPF	0.003	**		ENSDARG00000009212	ENSDART00000025620	ENSDART00000123878	4HPF	405	46	0.336	ns
d991fd9e-2af4-40a8-8d61-a68ba121e634	ENSDARG00000004757	ENSDART00000024320	139.52	139.35	4HPF		ENSDARG00000021086	ENSDART00000016800	2HPF	6HPF	0.003	**		ENSDARG00000042214	ENSDART00000061904	ENSDART00000147467	2HPF	10	41	0.337	ns
dbcbce18-c114-437f-9660-92340f18cf5b	ENSDARG00000004757	ENSDART00000110512	145.33	98.385	4HPF		ENSDARG00000042876	ENSDART00000062931	2HPF	6HPF	0.003	**		ENSDARG00000069910	ENSDART00000077744	ENSDART00000102118	2HPF	22	12	0.339	ns
e387b972-77d0-4e27-b39d-0ac238df04dd	ENSDARG00000004757	ENSDART00000110512	91.7	98.385	4HPF		ENSDARG00000074242	ENSDART00000131610	2HPF	4HPF	0.003	**		ENSDARG00000069910	ENSDART00000077744	ENSDART00000102118	4HPF	11	20	0.339	ns
e5367d3c-7a0c-445c-b6cc-c8bc82cc70f5	ENSDARG00000004757	ENSDART00000024320	118.85	139.35	4HPF		ENSDARG00000042876	ENSDART00000147466	2HPF	4HPF	0.003	**		ENSDARG00000052856	ENSDART00000074787	ENSDART00000125633	6HPF	553	484	0.344	ns
e79c2207-00db-4fb4-a6d1-8e8927e79140	ENSDARG00000004757	ENSDART00000024320	121.47	139.35	4HPF		ENSDARG00000021086	ENSDART00000149969	2HPF	4HPF	0.003	**		ENSDARG00000024844	ENSDART00000046035	ENSDART00000129858	2HPF	106	20	0.349	ns
e88843e7-04de-48c2-bd54-6fcb62abddfc	ENSDARG00000004757	ENSDART00000110512	76.06	98.385	4HPF		ENSDARG00000021086	ENSDART00000149969	2HPF	6HPF	0.003	**		ENSDARG00000024844	ENSDART00000046035	ENSDART00000129858	4HPF	85	12	0.349	ns
ef002216-8ebd-4979-bb7b-e2363018a92f	ENSDARG00000004757	ENSDART00000024320	101.57	139.35	4HPF		ENSDARG00000004757	ENSDART00000110512	2HPF	6HPF	0.003059	**		ENSDARG00000088130	ENSDART00000052803	ENSDART00000193213	2HPF	25	16	0.35	ns
ef58f371-3a6a-442b-886e-f0997274c406	ENSDARG00000004757	ENSDART00000110512	39.05	98.385	4HPF		ENSDARG00000019195	ENSDART00000133834	2HPF	4HPF	0.00336	**		ENSDARG00000010160	ENSDART00000128613	ENSDART00000172555	4HPF	21	96	0.35	ns
f2e71b14-1538-4860-88ba-f1a8d5ec68e4	ENSDARG00000004757	ENSDART00000110512	82.99	98.385	4HPF		ENSDARG00000061187	ENSDART00000086985	2HPF	4HPF	0.00348	**		ENSDARG00000035676	ENSDART00000051745	ENSDART00000177052	6HPF	141	16	0.352	ns
f8bab8f5-9639-470d-bd7d-69d543c68264	ENSDARG00000004757	ENSDART00000024320	102.59	139.35	4HPF		ENSDARG00000102366	ENSDART00000162096	2HPF	4HPF	0.00367	**		ENSDARG00000034313	ENSDART00000129380	ENSDART00000153853	2HPF	10	21	0.352	ns
f8f028e6-9e92-4e70-992c-1ccc92ed31ca	ENSDARG00000004757	ENSDART00000024320	197.61	139.35	4HPF		ENSDARG00000032997	ENSDART00000046781	2HPF	4HPF	0.00376	**		ENSDARG00000100558	ENSDART00000158291	ENSDART00000170831	6HPF	192	25	0.362	ns
fa22ced6-5148-4b11-8985-03535d175f04	ENSDARG00000004757	ENSDART00000110512	115.62	98.385	4HPF		ENSDARG00000071573	ENSDART00000134356	2HPF	4HPF	0.00388	**		ENSDARG00000077323	ENSDART00000115025	ENSDART00000174742	2HPF	45	10	0.365	ns
fd3d01d6-24b5-4f78-b126-faf029c5747c	ENSDARG00000004757	ENSDART00000110512	198.2	98.385	4HPF		ENSDARG00000104702	ENSDART00000166496	2HPF	4HPF	0.0039	**		ENSDARG00000035324	ENSDART00000051184	ENSDART00000183533	6HPF	81	27	0.366	ns
fdeb9b56-408b-49f5-9507-66f06271638f	ENSDARG00000004757	ENSDART00000110512	81.19	98.385	4HPF		ENSDARG00000032373	ENSDART00000138575	2HPF	4HPF	0.00398	**		ENSDARG00000055996	ENSDART00000078412	ENSDART00000146173	4HPF	271	12	0.368	ns
fdebc68e-b30a-49c7-89cc-6fe89234ac2f	ENSDARG00000004757	ENSDART00000110512	164.43	98.385	4HPF		ENSDARG00000032373	ENSDART00000138575	4HPF	6HPF	0.00398	**		ENSDARG00000075883	ENSDART00000153244	ENSDART00000182290	2HPF	31	18	0.368	ns
0050fa25-d9b6-454c-b083-b2d07e0e683d	ENSDARG00000004757	ENSDART00000024320	153.22	117.32	6HPF		ENSDARG00000030602	ENSDART00000181520	4HPF	6HPF	0.004	**		ENSDARG00000038801	ENSDART00000056666	ENSDART00000146624	2HPF	14	41	0.369	ns
008b8bb1-e450-4f44-b9b0-c9bba77a17e7	ENSDARG00000004757	ENSDART00000110512	89.55	93.2	6HPF		ENSDARG00000068992	ENSDART00000168898	2HPF	4HPF	0.004045	**		ENSDARG00000032175	ENSDART00000144613	ENSDART00000191410	6HPF	33	16	0.372	ns
0331f5db-9196-4698-9ad2-d8e0ec8dd5a5	ENSDARG00000004757	ENSDART00000110512	112.95	93.2	6HPF		ENSDARG00000058451	ENSDART00000125124	2HPF	6HPF	0.00408	**		ENSDARG00000054290	ENSDART00000128043	ENSDART00000136082	4HPF	10	12	0.373	ns
060d7b91-1154-47f0-b4ce-45664ae582ef	ENSDARG00000004757	ENSDART00000110512	104.37	93.2	6HPF		ENSDARG00000004757	ENSDART00000110512	2HPF	4HPF	0.004176	**		ENSDARG00000036144	ENSDART00000075263	ENSDART00000135237	4HPF	45	10	0.374	ns
06e6dc68-a78d-4f72-9d75-1d0a6d6dddb4	ENSDARG00000004757	ENSDART00000110512	86.16	93.2	6HPF		ENSDARG00000056318	ENSDART00000078796	2HPF	4HPF	0.00441	**		ENSDARG00000068992	ENSDART00000141549	ENSDART00000168898	6HPF	92	235	0.377	ns
08c7a1db-6ad3-40d1-8e5d-f1496bf15dd0	ENSDARG00000004757	ENSDART00000024320	99.56	117.32	6HPF		ENSDARG00000056318	ENSDART00000126510	2HPF	4HPF	0.00441	**		ENSDARG00000004529	ENSDART00000006628	ENSDART00000186558	4HPF	24	19	0.386	ns
08d69343-5f66-43b5-b6d7-aad2aa0d3b66	ENSDARG00000004757	ENSDART00000024320	93.72	117.32	6HPF		ENSDARG00000027590	ENSDART00000130603	4HPF	6HPF	0.00452	**		ENSDARG00000076486	ENSDART00000082647	ENSDART00000159218	2HPF	50	11	0.39	ns
0ba48c19-e22b-40f3-9b3b-c27760ddaf79	ENSDARG00000004757	ENSDART00000110512	57.16	93.2	6HPF		ENSDARG00000012274	ENSDART00000145506	2HPF	4HPF	0.00476	**		ENSDARG00000028335	ENSDART00000028885	ENSDART00000189382	6HPF	43	27	0.392	ns
0bce6eee-1d53-4a02-b8b9-49b9f10987fa	ENSDARG00000004757	ENSDART00000024320	110.58	117.32	6HPF		ENSDARG00000100363	ENSDART00000170260	2HPF	6HPF	0.004782	**		ENSDARG00000017985	ENSDART00000008127	ENSDART00000138622	2HPF	22	37	0.393	ns
0cf603b2-e5f1-42e8-a9bd-dc11bb7f1199	ENSDARG00000004757	ENSDART00000024320	203.78	117.32	6HPF		ENSDARG00000040184	ENSDART00000152269	2HPF	6HPF	0.00479	**		ENSDARG00000017985	ENSDART00000008127	ENSDART00000138622	6HPF	10	35	0.393	ns
0d035d5a-f642-4a25-9536-1d641178f1b0	ENSDARG00000004757	ENSDART00000024320	122.43	117.32	6HPF		ENSDARG00000027590	ENSDART00000126891	4HPF	6HPF	0.00482	**		ENSDARG00000063295	ENSDART00000105232	ENSDART00000149823	6HPF	14	14	0.396	ns
0d3a875b-b6f9-4743-8784-d98dd25aecfb	ENSDARG00000004757	ENSDART00000024320	125.34	117.32	6HPF		ENSDARG00000037618	ENSDART00000152899	2HPF	6HPF	0.005	**		ENSDARG00000034897	ENSDART00000045901	ENSDART00000164283	2HPF	68	44	0.398	ns
0d8eb17a-a9e0-4422-82cc-7424be809b29	ENSDARG00000004757	ENSDART00000024320	145.12	117.32	6HPF		ENSDARG00000034897	ENSDART00000045901	4HPF	6HPF	0.006	**		ENSDARG00000034897	ENSDART00000045901	ENSDART00000164283	6HPF	84	57	0.398	ns
0e0ccaa7-94fc-45b7-8ef0-2fc70f7fd19c	ENSDARG00000004757	ENSDART00000110512	118.63	93.2	6HPF		ENSDARG00000043484	ENSDART00000063837	2HPF	4HPF	0.006	**		ENSDARG00000055566	ENSDART00000077941	ENSDART00000140683	2HPF	27	10	0.402	ns
0f0892e0-79c1-466c-a6d0-f46e501bff72	ENSDARG00000004757	ENSDART00000110512	160.47	93.2	6HPF		ENSDARG00000077291	ENSDART00000110842	4HPF	6HPF	0.006	**		ENSDARG00000039208	ENSDART00000138488	ENSDART00000146373	2HPF	479	29	0.402	ns
110a23fc-ba5d-4480-aac3-147632df93ba	ENSDARG00000004757	ENSDART00000024320	120.36	117.32	6HPF		ENSDARG00000010160	ENSDART00000128613	2HPF	4HPF	0.006	**		ENSDARG00000028106	ENSDART00000031786	ENSDART00000134469	2HPF	35	16	0.403	ns
116dfca1-beb2-4929-96f2-5a3f3cd89f58	ENSDARG00000004757	ENSDART00000110512	132	93.2	6HPF		ENSDARG00000024844	ENSDART00000129858	2HPF	6HPF	0.006	**		ENSDARG00000070656	ENSDART00000103948	ENSDART00000183237	4HPF	21	28	0.405	ns
12788f25-7035-4ee0-a551-f3cbea216a09	ENSDARG00000004757	ENSDART00000024320	128.89	117.32	6HPF		ENSDARG00000035400	ENSDART00000134516	2HPF	4HPF	0.006	**		ENSDARG00000087193	ENSDART00000154267	ENSDART00000186094	4HPF	18	37	0.414	ns
12b67ae3-cee1-4a29-bdd2-f722cf28b2e9	ENSDARG00000004757	ENSDART00000110512	155.97	93.2	6HPF		ENSDARG00000070959	ENSDART00000139385	2HPF	4HPF	0.006	**		ENSDARG00000099148	ENSDART00000162580	ENSDART00000172515	6HPF	12	231	0.417	ns
134830ca-40da-4e8b-b527-5b05e58561cf	ENSDARG00000004757	ENSDART00000024320	93.08	117.32	6HPF		ENSDARG00000032997	ENSDART00000163101	4HPF	6HPF	0.006	**		ENSDARG00000102245	ENSDART00000159204	ENSDART00000177585	2HPF	10	32	0.418	ns
13adfc92-35ef-4e1d-ad94-7e4ee5bb8bc8	ENSDARG00000004757	ENSDART00000110512	126.79	93.2	6HPF		ENSDARG00000018914	ENSDART00000097919	4HPF	6HPF	0.00654	**		ENSDARG00000038290	ENSDART00000055845	ENSDART00000180601	4HPF	16	14	0.424	ns
14704053-b44d-412d-899b-deb1833eafbf	ENSDARG00000004757	ENSDART00000024320	90.92	117.32	6HPF		ENSDARG00000037238	ENSDART00000054175	4HPF	6HPF	0.00713	**		ENSDARG00000056307	ENSDART00000078781	ENSDART00000151599	4HPF	24	15	0.427	ns
158baac3-b428-4c88-a7a7-4bec7c47fb8d	ENSDARG00000004757	ENSDART00000024320	90.34	117.32	6HPF		ENSDARG00000039490	ENSDART00000132028	2HPF	4HPF	0.00716	**		ENSDARG00000005454	ENSDART00000002750	ENSDART00000162399	2HPF	94	10	0.429	ns
15c4038c-3637-480c-afc7-33b08fdf0ccb	ENSDARG00000004757	ENSDART00000024320	124.47	117.32	6HPF		ENSDARG00000014943	ENSDART00000012241	2HPF	4HPF	0.00722	**		ENSDARG00000068503	ENSDART00000099084	ENSDART00000134184	6HPF	14	16	0.429	ns
18b84c28-e9b4-4aa9-a9f6-b7a5644716be	ENSDARG00000004757	ENSDART00000110512	112.47	93.2	6HPF		ENSDARG00000090768	ENSDART00000065821	2HPF	6HPF	0.008	**		ENSDARG00000101300	ENSDART00000158069	ENSDART00000158865	4HPF	12	12	0.434	ns
19dd74e9-714a-48d7-83e1-e2637ced17ed	ENSDARG00000004757	ENSDART00000024320	133.28	117.32	6HPF		ENSDARG00000037350	ENSDART00000130277	2HPF	6HPF	0.008	**		ENSDARG00000006413	ENSDART00000021069	ENSDART00000145377	6HPF	10	97	0.435	ns
1c416129-a065-4d9e-ab5b-a54895d5a0a0	ENSDARG00000004757	ENSDART00000024320	92.05	117.32	6HPF		ENSDARG00000037350	ENSDART00000130277	4HPF	6HPF	0.008	**		ENSDARG00000100558	ENSDART00000158291	ENSDART00000170831	4HPF	127	12	0.438	ns
1e6c002b-d70a-49e9-9d10-6bbc33ea69b5	ENSDARG00000004757	ENSDART00000024320	125.2	117.32	6HPF		ENSDARG00000037350	ENSDART00000147800	2HPF	4HPF	0.008	**		ENSDARG00000032175	ENSDART00000056645	ENSDART00000144613	6HPF	13	33	0.44	ns
2065824b-e9f2-4c3b-a23f-a5859cd8f49a	ENSDARG00000004757	ENSDART00000110512	124.73	93.2	6HPF		ENSDARG00000053404	ENSDART00000151106	2HPF	4HPF	0.008	**		ENSDARG00000076486	ENSDART00000082647	ENSDART00000159218	4HPF	32	11	0.444	ns
22848d99-8092-4524-b6dc-c4490c90a9ae	ENSDARG00000004757	ENSDART00000024320	174.68	117.32	6HPF		ENSDARG00000053404	ENSDART00000151106	4HPF	6HPF	0.008	**		ENSDARG00000018914	ENSDART00000097919	ENSDART00000147309	4HPF	35	10	0.448	ns
22913766-626d-4504-8773-7c40a201ab6d	ENSDARG00000004757	ENSDART00000110512	113.22	93.2	6HPF		ENSDARG00000038290	ENSDART00000180601	4HPF	6HPF	0.008	**		ENSDARG00000032725	ENSDART00000129530	ENSDART00000156859	6HPF	205	19	0.451	ns
23830507-a901-4041-82eb-31af9138d970	ENSDARG00000004757	ENSDART00000024320	134.82	117.32	6HPF		ENSDARG00000000887	ENSDART00000000992	2HPF	4HPF	0.009	**		ENSDARG00000099339	ENSDART00000158518	ENSDART00000165201	4HPF	20	10	0.454	ns
23ad5d22-7391-449f-8a2a-7b0572cf991a	ENSDARG00000004757	ENSDART00000110512	126.65	93.2	6HPF		ENSDARG00000056099	ENSDART00000078535	2HPF	6HPF	0.009	**		ENSDARG00000056840	ENSDART00000121478	ENSDART00000190877	2HPF	17	15	0.455	ns
23cba606-f0d6-4c46-8189-de58a97b808a	ENSDARG00000004757	ENSDART00000110512	58.75	93.2	6HPF		ENSDARG00000010745	ENSDART00000187516	2HPF	4HPF	0.009	**		ENSDARG00000041072	ENSDART00000060169	ENSDART00000169605	4HPF	30	12	0.456	ns
2425073d-b201-4c8f-8e51-0ecc4b4eb83c	ENSDARG00000004757	ENSDART00000110512	145.42	93.2	6HPF		ENSDARG00000010745	ENSDART00000187516	4HPF	6HPF	0.009	**		ENSDARG00000077291	ENSDART00000110842	ENSDART00000138107	2HPF	15	28	0.456	ns
24dcdd3d-587d-4c5f-89c5-38d4ed0348a1	ENSDARG00000004757	ENSDART00000024320	83.63	117.32	6HPF		ENSDARG00000097264	ENSDART00000155892	2HPF	4HPF	0.00944	**		ENSDARG00000077291	ENSDART00000110842	ENSDART00000138107	6HPF	25	64	0.456	ns
24e393da-90cd-43df-8943-b0388c772de9	ENSDARG00000004757	ENSDART00000110512	31.59	93.2	6HPF		ENSDARG00000078754	ENSDART00000165790	4HPF	6HPF	0.01	**		ENSDARG00000102366	ENSDART00000162096	ENSDART00000165708	2HPF	18	48	0.456	ns
253dccc4-091d-4a69-8ae7-a4d19599bd31	ENSDARG00000004757	ENSDART00000024320	111.72	117.32	6HPF		ENSDARG00000074163	ENSDART00000103046	2HPF	4HPF	0.01184	*		ENSDARG00000102366	ENSDART00000162096	ENSDART00000165708	4HPF	13	26	0.456	ns
2618ad15-0f4c-49a3-8647-8b95edd01d3e	ENSDARG00000004757	ENSDART00000024320	136.93	117.32	6HPF		ENSDARG00000053404	ENSDART00000075443	4HPF	6HPF	0.012	*		ENSDARG00000071009	ENSDART00000104718	ENSDART00000154716	2HPF	16	23	0.466	ns
2a736f3f-d458-4a43-adb7-506f7f3e2485	ENSDARG00000004757	ENSDART00000110512	50.88	93.2	6HPF		ENSDARG00000078654	ENSDART00000111877	4HPF	6HPF	0.012	*		ENSDARG00000027590	ENSDART00000126891	ENSDART00000130603	6HPF	22	23	0.466	ns
2b8285b2-f49e-4502-8709-9d033a6728dc	ENSDARG00000004757	ENSDART00000024320	90.38	117.32	6HPF		ENSDARG00000000887	ENSDART00000138849	2HPF	6HPF	0.012	*		ENSDARG00000070959	ENSDART00000139385	ENSDART00000186419	6HPF	51	33	0.468	ns
2bff3c8f-ad08-4af6-8a68-b220e4eff467	ENSDARG00000004757	ENSDART00000024320	111.34	117.32	6HPF		ENSDARG00000093022	ENSDART00000140874	4HPF	6HPF	0.012	*		ENSDARG00000044811	ENSDART00000065859	ENSDART00000166287	6HPF	48	17	0.474	ns
2e0a441f-dbcd-446e-a4f6-668659f55193	ENSDARG00000004757	ENSDART00000110512	87.55	93.2	6HPF		ENSDARG00000100741	ENSDART00000160060	2HPF	6HPF	0.012	*		ENSDARG00000099104	ENSDART00000164359	ENSDART00000167898	2HPF	54	71	0.483	ns
316899b7-54cc-49fa-83e7-ff09364b9692	ENSDARG00000004757	ENSDART00000024320	207.6	117.32	6HPF		ENSDARG00000053404	ENSDART00000182078	4HPF	6HPF	0.012	*		ENSDARG00000056012	ENSDART00000078425	ENSDART00000140264	6HPF	42	53	0.486	ns
32d91bf1-1adf-41e8-9789-b83d7f4b40f4	ENSDARG00000004757	ENSDART00000024320	152.54	117.32	6HPF		ENSDARG00000061235	ENSDART00000193306	2HPF	4HPF	0.0129	*		ENSDARG00000043287	ENSDART00000063544	ENSDART00000141013	2HPF	17	24	0.487	ns
33ba5a58-e52d-4ab5-a380-e86a7e875f48	ENSDARG00000004757	ENSDART00000024320	107.12	117.32	6HPF		ENSDARG00000004529	ENSDART00000186558	2HPF	4HPF	0.01296	*		ENSDARG00000019230	ENSDART00000004238	ENSDART00000184426	6HPF	206	10	0.488	ns
33feec8b-7780-4d43-afb4-783e6bbe7443	ENSDARG00000004757	ENSDART00000110512	27.42	93.2	6HPF		ENSDARG00000040513	ENSDART00000059298	2HPF	4HPF	0.01316	*		ENSDARG00000044820	ENSDART00000121847	ENSDART00000130800	6HPF	53	17	0.493	ns
34337220-c6cd-4f97-8456-0db3506f5713	ENSDARG00000004757	ENSDART00000024320	113.1	117.32	6HPF		ENSDARG00000012274	ENSDART00000036718	2HPF	4HPF	0.0143	*		ENSDARG00000074163	ENSDART00000103046	ENSDART00000131358	2HPF	156	29	0.494	ns
343dd4a0-1d7a-4899-aebc-bc83c6c18d00	ENSDARG00000004757	ENSDART00000024320	152.67	117.32	6HPF		ENSDARG00000071478	ENSDART00000187705	2HPF	4HPF	0.0144	*		ENSDARG00000074163	ENSDART00000103046	ENSDART00000131358	4HPF	49	12	0.494	ns
34506349-3fa9-40be-a90d-6fa3137e4e93	ENSDARG00000004757	ENSDART00000024320	128.42	117.32	6HPF		ENSDARG00000071573	ENSDART00000139786	2HPF	6HPF	0.015	*		ENSDARG00000039347	ENSDART00000100813	ENSDART00000141945	4HPF	83	10	0.499	ns
346e49e6-4295-438b-ae4b-77bb0f42cf7f	ENSDARG00000004757	ENSDART00000110512	135.85	93.2	6HPF		ENSDARG00000104702	ENSDART00000166496	2HPF	6HPF	0.015	*		ENSDARG00000078654	ENSDART00000111877	ENSDART00000143121	4HPF	11	34	0.5	ns
3602b50a-2091-4356-9ea8-941367e2e629	ENSDARG00000004757	ENSDART00000110512	130.59	93.2	6HPF		ENSDARG00000010745	ENSDART00000018735	2HPF	6HPF	0.016	*		ENSDARG00000104186	ENSDART00000157641	ENSDART00000159540	2HPF	79	18	0.501	ns
36e52a84-5932-4ea4-a556-2d2525a71bdd	ENSDARG00000004757	ENSDART00000024320	152.1	117.32	6HPF		ENSDARG00000053404	ENSDART00000075443	2HPF	4HPF	0.016	*		ENSDARG00000045680	ENSDART00000067161	ENSDART00000138201	2HPF	12	19	0.503	ns
38f08a4e-c036-4c37-bab8-e655d8725e08	ENSDARG00000004757	ENSDART00000024320	111.88	117.32	6HPF		ENSDARG00000099148	ENSDART00000172515	4HPF	6HPF	0.016	*		ENSDARG00000045680	ENSDART00000067161	ENSDART00000138201	6HPF	14	14	0.503	ns
3a48c09b-eb35-4f21-a3cb-d064f3ae6d27	ENSDARG00000004757	ENSDART00000024320	68.21	117.32	6HPF		ENSDARG00000053404	ENSDART00000182078	2HPF	4HPF	0.016	*		ENSDARG00000053684	ENSDART00000075744	ENSDART00000132363	6HPF	117	20	0.504	ns
3a959505-598e-4a8a-b94b-e480dcbcb97d	ENSDARG00000004757	ENSDART00000024320	152.15	117.32	6HPF		ENSDARG00000036675	ENSDART00000053267	4HPF	6HPF	0.018	*		ENSDARG00000014208	ENSDART00000099642	ENSDART00000154565	2HPF	332	85	0.505	ns
3b9b5b7c-cda6-400e-903f-ffe42aaaa7a3	ENSDARG00000004757	ENSDART00000024320	86.8	117.32	6HPF		ENSDARG00000098669	ENSDART00000171082	2HPF	6HPF	0.018	*		ENSDARG00000014208	ENSDART00000099642	ENSDART00000154565	4HPF	281	54	0.505	ns
3e74fd74-579b-49d4-9731-d1d342d4d524	ENSDARG00000004757	ENSDART00000024320	66.7	117.32	6HPF		ENSDARG00000036675	ENSDART00000127174	2HPF	6HPF	0.02	*		ENSDARG00000070166	ENSDART00000142796	ENSDART00000144373	4HPF	12	25	0.506	ns
3ed26c57-eb4b-4a1c-aef6-8a74cafb7605	ENSDARG00000004757	ENSDART00000024320	132.04	117.32	6HPF		ENSDARG00000000887	ENSDART00000138849	2HPF	4HPF	0.02	*		ENSDARG00000023394	ENSDART00000038602	ENSDART00000127958	6HPF	43	16	0.514	ns
3f16998a-7342-4246-bb24-9ddab8b6a707	ENSDARG00000004757	ENSDART00000110512	127.51	93.2	6HPF		ENSDARG00000045680	ENSDART00000138201	2HPF	6HPF	0.0222	*		ENSDARG00000078654	ENSDART00000111877	ENSDART00000143121	2HPF	11	71	0.518	ns
428cbad8-fa96-4013-b337-0d9a1482d8aa	ENSDARG00000004757	ENSDART00000024320	101.92	117.32	6HPF		ENSDARG00000070150	ENSDART00000131574	2HPF	4HPF	0.0225	*		ENSDARG00000054978	ENSDART00000145288	ENSDART00000191309	4HPF	20	13	0.519	ns
448171a7-5b52-440f-bcd6-4ac81e9088f0	ENSDARG00000004757	ENSDART00000024320	159.34	117.32	6HPF		ENSDARG00000070150	ENSDART00000135436	2HPF	4HPF	0.0225	*		ENSDARG00000029944	ENSDART00000134467	ENSDART00000189019	2HPF	10	15	0.523	ns
449c9e50-676b-4050-97a4-cf6aacc7379e	ENSDARG00000004757	ENSDART00000024320	93.86	117.32	6HPF		ENSDARG00000030602	ENSDART00000048599	4HPF	6HPF	0.024	*		ENSDARG00000027590	ENSDART00000126891	ENSDART00000130603	4HPF	17	11	0.525	ns
44b49fe2-6748-4e7b-82b6-cb1702cae8e5	ENSDARG00000004757	ENSDART00000024320	140.11	117.32	6HPF		ENSDARG00000039365	ENSDART00000123482	2HPF	4HPF	0.024	*		ENSDARG00000039997	ENSDART00000035538	ENSDART00000175266	2HPF	26	27	0.528	ns
457e81fd-1ce4-4e95-9834-80c5d48df9d7	ENSDARG00000004757	ENSDART00000024320	141.85	117.32	6HPF		ENSDARG00000023394	ENSDART00000127958	2HPF	6HPF	0.0254	*		ENSDARG00000039997	ENSDART00000035538	ENSDART00000175266	4HPF	29	15	0.528	ns
45f9a3aa-af07-448a-ad21-6710456941eb	ENSDARG00000004757	ENSDART00000110512	34.28	93.2	6HPF		ENSDARG00000055996	ENSDART00000146173	4HPF	6HPF	0.0257	*		ENSDARG00000006691	ENSDART00000008807	ENSDART00000141676	6HPF	689	113	0.531	ns
46e78bb8-effc-45c4-987d-6f780e5b77ba	ENSDARG00000004757	ENSDART00000110512	91.22	93.2	6HPF		ENSDARG00000004757	ENSDART00000024320	2HPF	4HPF	0.027	*		ENSDARG00000036038	ENSDART00000052323	ENSDART00000190979	2HPF	13	10	0.535	ns
4703841a-fd05-4022-8a42-54335a091384	ENSDARG00000004757	ENSDART00000110512	22.47	93.2	6HPF		ENSDARG00000004757	ENSDART00000024320	4HPF	6HPF	0.027	*		ENSDARG00000041072	ENSDART00000060169	ENSDART00000169605	2HPF	16	12	0.537	ns
49f8aff4-b744-410c-8591-8bd5eb659f6f	ENSDARG00000004757	ENSDART00000024320	116.02	117.32	6HPF		ENSDARG00000004757	ENSDART00000163922	4HPF	6HPF	0.027	*		ENSDARG00000041072	ENSDART00000060169	ENSDART00000169605	6HPF	17	15	0.537	ns
4ba4cfb2-9feb-4383-83cf-8f938453a006	ENSDARG00000004757	ENSDART00000110512	7.64	93.2	6HPF		ENSDARG00000093022	ENSDART00000181048	2HPF	6HPF	0.027	*		ENSDARG00000034897	ENSDART00000045901	ENSDART00000164283	4HPF	53	39	0.538	ns
4dd25bf4-32d9-4fab-89f8-b32913939cff	ENSDARG00000004757	ENSDART00000024320	104.66	117.32	6HPF		ENSDARG00000031929	ENSDART00000048130	4HPF	6HPF	0.028	*		ENSDARG00000098114	ENSDART00000158929	ENSDART00000168367	4HPF	15	11	0.54	ns
4e972300-700f-46e2-b9e4-515b58cbaba3	ENSDARG00000004757	ENSDART00000024320	143.97	117.32	6HPF		ENSDARG00000031929	ENSDART00000132850	2HPF	4HPF	0.028	*		ENSDARG00000043484	ENSDART00000063837	ENSDART00000159593	2HPF	28	31	0.546	ns
4ea409e5-ab6b-46bd-98b2-c92febde04bd	ENSDARG00000004757	ENSDART00000024320	137.86	117.32	6HPF		ENSDARG00000031929	ENSDART00000132850	2HPF	6HPF	0.028	*		ENSDARG00000043484	ENSDART00000063837	ENSDART00000159593	4HPF	28	39	0.546	ns
50ef9ca8-5e11-4b37-a6df-4c875894c79c	ENSDARG00000004757	ENSDART00000024320	145.31	117.32	6HPF		ENSDARG00000077291	ENSDART00000138107	2HPF	4HPF	0.028	*		ENSDARG00000043484	ENSDART00000063837	ENSDART00000159593	6HPF	31	27	0.546	ns
51271f9c-5b0d-4f96-920a-b1adf11c7ec3	ENSDARG00000004757	ENSDART00000024320	92.21	117.32	6HPF		ENSDARG00000069910	ENSDART00000077744	2HPF	4HPF	0.0281	*		ENSDARG00000088639	ENSDART00000152930	ENSDART00000153254	2HPF	10	72	0.546	ns
515ed442-05fc-4bab-ace6-79f84983cc99	ENSDARG00000004757	ENSDART00000110512	160.82	93.2	6HPF		ENSDARG00000069910	ENSDART00000102118	2HPF	4HPF	0.0281	*		ENSDARG00000056318	ENSDART00000078796	ENSDART00000126510	2HPF	34	24	0.548	ns
52db88b7-c89e-4319-a37c-0f0b4aafe717	ENSDARG00000004757	ENSDART00000024320	113.83	117.32	6HPF		ENSDARG00000069129	ENSDART00000136393	2HPF	4HPF	0.0282	*		ENSDARG00000056318	ENSDART00000078796	ENSDART00000126510	4HPF	20	13	0.548	ns
5353f495-a266-4818-9635-0f998945e016	ENSDARG00000004757	ENSDART00000110512	141.62	93.2	6HPF		ENSDARG00000012682	ENSDART00000053426	2HPF	4HPF	0.03	*		ENSDARG00000045618	ENSDART00000067082	ENSDART00000144920	2HPF	24	112	0.551	ns
553fc45d-37a8-40d7-80a6-ecc900f96e59	ENSDARG00000004757	ENSDART00000024320	4.28	117.32	6HPF		ENSDARG00000041072	ENSDART00000060169	4HPF	6HPF	0.03	*		ENSDARG00000045618	ENSDART00000067082	ENSDART00000144920	4HPF	23	56	0.551	ns
554a4baf-1d68-4a32-b6c2-21f2a0e7c679	ENSDARG00000004757	ENSDART00000110512	82.47	93.2	6HPF		ENSDARG00000078654	ENSDART00000111877	2HPF	6HPF	0.03	*		ENSDARG00000045618	ENSDART00000067082	ENSDART00000144920	6HPF	11	67	0.551	ns
5a910411-9494-48fb-85a3-ef81d73b38a2	ENSDARG00000004757	ENSDART00000024320	122	117.32	6HPF		ENSDARG00000100363	ENSDART00000161197	2HPF	6HPF	0.03	*		ENSDARG00000101900	ENSDART00000162720	ENSDART00000163071	6HPF	26	39	0.555	ns
5b7e1a72-8c6c-4af4-be8a-a5f9c7032866	ENSDARG00000004757	ENSDART00000110512	99.88	93.2	6HPF		ENSDARG00000104702	ENSDART00000165005	2HPF	6HPF	0.03	*		ENSDARG00000029818	ENSDART00000043312	ENSDART00000148384	6HPF	298	14	0.557	ns
5bda6534-c2e9-4890-9655-8f5dfffc4cbb	ENSDARG00000004757	ENSDART00000024320	74.35	117.32	6HPF		ENSDARG00000104702	ENSDART00000165005	4HPF	6HPF	0.03	*		ENSDARG00000088639	ENSDART00000153254	ENSDART00000159864	2HPF	72	14	0.562	ns
5caa61a9-4a46-49a2-befd-c969ac84992c	ENSDARG00000004757	ENSDART00000110512	130.44	93.2	6HPF		ENSDARG00000070656	ENSDART00000183237	4HPF	6HPF	0.03	*		ENSDARG00000073737	ENSDART00000111646	ENSDART00000114446	2HPF	16	21	0.566	ns
5d3761b3-cd45-436c-a62f-80d423f89c81	ENSDARG00000004757	ENSDART00000024320	141.13	117.32	6HPF		ENSDARG00000002909	ENSDART00000147070	2HPF	4HPF	0.0358	*		ENSDARG00000023394	ENSDART00000038602	ENSDART00000127958	2HPF	28	11	0.569	ns
5e285d26-db1e-4500-b68b-623f086eb069	ENSDARG00000004757	ENSDART00000110512	113.92	93.2	6HPF		ENSDARG00000036675	ENSDART00000053267	2HPF	6HPF	0.036	*		ENSDARG00000057983	ENSDART00000080744	ENSDART00000150664	6HPF	22	17	0.571	ns
5f00d905-3bcb-4e47-9139-55299b4abd6d	ENSDARG00000004757	ENSDART00000024320	122.74	117.32	6HPF		ENSDARG00000011553	ENSDART00000009682	2HPF	6HPF	0.039	*		ENSDARG00000036144	ENSDART00000075263	ENSDART00000135237	2HPF	92	21	0.572	ns
6472c0d1-27cc-490c-8675-7902b50e28a2	ENSDARG00000004757	ENSDART00000110512	108.76	93.2	6HPF		ENSDARG00000011553	ENSDART00000009682	4HPF	6HPF	0.039	*		ENSDARG00000078754	ENSDART00000108965	ENSDART00000165790	4HPF	27	16	0.572	ns
651c5f73-c864-451f-b403-c8ef99fe81d4	ENSDARG00000004757	ENSDART00000024320	153.43	117.32	6HPF		ENSDARG00000011553	ENSDART00000131616	2HPF	6HPF	0.039	*		ENSDARG00000030602	ENSDART00000048599	ENSDART00000181520	2HPF	39	22	0.575	ns
65bb1a50-6fd2-4e85-b43e-9047e47b36d2	ENSDARG00000004757	ENSDART00000024320	149.75	117.32	6HPF		ENSDARG00000011553	ENSDART00000131616	4HPF	6HPF	0.039	*		ENSDARG00000030602	ENSDART00000048599	ENSDART00000181520	4HPF	36	30	0.575	ns
66056607-f3fd-434d-9666-5717e60640f4	ENSDARG00000004757	ENSDART00000110512	57.23	93.2	6HPF		ENSDARG00000071573	ENSDART00000134356	4HPF	6HPF	0.044	*		ENSDARG00000030602	ENSDART00000048599	ENSDART00000181520	6HPF	77	64	0.575	ns
6674a50c-3c2f-40e8-83dc-58b2a4ceead8	ENSDARG00000004757	ENSDART00000024320	136.36	117.32	6HPF		ENSDARG00000100558	ENSDART00000170831	4HPF	6HPF	0.046	*		ENSDARG00000098669	ENSDART00000171082	ENSDART00000193895	2HPF	11	33	0.58	ns
67fad2ae-687c-4917-bf37-ede5f9f96fed	ENSDARG00000004757	ENSDART00000110512	0	93.2	6HPF		ENSDARG00000009212	ENSDART00000123878	2HPF	6HPF	0.049	*		ENSDARG00000098669	ENSDART00000171082	ENSDART00000193895	6HPF	12	10	0.58	ns
69ef0210-afb3-4697-8505-b48c9bdd6a6d	ENSDARG00000004757	ENSDART00000024320	98.41	117.32	6HPF		ENSDARG00000036675	ENSDART00000127174	4HPF	6HPF	0.051	ns		ENSDARG00000030155	ENSDART00000039887	ENSDART00000121984	6HPF	24	10	0.584	ns
6a2368ad-0ee4-416d-9400-d3f7bdd6d11d	ENSDARG00000004757	ENSDART00000024320	107.57	117.32	6HPF		ENSDARG00000045618	ENSDART00000067082	2HPF	6HPF	0.057	ns		ENSDARG00000043963	ENSDART00000064546	ENSDART00000123860	2HPF	16	13	0.585	ns
6b3dc41e-d00e-415a-8130-2b7d640d0369	ENSDARG00000004757	ENSDART00000024320	143.04	117.32	6HPF		ENSDARG00000032175	ENSDART00000191410	2HPF	6HPF	0.0594	ns		ENSDARG00000018914	ENSDART00000097919	ENSDART00000147309	6HPF	59	20	0.588	ns
6b5d525c-0b8e-4928-a0c9-d75437c776ad	ENSDARG00000004757	ENSDART00000024320	107.18	117.32	6HPF		ENSDARG00000070656	ENSDART00000183237	2HPF	4HPF	0.06	ns		ENSDARG00000045355	ENSDART00000145214	ENSDART00000146911	2HPF	42	19	0.592	ns
6c4882a6-a540-4212-9aca-3d3902799dbd	ENSDARG00000004757	ENSDART00000024320	108.09	117.32	6HPF		ENSDARG00000032175	ENSDART00000056645	2HPF	6HPF	0.0606	ns		ENSDARG00000045373	ENSDART00000066722	ENSDART00000109088	6HPF	11	10	0.597	ns
6c63a58d-26d2-4ab5-8cf4-6b280fab0636	ENSDARG00000004757	ENSDART00000024320	158.51	117.32	6HPF		ENSDARG00000093022	ENSDART00000140874	2HPF	4HPF	0.062	ns		ENSDARG00000037238	ENSDART00000054175	ENSDART00000183347	6HPF	13	15	0.6	ns
6cbf12f4-2a84-4455-aed8-1c20b73c6a35	ENSDARG00000004757	ENSDART00000024320	183.69	117.32	6HPF		ENSDARG00000042458	ENSDART00000172767	2HPF	6HPF	0.064	ns		ENSDARG00000075421	ENSDART00000075170	ENSDART00000142051	2HPF	245	34	0.604	ns
6d74b3bd-53df-47fe-8d43-cb6a0b216c48	ENSDARG00000004757	ENSDART00000024320	113.55	117.32	6HPF		ENSDARG00000042458	ENSDART00000172767	4HPF	6HPF	0.064	ns		ENSDARG00000040287	ENSDART00000058956	ENSDART00000189335	6HPF	10	22	0.611	ns
6d7561f8-a82d-4149-8857-6356ad9b426a	ENSDARG00000004757	ENSDART00000024320	139.49	117.32	6HPF		ENSDARG00000042458	ENSDART00000172986	2HPF	6HPF	0.064	ns		ENSDARG00000099256	ENSDART00000168263	ENSDART00000184771	6HPF	15	37	0.614	ns
6d971d76-3c63-4ab0-a7d9-791bc27c75f7	ENSDARG00000004757	ENSDART00000024320	83.4	117.32	6HPF		ENSDARG00000042458	ENSDART00000172986	4HPF	6HPF	0.064	ns		ENSDARG00000014324	ENSDART00000003211	ENSDART00000131782	2HPF	16	10	0.616	ns
6e2b58fd-7c5a-4abf-8c66-6af3e195305a	ENSDARG00000004757	ENSDART00000024320	109.17	117.32	6HPF		ENSDARG00000070959	ENSDART00000139385	4HPF	6HPF	0.065	ns		ENSDARG00000088639	ENSDART00000152930	ENSDART00000159864	2HPF	10	14	0.618	ns
6eb57cef-5266-4274-b64f-c874c0fa3e11	ENSDARG00000004757	ENSDART00000110512	67.14	93.2	6HPF		ENSDARG00000070959	ENSDART00000186419	4HPF	6HPF	0.065	ns		ENSDARG00000035400	ENSDART00000051295	ENSDART00000134516	2HPF	103	17	0.627	ns
71ae1547-c14c-43a6-91f8-40b79588a9ce	ENSDARG00000004757	ENSDART00000024320	103.71	117.32	6HPF		ENSDARG00000017454	ENSDART00000148575	2HPF	6HPF	0.066	ns		ENSDARG00000006691	ENSDART00000008807	ENSDART00000141676	4HPF	621	99	0.636	ns
71ee7910-6032-4c53-9754-e39eb04c213a	ENSDARG00000004757	ENSDART00000110512	79.75	93.2	6HPF		ENSDARG00000100363	ENSDART00000161197	4HPF	6HPF	0.066	ns		ENSDARG00000035913	ENSDART00000052126	ENSDART00000183224	6HPF	13	10	0.642	ns
722f3f91-9aa4-42d1-ba3d-6edf844ed0c0	ENSDARG00000004757	ENSDART00000110512	132.57	93.2	6HPF		ENSDARG00000100363	ENSDART00000170260	4HPF	6HPF	0.066	ns		ENSDARG00000077291	ENSDART00000110842	ENSDART00000138107	4HPF	16	20	0.644	ns
7388c207-b51c-422d-bd4e-d044af78daf7	ENSDARG00000004757	ENSDART00000024320	144.54	117.32	6HPF		ENSDARG00000043287	ENSDART00000063544	2HPF	4HPF	0.0678	ns		ENSDARG00000079823	ENSDART00000135042	ENSDART00000143920	4HPF	13	13	0.644	ns
750f0184-3408-4a4f-bc6e-f1e85fb0d5d8	ENSDARG00000004757	ENSDART00000024320	147.21	117.32	6HPF		ENSDARG00000078654	ENSDART00000143121	2HPF	4HPF	0.068	ns		ENSDARG00000004925	ENSDART00000010706	ENSDART00000141481	2HPF	14	24	0.665	ns
760b7beb-b560-4282-b0e8-dc4b542bf05c	ENSDARG00000004757	ENSDART00000024320	84.64	117.32	6HPF		ENSDARG00000004529	ENSDART00000006628	2HPF	4HPF	0.07	ns		ENSDARG00000039365	ENSDART00000057528	ENSDART00000123482	2HPF	29	20	0.666	ns
76eb94d7-8025-4dc9-b56d-bb070a2858aa	ENSDARG00000004757	ENSDART00000024320	112.34	117.32	6HPF		ENSDARG00000075421	ENSDART00000142051	2HPF	4HPF	0.072	ns		ENSDARG00000038290	ENSDART00000055845	ENSDART00000180601	2HPF	26	20	0.669	ns
7a02f503-ff97-49a4-a550-0c37685f9d0d	ENSDARG00000004757	ENSDART00000110512	162.04	93.2	6HPF		ENSDARG00000098669	ENSDART00000193895	2HPF	6HPF	0.075	ns		ENSDARG00000032997	ENSDART00000046781	ENSDART00000163101	2HPF	75	21	0.671	ns
7a0fb4f9-7103-4318-94a0-c54196f8e5ea	ENSDARG00000004757	ENSDART00000110512	14.24	93.2	6HPF		ENSDARG00000034291	ENSDART00000045284	2HPF	4HPF	0.078	ns		ENSDARG00000032997	ENSDART00000046781	ENSDART00000163101	4HPF	70	16	0.671	ns
7b93ab51-979e-46da-aacb-4d1da0539847	ENSDARG00000004757	ENSDART00000110512	125.17	93.2	6HPF		ENSDARG00000070618	ENSDART00000103879	2HPF	4HPF	0.0798	ns		ENSDARG00000032997	ENSDART00000046781	ENSDART00000163101	6HPF	70	12	0.671	ns
7d79c97f-1ba4-43d9-994f-4b554fb1a1fa	ENSDARG00000004757	ENSDART00000024320	113.36	117.32	6HPF		ENSDARG00000100392	ENSDART00000162034	2HPF	4HPF	0.083	ns		ENSDARG00000099104	ENSDART00000164359	ENSDART00000167898	4HPF	45	73	0.676	ns
7f50a83e-c983-4cb3-adb8-003b20e0051f	ENSDARG00000004757	ENSDART00000024320	120.79	117.32	6HPF		ENSDARG00000100392	ENSDART00000168004	2HPF	4HPF	0.083	ns		ENSDARG00000099104	ENSDART00000164359	ENSDART00000167898	6HPF	54	83	0.676	ns
801ccae0-f9df-4325-abd9-8a260e680c2d	ENSDARG00000004757	ENSDART00000024320	164.91	117.32	6HPF		ENSDARG00000078754	ENSDART00000108965	4HPF	6HPF	0.087	ns		ENSDARG00000056099	ENSDART00000078535	ENSDART00000151874	2HPF	22	38	0.682	ns
80f3dffe-d177-4179-81b4-1f94d8b3dd16	ENSDARG00000004757	ENSDART00000024320	125.4	117.32	6HPF		ENSDARG00000099148	ENSDART00000162580	2HPF	4HPF	0.087	ns		ENSDARG00000056099	ENSDART00000078535	ENSDART00000151874	4HPF	15	18	0.682	ns
8215c3fd-0724-4d62-ae25-bd9d34fb5f7c	ENSDARG00000004757	ENSDART00000024320	136.95	117.32	6HPF		ENSDARG00000078754	ENSDART00000165790	2HPF	4HPF	0.087	ns		ENSDARG00000056099	ENSDART00000078535	ENSDART00000151874	6HPF	16	21	0.682	ns
830490ab-b1c5-4870-82f4-28d74ad74936	ENSDARG00000004757	ENSDART00000024320	74.62	117.32	6HPF		ENSDARG00000014208	ENSDART00000099642	2HPF	6HPF	0.09	ns		ENSDARG00000101300	ENSDART00000158069	ENSDART00000158865	2HPF	39	23	0.682	ns
84de6b10-7b75-4167-8d61-92db0cc351bf	ENSDARG00000004757	ENSDART00000110512	70.37	93.2	6HPF		ENSDARG00000038290	ENSDART00000180601	2HPF	4HPF	0.094	ns		ENSDARG00000099593	ENSDART00000160803	ENSDART00000166867	2HPF	10	15	0.683	ns
87345d46-3844-455d-a36f-cf0c040065b6	ENSDARG00000004757	ENSDART00000024320	183.11	117.32	6HPF		ENSDARG00000038290	ENSDART00000180601	2HPF	6HPF	0.094	ns		ENSDARG00000008068	ENSDART00000005733	ENSDART00000137496	2HPF	27	12	0.685	ns
87e5134a-fc77-44e6-b9c3-a3664692c6ac	ENSDARG00000004757	ENSDART00000024320	91.43	117.32	6HPF		ENSDARG00000087961	ENSDART00000189789	4HPF	6HPF	0.095	ns		ENSDARG00000038695	ENSDART00000040427	ENSDART00000146123	6HPF	170	48	0.691	ns
8a192986-732e-4fd5-ad0f-dd3e07ba7b16	ENSDARG00000004757	ENSDART00000110512	74.07	93.2	6HPF		ENSDARG00000101900	ENSDART00000163071	4HPF	6HPF	0.096	ns		ENSDARG00000073737	ENSDART00000111646	ENSDART00000114446	4HPF	15	18	0.691	ns
8a46804d-9284-4c18-b86b-89579d447492	ENSDARG00000004757	ENSDART00000110512	62.23	93.2	6HPF		ENSDARG00000014966	ENSDART00000143594	2HPF	4HPF	0.0994	ns		ENSDARG00000035400	ENSDART00000051295	ENSDART00000134516	4HPF	63	10	0.695	ns
8cc97bfa-6b68-4502-ba23-14ab6501b407	ENSDARG00000004757	ENSDART00000110512	159.48	93.2	6HPF		ENSDARG00000087961	ENSDART00000125167	2HPF	4HPF	0.1	ns		ENSDARG00000035400	ENSDART00000051295	ENSDART00000134516	6HPF	135	39	0.695	ns
8fc83955-5dd6-475c-80a8-314db2fb1b63	ENSDARG00000004757	ENSDART00000024320	125.22	117.32	6HPF		ENSDARG00000030602	ENSDART00000048599	2HPF	4HPF	0.102	ns		ENSDARG00000090768	ENSDART00000065821	ENSDART00000074181	6HPF	44	18	0.695	ns
9091d2d1-3524-4835-a46e-61489df39835	ENSDARG00000004757	ENSDART00000024320	208.87	117.32	6HPF		ENSDARG00000102634	ENSDART00000161872	2HPF	4HPF	0.102	ns		ENSDARG00000008447	ENSDART00000024576	ENSDART00000149350	4HPF	19	14	0.706	ns
91249f35-54f3-43ff-845b-c05bd6f25186	ENSDARG00000004757	ENSDART00000024320	137.1	117.32	6HPF		ENSDARG00000030602	ENSDART00000181520	2HPF	4HPF	0.102	ns		ENSDARG00000039365	ENSDART00000057528	ENSDART00000123482	4HPF	26	11	0.707	ns
913ad708-fb17-4702-95a2-73fbe024074b	ENSDARG00000004757	ENSDART00000024320	143.09	117.32	6HPF		ENSDARG00000098669	ENSDART00000171082	4HPF	6HPF	0.108	ns		ENSDARG00000039365	ENSDART00000057528	ENSDART00000123482	6HPF	11	11	0.707	ns
913b8eeb-f1ff-401c-b22f-6379e43a5292	ENSDARG00000004757	ENSDART00000110512	98.7	93.2	6HPF		ENSDARG00000102634	ENSDART00000160658	2HPF	4HPF	0.111	ns		ENSDARG00000000853	ENSDART00000067637	ENSDART00000106645	4HPF	10	18	0.712	ns
91e313b2-1e2f-4a04-8449-996ab34abaf9	ENSDARG00000004757	ENSDART00000024320	198.13	117.32	6HPF		ENSDARG00000098669	ENSDART00000193895	2HPF	4HPF	0.114	ns		ENSDARG00000070150	ENSDART00000131574	ENSDART00000135436	2HPF	23	23	0.713	ns
9310fac8-26a1-4a1c-ac18-06712f05fdfe	ENSDARG00000004757	ENSDART00000110512	65.7	93.2	6HPF		ENSDARG00000041072	ENSDART00000060169	2HPF	6HPF	0.12	ns		ENSDARG00000070150	ENSDART00000131574	ENSDART00000135436	4HPF	22	17	0.713	ns
94348e67-51bb-4d4f-a79b-758b4440aa8a	ENSDARG00000004757	ENSDART00000024320	125.88	117.32	6HPF		ENSDARG00000006691	ENSDART00000141676	4HPF	6HPF	0.12	ns		ENSDARG00000054980	ENSDART00000077259	ENSDART00000189485	6HPF	45	10	0.719	ns
945abec1-a631-41ab-b016-dcc7cfb48c17	ENSDARG00000004757	ENSDART00000024320	101.28	117.32	6HPF		ENSDARG00000035400	ENSDART00000134516	4HPF	6HPF	0.121	ns		ENSDARG00000009212	ENSDART00000025620	ENSDART00000123878	2HPF	390	36	0.722	ns
95093f90-95a3-48bf-ad31-027f092ae37c	ENSDARG00000004757	ENSDART00000024320	165.1	117.32	6HPF		ENSDARG00000042458	ENSDART00000163923	2HPF	4HPF	0.122	ns		ENSDARG00000009212	ENSDART00000025620	ENSDART00000179658	2HPF	390	11	0.722	ns
95224fb2-4558-40f0-9c55-4d9c184f5eab	ENSDARG00000004757	ENSDART00000024320	112.98	117.32	6HPF		ENSDARG00000039347	ENSDART00000100813	2HPF	4HPF	0.124	ns		ENSDARG00000009212	ENSDART00000025620	ENSDART00000123878	6HPF	543	61	0.722	ns
95c6f266-98de-4765-a3ba-c14fcd30f5ae	ENSDARG00000004757	ENSDART00000024320	128.72	117.32	6HPF		ENSDARG00000069619	ENSDART00000135089	2HPF	6HPF	0.129	ns		ENSDARG00000009212	ENSDART00000025620	ENSDART00000179658	6HPF	543	10	0.722	ns
98a38fe6-62ce-44c7-95f7-c12de3817949	ENSDARG00000004757	ENSDART00000024320	74.63	117.32	6HPF		ENSDARG00000069619	ENSDART00000149155	2HPF	6HPF	0.129	ns		ENSDARG00000009212	ENSDART00000123878	ENSDART00000179658	2HPF	36	11	0.722	ns
9911467c-e595-4d86-9b8a-ff35e988c28f	ENSDARG00000004757	ENSDART00000024320	135.51	117.32	6HPF		ENSDARG00000007836	ENSDART00000122288	2HPF	4HPF	0.136	ns		ENSDARG00000009212	ENSDART00000123878	ENSDART00000179658	6HPF	61	10	0.722	ns
99db367b-29e8-4de5-b03f-55a4e6ff4dd7	ENSDARG00000004757	ENSDART00000024320	133.85	117.32	6HPF		ENSDARG00000007836	ENSDART00000184237	2HPF	4HPF	0.136	ns		ENSDARG00000040513	ENSDART00000059298	ENSDART00000131275	4HPF	75	14	0.727	ns
9bb79fea-9670-4b12-8572-0c8cd914cfd3	ENSDARG00000004757	ENSDART00000024320	109.96	117.32	6HPF		ENSDARG00000007836	ENSDART00000184237	2HPF	6HPF	0.136	ns		ENSDARG00000100741	ENSDART00000160060	ENSDART00000174552	2HPF	233	79	0.727	ns
9bd93fdd-904d-43bc-9a18-dac9ab148695	ENSDARG00000004757	ENSDART00000024320	190.87	117.32	6HPF		ENSDARG00000038068	ENSDART00000145420	2HPF	4HPF	0.14	ns		ENSDARG00000100741	ENSDART00000160060	ENSDART00000174552	4HPF	176	59	0.727	ns
9c7fab6c-ffcc-4c10-ae1a-bfbabb84f50e	ENSDARG00000004757	ENSDART00000024320	75.64	117.32	6HPF		ENSDARG00000013351	ENSDART00000105404	2HPF	4HPF	0.141	ns		ENSDARG00000100741	ENSDART00000160060	ENSDART00000174552	6HPF	97	28	0.727	ns
9d866a3d-ca32-4fb9-84ae-71aa6e4e118b	ENSDARG00000004757	ENSDART00000024320	109.15	117.32	6HPF		ENSDARG00000013351	ENSDART00000105404	2HPF	6HPF	0.141	ns		ENSDARG00000095796	ENSDART00000149042	ENSDART00000149437	6HPF	44	34	0.732	ns
9de28100-c779-4879-a164-b7cc30f0ee8c	ENSDARG00000004757	ENSDART00000024320	130.2	117.32	6HPF		ENSDARG00000034897	ENSDART00000164283	2HPF	4HPF	0.143	ns		ENSDARG00000019810	ENSDART00000016135	ENSDART00000193264	2HPF	13	18	0.733	ns
9f55aa35-c98e-441e-99cb-5a08ba007f37	ENSDARG00000004757	ENSDART00000024320	83.57	117.32	6HPF		ENSDARG00000038068	ENSDART00000163782	4HPF	6HPF	0.144	ns		ENSDARG00000019810	ENSDART00000016135	ENSDART00000193264	6HPF	15	16	0.733	ns
9f6d5122-6240-4189-baa4-d78ccdcce9b3	ENSDARG00000004757	ENSDART00000024320	154.78	117.32	6HPF		ENSDARG00000039490	ENSDART00000057697	2HPF	4HPF	0.147	ns		ENSDARG00000070656	ENSDART00000103948	ENSDART00000183237	2HPF	28	44	0.742	ns
a4a7cf9c-7116-475e-8811-6d40e85c03bc	ENSDARG00000004757	ENSDART00000110512	37.51	93.2	6HPF		ENSDARG00000087961	ENSDART00000189789	2HPF	6HPF	0.147	ns		ENSDARG00000070656	ENSDART00000103948	ENSDART00000183237	6HPF	13	22	0.742	ns
a53ce7e4-5982-45b0-ad70-5b29c0406490	ENSDARG00000004757	ENSDART00000110512	52.24	93.2	6HPF		ENSDARG00000078754	ENSDART00000108965	2HPF	6HPF	0.148	ns		ENSDARG00000071478	ENSDART00000105721	ENSDART00000187705	2HPF	40	20	0.742	ns
a5b4359f-17fb-4a39-b35b-0baf81307d4a	ENSDARG00000004757	ENSDART00000024320	87.81	117.32	6HPF		ENSDARG00000101900	ENSDART00000162720	2HPF	4HPF	0.15	ns		ENSDARG00000071478	ENSDART00000105721	ENSDART00000187705	4HPF	48	23	0.742	ns
a6da4acc-44b8-44b7-b3af-601e610b7bcf	ENSDARG00000004757	ENSDART00000110512	125.39	93.2	6HPF		ENSDARG00000012553	ENSDART00000050671	4HPF	6HPF	0.152	ns		ENSDARG00000000887	ENSDART00000000992	ENSDART00000138849	2HPF	122	11	0.746	ns
a7b46ae3-5f79-4c86-8aac-3cdccce3f9c7	ENSDARG00000004757	ENSDART00000110512	56.22	93.2	6HPF		ENSDARG00000017985	ENSDART00000008127	4HPF	6HPF	0.159	ns		ENSDARG00000000887	ENSDART00000000992	ENSDART00000138849	4HPF	84	16	0.746	ns
a896410f-359f-4e31-9227-c8929288356f	ENSDARG00000004757	ENSDART00000024320	106.95	117.32	6HPF		ENSDARG00000012682	ENSDART00000139064	2HPF	4HPF	0.16	ns		ENSDARG00000009447	ENSDART00000005903	ENSDART00000135065	4HPF	81	22	0.747	ns
a9843246-a17a-44ef-bd48-b3e763cd6a32	ENSDARG00000004757	ENSDART00000024320	101.1	117.32	6HPF		ENSDARG00000093022	ENSDART00000181048	4HPF	6HPF	0.163	ns		ENSDARG00000009447	ENSDART00000005903	ENSDART00000135065	6HPF	77	15	0.747	ns
aa04ba6a-e6cb-459b-a021-93c1928a755e	ENSDARG00000004757	ENSDART00000024320	118.7	117.32	6HPF		ENSDARG00000101900	ENSDART00000162720	4HPF	6HPF	0.164	ns		ENSDARG00000099572	ENSDART00000157736	ENSDART00000169022	4HPF	10	21	0.75	ns
aa280aca-b307-4dc8-90af-c23f204543c3	ENSDARG00000004757	ENSDART00000024320	111.8	117.32	6HPF		ENSDARG00000055475	ENSDART00000077834	2HPF	4HPF	0.17	ns		ENSDARG00000023815	ENSDART00000028161	ENSDART00000129395	2HPF	11	10	0.751	ns
aae665b0-2b24-44ab-9c91-12300b90c5b0	ENSDARG00000004757	ENSDART00000110512	85.26	93.2	6HPF		ENSDARG00000044093	ENSDART00000145980	2HPF	4HPF	0.17	ns		ENSDARG00000098443	ENSDART00000168801	ENSDART00000185188	2HPF	57	16	0.751	ns
ab17b98c-1547-408f-b4ce-7ee150049d3f	ENSDARG00000004757	ENSDART00000110512	188.33	93.2	6HPF		ENSDARG00000099148	ENSDART00000162580	4HPF	6HPF	0.17	ns		ENSDARG00000098443	ENSDART00000168801	ENSDART00000193520	2HPF	57	10	0.751	ns
ab202dee-b93f-4ae5-ab4b-c6a67a259cb5	ENSDARG00000004757	ENSDART00000024320	104.06	117.32	6HPF		ENSDARG00000004757	ENSDART00000024320	2HPF	6HPF	0.172	ns		ENSDARG00000098443	ENSDART00000185188	ENSDART00000193520	2HPF	16	10	0.751	ns
abbbe79e-9990-4f77-975e-130705797483	ENSDARG00000004757	ENSDART00000024320	154.53	117.32	6HPF		ENSDARG00000099572	ENSDART00000157736	4HPF	6HPF	0.1738	ns		ENSDARG00000095796	ENSDART00000149042	ENSDART00000149596	6HPF	44	31	0.753	ns
ac01b118-a7a4-493d-a0ed-bd6157bbc30a	ENSDARG00000004757	ENSDART00000024320	101.85	117.32	6HPF		ENSDARG00000052856	ENSDART00000074787	4HPF	6HPF	0.176	ns		ENSDARG00000095796	ENSDART00000149437	ENSDART00000149596	6HPF	34	31	0.753	ns
ac25cdc1-4721-4a30-a3b8-45ee03e05db2	ENSDARG00000004757	ENSDART00000024320	112.54	117.32	6HPF		ENSDARG00000052856	ENSDART00000159021	4HPF	6HPF	0.176	ns		ENSDARG00000000853	ENSDART00000067637	ENSDART00000106645	2HPF	12	11	0.758	ns
ad0e7982-8aa1-4a41-853e-0d062012adff	ENSDARG00000004757	ENSDART00000110512	43.22	93.2	6HPF		ENSDARG00000058861	ENSDART00000081801	4HPF	6HPF	0.18	ns		ENSDARG00000088989	ENSDART00000123026	ENSDART00000152894	2HPF	25	11	0.758	ns
af15ce64-7fcd-4e3f-a2df-517251156af5	ENSDARG00000004757	ENSDART00000024320	142.9	117.32	6HPF		ENSDARG00000058861	ENSDART00000132942	2HPF	6HPF	0.185	ns		ENSDARG00000060917	ENSDART00000113574	ENSDART00000136895	4HPF	25	10	0.761	ns
b1cdfd97-3438-4286-b9f2-0b7529ca4dd5	ENSDARG00000004757	ENSDART00000110512	93.2	93.2	6HPF		ENSDARG00000090768	ENSDART00000074181	2HPF	4HPF	0.186	ns		ENSDARG00000060917	ENSDART00000113574	ENSDART00000179357	4HPF	25	12	0.761	ns
b32e63bd-e573-410a-b700-b8eabbb73e59	ENSDARG00000004757	ENSDART00000110512	45.81	93.2	6HPF		ENSDARG00000074242	ENSDART00000131610	4HPF	6HPF	0.186	ns		ENSDARG00000060917	ENSDART00000136895	ENSDART00000179357	4HPF	10	12	0.761	ns
b576292a-f750-4471-b52b-3f3289e8d434	ENSDARG00000004757	ENSDART00000024320	118.33	117.32	6HPF		ENSDARG00000043484	ENSDART00000063837	4HPF	6HPF	0.195	ns		ENSDARG00000039424	ENSDART00000057601	ENSDART00000152745	2HPF	80	13	0.771	ns
b5fa5f1d-6618-4a67-a615-ed71074d1479	ENSDARG00000004757	ENSDART00000110512	76.58	93.2	6HPF		ENSDARG00000061187	ENSDART00000143340	2HPF	6HPF	0.198	ns		ENSDARG00000039424	ENSDART00000057601	ENSDART00000152745	4HPF	66	11	0.771	ns
b6dfbe97-dabc-47c4-9d56-fffc056924fe	ENSDARG00000004757	ENSDART00000024320	242.24	117.32	6HPF		ENSDARG00000058861	ENSDART00000132942	4HPF	6HPF	0.204	ns		ENSDARG00000039424	ENSDART00000057601	ENSDART00000152745	6HPF	85	16	0.771	ns
b6e15333-e924-44ed-a701-eb9656c08b59	ENSDARG00000004757	ENSDART00000024320	87.74	117.32	6HPF		ENSDARG00000074163	ENSDART00000131358	2HPF	4HPF	0.207	ns		ENSDARG00000063295	ENSDART00000105232	ENSDART00000149823	4HPF	24	26	0.771	ns
b6f6d319-2805-4208-9499-295f0e40cdfe	ENSDARG00000004757	ENSDART00000024320	88.07	117.32	6HPF		ENSDARG00000070618	ENSDART00000153466	2HPF	4HPF	0.211	ns		ENSDARG00000061187	ENSDART00000086985	ENSDART00000143340	4HPF	93	15	0.772	ns
b823612e-ef12-4b3b-8413-172f736574d6	ENSDARG00000004757	ENSDART00000024320	135.78	117.32	6HPF		ENSDARG00000070618	ENSDART00000179469	2HPF	4HPF	0.211	ns		ENSDARG00000061187	ENSDART00000086985	ENSDART00000143340	6HPF	138	40	0.772	ns
b8b55da6-4acc-473d-9a1e-889a6487df49	ENSDARG00000004757	ENSDART00000024320	121.44	117.32	6HPF		ENSDARG00000037618	ENSDART00000054788	2HPF	6HPF	0.212	ns		ENSDARG00000074242	ENSDART00000131610	ENSDART00000186689	2HPF	36	29	0.772	ns
b9aff700-55d9-40a4-89b4-abc7b3b468b2	ENSDARG00000004757	ENSDART00000024320	73.96	117.32	6HPF		ENSDARG00000000853	ENSDART00000067637	2HPF	4HPF	0.214	ns		ENSDARG00000074242	ENSDART00000131610	ENSDART00000186689	4HPF	27	17	0.772	ns
b9dc9b3b-837a-47dd-a679-03dbe7264051	ENSDARG00000004757	ENSDART00000024320	183.4	117.32	6HPF		ENSDARG00000060312	ENSDART00000114410	2HPF	4HPF	0.215	ns		ENSDARG00000074242	ENSDART00000131610	ENSDART00000186689	6HPF	65	54	0.772	ns
bbb5eb0b-fc34-4816-8048-4affa5f1453b	ENSDARG00000004757	ENSDART00000024320	117.57	117.32	6HPF		ENSDARG00000009447	ENSDART00000135065	4HPF	6HPF	0.216	ns		ENSDARG00000071573	ENSDART00000105903	ENSDART00000134356	2HPF	51	22	0.774	ns
bded9766-fa55-4b60-872a-93f69252a694	ENSDARG00000004757	ENSDART00000024320	116.9	117.32	6HPF		ENSDARG00000097630	ENSDART00000156638	2HPF	6HPF	0.216	ns		ENSDARG00000071573	ENSDART00000105903	ENSDART00000134356	4HPF	27	18	0.774	ns
be17fd07-3426-401b-9a28-705e94dd7fc8	ENSDARG00000004757	ENSDART00000024320	112.33	117.32	6HPF		ENSDARG00000032373	ENSDART00000047515	4HPF	6HPF	0.224	ns		ENSDARG00000035325	ENSDART00000051185	ENSDART00000135776	6HPF	24	13	0.775	ns
be280a2e-7ab2-4269-b304-8290ef5989bd	ENSDARG00000004757	ENSDART00000024320	122.31	117.32	6HPF		ENSDARG00000034291	ENSDART00000145554	2HPF	4HPF	0.224	ns		ENSDARG00000037350	ENSDART00000130277	ENSDART00000147800	2HPF	15	167	0.776	ns
becd4d8c-c1ea-4e29-ba16-99da75b16bd2	ENSDARG00000004757	ENSDART00000024320	100.56	117.32	6HPF		ENSDARG00000032997	ENSDART00000163101	2HPF	4HPF	0.226	ns		ENSDARG00000037350	ENSDART00000130277	ENSDART00000147800	4HPF	26	171	0.776	ns
bee21640-0cf3-482c-bbdd-8e109f242536	ENSDARG00000004757	ENSDART00000024320	96.83	117.32	6HPF		ENSDARG00000032997	ENSDART00000163101	2HPF	6HPF	0.226	ns		ENSDARG00000037350	ENSDART00000130277	ENSDART00000147800	6HPF	27	200	0.776	ns
bfc2b162-9e69-4883-b880-95bbc500d58b	ENSDARG00000004757	ENSDART00000024320	105.5	117.32	6HPF		ENSDARG00000090768	ENSDART00000065821	4HPF	6HPF	0.233	ns		ENSDARG00000070618	ENSDART00000103879	ENSDART00000153466	2HPF	32	56	0.778	ns
c0cc0403-f457-45e5-981b-f09c193dd40f	ENSDARG00000004757	ENSDART00000024320	138.13	117.32	6HPF		ENSDARG00000090768	ENSDART00000074181	4HPF	6HPF	0.233	ns		ENSDARG00000070618	ENSDART00000103879	ENSDART00000179469	2HPF	32	28	0.778	ns
c1cff2cc-f689-4693-8f9f-26bb2a19e28b	ENSDARG00000004757	ENSDART00000024320	88.73	117.32	6HPF		ENSDARG00000101900	ENSDART00000163071	2HPF	4HPF	0.246	ns		ENSDARG00000070618	ENSDART00000103879	ENSDART00000153466	4HPF	31	54	0.778	ns
c2209609-3056-47af-9d7e-655f0d0424a4	ENSDARG00000004757	ENSDART00000024320	109.33	117.32	6HPF		ENSDARG00000077291	ENSDART00000110842	2HPF	4HPF	0.26	ns		ENSDARG00000070618	ENSDART00000103879	ENSDART00000179469	4HPF	31	17	0.778	ns
c3d27e41-6723-415f-b376-ddef0c8813ef	ENSDARG00000004757	ENSDART00000110512	171.42	93.2	6HPF		ENSDARG00000037618	ENSDART00000054788	2HPF	4HPF	0.261	ns		ENSDARG00000070618	ENSDART00000153466	ENSDART00000179469	2HPF	56	28	0.778	ns
c3d5e6bb-4f5a-4c1a-ada1-5fe6fc88cf07	ENSDARG00000004757	ENSDART00000024320	137.7	117.32	6HPF		ENSDARG00000087193	ENSDART00000154267	4HPF	6HPF	0.288	ns		ENSDARG00000070618	ENSDART00000153466	ENSDART00000179469	4HPF	54	17	0.778	ns
c424f2c8-64d1-48ba-aa22-67a79ed021ff	ENSDARG00000004757	ENSDART00000024320	141.44	117.32	6HPF		ENSDARG00000033889	ENSDART00000046349	2HPF	4HPF	0.292	ns		ENSDARG00000033889	ENSDART00000046349	ENSDART00000073527	4HPF	10	17	0.786	ns
c4d04080-4571-4cea-a0ab-2001f6330162	ENSDARG00000004757	ENSDART00000110512	162.6	93.2	6HPF		ENSDARG00000087961	ENSDART00000125167	2HPF	6HPF	0.292	ns		ENSDARG00000087779	ENSDART00000127277	ENSDART00000154037	2HPF	51	12	0.793	ns
c544c343-d6c7-4cd7-a180-e990236c8769	ENSDARG00000004757	ENSDART00000110512	116.75	93.2	6HPF		ENSDARG00000008447	ENSDART00000149350	2HPF	4HPF	0.292	ns		ENSDARG00000087779	ENSDART00000127277	ENSDART00000189109	2HPF	51	17	0.793	ns
c6545e51-58f9-4ef4-b808-052f96282036	ENSDARG00000004757	ENSDART00000024320	197.88	117.32	6HPF		ENSDARG00000017454	ENSDART00000148575	2HPF	4HPF	0.295	ns		ENSDARG00000087779	ENSDART00000154037	ENSDART00000189109	2HPF	12	17	0.793	ns
c8ccbc0a-8ccc-43f8-85fd-aaa325954bf4	ENSDARG00000004757	ENSDART00000024320	91.15	117.32	6HPF		ENSDARG00000009212	ENSDART00000123878	2HPF	4HPF	0.3	ns		ENSDARG00000038068	ENSDART00000055492	ENSDART00000145420	6HPF	334	547	0.798	ns
ca307f0b-f8b4-4999-a601-016f87d5546d	ENSDARG00000004757	ENSDART00000110512	97.52	93.2	6HPF		ENSDARG00000061023	ENSDART00000086583	2HPF	4HPF	0.304	ns		ENSDARG00000097264	ENSDART00000154858	ENSDART00000155892	4HPF	12	12	0.799	ns
ca5a5aca-500a-41aa-8334-0cd75b2aec1b	ENSDARG00000004757	ENSDART00000024320	67.6	117.32	6HPF		ENSDARG00000061023	ENSDART00000140626	2HPF	4HPF	0.304	ns		ENSDARG00000030053	ENSDART00000042704	ENSDART00000110777	2HPF	15	10	0.8	ns
cac1c67d-b465-43f3-a946-caf76e18e5bc	ENSDARG00000004757	ENSDART00000110512	114.55	93.2	6HPF		ENSDARG00000061023	ENSDART00000143011	2HPF	4HPF	0.304	ns		ENSDARG00000012407	ENSDART00000154094	ENSDART00000191980	2HPF	26	13	0.8	ns
cb763168-448b-4c21-b37d-f8608e0dcfe8	ENSDARG00000004757	ENSDART00000024320	117.06	117.32	6HPF		ENSDARG00000078754	ENSDART00000165790	2HPF	6HPF	0.308	ns		ENSDARG00000012407	ENSDART00000154094	ENSDART00000191980	4HPF	11	10	0.8	ns
cba0feab-ed5f-4cc9-ae42-72774296baf2	ENSDARG00000004757	ENSDART00000110512	154.11	93.2	6HPF		ENSDARG00000012682	ENSDART00000053426	2HPF	6HPF	0.31	ns		ENSDARG00000060199	ENSDART00000084570	ENSDART00000133658	2HPF	35	32	0.801	ns
ccd8c180-8038-41cd-9012-decc191b4e03	ENSDARG00000004757	ENSDART00000024320	108.55	117.32	6HPF		ENSDARG00000012682	ENSDART00000053426	4HPF	6HPF	0.31	ns		ENSDARG00000102634	ENSDART00000160658	ENSDART00000161872	2HPF	25	171	0.803	ns
cea6c2ef-4a0d-41fe-9e0a-02f52f510ff5	ENSDARG00000004757	ENSDART00000024320	130.19	117.32	6HPF		ENSDARG00000012682	ENSDART00000139064	2HPF	6HPF	0.31	ns		ENSDARG00000008808	ENSDART00000017268	ENSDART00000155154	2HPF	13	13	0.805	ns
cec4c7d7-c806-4f44-92b7-00504d685bc1	ENSDARG00000004757	ENSDART00000110512	166.48	93.2	6HPF		ENSDARG00000012682	ENSDART00000139064	4HPF	6HPF	0.31	ns		ENSDARG00000008808	ENSDART00000017268	ENSDART00000155154	4HPF	11	12	0.805	ns
cfa4d7e9-9f96-4d32-8d9d-1f7f252e3dfe	ENSDARG00000004757	ENSDART00000024320	165.2	117.32	6HPF		ENSDARG00000039365	ENSDART00000057528	2HPF	4HPF	0.312	ns		ENSDARG00000039215	ENSDART00000057291	ENSDART00000176011	2HPF	19	11	0.812	ns
d0d550d0-3e2c-4068-bc50-c24ea253f0e3	ENSDARG00000004757	ENSDART00000024320	135.72	117.32	6HPF		ENSDARG00000039365	ENSDART00000057528	4HPF	6HPF	0.312	ns		ENSDARG00000039215	ENSDART00000057291	ENSDART00000176011	4HPF	16	13	0.812	ns
d11a05d9-0f44-4257-a764-d05843338253	ENSDARG00000004757	ENSDART00000024320	115.36	117.32	6HPF		ENSDARG00000039365	ENSDART00000123482	2HPF	6HPF	0.312	ns		ENSDARG00000088091	ENSDART00000125198	ENSDART00000140696	2HPF	40	53	0.813	ns
d1ca458d-c806-4e3d-aa80-af61e7967e1e	ENSDARG00000004757	ENSDART00000024320	180.67	117.32	6HPF		ENSDARG00000102245	ENSDART00000159204	2HPF	4HPF	0.312	ns		ENSDARG00000088091	ENSDART00000125198	ENSDART00000140696	4HPF	45	59	0.813	ns
d235d4ff-66b3-4782-b9ac-4819fce9c9e4	ENSDARG00000004757	ENSDART00000024320	101.46	117.32	6HPF		ENSDARG00000038068	ENSDART00000163782	2HPF	4HPF	0.318	ns		ENSDARG00000034291	ENSDART00000045284	ENSDART00000145554	2HPF	95	90	0.814	ns
d255a527-d000-48d8-9a1f-bcbfadc706dd	ENSDARG00000004757	ENSDART00000024320	85.37	117.32	6HPF		ENSDARG00000023394	ENSDART00000038602	2HPF	6HPF	0.32	ns		ENSDARG00000034291	ENSDART00000045284	ENSDART00000145554	4HPF	118	99	0.814	ns
d3109d05-d245-4e5c-93b6-80a4bfb73774	ENSDARG00000004757	ENSDART00000024320	105.45	117.32	6HPF		ENSDARG00000088091	ENSDART00000140696	2HPF	4HPF	0.322	ns		ENSDARG00000034291	ENSDART00000045284	ENSDART00000145554	6HPF	311	270	0.814	ns
d3ec01ef-c0d8-4223-b657-57c0a6db3c72	ENSDARG00000004757	ENSDART00000024320	110.73	117.32	6HPF		ENSDARG00000100741	ENSDART00000169000	2HPF	4HPF	0.328	ns		ENSDARG00000029556	ENSDART00000060633	ENSDART00000178209	2HPF	11	21	0.815	ns
d4157b3b-64ea-4866-a9bb-3382585ef414	ENSDARG00000004757	ENSDART00000110512	84.91	93.2	6HPF		ENSDARG00000100741	ENSDART00000174552	2HPF	4HPF	0.328	ns		ENSDARG00000006242	ENSDART00000026814	ENSDART00000129843	6HPF	93	15	0.817	ns
d46b0714-f0c9-4b11-8f25-528a11ffda74	ENSDARG00000004757	ENSDART00000110512	77.78	93.2	6HPF		ENSDARG00000074242	ENSDART00000186689	4HPF	6HPF	0.335	ns		ENSDARG00000057255	ENSDART00000104268	ENSDART00000141903	2HPF	17	28	0.82	ns
d5a14905-cde2-41dc-ab0a-b56d8c20fce8	ENSDARG00000004757	ENSDART00000024320	83.59	117.32	6HPF		ENSDARG00000098669	ENSDART00000171082	2HPF	4HPF	0.336	ns		ENSDARG00000020504	ENSDART00000145937	ENSDART00000146211	4HPF	15	305	0.82	ns
d64b1ad8-f641-4abf-b00c-966841e91e72	ENSDARG00000004757	ENSDART00000024320	100.89	117.32	6HPF		ENSDARG00000098669	ENSDART00000193895	4HPF	6HPF	0.336	ns		ENSDARG00000020504	ENSDART00000145937	ENSDART00000146211	6HPF	28	1236	0.82	ns
d6acc08c-bfcb-4c01-92df-03be7ca2f09c	ENSDARG00000004757	ENSDART00000110512	79.4	93.2	6HPF		ENSDARG00000006691	ENSDART00000141676	2HPF	4HPF	0.342	ns		ENSDARG00000055475	ENSDART00000077834	ENSDART00000139964	6HPF	28	10	0.822	ns
d6fa3a09-69c8-4a36-a878-b13820284fd1	ENSDARG00000004757	ENSDART00000024320	146.5	117.32	6HPF		ENSDARG00000014966	ENSDART00000017709	2HPF	4HPF	0.344	ns		ENSDARG00000052728	ENSDART00000142818	ENSDART00000182409	6HPF	25	35	0.823	ns
d724c4f2-aff9-4525-8f08-5c865b39f799	ENSDARG00000004757	ENSDART00000024320	102.53	117.32	6HPF		ENSDARG00000097264	ENSDART00000154858	2HPF	4HPF	0.346	ns		ENSDARG00000006316	ENSDART00000003001	ENSDART00000193273	2HPF	109	11	0.825	ns
d78db40d-d3f3-4a8d-93cb-122a91fbf229	ENSDARG00000004757	ENSDART00000024320	120.39	117.32	6HPF		ENSDARG00000002909	ENSDART00000012336	2HPF	4HPF	0.347	ns		ENSDARG00000006316	ENSDART00000003001	ENSDART00000193273	6HPF	238	17	0.825	ns
d80feff9-9044-4f1e-8686-9cf13f491fc2	ENSDARG00000004757	ENSDART00000024320	79.26	117.32	6HPF		ENSDARG00000073737	ENSDART00000114446	2HPF	4HPF	0.348	ns		ENSDARG00000021257	ENSDART00000011052	ENSDART00000132298	6HPF	24	12	0.827	ns
d81d217b-a4e3-463f-b0ae-222d9bba14be	ENSDARG00000004757	ENSDART00000024320	73.29	117.32	6HPF		ENSDARG00000037350	ENSDART00000130277	2HPF	4HPF	0.35	ns		ENSDARG00000044949	ENSDART00000066072	ENSDART00000151429	2HPF	24	12	0.827	ns
d851e04e-9ff2-4054-b6a1-1eb76d70e149	ENSDARG00000004757	ENSDART00000024320	82.68	117.32	6HPF		ENSDARG00000040161	ENSDART00000058742	2HPF	4HPF	0.352	ns		ENSDARG00000089976	ENSDART00000160003	ENSDART00000166864	2HPF	14	11	0.827	ns
d8ab6f4b-b261-40d1-aebb-b50217396c0c	ENSDARG00000004757	ENSDART00000024320	0	117.32	6HPF		ENSDARG00000040161	ENSDART00000172987	2HPF	4HPF	0.352	ns		ENSDARG00000029500	ENSDART00000040771	ENSDART00000181067	6HPF	24	15	0.829	ns
db0d8acd-3dd2-4597-8c6a-dd3a4775b9f4	ENSDARG00000004757	ENSDART00000024320	99.54	117.32	6HPF		ENSDARG00000040161	ENSDART00000173068	2HPF	4HPF	0.358	ns		ENSDARG00000008447	ENSDART00000024576	ENSDART00000149350	2HPF	19	16	0.83	ns
db36e77d-2f72-4aa9-ba01-ba5250b707ed	ENSDARG00000004757	ENSDART00000110512	72.21	93.2	6HPF		ENSDARG00000045355	ENSDART00000145214	2HPF	4HPF	0.359	ns		ENSDARG00000070959	ENSDART00000139385	ENSDART00000186419	2HPF	39	31	0.831	ns
db8f78bc-5fa4-4ba4-a8f7-7f2d5436366c	ENSDARG00000004757	ENSDART00000110512	23.18	93.2	6HPF		ENSDARG00000045680	ENSDART00000067161	2HPF	6HPF	0.374	ns		ENSDARG00000070959	ENSDART00000139385	ENSDART00000186419	4HPF	14	16	0.831	ns
dc58f899-5dbb-46a2-9bc8-9005b00d00ed	ENSDARG00000004757	ENSDART00000024320	133.91	117.32	6HPF		ENSDARG00000045618	ENSDART00000144920	4HPF	6HPF	0.388	ns		ENSDARG00000102245	ENSDART00000159204	ENSDART00000177585	4HPF	12	27	0.831	ns
dcd2d9db-3bd4-4c19-a4d6-bcd06e82579c	ENSDARG00000004757	ENSDART00000024320	126.91	117.32	6HPF		ENSDARG00000100558	ENSDART00000170831	2HPF	4HPF	0.389	ns		ENSDARG00000095007	ENSDART00000134332	ENSDART00000137241	2HPF	15	15	0.838	ns
dd087ca1-7e49-415d-a80b-bf7cc9d3d0e0	ENSDARG00000004757	ENSDART00000110512	149.28	93.2	6HPF		ENSDARG00000102245	ENSDART00000177585	2HPF	4HPF	0.403	ns		ENSDARG00000042876	ENSDART00000062931	ENSDART00000147466	2HPF	21	12	0.841	ns
dd2803f9-5b94-47b2-8474-82dc0d9f9d46	ENSDARG00000004757	ENSDART00000024320	117.4	117.32	6HPF		ENSDARG00000041072	ENSDART00000169605	2HPF	4HPF	0.404	ns		ENSDARG00000042876	ENSDART00000062931	ENSDART00000147466	4HPF	14	10	0.841	ns
dd7e8b26-31e8-4c6e-acfd-bb7a941ac590	ENSDARG00000004757	ENSDART00000024320	128.32	117.32	6HPF		ENSDARG00000020749	ENSDART00000040708	2HPF	4HPF	0.414	ns		ENSDARG00000042876	ENSDART00000062931	ENSDART00000147466	6HPF	30	18	0.841	ns
dfcd485a-621b-4653-9d5b-8c5e94ff8e4d	ENSDARG00000004757	ENSDART00000024320	60.97	117.32	6HPF		ENSDARG00000020749	ENSDART00000064009	2HPF	4HPF	0.414	ns		ENSDARG00000044809	ENSDART00000065858	ENSDART00000141607	2HPF	14	10	0.841	ns
e0a321bc-efe0-4382-b58f-4380268bdfb9	ENSDARG00000004757	ENSDART00000110512	0	93.2	6HPF		ENSDARG00000020504	ENSDART00000145937	4HPF	6HPF	0.415	ns		ENSDARG00000059360	ENSDART00000106636	ENSDART00000145685	6HPF	14	142	0.843	ns
e0e0c3f6-b648-46e6-b0b6-04dca915dd96	ENSDARG00000004757	ENSDART00000024320	62.01	117.32	6HPF		ENSDARG00000043740	ENSDART00000064233	2HPF	4HPF	0.416	ns		ENSDARG00000010244	ENSDART00000079984	ENSDART00000136871	6HPF	30	11	0.848	ns
e22ca5f0-9d63-4027-a3cf-b6d8c565981b	ENSDARG00000004757	ENSDART00000110512	81.2	93.2	6HPF		ENSDARG00000036144	ENSDART00000075263	2HPF	4HPF	0.418	ns		ENSDARG00000055475	ENSDART00000077834	ENSDART00000139964	2HPF	31	10	0.849	ns
e241defd-e174-497c-8b3c-1ae55842524a	ENSDARG00000004757	ENSDART00000110512	0	93.2	6HPF		ENSDARG00000054978	ENSDART00000191309	2HPF	4HPF	0.423	ns		ENSDARG00000055475	ENSDART00000077834	ENSDART00000139964	4HPF	21	10	0.849	ns
e506341b-9f96-4d9a-8110-55ef86d5acd2	ENSDARG00000004757	ENSDART00000024320	117.24	117.32	6HPF		ENSDARG00000056099	ENSDART00000078535	4HPF	6HPF	0.426	ns		ENSDARG00000077038	ENSDART00000132845	ENSDART00000138567	6HPF	12	11	0.853	ns
e624dca2-cdcb-4383-951d-9e8fcd0603d1	ENSDARG00000004757	ENSDART00000024320	105.8	117.32	6HPF		ENSDARG00000056099	ENSDART00000151874	4HPF	6HPF	0.426	ns		ENSDARG00000036675	ENSDART00000053267	ENSDART00000127174	4HPF	50	30	0.856	ns
e62e2a3b-e3d3-410b-97c3-10de933895df	ENSDARG00000004757	ENSDART00000024320	96.19	117.32	6HPF		ENSDARG00000031929	ENSDART00000132850	4HPF	6HPF	0.428	ns		ENSDARG00000036675	ENSDART00000053267	ENSDART00000127174	6HPF	162	36	0.856	ns
e6ad4320-abd7-4c8f-ab0c-ad873a6e0e2a	ENSDARG00000004757	ENSDART00000110512	148.44	93.2	6HPF		ENSDARG00000011553	ENSDART00000009682	2HPF	4HPF	0.429	ns		ENSDARG00000098669	ENSDART00000171082	ENSDART00000193895	4HPF	16	24	0.858	ns
e72a7d87-8161-4a24-ba28-a7dd10ea77ef	ENSDARG00000004757	ENSDART00000024320	68.15	117.32	6HPF		ENSDARG00000011553	ENSDART00000131616	2HPF	4HPF	0.429	ns		ENSDARG00000040161	ENSDART00000058742	ENSDART00000172987	2HPF	26	36	0.859	ns
e773fed1-91c1-4896-a4ba-524816d36b9c	ENSDARG00000004757	ENSDART00000110512	95.63	93.2	6HPF		ENSDARG00000100363	ENSDART00000161197	2HPF	4HPF	0.431	ns		ENSDARG00000040161	ENSDART00000058742	ENSDART00000173068	2HPF	26	26	0.859	ns
e7b79359-a785-481a-9ef8-4406552d2933	ENSDARG00000004757	ENSDART00000024320	121.79	117.32	6HPF		ENSDARG00000100363	ENSDART00000170260	2HPF	4HPF	0.431	ns		ENSDARG00000040161	ENSDART00000058742	ENSDART00000172987	4HPF	15	15	0.859	ns
e82563b1-b796-459a-8b3a-a59baf0c8e15	ENSDARG00000004757	ENSDART00000110512	160.62	93.2	6HPF		ENSDARG00000101300	ENSDART00000158069	2HPF	4HPF	0.432	ns		ENSDARG00000040161	ENSDART00000058742	ENSDART00000173068	4HPF	15	16	0.859	ns
e84067e7-d011-4d9b-b750-7fa17067602e	ENSDARG00000004757	ENSDART00000110512	109.28	93.2	6HPF		ENSDARG00000102081	ENSDART00000160252	2HPF	4HPF	0.436	ns		ENSDARG00000057672	ENSDART00000064603	ENSDART00000135341	2HPF	42	18	0.859	ns
eb28547f-9177-4c7c-be34-ac50f9545ec9	ENSDARG00000004757	ENSDART00000110512	86.19	93.2	6HPF		ENSDARG00000102081	ENSDART00000167527	2HPF	4HPF	0.436	ns		ENSDARG00000040161	ENSDART00000172987	ENSDART00000173068	2HPF	36	26	0.859	ns
eb46bf91-6344-4a18-85e3-81e39b98e503	ENSDARG00000004757	ENSDART00000024320	96.74	117.32	6HPF		ENSDARG00000097630	ENSDART00000188256	2HPF	6HPF	0.436	ns		ENSDARG00000040161	ENSDART00000172987	ENSDART00000173068	4HPF	15	16	0.859	ns
ecd00325-ed73-4dea-a37c-aad6dc9ad4ad	ENSDARG00000004757	ENSDART00000024320	122.13	117.32	6HPF		ENSDARG00000018914	ENSDART00000147309	4HPF	6HPF	0.454	ns		ENSDARG00000061235	ENSDART00000131279	ENSDART00000193306	2HPF	40	13	0.86	ns
ecff0c3f-1dbf-4a03-b66e-ef6fdd7116bc	ENSDARG00000004757	ENSDART00000110512	66.64	93.2	6HPF		ENSDARG00000006691	ENSDART00000008807	4HPF	6HPF	0.461	ns		ENSDARG00000061235	ENSDART00000131279	ENSDART00000193306	4HPF	34	11	0.86	ns
eedc6c20-c0f4-49f6-b4c9-bd181df63f3b	ENSDARG00000004757	ENSDART00000110512	122.12	93.2	6HPF		ENSDARG00000045618	ENSDART00000067082	4HPF	6HPF	0.468	ns		ENSDARG00000025375	ENSDART00000007789	ENSDART00000101338	2HPF	33	14	0.861	ns
f01161c5-3079-48d9-a576-04c15a8598af	ENSDARG00000004757	ENSDART00000024320	132.72	117.32	6HPF		ENSDARG00000063295	ENSDART00000149823	2HPF	4HPF	0.468	ns		ENSDARG00000025375	ENSDART00000007789	ENSDART00000101338	6HPF	11	15	0.861	ns
f0c70d2e-9e72-4827-86a7-9e7d334f9d3a	ENSDARG00000004757	ENSDART00000024320	84.98	117.32	6HPF		ENSDARG00000039424	ENSDART00000152745	2HPF	4HPF	0.468	ns		ENSDARG00000033889	ENSDART00000046349	ENSDART00000073527	2HPF	24	13	0.861	ns
f0c8fb83-2654-4792-943e-bca95bbb6abd	ENSDARG00000004757	ENSDART00000024320	144.82	117.32	6HPF		ENSDARG00000039424	ENSDART00000152745	4HPF	6HPF	0.468	ns		ENSDARG00000087961	ENSDART00000125167	ENSDART00000189789	2HPF	18	89	0.871	ns
f18d5b33-ef0e-49ad-bea6-bb4f307b90d7	ENSDARG00000004757	ENSDART00000024320	122.61	117.32	6HPF		ENSDARG00000088091	ENSDART00000125198	2HPF	4HPF	0.498	ns		ENSDARG00000087961	ENSDART00000125167	ENSDART00000189789	4HPF	14	67	0.871	ns
f19f58e5-b780-484c-8cb3-69e66abf4ea9	ENSDARG00000004757	ENSDART00000110512	24.74	93.2	6HPF		ENSDARG00000039424	ENSDART00000057601	2HPF	6HPF	0.503	ns		ENSDARG00000087961	ENSDART00000125167	ENSDART00000189789	6HPF	10	41	0.871	ns
f1d1b6ad-f1e9-42b7-bce0-6a371b6b8771	ENSDARG00000004757	ENSDART00000024320	45.27	117.32	6HPF		ENSDARG00000039424	ENSDART00000152745	2HPF	6HPF	0.503	ns		ENSDARG00000037958	ENSDART00000055312	ENSDART00000165909	6HPF	34	10	0.878	ns
f318b771-f2a6-4610-9e5e-1cee3e3ecabd	ENSDARG00000004757	ENSDART00000110512	173.5	93.2	6HPF		ENSDARG00000043484	ENSDART00000159593	2HPF	4HPF	0.504	ns		ENSDARG00000042821	ENSDART00000062850	ENSDART00000143130	2HPF	13	10	0.879	ns
f380aa3c-bfc1-4a94-8557-448e77362d88	ENSDARG00000004757	ENSDART00000110512	80.57	93.2	6HPF		ENSDARG00000039215	ENSDART00000176011	2HPF	4HPF	0.504	ns		ENSDARG00000012553	ENSDART00000050671	ENSDART00000131580	4HPF	10	14	0.881	ns
f44fa769-774b-4c36-949e-cc4ce079e965	ENSDARG00000004757	ENSDART00000024320	175.26	117.32	6HPF		ENSDARG00000038290	ENSDART00000055845	2HPF	6HPF	0.508	ns		ENSDARG00000012553	ENSDART00000050671	ENSDART00000131580	6HPF	26	56	0.881	ns
f591459e-42ae-40ba-b589-47e348d0ce9f	ENSDARG00000004757	ENSDART00000110512	0	93.2	6HPF		ENSDARG00000087961	ENSDART00000125167	4HPF	6HPF	0.508	ns		ENSDARG00000019195	ENSDART00000133834	ENSDART00000147351	2HPF	36	16	0.882	ns
f5a7b41c-b080-4b54-9eca-450d8e41d2ad	ENSDARG00000004757	ENSDART00000024320	111.3	117.32	6HPF		ENSDARG00000010745	ENSDART00000187516	2HPF	6HPF	0.514	ns		ENSDARG00000100363	ENSDART00000161197	ENSDART00000170260	2HPF	25	28	0.887	ns
f80698b5-8fb9-4c1c-85ae-c72ee50d2315	ENSDARG00000004757	ENSDART00000024320	134.98	117.32	6HPF		ENSDARG00000036144	ENSDART00000135237	2HPF	4HPF	0.519	ns		ENSDARG00000100363	ENSDART00000161197	ENSDART00000170260	4HPF	17	19	0.887	ns
f81043b8-eee8-4467-bdab-53841449a86c	ENSDARG00000004757	ENSDART00000110512	99.65	93.2	6HPF		ENSDARG00000000853	ENSDART00000106645	2HPF	4HPF	0.521	ns		ENSDARG00000100363	ENSDART00000161197	ENSDART00000170260	6HPF	12	21	0.887	ns
fb9f781d-fd9b-4048-be3d-77c892590fa4	ENSDARG00000004757	ENSDART00000024320	121.57	117.32	6HPF		ENSDARG00000017454	ENSDART00000148575	4HPF	6HPF	0.536	ns		ENSDARG00000032373	ENSDART00000047515	ENSDART00000138575	2HPF	30	26	0.889	ns
fc403989-9b17-421e-9bd0-d5d12db31044	ENSDARG00000004757	ENSDART00000024320	137.37	117.32	6HPF		ENSDARG00000039347	ENSDART00000141945	4HPF	6HPF	0.539	ns		ENSDARG00000105243	ENSDART00000170623	ENSDART00000190938	2HPF	13	15	0.892	ns
fdab8801-3537-491a-932c-d9e5e1064f71	ENSDARG00000004757	ENSDART00000110512	178.52	93.2	6HPF		ENSDARG00000042876	ENSDART00000062931	4HPF	6HPF	0.554	ns		ENSDARG00000007657	ENSDART00000007057	ENSDART00000145665	2HPF	29	16	0.896	ns
fddbe1b4-96b9-48ae-ada8-b935b4cc653c	ENSDARG00000004757	ENSDART00000024320	101.01	117.32	6HPF		ENSDARG00000019810	ENSDART00000193264	2HPF	6HPF	0.554	ns		ENSDARG00000039354	ENSDART00000057513	ENSDART00000145077	4HPF	11	11	0.898	ns
fdf16d2a-8e4c-4e7c-8a94-a3ad20a775bd	ENSDARG00000004757	ENSDART00000024320	118.2	117.32	6HPF		ENSDARG00000042876	ENSDART00000147466	4HPF	6HPF	0.555	ns		ENSDARG00000039208	ENSDART00000138488	ENSDART00000146373	4HPF	174	23	0.904	ns
fdfcef18-0091-4281-a578-f4f88404af4e	ENSDARG00000004757	ENSDART00000110512	82.58	93.2	6HPF		ENSDARG00000021086	ENSDART00000016800	4HPF	6HPF	0.559	ns		ENSDARG00000040732	ENSDART00000015117	ENSDART00000139420	2HPF	17	14	0.905	ns
fecc70ca-389a-4381-801f-02f506b5a9d7	ENSDARG00000004757	ENSDART00000110512	102.18	93.2	6HPF		ENSDARG00000021086	ENSDART00000149969	4HPF	6HPF	0.559	ns		ENSDARG00000040732	ENSDART00000015117	ENSDART00000179786	2HPF	17	34	0.905	ns
ff6c140c-d79d-44de-bbc1-c5ed9cdae766	ENSDARG00000004757	ENSDART00000110512	73.61	93.2	6HPF		ENSDARG00000012407	ENSDART00000154094	2HPF	4HPF	0.563	ns		ENSDARG00000069619	ENSDART00000135089	ENSDART00000149155	2HPF	14	17	0.905	ns
ffb9ead2-a318-4292-80d2-ff9ef9de6e11	ENSDARG00000004757	ENSDART00000110512	13.64	93.2	6HPF		ENSDARG00000012407	ENSDART00000191980	2HPF	4HPF	0.563	ns		ENSDARG00000069619	ENSDART00000135089	ENSDART00000149155	6HPF	14	13	0.905	ns
0005d2af-a672-4cf6-b9eb-9eff716de3ff	ENSDARG00000036868	ENSDART00000053534	5.83	26.72	2HPF		ENSDARG00000038068	ENSDART00000055492	2HPF	6HPF	0.585	ns		ENSDARG00000040732	ENSDART00000139420	ENSDART00000179786	2HPF	14	34	0.905	ns
086d1a74-0d12-4ebb-86cd-339d2025ec3d	ENSDARG00000036868	ENSDART00000053534	25.64	26.72	2HPF		ENSDARG00000038068	ENSDART00000163782	2HPF	6HPF	0.585	ns		ENSDARG00000031929	ENSDART00000048130	ENSDART00000132850	2HPF	78	10	0.907	ns
120d958c-b631-49d3-8554-2c6cfce890ed	ENSDARG00000036868	ENSDART00000053534	23.63	26.72	2HPF		ENSDARG00000026654	ENSDART00000100746	2HPF	4HPF	0.586	ns		ENSDARG00000031929	ENSDART00000048130	ENSDART00000132850	4HPF	74	10	0.907	ns
129b8842-a785-4d78-90b8-0570f59d9d7a	ENSDARG00000036868	ENSDART00000160748	37.53	44.49	2HPF		ENSDARG00000026654	ENSDART00000139689	2HPF	4HPF	0.586	ns		ENSDARG00000031929	ENSDART00000048130	ENSDART00000132850	6HPF	95	23	0.907	ns
13bbdabf-0251-4f31-b67f-210be42818ba	ENSDARG00000036868	ENSDART00000053534	43.74	26.72	2HPF		ENSDARG00000026654	ENSDART00000141033	2HPF	4HPF	0.586	ns		ENSDARG00000011613	ENSDART00000017973	ENSDART00000135435	6HPF	19	10	0.909	ns
1b3a7355-5482-4853-b49f-b3c1c7835a0a	ENSDARG00000036868	ENSDART00000160748	93.85	44.49	2HPF		ENSDARG00000101900	ENSDART00000163071	2HPF	6HPF	0.588	ns		ENSDARG00000004529	ENSDART00000006628	ENSDART00000186558	2HPF	25	12	0.911	ns
1e3f910a-99a5-4da8-9c5c-cdf30770c840	ENSDARG00000036868	ENSDART00000053534	23.2	26.72	2HPF		ENSDARG00000077950	ENSDART00000111699	2HPF	6HPF	0.614	ns		ENSDARG00000077013	ENSDART00000110906	ENSDART00000174095	6HPF	10	11	0.915	ns
1ecabb37-069c-4d5f-8575-15a8e312b808	ENSDARG00000036868	ENSDART00000160748	44.49	44.49	2HPF		ENSDARG00000099572	ENSDART00000169022	4HPF	6HPF	0.616	ns		ENSDARG00000041703	ENSDART00000061117	ENSDART00000158225	2HPF	72	14	0.916	ns
1f9c46e9-10cb-470c-b0d4-18750f65d145	ENSDARG00000036868	ENSDART00000053534	20.46	26.72	2HPF		ENSDARG00000036675	ENSDART00000053267	2HPF	4HPF	0.617	ns		ENSDARG00000005108	ENSDART00000002622	ENSDART00000188698	6HPF	29	15	0.921	ns
268c0f3b-ca85-4297-990e-4628bcb8896e	ENSDARG00000036868	ENSDART00000053534	17.54	26.72	2HPF		ENSDARG00000036675	ENSDART00000127174	2HPF	4HPF	0.617	ns		ENSDARG00000010721	ENSDART00000135700	ENSDART00000137997	6HPF	10	54	0.921	ns
282bcf81-881c-4da3-8512-c7ab5b887306	ENSDARG00000036868	ENSDART00000053534	0	26.72	2HPF		ENSDARG00000058861	ENSDART00000081801	2HPF	4HPF	0.63	ns		ENSDARG00000010721	ENSDART00000136442	ENSDART00000137997	2HPF	10	33	0.921	ns
2e344716-78a4-4265-a887-ba6540508030	ENSDARG00000036868	ENSDART00000053534	15.54	26.72	2HPF		ENSDARG00000058861	ENSDART00000081801	2HPF	6HPF	0.63	ns		ENSDARG00000015557	ENSDART00000014058	ENSDART00000137372	2HPF	11	12	0.928	ns
2faf599f-1407-4273-83dc-3552ebbad8df	ENSDARG00000036868	ENSDART00000053534	63.58	26.72	2HPF		ENSDARG00000058861	ENSDART00000132942	2HPF	4HPF	0.63	ns		ENSDARG00000032175	ENSDART00000056645	ENSDART00000144613	2HPF	10	24	0.93	ns
32963461-528f-4dc2-82cd-f241eb2e199f	ENSDARG00000036868	ENSDART00000053534	20.76	26.72	2HPF		ENSDARG00000071573	ENSDART00000105903	4HPF	6HPF	0.632	ns		ENSDARG00000032175	ENSDART00000056645	ENSDART00000191410	2HPF	10	11	0.93	ns
34af6108-b3a1-4065-a85a-53fcd72e2296	ENSDARG00000036868	ENSDART00000053534	63.09	26.72	2HPF		ENSDARG00000032373	ENSDART00000047515	2HPF	4HPF	0.634	ns		ENSDARG00000032175	ENSDART00000056645	ENSDART00000191410	6HPF	13	16	0.93	ns
35c5af44-2e84-44f3-83fc-c2bd5985b1b1	ENSDARG00000036868	ENSDART00000053534	28.4	26.72	2HPF		ENSDARG00000032373	ENSDART00000047515	2HPF	6HPF	0.634	ns		ENSDARG00000032175	ENSDART00000144613	ENSDART00000191410	2HPF	24	11	0.93	ns
432ab7c3-ad47-4ee5-b752-67b75edb4613	ENSDARG00000036868	ENSDART00000053534	6.7	26.72	2HPF		ENSDARG00000032373	ENSDART00000138575	2HPF	6HPF	0.634	ns		ENSDARG00000092170	ENSDART00000132742	ENSDART00000145330	6HPF	164	142	0.936	ns
48f278d0-cf00-4bb9-8bb0-7cad0e66564b	ENSDARG00000036868	ENSDART00000053534	14.78	26.72	2HPF		ENSDARG00000075421	ENSDART00000142051	2HPF	6HPF	0.635	ns		ENSDARG00000058088	ENSDART00000080886	ENSDART00000131889	2HPF	11	22	0.939	ns
4c76605a-f9a5-44fe-b875-383a21eda85d	ENSDARG00000036868	ENSDART00000160748	88.75	44.49	2HPF		ENSDARG00000101300	ENSDART00000158865	2HPF	4HPF	0.641	ns		ENSDARG00000026453	ENSDART00000026658	ENSDART00000115022	2HPF	22	16	0.941	ns
4e9eccbe-670b-4d92-9cd3-2491eada132a	ENSDARG00000036868	ENSDART00000053534	52.32	26.72	2HPF		ENSDARG00000004757	ENSDART00000110512	4HPF	6HPF	0.647	ns		ENSDARG00000024398	ENSDART00000036989	ENSDART00000148850	4HPF	33	13	0.942	ns
4f07f04e-4e03-4415-a348-a4d5164fec07	ENSDARG00000036868	ENSDART00000053534	26.73	26.72	2HPF		ENSDARG00000078654	ENSDART00000143121	4HPF	6HPF	0.648	ns		ENSDARG00000068992	ENSDART00000099994	ENSDART00000141549	2HPF	445	38	0.947	ns
4fec668b-8228-4d8b-937b-dc8cb01b5af6	ENSDARG00000036868	ENSDART00000053534	28.37	26.72	2HPF		ENSDARG00000073737	ENSDART00000111646	2HPF	4HPF	0.654	ns		ENSDARG00000068992	ENSDART00000099994	ENSDART00000168898	2HPF	445	116	0.947	ns
57706fce-4de8-48fe-9b14-c6c132c5b2da	ENSDARG00000036868	ENSDART00000053534	4.43	26.72	2HPF		ENSDARG00000087193	ENSDART00000154267	2HPF	4HPF	0.655	ns		ENSDARG00000068992	ENSDART00000099994	ENSDART00000180242	2HPF	445	261	0.947	ns
5b2b9855-e852-40a9-a809-c62020979160	ENSDARG00000036868	ENSDART00000053534	12.1	26.72	2HPF		ENSDARG00000087193	ENSDART00000154267	2HPF	6HPF	0.655	ns		ENSDARG00000068992	ENSDART00000099994	ENSDART00000168898	4HPF	498	102	0.947	ns
5c9124e8-f050-4336-9f35-cf042fac4b39	ENSDARG00000036868	ENSDART00000053534	30.82	26.72	2HPF		ENSDARG00000087193	ENSDART00000186094	2HPF	4HPF	0.655	ns		ENSDARG00000068992	ENSDART00000099994	ENSDART00000180242	4HPF	498	248	0.947	ns
5d04ef36-916b-4c0c-8785-a99b91319d92	ENSDARG00000036868	ENSDART00000053534	29.42	26.72	2HPF		ENSDARG00000087193	ENSDART00000186094	2HPF	6HPF	0.655	ns		ENSDARG00000068992	ENSDART00000099994	ENSDART00000168898	6HPF	911	235	0.947	ns
6195e49a-ea9e-48d1-b663-a46644476cc2	ENSDARG00000036868	ENSDART00000160748	36.52	44.49	2HPF		ENSDARG00000087193	ENSDART00000186094	4HPF	6HPF	0.655	ns		ENSDARG00000068992	ENSDART00000099994	ENSDART00000180242	6HPF	911	468	0.947	ns
6469929c-8c71-4497-9e65-77396816dd49	ENSDARG00000036868	ENSDART00000053534	11.6	26.72	2HPF		ENSDARG00000061187	ENSDART00000143340	2HPF	4HPF	0.657	ns		ENSDARG00000068992	ENSDART00000141549	ENSDART00000168898	2HPF	38	116	0.947	ns
663731de-5108-4e00-8d9c-980291aad0c2	ENSDARG00000036868	ENSDART00000053534	27.62	26.72	2HPF		ENSDARG00000061187	ENSDART00000143340	4HPF	6HPF	0.657	ns		ENSDARG00000068992	ENSDART00000141549	ENSDART00000180242	2HPF	38	261	0.947	ns
6e104aea-d8d5-4c44-a32a-5c094357c0b4	ENSDARG00000036868	ENSDART00000160748	13.31	44.49	2HPF		ENSDARG00000032175	ENSDART00000144613	2HPF	6HPF	0.68	ns		ENSDARG00000068992	ENSDART00000168898	ENSDART00000180242	2HPF	116	261	0.947	ns
70c050f1-492b-4921-bbf5-e3d8cd637197	ENSDARG00000036868	ENSDART00000053534	37.06	26.72	2HPF		ENSDARG00000055475	ENSDART00000077834	4HPF	6HPF	0.706	ns		ENSDARG00000068992	ENSDART00000168898	ENSDART00000180242	4HPF	102	248	0.947	ns
7389062d-cb04-4bd8-9f4a-90b1c6369dcc	ENSDARG00000036868	ENSDART00000053534	84.81	26.72	2HPF		ENSDARG00000055475	ENSDART00000139964	2HPF	4HPF	0.706	ns		ENSDARG00000068992	ENSDART00000168898	ENSDART00000180242	6HPF	235	468	0.947	ns
7986f512-6e4a-4b7d-9dac-e19c7c914eff	ENSDARG00000036868	ENSDART00000053534	86.39	26.72	2HPF		ENSDARG00000055475	ENSDART00000139964	2HPF	6HPF	0.706	ns		ENSDARG00000038068	ENSDART00000055492	ENSDART00000145420	2HPF	22	142	0.948	ns
7d913dfb-2a69-4051-b79e-c967bbaf4f5e	ENSDARG00000036868	ENSDART00000053534	53.14	26.72	2HPF		ENSDARG00000043287	ENSDART00000141013	2HPF	4HPF	0.709	ns		ENSDARG00000038068	ENSDART00000055492	ENSDART00000163782	2HPF	22	17	0.948	ns
7fe8e54a-2766-4781-8ba3-487bc7c4f093	ENSDARG00000036868	ENSDART00000160748	80.79	44.49	2HPF		ENSDARG00000019810	ENSDART00000016135	2HPF	6HPF	0.712	ns		ENSDARG00000038068	ENSDART00000055492	ENSDART00000163782	6HPF	334	41	0.948	ns
8065278f-dcfd-42b8-8c09-fac71f0e5520	ENSDARG00000036868	ENSDART00000160748	23.09	44.49	2HPF		ENSDARG00000070656	ENSDART00000103948	2HPF	4HPF	0.72	ns		ENSDARG00000038068	ENSDART00000145420	ENSDART00000163782	4HPF	138	25	0.948	ns
81f06562-5208-45d3-b88e-a9786ad75dc3	ENSDARG00000036868	ENSDART00000053534	36.88	26.72	2HPF		ENSDARG00000070656	ENSDART00000103948	4HPF	6HPF	0.72	ns		ENSDARG00000038068	ENSDART00000145420	ENSDART00000163782	6HPF	547	41	0.948	ns
821bd00c-6a95-41c9-94a5-dd60d742eb2d	ENSDARG00000036868	ENSDART00000053534	26.71	26.72	2HPF		ENSDARG00000019195	ENSDART00000147351	2HPF	4HPF	0.725	ns		ENSDARG00000044093	ENSDART00000064739	ENSDART00000145980	4HPF	72	40	0.949	ns
83ca9167-346b-46fb-b107-4d377d61aeee	ENSDARG00000036868	ENSDART00000053534	14.19	26.72	2HPF		ENSDARG00000101900	ENSDART00000162720	2HPF	6HPF	0.729	ns		ENSDARG00000044093	ENSDART00000064739	ENSDART00000145980	6HPF	103	108	0.949	ns
879f40f6-3dc5-49df-bfbe-8419c1d80f42	ENSDARG00000036868	ENSDART00000053534	69.6	26.72	2HPF		ENSDARG00000099104	ENSDART00000164359	2HPF	4HPF	0.73	ns		ENSDARG00000033852	ENSDART00000138592	ENSDART00000147904	4HPF	10	29	0.949	ns
8815dcb2-af63-4535-9425-165ed64ba045	ENSDARG00000036868	ENSDART00000053534	34.49	26.72	2HPF		ENSDARG00000075421	ENSDART00000075170	2HPF	4HPF	0.732	ns		ENSDARG00000007836	ENSDART00000122288	ENSDART00000184237	2HPF	83	23	0.95	ns
895ec9b8-47a3-40ee-8d51-08b29d94de9e	ENSDARG00000036868	ENSDART00000053534	108.83	26.72	2HPF		ENSDARG00000014208	ENSDART00000099642	2HPF	4HPF	0.737	ns		ENSDARG00000007836	ENSDART00000122288	ENSDART00000184237	4HPF	79	26	0.95	ns
8bd0b534-65b4-4d9d-bb26-01d4fce80f25	ENSDARG00000036868	ENSDART00000053534	73.94	26.72	2HPF		ENSDARG00000014208	ENSDART00000154565	2HPF	4HPF	0.737	ns		ENSDARG00000007836	ENSDART00000122288	ENSDART00000184237	6HPF	274	48	0.95	ns
8e00fdc5-26f2-42c6-8652-570c43f6b7d8	ENSDARG00000036868	ENSDART00000053534	9.33	26.72	2HPF		ENSDARG00000014208	ENSDART00000154565	2HPF	6HPF	0.737	ns		ENSDARG00000035823	ENSDART00000151365	ENSDART00000191109	2HPF	22	20	0.95	ns
97230e77-c3e9-43de-8737-5facdd695c08	ENSDARG00000036868	ENSDART00000053534	18.16	26.72	2HPF		ENSDARG00000014208	ENSDART00000154565	4HPF	6HPF	0.737	ns		ENSDARG00000099572	ENSDART00000157736	ENSDART00000169022	6HPF	60	153	0.953	ns
97e6e302-52d1-4792-ac57-bc5fc4227dc2	ENSDARG00000036868	ENSDART00000053534	4.45	26.72	2HPF		ENSDARG00000039208	ENSDART00000146373	2HPF	4HPF	0.747	ns		ENSDARG00000020749	ENSDART00000040708	ENSDART00000064009	2HPF	18	29	0.956	ns
9ba79fb8-ac22-4ec9-a04e-d50a56521478	ENSDARG00000036868	ENSDART00000053534	45.28	26.72	2HPF		ENSDARG00000029445	ENSDART00000048968	2HPF	6HPF	0.766	ns		ENSDARG00000020749	ENSDART00000040708	ENSDART00000064009	4HPF	25	32	0.956	ns
a9924ca0-5582-4719-b5a0-65edac4bc61e	ENSDARG00000036868	ENSDART00000053534	30.75	26.72	2HPF		ENSDARG00000029445	ENSDART00000143781	2HPF	6HPF	0.766	ns		ENSDARG00000057255	ENSDART00000104268	ENSDART00000141903	4HPF	14	19	0.957	ns
af440148-b1bf-49b3-8de6-e034b93c6ac0	ENSDARG00000036868	ENSDART00000053534	25.25	26.72	2HPF		ENSDARG00000057255	ENSDART00000104268	2HPF	4HPF	0.769	ns		ENSDARG00000012682	ENSDART00000053426	ENSDART00000139064	2HPF	29	22	0.958	ns
b40fb177-272e-43b7-ad2f-0a139a6584f6	ENSDARG00000036868	ENSDART00000053534	19.33	26.72	2HPF		ENSDARG00000057255	ENSDART00000141903	2HPF	4HPF	0.769	ns		ENSDARG00000012682	ENSDART00000053426	ENSDART00000139064	4HPF	17	16	0.958	ns
b4df0a89-eb7b-4c75-b0d2-a9d48265b540	ENSDARG00000036868	ENSDART00000053534	64.28	26.72	2HPF		ENSDARG00000078654	ENSDART00000111877	2HPF	4HPF	0.771	ns		ENSDARG00000012682	ENSDART00000053426	ENSDART00000139064	6HPF	28	26	0.958	ns
b78d8a82-d79f-43da-ac93-ad3cae26e802	ENSDARG00000036868	ENSDART00000053534	9.83	26.72	2HPF		ENSDARG00000078654	ENSDART00000143121	2HPF	6HPF	0.771	ns		ENSDARG00000037238	ENSDART00000054175	ENSDART00000183347	4HPF	23	12	0.958	ns
b7dc6ef7-ef44-4c8c-b1f4-f06774125a7a	ENSDARG00000036868	ENSDART00000053534	16.08	26.72	2HPF		ENSDARG00000043484	ENSDART00000063837	2HPF	6HPF	0.772	ns		ENSDARG00000058451	ENSDART00000125124	ENSDART00000171559	6HPF	14	89	0.958	ns
c0c39c59-6c7a-4aaa-abd5-c58558eda343	ENSDARG00000036868	ENSDART00000053534	19.24	26.72	2HPF		ENSDARG00000043484	ENSDART00000159593	2HPF	6HPF	0.772	ns		ENSDARG00000101900	ENSDART00000162720	ENSDART00000163071	2HPF	43	43	0.959	ns
c1b8ca82-774c-4d83-a193-069c83acc71e	ENSDARG00000036868	ENSDART00000053534	63.04	26.72	2HPF		ENSDARG00000017985	ENSDART00000138622	2HPF	6HPF	0.796	ns		ENSDARG00000101900	ENSDART00000162720	ENSDART00000163071	4HPF	16	15	0.959	ns
c31821a5-5e5f-4687-9504-85f133b16c67	ENSDARG00000036868	ENSDART00000160748	48.78	44.49	2HPF		ENSDARG00000033889	ENSDART00000073527	2HPF	4HPF	0.802	ns		ENSDARG00000042566	ENSDART00000126229	ENSDART00000190737	6HPF	211	32	0.96	ns
c6a5840f-5660-4620-b3fb-9797cd3d6ca8	ENSDARG00000036868	ENSDART00000053534	0	26.72	2HPF		ENSDARG00000039365	ENSDART00000123482	4HPF	6HPF	0.802	ns		ENSDARG00000006691	ENSDART00000008807	ENSDART00000141676	2HPF	620	101	0.964	ns
c87a7079-9cd5-423c-82f5-379ac7d20929	ENSDARG00000036868	ENSDART00000053534	52.73	26.72	2HPF		ENSDARG00000037618	ENSDART00000054788	4HPF	6HPF	0.805	ns		ENSDARG00000058861	ENSDART00000081801	ENSDART00000132942	2HPF	19	26	0.967	ns
cc6354e0-921b-450a-8ec5-aaa67fa3c88d	ENSDARG00000036868	ENSDART00000053534	71.64	26.72	2HPF		ENSDARG00000037618	ENSDART00000152899	4HPF	6HPF	0.805	ns		ENSDARG00000058861	ENSDART00000081801	ENSDART00000132942	4HPF	11	11	0.967	ns
dc222acc-2605-4e6a-8d3e-f463fe7781da	ENSDARG00000036868	ENSDART00000160748	66.4	44.49	2HPF		ENSDARG00000038695	ENSDART00000146123	2HPF	4HPF	0.813	ns		ENSDARG00000058861	ENSDART00000081801	ENSDART00000132942	6HPF	16	14	0.967	ns
df6a103a-53d4-4dc2-9823-fa31b6816167	ENSDARG00000036868	ENSDART00000053534	63.1	26.72	2HPF		ENSDARG00000038695	ENSDART00000146123	2HPF	6HPF	0.813	ns		ENSDARG00000100392	ENSDART00000162034	ENSDART00000168004	2HPF	95	96	0.967	ns
e186743f-8ab9-4d3a-a4ba-bc315a5d653f	ENSDARG00000036868	ENSDART00000053534	40.33	26.72	2HPF		ENSDARG00000009212	ENSDART00000025620	4HPF	6HPF	0.816	ns		ENSDARG00000100392	ENSDART00000162034	ENSDART00000168004	4HPF	101	100	0.967	ns
eac2d910-7809-4a79-9ba3-ab68420767a1	ENSDARG00000036868	ENSDART00000053534	16.05	26.72	2HPF		ENSDARG00000009212	ENSDART00000123878	4HPF	6HPF	0.816	ns		ENSDARG00000100392	ENSDART00000162034	ENSDART00000168004	6HPF	125	124	0.967	ns
eecaf3aa-d2e7-4970-90cd-209751d91b07	ENSDARG00000036868	ENSDART00000053534	12.38	26.72	2HPF		ENSDARG00000041072	ENSDART00000169605	2HPF	6HPF	0.816	ns		ENSDARG00000040884	ENSDART00000059923	ENSDART00000104751	2HPF	10	10	0.97	ns
f19fe08a-1b3d-41a1-b4ae-1adb9a09c095	ENSDARG00000036868	ENSDART00000053534	13.1	26.72	2HPF		ENSDARG00000009212	ENSDART00000179658	2HPF	6HPF	0.816	ns		ENSDARG00000002591	ENSDART00000011931	ENSDART00000142652	2HPF	45	10	0.974	ns
f2eb850e-e3de-4e66-9a40-1f4a409deb27	ENSDARG00000036868	ENSDART00000160748	9.5	44.49	2HPF		ENSDARG00000009212	ENSDART00000179658	4HPF	6HPF	0.816	ns		ENSDARG00000042458	ENSDART00000172767	ENSDART00000172986	2HPF	32	39	0.974	ns
f8a3ec0a-7451-45da-b000-b434d5a99d3d	ENSDARG00000036868	ENSDART00000053534	28.08	26.72	2HPF		ENSDARG00000100741	ENSDART00000160060	4HPF	6HPF	0.817	ns		ENSDARG00000042458	ENSDART00000172767	ENSDART00000172986	4HPF	32	34	0.974	ns
000d2bfe-0f84-40fe-b552-1529e463a675	ENSDARG00000086336	ENSDART00000153702	13.89	36.02	2HPF		ENSDARG00000100741	ENSDART00000174552	2HPF	6HPF	0.817	ns		ENSDARG00000042458	ENSDART00000172767	ENSDART00000172986	6HPF	22	27	0.974	ns
067969fc-d77b-40e8-9697-5741efd268c2	ENSDARG00000086336	ENSDART00000157113	35.12	14.29	2HPF		ENSDARG00000100741	ENSDART00000174552	4HPF	6HPF	0.817	ns		ENSDARG00000002909	ENSDART00000012336	ENSDART00000147070	4HPF	12	11	0.976	ns
0cb3b6d6-1f30-4b41-a8d3-db02298fdc17	ENSDARG00000086336	ENSDART00000153702	66.6	36.02	2HPF		ENSDARG00000009212	ENSDART00000179658	2HPF	4HPF	0.818	ns		ENSDARG00000010745	ENSDART00000018735	ENSDART00000187516	4HPF	14	10	0.977	ns
0cb3b6d6-1f30-4b41-a8d3-db02298fdc17	ENSDARG00000086336	ENSDART00000157113	66.6	14.29	2HPF		ENSDARG00000017985	ENSDART00000008127	2HPF	6HPF	0.826	ns		ENSDARG00000010745	ENSDART00000018735	ENSDART00000187516	6HPF	37	12	0.977	ns
1915229d-1087-4c93-8729-5bd9ab69f599	ENSDARG00000086336	ENSDART00000153702	50.01	36.02	2HPF		ENSDARG00000069129	ENSDART00000192925	2HPF	4HPF	0.827	ns		ENSDARG00000102081	ENSDART00000160252	ENSDART00000167527	2HPF	10	12	0.977	ns
1ea7f335-a6ed-44c3-8eee-d05287802809	ENSDARG00000086336	ENSDART00000153702	4.16	36.02	2HPF		ENSDARG00000039215	ENSDART00000057291	2HPF	4HPF	0.832	ns		ENSDARG00000102081	ENSDART00000160252	ENSDART00000167527	4HPF	10	14	0.977	ns
32614cdc-41a2-45c5-835b-65f25ecf3bd9	ENSDARG00000086336	ENSDART00000157113	44.38	14.29	2HPF		ENSDARG00000039365	ENSDART00000057528	2HPF	6HPF	0.835	ns		ENSDARG00000104170	ENSDART00000163104	ENSDART00000164644	2HPF	123	11	0.981	ns
358016da-cca0-4a5a-b725-b943aae3ec76	ENSDARG00000086336	ENSDART00000153702	8.68	36.02	2HPF		ENSDARG00000063295	ENSDART00000105232	2HPF	4HPF	0.847	ns		ENSDARG00000017454	ENSDART00000004739	ENSDART00000148575	4HPF	14	17	0.984	ns
36a2b23e-3ac5-4592-b77a-45febb9ed6e8	ENSDARG00000086336	ENSDART00000157113	14.29	14.29	2HPF		ENSDARG00000063295	ENSDART00000105232	2HPF	6HPF	0.847	ns		ENSDARG00000017454	ENSDART00000004739	ENSDART00000148575	6HPF	14	11	0.984	ns
3e1948d5-5ecb-471b-a286-bde9ba459d02	ENSDARG00000086336	ENSDART00000153702	13.72	36.02	2HPF		ENSDARG00000063295	ENSDART00000105232	4HPF	6HPF	0.847	ns		ENSDARG00000002401	ENSDART00000135569	ENSDART00000184984	2HPF	32	19	0.984	ns
486efa15-88c9-4e12-8319-968f869519e6	ENSDARG00000086336	ENSDART00000153702	22.18	36.02	2HPF		ENSDARG00000063295	ENSDART00000149823	2HPF	6HPF	0.847	ns		ENSDARG00000059128	ENSDART00000151020	ENSDART00000151765	6HPF	14	89	0.985	ns
4a976b13-dcd7-45fe-a4ef-d7de10db4932	ENSDARG00000086336	ENSDART00000153702	39.74	36.02	2HPF		ENSDARG00000063295	ENSDART00000149823	4HPF	6HPF	0.847	ns		ENSDARG00000061023	ENSDART00000086583	ENSDART00000140626	2HPF	42	44	0.988	ns
4a976b13-dcd7-45fe-a4ef-d7de10db4932	ENSDARG00000086336	ENSDART00000157113	39.74	14.29	2HPF		ENSDARG00000043740	ENSDART00000136078	2HPF	4HPF	0.85	ns		ENSDARG00000061023	ENSDART00000086583	ENSDART00000143011	2HPF	42	42	0.988	ns
51c952e9-051b-425a-89d1-bb27c3185928	ENSDARG00000086336	ENSDART00000153702	42.7	36.02	2HPF		ENSDARG00000068992	ENSDART00000099994	4HPF	6HPF	0.852	ns		ENSDARG00000061023	ENSDART00000086583	ENSDART00000140626	4HPF	14	15	0.988	ns
6f81b43a-631c-415d-b496-410ae7c0057d	ENSDARG00000086336	ENSDART00000153702	32.92	36.02	2HPF		ENSDARG00000068992	ENSDART00000141549	4HPF	6HPF	0.852	ns		ENSDARG00000061023	ENSDART00000086583	ENSDART00000143011	4HPF	14	22	0.988	ns
70667d68-be63-4682-8500-c3bc430724c1	ENSDARG00000086336	ENSDART00000157113	7.59	14.29	2HPF		ENSDARG00000099148	ENSDART00000162580	2HPF	6HPF	0.852	ns		ENSDARG00000061023	ENSDART00000140626	ENSDART00000143011	2HPF	44	42	0.988	ns
7b00d14b-fdba-49c0-95a7-efd18a7b025e	ENSDARG00000086336	ENSDART00000153702	42.17	36.02	2HPF		ENSDARG00000068992	ENSDART00000168898	4HPF	6HPF	0.852	ns		ENSDARG00000061023	ENSDART00000140626	ENSDART00000143011	4HPF	15	22	0.988	ns
86721180-ed81-4a68-91e6-e510b3395348	ENSDARG00000086336	ENSDART00000153702	64.4	36.02	2HPF		ENSDARG00000068992	ENSDART00000180242	4HPF	6HPF	0.852	ns		ENSDARG00000039490	ENSDART00000057697	ENSDART00000132028	2HPF	13	55	0.994	ns
89e924c6-3da4-4fef-a759-aa8a6cf383ff	ENSDARG00000086336	ENSDART00000157113	0	14.29	2HPF		ENSDARG00000075421	ENSDART00000075170	2HPF	6HPF	0.854	ns		ENSDARG00000039490	ENSDART00000057697	ENSDART00000132028	4HPF	14	40	0.994	ns
a27ee28f-7dd8-4ab8-9c21-47da75167791	ENSDARG00000086336	ENSDART00000153702	36.02	36.02	2HPF		ENSDARG00000075421	ENSDART00000075170	4HPF	6HPF	0.854	ns		ENSDARG00000011553	ENSDART00000009682	ENSDART00000131616	2HPF	12	12	1	ns
a694a5f0-a535-41f4-9995-2b1c15a9536f	ENSDARG00000086336	ENSDART00000157113	47.93	14.29	2HPF		ENSDARG00000075421	ENSDART00000142051	4HPF	6HPF	0.854	ns		ENSDARG00000011553	ENSDART00000009682	ENSDART00000131616	4HPF	10	10	1	ns
ca1b1ea1-0651-407f-aba2-51be78e19a57	ENSDARG00000086336	ENSDART00000153702	104.47	36.02	2HPF		ENSDARG00000017454	ENSDART00000004739	2HPF	4HPF	0.86	ns		ENSDARG00000011553	ENSDART00000009682	ENSDART00000131616	6HPF	12	12	1	ns
d3058c8f-da5f-43a5-b5d4-56831b81a10e	ENSDARG00000086336	ENSDART00000153702	26.4	36.02	2HPF		ENSDARG00000017454	ENSDART00000004739	2HPF	6HPF	0.86	ns		ENSDARG00000021086	ENSDART00000016800	ENSDART00000149969	2HPF	50	50	1	ns
d8a2ba2c-b8e8-49f1-ad46-a5d0770391a5	ENSDARG00000086336	ENSDART00000157113	4.55	14.29	2HPF		ENSDARG00000017454	ENSDART00000004739	4HPF	6HPF	0.86	ns		ENSDARG00000021086	ENSDART00000016800	ENSDART00000149969	4HPF	32	32	1	ns
e587c092-1ac5-4444-9fdd-4cbfa262fc4d	ENSDARG00000086336	ENSDART00000157113	4.66	14.29	2HPF		ENSDARG00000043484	ENSDART00000159593	4HPF	6HPF	0.865	ns		ENSDARG00000021086	ENSDART00000016800	ENSDART00000149969	6HPF	22	22	1	ns
ebdf5160-3069-4031-aad0-5ac36f954490	ENSDARG00000086336	ENSDART00000153702	15.23	36.02	2HPF		ENSDARG00000099104	ENSDART00000167898	2HPF	4HPF	0.865	ns		ENSDARG00000010946	ENSDART00000026275	ENSDART00000121665	6HPF	21	21	1	ns
f38ebd46-6aa1-4ac1-b18b-79043836d3e0	ENSDARG00000086336	ENSDART00000153702	50.78	36.02	2HPF		ENSDARG00000008447	ENSDART00000024576	2HPF	4HPF	0.872	ns		ENSDARG00000001241	ENSDART00000038487	ENSDART00000143285	2HPF	13	10	1	ns
f5a544a6-7ea5-4446-ab6f-da91e865808a	ENSDARG00000086336	ENSDART00000157113	10.78	14.29	2HPF		ENSDARG00000013351	ENSDART00000105405	2HPF	4HPF	0.881	ns		ENSDARG00000055075	ENSDART00000066331	ENSDART00000152864	2HPF	10	12	1	ns
fb529f4a-9af3-46b6-9829-e0ff8169b03e	ENSDARG00000086336	ENSDART00000153702	88.35	36.02	2HPF		ENSDARG00000013351	ENSDART00000138915	4HPF	6HPF	0.881	ns		ENSDARG00000045355	ENSDART00000066700	ENSDART00000145214	4HPF	11	10	1	ns
fd170453-ceda-4fcc-9a4b-5b203f207d95	ENSDARG00000086336	ENSDART00000153702	12.09	36.02	2HPF		ENSDARG00000038695	ENSDART00000040427	2HPF	4HPF	0.894	ns		ENSDARG00000053404	ENSDART00000075443	ENSDART00000151106	2HPF	16	37	1	ns
0018e341-4b62-41e5-9cdd-19f2c4c3496c	ENSDARG00000029556	ENSDART00000178209	19.26	56.11	2HPF		ENSDARG00000038695	ENSDART00000146123	4HPF	6HPF	0.894	ns		ENSDARG00000053404	ENSDART00000075443	ENSDART00000182078	2HPF	16	16	1	ns
07952639-5d9a-4752-abd9-2013244047a7	ENSDARG00000029556	ENSDART00000178209	37.76	56.11	2HPF		ENSDARG00000070656		2HPF	6HPF	0.901	ns		ENSDARG00000053404	ENSDART00000075443	ENSDART00000151106	6HPF	15	28	1	ns
0de1c7cb-13ab-4dee-afdf-9ce155620495	ENSDARG00000029556	ENSDART00000060633	87.39	55.54	2HPF		ENSDARG00000070656	ENSDART00000183237	2HPF	6HPF	0.901	ns		ENSDARG00000053404	ENSDART00000075443	ENSDART00000151106	4HPF	12	36	1	ns
1302a731-771e-42da-8e9d-28deb6ffa80f	ENSDARG00000029556	ENSDART00000178209	56.11	56.11	2HPF		ENSDARG00000041072	ENSDART00000060169	2HPF	4HPF	0.903	ns		ENSDARG00000053404	ENSDART00000075443	ENSDART00000182078	4HPF	12	12	1	ns
15afc424-36f9-455c-8f6c-0d9d722fbc80	ENSDARG00000029556	ENSDART00000178209	29.34	56.11	2HPF		ENSDARG00000041072	ENSDART00000169605	4HPF	6HPF	0.903	ns		ENSDARG00000053404	ENSDART00000075443	ENSDART00000182078	6HPF	15	15	1	ns
21c7a683-ef46-4317-936f-0e5be028fb63	ENSDARG00000029556	ENSDART00000060633	95.48	55.54	2HPF		ENSDARG00000024844	ENSDART00000046035	4HPF	6HPF	0.918	ns		ENSDARG00000026654	ENSDART00000100746	ENSDART00000139689	2HPF	28	21	1	ns
253c72f2-7e20-4fb9-a896-980125802a4c	ENSDARG00000029556	ENSDART00000178209	86.82	56.11	2HPF		ENSDARG00000024844	ENSDART00000129858	4HPF	6HPF	0.918	ns		ENSDARG00000026654	ENSDART00000100746	ENSDART00000141033	2HPF	28	21	1	ns
26ba4e52-a2f2-4ba0-8e4c-57ad3554be32	ENSDARG00000029556	ENSDART00000060633	36.2	55.54	2HPF		ENSDARG00000104702	ENSDART00000165005	2HPF	4HPF	0.924	ns		ENSDARG00000026654	ENSDART00000100746	ENSDART00000139689	4HPF	17	12	1	ns
2eff125c-9b39-4d05-a20d-586f0c15b9c3	ENSDARG00000029556	ENSDART00000178209	72.47	56.11	2HPF		ENSDARG00000104702	ENSDART00000166496	4HPF	6HPF	0.924	ns		ENSDARG00000026654	ENSDART00000100746	ENSDART00000141033	4HPF	17	12	1	ns
3cf6895b-77a1-422e-a136-1abb48ad4ce1	ENSDARG00000029556	ENSDART00000178209	79.44	56.11	2HPF		ENSDARG00000040513	ENSDART00000131275	2HPF	4HPF	0.943	ns		ENSDARG00000074996	ENSDART00000129624	ENSDART00000184596	4HPF	14	14	1	ns
3f3be64b-0da9-4a3e-9520-abebc490d1d7	ENSDARG00000029556	ENSDART00000178209	111	56.11	2HPF		ENSDARG00000055475	ENSDART00000139964	4HPF	6HPF	0.971	ns		ENSDARG00000026654	ENSDART00000139689	ENSDART00000141033	2HPF	21	21	1	ns
6b9d4a91-84cd-4374-850f-9f34a5f8188f	ENSDARG00000029556	ENSDART00000178209	47.59	56.11	2HPF		ENSDARG00000077950	ENSDART00000139813	2HPF	6HPF	0.979	ns		ENSDARG00000026654	ENSDART00000139689	ENSDART00000141033	4HPF	12	12	1	ns
6e9bbacd-29bd-4db5-bad9-fb6da3a429bc	ENSDARG00000029556	ENSDART00000178209	18.89	56.11	2HPF		ENSDARG00000053404	ENSDART00000075443	2HPF	6HPF	0.984	ns		ENSDARG00000053404	ENSDART00000151106	ENSDART00000182078	4HPF	36	12	1	ns
74a6f55e-7a42-4993-bf8e-bb612296d504	ENSDARG00000029556	ENSDART00000178209	53.32	56.11	2HPF		ENSDARG00000053404	ENSDART00000151106	2HPF	6HPF	0.984	ns		ENSDARG00000053404	ENSDART00000151106	ENSDART00000182078	2HPF	37	16	1	ns
752b1d5e-c587-4557-b90f-d509a38c8604	ENSDARG00000029556	ENSDART00000060633	91.86	55.54	2HPF		ENSDARG00000053404	ENSDART00000182078	2HPF	6HPF	0.984	ns		ENSDARG00000053404	ENSDART00000151106	ENSDART00000182078	6HPF	28	15	1	ns
7635f330-b1d5-4c90-b82e-1912b64ff80b	ENSDARG00000029556	ENSDART00000060633	56.19	55.54	2HPF		ENSDARG00000039997	ENSDART00000035538	2HPF	4HPF	1	ns		ENSDARG00000103643	ENSDART00000161180	ENSDART00000168010	4HPF	13	13	1	ns
7905ddae-4ea4-4d49-9bab-918714936459	ENSDARG00000029556	ENSDART00000178209	0	56.11	2HPF		ENSDARG00000039997	ENSDART00000175266	2HPF	4HPF	1	ns		ENSDARG00000100114	ENSDART00000171284	ENSDART00000190798	6HPF	17	17	1	ns
7d7618f2-e476-4645-90f5-b88d01a49ccd	ENSDARG00000029556	ENSDART00000178209	15.52	56.11	2HPF
8016a654-6da6-49b1-b7cd-c04b6219c4e5	ENSDARG00000029556	ENSDART00000178209	95.41	56.11	2HPF
840d3638-49b9-4ab1-8095-10c887b00a17	ENSDARG00000029556	ENSDART00000060633	20.56	55.54	2HPF
94c9dd80-fbaf-4515-9d28-7c2c5cf8d0f8	ENSDARG00000029556	ENSDART00000178209	61.11	56.11	2HPF
a4b491fd-5bb8-416a-94f5-0ab355baa73a	ENSDARG00000029556	ENSDART00000060633	52.35	55.54	2HPF
b34234a7-fc12-4e87-ad8f-f7b0645fc1b0	ENSDARG00000029556	ENSDART00000178209	140.92	56.11	2HPF
b57e5483-900d-4514-b04a-2ed7ff198240	ENSDARG00000029556	ENSDART00000060633	33.42	55.54	2HPF
ba07b7f9-6512-409a-9f9d-35ebee130ca5	ENSDARG00000029556	ENSDART00000178209	3.99	56.11	2HPF
c2005bd3-eef5-4bac-82b1-5630347c9550	ENSDARG00000029556	ENSDART00000178209	149.75	56.11	2HPF
cd178b63-6025-4e47-99fd-1b0c92bb1771	ENSDARG00000029556	ENSDART00000060633	55.54	55.54	2HPF
da3ea5a4-f6cf-4fb0-b48c-a70e6993336d	ENSDARG00000029556	ENSDART00000178209	40.46	56.11	2HPF
e3b241a2-c277-4f32-8b6c-9eb02beb2cc3	ENSDARG00000029556	ENSDART00000060633	51.05	55.54	2HPF
f13ffc0c-679b-46f5-8492-48378e584a8e	ENSDARG00000029556	ENSDART00000178209	63.82	56.11	2HPF
f2db0f4e-1549-421a-aeb8-14e1c1802021	ENSDARG00000029556	ENSDART00000178209	118.39	56.11	2HPF
f3a72c57-3b64-4105-b6c5-d9b963c740a3	ENSDARG00000029556	ENSDART00000060633	96.42	55.54	2HPF
00198a54-fac0-46c7-a4bc-b5bbd177b9a0	ENSDARG00000096095	ENSDART00000150330	20.63	27.64	2HPF
00d3e2db-55ca-42f7-887a-c345dc1ef96c	ENSDARG00000096095	ENSDART00000150330	54.66	27.64	2HPF
0155d970-3442-400a-b882-2330e6b808a7	ENSDARG00000096095	ENSDART00000150330	6.08	27.64	2HPF
0178a80f-ac01-43fd-99fe-c4c523313e3f	ENSDARG00000096095	ENSDART00000150330	6.64	27.64	2HPF
01c58d20-c548-48b7-a22b-0d014cea67a2	ENSDARG00000096095	ENSDART00000150330	16.49	27.64	2HPF
029d37ef-5959-4068-b4e8-32d15da0fc8b	ENSDARG00000096095	ENSDART00000150330	45.12	27.64	2HPF
02dd414a-6f61-4779-b9f9-d5aa8c65fed2	ENSDARG00000096095	ENSDART00000150330	10.62	27.64	2HPF
03c17dbd-6de7-4e3c-9fb5-92a1f8abfdf9	ENSDARG00000096095	ENSDART00000175159	8.28	11.46	2HPF
03c17dbd-6de7-4e3c-9fb5-92a1f8abfdf9	ENSDARG00000096095	ENSDART00000150330	8.28	27.64	2HPF
04ef7dc4-7e22-459b-a85d-d70d59d8ea8c	ENSDARG00000096095	ENSDART00000150330	28.33	27.64	2HPF
054586fb-7630-460b-8ff2-6ea3143584a7	ENSDARG00000096095	ENSDART00000150330	49.03	27.64	2HPF
05ce6d38-5b7c-4ea3-9447-431250bf42d9	ENSDARG00000096095	ENSDART00000150330	120.05	27.64	2HPF
07272105-bf11-4369-9c5e-4d4bfa869dc1	ENSDARG00000096095	ENSDART00000150330	19.34	27.64	2HPF
07d7a714-bf8f-4045-bfbc-0c46b6305881	ENSDARG00000096095	ENSDART00000150330	31.24	27.64	2HPF
0830ca1c-8544-4f79-9c59-6d8fa751d726	ENSDARG00000096095	ENSDART00000150330	35.82	27.64	2HPF
08f3dbd6-08d9-4109-8517-c203e11ed15c	ENSDARG00000096095	ENSDART00000150330	30.23	27.64	2HPF
099f6875-a12d-4450-8250-11016a8b6ddd	ENSDARG00000096095	ENSDART00000150330	11.82	27.64	2HPF
09c26ff2-eb3b-466f-97c9-39530c819406	ENSDARG00000096095	ENSDART00000175159	22.75	11.46	2HPF
09d0a892-891f-45f1-a6bc-e51615c4ad66	ENSDARG00000096095	ENSDART00000150330	35.99	27.64	2HPF
0a6583cb-e5eb-497c-84f8-33d53d441418	ENSDARG00000096095	ENSDART00000150330	31.28	27.64	2HPF
0be50ccf-8f00-4d68-8f86-69073a0517d1	ENSDARG00000096095	ENSDART00000150330	18.87	27.64	2HPF
0bf81ab8-870e-4afd-a4dd-03f20f32e162	ENSDARG00000096095	ENSDART00000150330	62.59	27.64	2HPF
0cdd8cd2-75c2-49d3-9af9-3f012090295d	ENSDARG00000096095	ENSDART00000150330	33.46	27.64	2HPF
0db872a7-d71f-426e-bd3c-fee7c86cd174	ENSDARG00000096095	ENSDART00000150330	37.25	27.64	2HPF
0e0649bb-978a-4ae9-b918-553417a0f6d0	ENSDARG00000096095	ENSDART00000150330	27.32	27.64	2HPF
0e595e85-dabb-449e-88e5-77c06185950f	ENSDARG00000096095	ENSDART00000150330	15.75	27.64	2HPF
0e6b3f82-b371-47ab-af8a-8af972e607da	ENSDARG00000096095	ENSDART00000150330	7.08	27.64	2HPF
0ef05a40-6bd2-47e3-ac29-606ffff79a3b	ENSDARG00000096095	ENSDART00000150330	10.85	27.64	2HPF
0efac686-a80c-4d67-ac67-ef60fa8370f9	ENSDARG00000096095	ENSDART00000150330	54.54	27.64	2HPF
0f1c9201-bde8-4a5d-aad3-412982d43d5e	ENSDARG00000096095	ENSDART00000150330	23.87	27.64	2HPF
100a939d-1282-48ae-aae0-8af8dacb03d9	ENSDARG00000096095	ENSDART00000150330	35.79	27.64	2HPF
10df845f-cf1d-4835-9a78-08f19530d130	ENSDARG00000096095	ENSDART00000150330	40.59	27.64	2HPF
13480889-de11-431c-b60e-303ee4fac333	ENSDARG00000096095	ENSDART00000150330	15.11	27.64	2HPF
13b24fc4-74bf-4931-bdd9-6195868d92a4	ENSDARG00000096095	ENSDART00000150330	21.18	27.64	2HPF
13be00cb-e5ed-4ca9-8b94-5c962952f873	ENSDARG00000096095	ENSDART00000150330	17.01	27.64	2HPF
16a60c50-7d5a-4729-8bfd-5c1bc0e6ca2a	ENSDARG00000096095	ENSDART00000150330	49.61	27.64	2HPF
184a412e-d4b1-43a9-b204-9890fa9a213f	ENSDARG00000096095	ENSDART00000150330	16.89	27.64	2HPF
1c69ffd7-1a83-4a52-ba57-599d05b86343	ENSDARG00000096095	ENSDART00000150330	46.93	27.64	2HPF
2227f7b3-a7ec-451f-ac99-66ff3996ce0b	ENSDARG00000096095	ENSDART00000150330	25.72	27.64	2HPF
24919e15-242e-4632-b843-01f7780f3875	ENSDARG00000096095	ENSDART00000150330	5.16	27.64	2HPF
24f00cdc-adde-4994-9b47-59bcfa52af6c	ENSDARG00000096095	ENSDART00000150330	11.32	27.64	2HPF
256369fa-1356-4ddf-930a-4d4cb47a92ef	ENSDARG00000096095	ENSDART00000150330	75.17	27.64	2HPF
2590407b-3c7b-44af-961f-c18ca24cb2f9	ENSDARG00000096095	ENSDART00000150330	52.84	27.64	2HPF
292632c1-779c-46e8-8cc6-824bc8d239b0	ENSDARG00000096095	ENSDART00000150330	50.91	27.64	2HPF
2a058c02-0c7a-45bd-a2df-9f74fcfad6b2	ENSDARG00000096095	ENSDART00000150330	52.7	27.64	2HPF
2a9f4b65-680d-425d-94ea-e8d7cfbb4c3a	ENSDARG00000096095	ENSDART00000150330	11.91	27.64	2HPF
2b6c327a-f852-4f05-bd86-9f99bd1a2e31	ENSDARG00000096095	ENSDART00000150330	16.86	27.64	2HPF
2b805f14-ad80-4718-bb82-ce77f69197da	ENSDARG00000096095	ENSDART00000150330	33.48	27.64	2HPF
2c8a42e7-cc94-4168-b749-56a960d65fbf	ENSDARG00000096095	ENSDART00000150330	23.03	27.64	2HPF
2ce9d687-3c8e-4371-bcf4-1f0f8292e47c	ENSDARG00000096095	ENSDART00000150330	13.74	27.64	2HPF
2dac2dcc-7d77-454e-ac25-23ffb49ffbf4	ENSDARG00000096095	ENSDART00000150330	65.33	27.64	2HPF
2dcf9241-ee6f-4f3b-8ead-3d87dff2b2c5	ENSDARG00000096095	ENSDART00000150330	55.26	27.64	2HPF
2ece3220-a1d5-43f6-a6c0-811786525152	ENSDARG00000096095	ENSDART00000150330	4.6	27.64	2HPF
301a2201-f0cb-4f08-a227-11cd1145ab36	ENSDARG00000096095	ENSDART00000150330	12.62	27.64	2HPF
31d7a9a4-fb5a-4bcf-bf19-1149f617b354	ENSDARG00000096095	ENSDART00000150330	19.7	27.64	2HPF
31e4c9f8-1fd2-407d-a3ec-780ab426ec4f	ENSDARG00000096095	ENSDART00000150330	11.25	27.64	2HPF
326fd875-81c9-4955-9116-694f2c18b2c8	ENSDARG00000096095	ENSDART00000150330	22.13	27.64	2HPF
32709b5b-1e1c-4dd1-941a-de46ec3ffd30	ENSDARG00000096095	ENSDART00000150330	34.65	27.64	2HPF
32a5507f-d163-4cfc-a2d2-285be4dd9f1c	ENSDARG00000096095	ENSDART00000150330	74.25	27.64	2HPF
34cc9afd-a260-4581-84a8-127aab38ab46	ENSDARG00000096095	ENSDART00000150330	17.22	27.64	2HPF
35029cfe-9fd4-4965-96d3-9819e0dbbd92	ENSDARG00000096095	ENSDART00000150330	50.21	27.64	2HPF
355d4fbb-4f40-4379-a7ea-937f173eaf41	ENSDARG00000096095	ENSDART00000150330	89.16	27.64	2HPF
35f48b7b-ff13-463b-813b-4da94acaca6d	ENSDARG00000096095	ENSDART00000150330	0	27.64	2HPF
365dbd25-f353-4b20-8d79-021df276768d	ENSDARG00000096095	ENSDART00000150330	25.4	27.64	2HPF
368c11eb-6379-4401-ba82-9f00af89f9b7	ENSDARG00000096095	ENSDART00000150330	12.55	27.64	2HPF
372a1145-bda9-479f-b510-202b81a2c347	ENSDARG00000096095	ENSDART00000150330	23.72	27.64	2HPF
388d637f-1a9b-4ba6-b5f7-611d173d4269	ENSDARG00000096095	ENSDART00000150330	23.98	27.64	2HPF
38f53ef3-ab0e-40ed-8f8f-50a4dc901d76	ENSDARG00000096095	ENSDART00000150330	11.55	27.64	2HPF
39478d69-be46-4402-bc99-c74da149859b	ENSDARG00000096095	ENSDART00000150330	19.5	27.64	2HPF
399e668d-7b81-4377-8640-225285d94a3e	ENSDARG00000096095	ENSDART00000150330	68.86	27.64	2HPF
3a02c71f-dbac-4c04-b4d2-e10a594ea411	ENSDARG00000096095	ENSDART00000150330	22.22	27.64	2HPF
3a082338-9fbc-48fc-bf3c-2cb41e4bffa4	ENSDARG00000096095	ENSDART00000150330	14.91	27.64	2HPF
3a23afca-9fd5-4550-b5be-16840b5c7273	ENSDARG00000096095	ENSDART00000150330	32.55	27.64	2HPF
3b0991ba-fbef-4aea-bbaa-01114c7d4b6c	ENSDARG00000096095	ENSDART00000150330	4.62	27.64	2HPF
3bf5e598-8cb0-42be-a7d0-4d0f551a595e	ENSDARG00000096095	ENSDART00000150330	18.23	27.64	2HPF
3c5c876a-0fc6-43d0-99f0-a6db4c351bbc	ENSDARG00000096095	ENSDART00000150330	33.17	27.64	2HPF
3ce97ed7-4388-4ba6-8842-8c53332b0fce	ENSDARG00000096095	ENSDART00000150330	75.82	27.64	2HPF
3d341706-7df7-4b33-9022-bc8b5819cf17	ENSDARG00000096095	ENSDART00000150330	14.38	27.64	2HPF
424ad9df-596b-4d68-8411-9c46678db85f	ENSDARG00000096095	ENSDART00000175159	9.84	11.46	2HPF
4377355a-2cc9-4744-ac6a-0d20ec10e618	ENSDARG00000096095	ENSDART00000150330	34.39	27.64	2HPF
44ebd284-5c6b-4cdd-89de-4db60dc3a032	ENSDARG00000096095	ENSDART00000150330	36.12	27.64	2HPF
47beedb0-0eb7-41d9-bb20-c82b8b15069e	ENSDARG00000096095	ENSDART00000175159	0	11.46	2HPF
4b63ddb3-82d1-475f-aca0-d48ff2323c8f	ENSDARG00000096095	ENSDART00000175159	13.47	11.46	2HPF
4b9dc57e-a19a-4a9f-98a4-9c2db6404201	ENSDARG00000096095	ENSDART00000150330	40.34	27.64	2HPF
4bb9c942-49a0-489a-9912-014513326c1c	ENSDARG00000096095	ENSDART00000150330	33.86	27.64	2HPF
4c5f8e6b-3819-4af8-b547-86110b95fa3c	ENSDARG00000096095	ENSDART00000150330	31.91	27.64	2HPF
4d4badf2-ccb7-4fe4-ac0a-a447fc7a15ff	ENSDARG00000096095	ENSDART00000150330	17.45	27.64	2HPF
4d63fb60-3c35-4971-a4c7-b79862343196	ENSDARG00000096095	ENSDART00000150330	22.9	27.64	2HPF
506c5883-da27-4fce-8fa3-7ccfd8b7f827	ENSDARG00000096095	ENSDART00000150330	36.69	27.64	2HPF
519bbd6b-aa41-4df7-ac25-30defe28bdb8	ENSDARG00000096095	ENSDART00000150330	56.51	27.64	2HPF
522a5678-8e65-4e83-bf60-a1894c72ae8c	ENSDARG00000096095	ENSDART00000150330	12.74	27.64	2HPF
5265ad5a-269c-4362-a837-f51cfb546623	ENSDARG00000096095	ENSDART00000150330	30.78	27.64	2HPF
52ac9485-71aa-419e-a04c-6a2e90eb9f61	ENSDARG00000096095	ENSDART00000150330	24.07	27.64	2HPF
53f86df8-604e-417f-8eb9-339cfe868133	ENSDARG00000096095	ENSDART00000150330	22.09	27.64	2HPF
541fe586-5337-4611-952e-294a844f46cb	ENSDARG00000096095	ENSDART00000150330	4.18	27.64	2HPF
54cd19e6-9377-40b6-99aa-ba5f059ff80d	ENSDARG00000096095	ENSDART00000150330	30.88	27.64	2HPF
5520660d-cc58-40af-ab0d-c5b16087405d	ENSDARG00000096095	ENSDART00000150330	18.35	27.64	2HPF
57dd108d-86a2-426a-a576-ba2b0b7306b1	ENSDARG00000096095	ENSDART00000150330	19.47	27.64	2HPF
58a97469-309e-4470-85d5-0d6c1ea247f2	ENSDARG00000096095	ENSDART00000150330	45.76	27.64	2HPF
5a59a3b3-8a7a-4923-9b88-31cbb1f1e5f9	ENSDARG00000096095	ENSDART00000150330	20.62	27.64	2HPF
5d4e44d8-f43f-4bcb-aef1-0f07540ea9d6	ENSDARG00000096095	ENSDART00000150330	31.99	27.64	2HPF
5df2d986-0266-4b0f-ac0b-974c022742ac	ENSDARG00000096095	ENSDART00000150330	30.89	27.64	2HPF
5f269863-dc53-413e-9a9b-5b84c7a5f182	ENSDARG00000096095	ENSDART00000150330	33.97	27.64	2HPF
5f64fbc5-a701-409b-ae06-700d3890d7d3	ENSDARG00000096095	ENSDART00000150330	21.68	27.64	2HPF
5fde3a55-96b7-475b-8adc-6c469db22282	ENSDARG00000096095	ENSDART00000150330	41.76	27.64	2HPF
608661f5-35ec-44cf-a814-8feb555603ce	ENSDARG00000096095	ENSDART00000150330	53.16	27.64	2HPF
619c181d-2f84-4e74-ac50-47e00ad9857c	ENSDARG00000096095	ENSDART00000150330	22.48	27.64	2HPF
62cb9ffc-4aa5-4efa-a855-0d45336b424a	ENSDARG00000096095	ENSDART00000150330	10.12	27.64	2HPF
64c27e85-f74d-41e8-a5cf-b540b800c546	ENSDARG00000096095	ENSDART00000150330	29.78	27.64	2HPF
652ba445-de29-4089-a3b6-ec3bb53fb84e	ENSDARG00000096095	ENSDART00000150330	69.33	27.64	2HPF
6571dd03-1343-40a5-8ed5-446e5f0693bf	ENSDARG00000096095	ENSDART00000150330	16.47	27.64	2HPF
65f9637a-9955-42e3-a5f3-ef36107ce52a	ENSDARG00000096095	ENSDART00000150330	4.41	27.64	2HPF
662961ad-b130-47aa-9114-e01da0c5dd37	ENSDARG00000096095	ENSDART00000150330	24.03	27.64	2HPF
692adffd-ab57-48c4-bd76-6bbe19449d51	ENSDARG00000096095	ENSDART00000150330	34.78	27.64	2HPF
694da397-5f32-450c-9b4d-194c50684985	ENSDARG00000096095	ENSDART00000150330	32.55	27.64	2HPF
6a1f9f7a-020b-4bda-b5c6-150db3124e7d	ENSDARG00000096095	ENSDART00000150330	56.2	27.64	2HPF
6d79b6a4-cbc7-4d7d-ae7c-28c27e3b4b60	ENSDARG00000096095	ENSDART00000150330	14.7	27.64	2HPF
6d854ade-265d-418e-b893-e0a83c07ee84	ENSDARG00000096095	ENSDART00000150330	25.36	27.64	2HPF
6dfc2e5d-a474-44c6-aea1-fe12e27140ef	ENSDARG00000096095	ENSDART00000150330	19.43	27.64	2HPF
6dfcef90-40ff-49f0-919c-5035a609eaae	ENSDARG00000096095	ENSDART00000150330	24.33	27.64	2HPF
6ea6a398-401a-4260-b4c2-339ed7424d5a	ENSDARG00000096095	ENSDART00000175159	15.72	11.46	2HPF
6ec03b1a-7f14-46f5-9418-e6e4426186e8	ENSDARG00000096095	ENSDART00000150330	32.14	27.64	2HPF
6ec76a82-f3f8-4092-b966-ecb71eaa873f	ENSDARG00000096095	ENSDART00000150330	26.71	27.64	2HPF
7013ee1a-e434-4315-bef8-a0ee9d2786a3	ENSDARG00000096095	ENSDART00000175159	11.26	11.46	2HPF
7013ee1a-e434-4315-bef8-a0ee9d2786a3	ENSDARG00000096095	ENSDART00000150330	11.26	27.64	2HPF
72113b2b-af26-427c-9585-2f4897051f59	ENSDARG00000096095	ENSDART00000150330	24.57	27.64	2HPF
739d1196-7bab-4b0d-ba04-326989560bb5	ENSDARG00000096095	ENSDART00000150330	13.73	27.64	2HPF
73f46fe2-c319-4301-8077-a5fad9463904	ENSDARG00000096095	ENSDART00000150330	21.37	27.64	2HPF
74b53caf-c287-402b-a815-e40e7fca96fa	ENSDARG00000096095	ENSDART00000150330	16.82	27.64	2HPF
762e5982-9205-42f4-9b2b-41ddc22be49d	ENSDARG00000096095	ENSDART00000150330	27.4	27.64	2HPF
76764919-62bf-4ff5-80ae-c7fa3176a8d5	ENSDARG00000096095	ENSDART00000150330	22.29	27.64	2HPF
779c5378-d5a3-47c8-9c4d-b43bed7efaaa	ENSDARG00000096095	ENSDART00000150330	31.47	27.64	2HPF
77ed4732-d540-45ea-8ef5-4e334019617c	ENSDARG00000096095	ENSDART00000150330	31.43	27.64	2HPF
7854897b-8905-46b4-8980-03209ce62926	ENSDARG00000096095	ENSDART00000150330	17.38	27.64	2HPF
787ac9ef-96c6-48f4-939c-117b227e1f6d	ENSDARG00000096095	ENSDART00000150330	10.94	27.64	2HPF
7b08de8e-2cec-4d84-a202-a334b75da1a3	ENSDARG00000096095	ENSDART00000150330	33.95	27.64	2HPF
7d4762ad-960e-4996-b5f8-90cc27631bbc	ENSDARG00000096095	ENSDART00000150330	31.3	27.64	2HPF
7d6c3de3-1efc-44fd-9218-244c8efea127	ENSDARG00000096095	ENSDART00000150330	58.46	27.64	2HPF
804ae602-a758-443f-b575-a5590adcaaa0	ENSDARG00000096095	ENSDART00000150330	51.04	27.64	2HPF
80c55d6a-ff4e-44af-8524-fc16ab57e299	ENSDARG00000096095	ENSDART00000175159	18.83	11.46	2HPF
80ed38f2-8a7b-4e36-9b0d-0ada9b4045d0	ENSDARG00000096095	ENSDART00000150330	44.87	27.64	2HPF
81185969-6c3c-478b-b356-c1571716633a	ENSDARG00000096095	ENSDART00000150330	40.88	27.64	2HPF
832b3827-f911-4ed2-8738-9405fbab6213	ENSDARG00000096095	ENSDART00000150330	34.19	27.64	2HPF
847cf6f4-4e08-49b1-b3b0-7445da64abe8	ENSDARG00000096095	ENSDART00000150330	74	27.64	2HPF
84d6e4b4-b1d4-4c7a-a5bb-b00a2dc4a7b1	ENSDARG00000096095	ENSDART00000150330	29.86	27.64	2HPF
86fdc949-4e70-429b-867b-57ed7fb14dab	ENSDARG00000096095	ENSDART00000150330	22.45	27.64	2HPF
875516f7-f525-4e58-8ec0-7dc04b96814b	ENSDARG00000096095	ENSDART00000150330	17.41	27.64	2HPF
875bf4ac-0e6a-4a66-9669-629da7c2d1ac	ENSDARG00000096095	ENSDART00000150330	28.78	27.64	2HPF
875d65fd-ba7d-4a0d-bf0c-b59274197be7	ENSDARG00000096095	ENSDART00000150330	21.76	27.64	2HPF
87c5405b-52a0-4e43-a058-851fb1747a81	ENSDARG00000096095	ENSDART00000150330	72.27	27.64	2HPF
88f50e2c-f57a-43fa-b735-2fd62f4cd765	ENSDARG00000096095	ENSDART00000150330	47.08	27.64	2HPF
88f8e0d9-0e29-4e95-aded-5c52e7f26c6c	ENSDARG00000096095	ENSDART00000150330	21.16	27.64	2HPF
89555afd-3e21-4537-9548-8a4961d2e9e1	ENSDARG00000096095	ENSDART00000150330	15.43	27.64	2HPF
898c2df8-2ab1-4ded-a06c-83a96e7cce11	ENSDARG00000096095	ENSDART00000150330	55.66	27.64	2HPF
8a95195b-a3a9-4cd9-926e-3d0c1a219a96	ENSDARG00000096095	ENSDART00000150330	70.39	27.64	2HPF
8ae9f532-abb3-4197-a255-fbc04010dd9a	ENSDARG00000096095	ENSDART00000150330	35.97	27.64	2HPF
8cad0bc7-9152-41cd-a05b-1523f7e6b379	ENSDARG00000096095	ENSDART00000150330	91.52	27.64	2HPF
8cf5cd3e-8a88-4d54-b252-84304f3dfeda	ENSDARG00000096095	ENSDART00000150330	26.3	27.64	2HPF
8d2f1c33-fdf7-4af7-a9d5-dfda06473797	ENSDARG00000096095	ENSDART00000175159	11.32	11.46	2HPF
8d3a216e-b6fe-43c3-b266-360d77fd56e2	ENSDARG00000096095	ENSDART00000150330	22.17	27.64	2HPF
8d561f54-6bba-487c-ae9a-9c546d87ee82	ENSDARG00000096095	ENSDART00000150330	48.64	27.64	2HPF
8f8760c7-c022-4310-93df-85d788a5cc98	ENSDARG00000096095	ENSDART00000150330	93.87	27.64	2HPF
8fa6e5e0-ef2f-4625-acc6-dfe1b7691b3a	ENSDARG00000096095	ENSDART00000150330	46.63	27.64	2HPF
9196cb5c-2326-4a68-94d4-00ce7cb552f6	ENSDARG00000096095	ENSDART00000150330	11.8	27.64	2HPF
92b43a08-d3dd-4ed6-a8b8-23ccefb32a6c	ENSDARG00000096095	ENSDART00000175159	17.05	11.46	2HPF
92da5bd1-071f-4b30-ab08-8e79825567ec	ENSDARG00000096095	ENSDART00000150330	61.96	27.64	2HPF
934f6f5d-9626-4880-8e39-949ede7e5491	ENSDARG00000096095	ENSDART00000150330	17.35	27.64	2HPF
940dd185-fd07-4b48-a695-74c9c4b66974	ENSDARG00000096095	ENSDART00000150330	64.73	27.64	2HPF
95559659-2961-4fd3-b117-1c9a2c840c98	ENSDARG00000096095	ENSDART00000150330	20.75	27.64	2HPF
96daa2a9-d0b7-4c82-b962-33296b25d3b9	ENSDARG00000096095	ENSDART00000150330	15.08	27.64	2HPF
97465690-70ed-432d-8317-8f2522d4066d	ENSDARG00000096095	ENSDART00000150330	23.63	27.64	2HPF
986eca56-a2a3-4c01-939a-f69a3edb7d1c	ENSDARG00000096095	ENSDART00000150330	43.64	27.64	2HPF
99071a6e-560e-4886-9402-713770522a61	ENSDARG00000096095	ENSDART00000150330	20.46	27.64	2HPF
990836e9-b3dd-4c6f-87c6-386dd49328b7	ENSDARG00000096095	ENSDART00000150330	14.69	27.64	2HPF
9994830d-ad5c-4dee-bea6-fefa36355893	ENSDARG00000096095	ENSDART00000150330	39.82	27.64	2HPF
9befdc25-d89f-4da9-bb4b-9621856b8366	ENSDARG00000096095	ENSDART00000150330	37.02	27.64	2HPF
9ce263aa-9eb9-4c24-8f52-26bd31979eb7	ENSDARG00000096095	ENSDART00000150330	42.77	27.64	2HPF
9f32d7a7-a25e-4dba-acf5-c31eb5ef978c	ENSDARG00000096095	ENSDART00000150330	18.34	27.64	2HPF
a0025471-d5fc-413c-a21d-66c0aca0f49a	ENSDARG00000096095	ENSDART00000150330	88.45	27.64	2HPF
a3beede8-75f8-4c4f-b811-397b6501fb47	ENSDARG00000096095	ENSDART00000150330	36.19	27.64	2HPF
a497c410-c791-4a80-9155-fa535a2c9da1	ENSDARG00000096095	ENSDART00000150330	4.24	27.64	2HPF
a4a8404f-e86d-4392-9360-a026af96104e	ENSDARG00000096095	ENSDART00000150330	27.64	27.64	2HPF
a7999c90-7c48-487f-9f95-ec79da3fa90b	ENSDARG00000096095	ENSDART00000150330	80.42	27.64	2HPF
a84069a7-7b6a-4d58-85bd-a77a4ade4192	ENSDARG00000096095	ENSDART00000150330	16.92	27.64	2HPF
a8855ced-2723-4812-9e89-0d0935d7f1c1	ENSDARG00000096095	ENSDART00000150330	33.16	27.64	2HPF
a9cbe601-ef5f-4577-a4a7-67f65eb7c297	ENSDARG00000096095	ENSDART00000150330	25.47	27.64	2HPF
aa3243ae-80b8-4ba2-a54d-69b0430f280d	ENSDARG00000096095	ENSDART00000150330	7.12	27.64	2HPF
aaada021-0cec-4497-892b-0323737cf674	ENSDARG00000096095	ENSDART00000150330	22.75	27.64	2HPF
abd45113-a1b4-43f1-8c7d-c82db3869e4e	ENSDARG00000096095	ENSDART00000150330	32.55	27.64	2HPF
aced2bc3-d1f1-4011-ac3d-4ca11689e47d	ENSDARG00000096095	ENSDART00000150330	41.15	27.64	2HPF
ae20b87e-ed5d-403f-a016-c3e8079af2b2	ENSDARG00000096095	ENSDART00000150330	43.94	27.64	2HPF
ae421406-24bf-4e4e-8d05-7a96e20818d6	ENSDARG00000096095	ENSDART00000150330	29.82	27.64	2HPF
aeccda54-8850-4985-8a2f-cecbaf840e77	ENSDARG00000096095	ENSDART00000150330	52.19	27.64	2HPF
b040e825-8ecf-438b-aea1-35a06fffa65b	ENSDARG00000096095	ENSDART00000150330	53.39	27.64	2HPF
b124f0a8-aee8-420c-9eaf-eb9821bb543c	ENSDARG00000096095	ENSDART00000150330	71.94	27.64	2HPF
b172b579-b347-454a-8b0d-0c564d381297	ENSDARG00000096095	ENSDART00000150330	27.15	27.64	2HPF
b195130f-299d-4126-b9e2-68ac07fafe03	ENSDARG00000096095	ENSDART00000150330	19.3	27.64	2HPF
b1bc8138-138d-4511-a8ed-b5f6a50bf086	ENSDARG00000096095	ENSDART00000150330	29.99	27.64	2HPF
b207dc34-a06a-4a57-b86b-2f5341c4b2c7	ENSDARG00000096095	ENSDART00000150330	22.22	27.64	2HPF
b2885645-3af7-40e6-a86c-800535efcfd1	ENSDARG00000096095	ENSDART00000150330	33.24	27.64	2HPF
b2d90a97-19f1-494b-8f97-d9dbd2f977e1	ENSDARG00000096095	ENSDART00000150330	23.49	27.64	2HPF
b3a4aa24-0cb7-481e-96dc-67e9d3db97ce	ENSDARG00000096095	ENSDART00000150330	71.7	27.64	2HPF
b4728c8e-e599-4450-a7bb-e0103d7dbdbb	ENSDARG00000096095	ENSDART00000150330	11.22	27.64	2HPF
b539aeee-b3bd-4b8d-a7de-8fe91cf13026	ENSDARG00000096095	ENSDART00000150330	10.28	27.64	2HPF
b5857e2d-7396-4f9b-8665-440aa2809aff	ENSDARG00000096095	ENSDART00000150330	28.82	27.64	2HPF
b652d012-58c0-4e22-a7dd-3c2e60d49824	ENSDARG00000096095	ENSDART00000150330	24.29	27.64	2HPF
b724e4e3-a322-46e5-92f1-7c7cbba1d9cd	ENSDARG00000096095	ENSDART00000150330	16.67	27.64	2HPF
b8352145-e3f7-4992-a672-ce23587f3597	ENSDARG00000096095	ENSDART00000150330	21.18	27.64	2HPF
b8d0043a-abc9-4130-85b4-c9ddb9824edc	ENSDARG00000096095	ENSDART00000150330	31.9	27.64	2HPF
ba2fe5a9-8f2e-4d6c-8994-c4cf6ddc80fc	ENSDARG00000096095	ENSDART00000150330	27.98	27.64	2HPF
ba8cc758-7f45-4f73-8285-f175914db858	ENSDARG00000096095	ENSDART00000150330	46.58	27.64	2HPF
ba95e5ba-bdad-4722-affe-10bd50a32d12	ENSDARG00000096095	ENSDART00000150330	14.24	27.64	2HPF
bafd87f6-1033-477f-bb82-909e79420b56	ENSDARG00000096095	ENSDART00000150330	29.37	27.64	2HPF
bb68d6a3-4bf5-44f7-b834-b19cf49db923	ENSDARG00000096095	ENSDART00000150330	27.87	27.64	2HPF
bbad7257-1583-4705-a637-849fd98430a4	ENSDARG00000096095	ENSDART00000150330	15.1	27.64	2HPF
bc1917ba-5936-4735-80da-71ca91ddfed8	ENSDARG00000096095	ENSDART00000150330	26.25	27.64	2HPF
bde04261-9871-4ef4-81c5-78960ad389d2	ENSDARG00000096095	ENSDART00000150330	8.77	27.64	2HPF
be144683-0c76-46e6-84cc-c0605ebf52ca	ENSDARG00000096095	ENSDART00000150330	0	27.64	2HPF
bee9e9d5-d33d-436a-8ac0-1ba6e70f16a4	ENSDARG00000096095	ENSDART00000150330	33.43	27.64	2HPF
bf670c61-4a52-4328-8544-268d217c2a5a	ENSDARG00000096095	ENSDART00000150330	62.39	27.64	2HPF
c3b37e81-746c-46e3-b87e-e291d084511b	ENSDARG00000096095	ENSDART00000175159	11.46	11.46	2HPF
c3ba009a-fe1d-4210-8720-8e062ec3a218	ENSDARG00000096095	ENSDART00000150330	15.12	27.64	2HPF
c3ee6883-3458-40e1-a911-bd90aeda751a	ENSDARG00000096095	ENSDART00000150330	19.86	27.64	2HPF
c51ae04f-4deb-42b4-b786-84099151029e	ENSDARG00000096095	ENSDART00000150330	49.71	27.64	2HPF
c5d9c515-4364-4453-ad6a-84de9d641be8	ENSDARG00000096095	ENSDART00000150330	9.95	27.64	2HPF
c62d6419-381b-49b1-ad39-f5fc571db7af	ENSDARG00000096095	ENSDART00000150330	33.24	27.64	2HPF
c6d13446-b891-4fcd-85b2-c270c4cacfbf	ENSDARG00000096095	ENSDART00000150330	22.06	27.64	2HPF
c7048926-6a56-476f-bba8-559008d4b6ff	ENSDARG00000096095	ENSDART00000150330	34.26	27.64	2HPF
c7d347c1-3dbe-4823-933d-536976675571	ENSDARG00000096095	ENSDART00000150330	40.74	27.64	2HPF
c8bd68bc-3f9c-401c-889c-8d62b9c165c8	ENSDARG00000096095	ENSDART00000150330	43.6	27.64	2HPF
c8eaadbd-f3d2-41e6-8b7f-84823693f8c7	ENSDARG00000096095	ENSDART00000150330	77.4	27.64	2HPF
c9255df8-cc9e-449c-b97d-6a934e4c214d	ENSDARG00000096095	ENSDART00000150330	16.65	27.64	2HPF
ca2c1ba9-9ce5-49cc-a8f8-ec355a7f8302	ENSDARG00000096095	ENSDART00000175159	26.97	11.46	2HPF
ca80abd8-8777-4887-8aaa-3ba3f48cb1c9	ENSDARG00000096095	ENSDART00000150330	18.74	27.64	2HPF
caa55e75-dcca-46ca-aafe-164bc8479e75	ENSDARG00000096095	ENSDART00000150330	17.15	27.64	2HPF
cbe03aee-a5d2-46e6-8f62-5b293a65f0ba	ENSDARG00000096095	ENSDART00000150330	93.36	27.64	2HPF
ccca9494-498b-4605-9553-2e7a068430ff	ENSDARG00000096095	ENSDART00000150330	46.64	27.64	2HPF
cdc6e622-8618-44f3-8f74-a73383afd76e	ENSDARG00000096095	ENSDART00000150330	11.72	27.64	2HPF
cddc9aff-01b0-4e88-a796-63c7131692af	ENSDARG00000096095	ENSDART00000150330	15.08	27.64	2HPF
d02f52bd-b8ca-4f15-ae34-81c54c6e098f	ENSDARG00000096095	ENSDART00000150330	20.13	27.64	2HPF
d21e9f0b-9e88-461d-bb41-597d5a93ebce	ENSDARG00000096095	ENSDART00000150330	43.31	27.64	2HPF
d2540492-57c1-4a00-a2c4-415c56742156	ENSDARG00000096095	ENSDART00000150330	51.15	27.64	2HPF
d33a7d3b-0837-4e8b-b993-c70be8e26639	ENSDARG00000096095	ENSDART00000150330	71.51	27.64	2HPF
d356aa0f-dee7-4df8-9e1c-ddc38bee48a7	ENSDARG00000096095	ENSDART00000150330	97.07	27.64	2HPF
d3afba5c-c4ca-4791-be61-b3fb9a89c81a	ENSDARG00000096095	ENSDART00000150330	80.22	27.64	2HPF
d3b30764-f91a-4191-a54a-624fa9ff5f62	ENSDARG00000096095	ENSDART00000150330	45.67	27.64	2HPF
d5b38cbb-e0b5-4baa-a0c4-22cf8546ed75	ENSDARG00000096095	ENSDART00000150330	43.94	27.64	2HPF
d5d5e597-d732-4533-927c-f99407e41047	ENSDARG00000096095	ENSDART00000150330	15.72	27.64	2HPF
d67230fb-82e2-4c1f-a1c0-61f2a1dc7bcd	ENSDARG00000096095	ENSDART00000150330	77.79	27.64	2HPF
d6df5bf7-487f-439b-bba8-8616e8053c7c	ENSDARG00000096095	ENSDART00000150330	33.26	27.64	2HPF
d78dfde6-458f-469f-833f-629b55068f66	ENSDARG00000096095	ENSDART00000150330	17.49	27.64	2HPF
d9c155bc-460e-4fb0-98e3-c39e6df1caff	ENSDARG00000096095	ENSDART00000150330	25.16	27.64	2HPF
dc5d8ad3-aab9-49a8-96de-f4552c2a381b	ENSDARG00000096095	ENSDART00000150330	24.83	27.64	2HPF
dca275a9-be7c-4909-ad29-e6a073d11706	ENSDARG00000096095	ENSDART00000150330	45.1	27.64	2HPF
e53d6f06-d13a-420a-be68-2a42518489cd	ENSDARG00000096095	ENSDART00000150330	56.19	27.64	2HPF
e8b57a56-f935-49c3-9efb-4e428ec5c9f0	ENSDARG00000096095	ENSDART00000150330	16.81	27.64	2HPF
e8f229f0-6749-4eb6-8f96-85a389e5d8e3	ENSDARG00000096095	ENSDART00000150330	54.27	27.64	2HPF
e98fa59e-0288-46cd-8ef2-8623ea68a41e	ENSDARG00000096095	ENSDART00000150330	52.78	27.64	2HPF
e9e0b2e5-7bf2-4e63-b7f4-69633e5cf4fb	ENSDARG00000096095	ENSDART00000150330	32.45	27.64	2HPF
ebff8a6c-797b-448f-9c1f-c66fcd5e976f	ENSDARG00000096095	ENSDART00000150330	37.32	27.64	2HPF
ec1e57bd-deeb-470d-9715-9543887d893b	ENSDARG00000096095	ENSDART00000150330	28.42	27.64	2HPF
ec77bbe0-bd1e-4f7f-9df1-3eefad69da82	ENSDARG00000096095	ENSDART00000175159	0	11.46	2HPF
ed05bab1-c119-4576-bcaf-355f1a80d122	ENSDARG00000096095	ENSDART00000150330	52.33	27.64	2HPF
ed4af687-336c-4b4f-9298-a556715b1e66	ENSDARG00000096095	ENSDART00000150330	13.25	27.64	2HPF
ed5b5ee0-6afa-4185-8c6a-624456759471	ENSDARG00000096095	ENSDART00000150330	20.01	27.64	2HPF
edb6065e-9900-49c2-a938-8151b2df25a9	ENSDARG00000096095	ENSDART00000150330	0	27.64	2HPF
eec71918-fbb4-47e5-95a3-8bed6c6ef53c	ENSDARG00000096095	ENSDART00000150330	32.05	27.64	2HPF
ef603646-8046-47d7-bdb0-c78320cb1cd5	ENSDARG00000096095	ENSDART00000150330	32.88	27.64	2HPF
f0616f36-c38a-4798-b986-b81639d94ec8	ENSDARG00000096095	ENSDART00000150330	0	27.64	2HPF
f14e657d-57b7-490a-b0e4-e04e214f7749	ENSDARG00000096095	ENSDART00000150330	22.89	27.64	2HPF
f67bd2e5-7fa3-4b62-9051-35b3e101dc82	ENSDARG00000096095	ENSDART00000150330	22.9	27.64	2HPF
f7b253a7-f2d5-4d69-bbc9-f721bc75e308	ENSDARG00000096095	ENSDART00000150330	28.24	27.64	2HPF
f9f7cdf3-b9f3-4efd-be4d-7b469e4ce121	ENSDARG00000096095	ENSDART00000150330	18.98	27.64	2HPF
fd15d1cd-724a-4344-9f70-2e305d0bb028	ENSDARG00000096095	ENSDART00000150330	11.72	27.64	2HPF
fda0ab91-d841-4692-b6a0-246bf309429d	ENSDARG00000096095	ENSDART00000150330	14.68	27.64	2HPF
fe81c3e6-81df-443a-8b6e-a9bda0087422	ENSDARG00000096095	ENSDART00000150330	22.67	27.64	2HPF
ff386303-faf0-44d9-9862-1cd155c6588d	ENSDARG00000096095	ENSDART00000150330	14.22	27.64	2HPF
ff7de348-049d-41ae-9d8c-bda6b7528a0c	ENSDARG00000096095	ENSDART00000150330	56.44	27.64	2HPF
001ee35e-9ee3-4664-96ca-7577d9d1cb43	ENSDARG00000058861	ENSDART00000081801	36.61	53.77	2HPF
001ee35e-9ee3-4664-96ca-7577d9d1cb43	ENSDARG00000058861	ENSDART00000132942	36.61	56.985	2HPF
0025f75d-280f-404c-a988-b02eff0869de	ENSDARG00000058861	ENSDART00000132942	0	56.985	2HPF
0025f75d-280f-404c-a988-b02eff0869de	ENSDARG00000058861	ENSDART00000081801	0	53.77	2HPF
10a531c4-aae6-47b5-bd06-4b5a2e0ca51b	ENSDARG00000058861	ENSDART00000132942	72.29	56.985	2HPF
123fe7dd-55b3-4772-8f6b-8f52e3076805	ENSDARG00000058861	ENSDART00000132942	53.46	56.985	2HPF
123fe7dd-55b3-4772-8f6b-8f52e3076805	ENSDARG00000058861	ENSDART00000081801	53.46	53.77	2HPF
1456faf9-3391-42c3-bb0d-4a75a46017aa	ENSDARG00000058861	ENSDART00000132942	19.26	56.985	2HPF
1456faf9-3391-42c3-bb0d-4a75a46017aa	ENSDARG00000058861	ENSDART00000081801	19.26	53.77	2HPF
18e774db-4b4a-43ec-853a-7308ce5490e1	ENSDARG00000058861	ENSDART00000132942	65.17	56.985	2HPF
1b7b5ac0-7cc8-40f2-87a5-f8333ef00d0b	ENSDARG00000058861	ENSDART00000081801	104.69	53.77	2HPF
1ea97fd3-08e2-4c44-b69a-1e3f4b711dc6	ENSDARG00000058861	ENSDART00000132942	60.2	56.985	2HPF
2196db8e-2575-4fbc-8965-48b8c060f66f	ENSDARG00000058861	ENSDART00000132942	23.94	56.985	2HPF
270e72a2-8145-4f86-99a0-2b7611fce672	ENSDARG00000058861	ENSDART00000081801	77.5	53.77	2HPF
270e72a2-8145-4f86-99a0-2b7611fce672	ENSDARG00000058861	ENSDART00000132942	77.5	56.985	2HPF
28156df3-e7b5-41ce-810a-ff72af8ec9d0	ENSDARG00000058861	ENSDART00000081801	0	53.77	2HPF
28156df3-e7b5-41ce-810a-ff72af8ec9d0	ENSDARG00000058861	ENSDART00000132942	0	56.985	2HPF
2a036121-ec4e-4a4e-ac38-34cd301c76f9	ENSDARG00000058861	ENSDART00000132942	35.36	56.985	2HPF
2a2fc9ec-7cf2-4266-b5da-d7ae53c0f33b	ENSDARG00000058861	ENSDART00000132942	62.98	56.985	2HPF
2a47a37f-555c-451d-b493-b914fa021c8f	ENSDARG00000058861	ENSDART00000081801	117.14	53.77	2HPF
2a47a37f-555c-451d-b493-b914fa021c8f	ENSDARG00000058861	ENSDART00000132942	117.14	56.985	2HPF
2d7dc0ae-7624-4fcc-b818-6dd72ff875f5	ENSDARG00000058861	ENSDART00000081801	10.97	53.77	2HPF
304d4d83-5044-4272-b410-506a8d69d28f	ENSDARG00000058861	ENSDART00000081801	53.77	53.77	2HPF
304d4d83-5044-4272-b410-506a8d69d28f	ENSDARG00000058861	ENSDART00000132942	53.77	56.985	2HPF
38e88992-e083-42c7-9cb7-14168aa22e2e	ENSDARG00000058861	ENSDART00000132942	22.18	56.985	2HPF
3cf9dc9e-1118-481a-bad6-97e7347ccd95	ENSDARG00000058861	ENSDART00000132942	63.62	56.985	2HPF
3cf9dc9e-1118-481a-bad6-97e7347ccd95	ENSDARG00000058861	ENSDART00000081801	63.62	53.77	2HPF
658db5ee-f533-4a1f-ae1f-9f2ca78ef6ad	ENSDARG00000058861	ENSDART00000081801	73.81	53.77	2HPF
6e22fd84-f571-40c9-a1fd-942da79f54d5	ENSDARG00000058861	ENSDART00000132942	46.96	56.985	2HPF
70046892-09e9-411b-9643-1ddc6e2b23fa	ENSDARG00000058861	ENSDART00000081801	67.71	53.77	2HPF
70046892-09e9-411b-9643-1ddc6e2b23fa	ENSDARG00000058861	ENSDART00000132942	67.71	56.985	2HPF
8519bfcf-d403-45d2-bac5-2b74641ebb68	ENSDARG00000058861	ENSDART00000132942	103.21	56.985	2HPF
8f93bdfd-1ee8-4335-b82c-bcd21693b60a	ENSDARG00000058861	ENSDART00000081801	99.78	53.77	2HPF
969dd24d-efe2-49d7-b40b-ae4f34c75b7e	ENSDARG00000058861	ENSDART00000081801	6.03	53.77	2HPF
9f6a3a9c-ace1-429e-914c-2a89cf770973	ENSDARG00000058861	ENSDART00000132942	104.81	56.985	2HPF
a07fcb9b-97eb-4e7c-80f1-c6cddfef52b6	ENSDARG00000058861	ENSDART00000081801	0	53.77	2HPF
a196cb52-05ce-4135-8f8e-6282399b83f4	ENSDARG00000058861	ENSDART00000132942	36.08	56.985	2HPF
a4a8ce3d-2cb8-43f0-827b-43005cf02eb4	ENSDARG00000058861	ENSDART00000132942	103.77	56.985	2HPF
a4a8ce3d-2cb8-43f0-827b-43005cf02eb4	ENSDARG00000058861	ENSDART00000081801	103.77	53.77	2HPF
b3936064-318d-449c-b205-f1f2688a38a8	ENSDARG00000058861	ENSDART00000132942	53.37	56.985	2HPF
db0ad8c3-885b-4459-bd53-399c06efa6af	ENSDARG00000058861	ENSDART00000081801	31.49	53.77	2HPF
db0ad8c3-885b-4459-bd53-399c06efa6af	ENSDARG00000058861	ENSDART00000132942	31.49	56.985	2HPF
de1b15b5-fa7a-4a79-a276-285844d6a609	ENSDARG00000058861	ENSDART00000132942	91.16	56.985	2HPF
fce3ad67-438d-4b1b-8502-bf3acbb4645d	ENSDARG00000058861	ENSDART00000132942	122.39	56.985	2HPF
fce3ad67-438d-4b1b-8502-bf3acbb4645d	ENSDARG00000058861	ENSDART00000081801	122.39	53.77	2HPF
074449c7-41a0-444f-87e4-2546c7fb5293	ENSDARG00000058861	ENSDART00000081801	48.32	63.18	4HPF
2436c7cc-334c-45f0-afd9-359d9cc6a6c8	ENSDARG00000058861	ENSDART00000081801	98.92	63.18	4HPF
34aa5005-1030-4fe3-8862-d67f8d7311d4	ENSDARG00000058861	ENSDART00000132942	63.18	66.88	4HPF
34aa5005-1030-4fe3-8862-d67f8d7311d4	ENSDARG00000058861	ENSDART00000081801	63.18	63.18	4HPF
40f3c2a6-5943-4877-9eda-28e0ca0a0c74	ENSDARG00000058861	ENSDART00000132942	20.15	66.88	4HPF
40f3c2a6-5943-4877-9eda-28e0ca0a0c74	ENSDARG00000058861	ENSDART00000081801	20.15	63.18	4HPF
47819d30-24f7-4b02-a58b-9400e256f847	ENSDARG00000058861	ENSDART00000132942	81.25	66.88	4HPF
4bd98f37-83f7-438e-8194-edc5c3b5887f	ENSDARG00000058861	ENSDART00000081801	47.05	63.18	4HPF
4c8b719f-95dd-4047-8b3b-9a13e001fa9d	ENSDARG00000058861	ENSDART00000132942	141.53	66.88	4HPF
59ccaae2-3a8d-43d3-964b-39d20c9e2717	ENSDARG00000058861	ENSDART00000132942	29.53	66.88	4HPF
59ccaae2-3a8d-43d3-964b-39d20c9e2717	ENSDARG00000058861	ENSDART00000081801	29.53	63.18	4HPF
64427ee6-0ebc-491e-9814-cbf1757226ac	ENSDARG00000058861	ENSDART00000081801	110.61	63.18	4HPF
7f104e0a-8400-4845-8d1b-c47f0dacdfd2	ENSDARG00000058861	ENSDART00000132942	35.42	66.88	4HPF
7f104e0a-8400-4845-8d1b-c47f0dacdfd2	ENSDARG00000058861	ENSDART00000081801	35.42	63.18	4HPF
9c97f9be-afe1-4933-b300-5de59b7f8a11	ENSDARG00000058861	ENSDART00000081801	77.36	63.18	4HPF
9c97f9be-afe1-4933-b300-5de59b7f8a11	ENSDARG00000058861	ENSDART00000132942	77.36	66.88	4HPF
a5176532-84f5-43cc-b61c-156008d9b9aa	ENSDARG00000058861	ENSDART00000132942	112.34	66.88	4HPF
aa0a5afa-c046-4a10-bb4e-add974bc00d8	ENSDARG00000058861	ENSDART00000081801	90.52	63.18	4HPF
be80f55c-cf98-4d2a-948d-41e8520257ac	ENSDARG00000058861	ENSDART00000132942	10.12	66.88	4HPF
c00e22c6-de83-40f5-a925-19225c02794c	ENSDARG00000058861	ENSDART00000132942	66.88	66.88	4HPF
e50e0de4-fd87-462c-9d8d-d46557852b70	ENSDARG00000058861	ENSDART00000081801	88.26	63.18	4HPF
e50e0de4-fd87-462c-9d8d-d46557852b70	ENSDARG00000058861	ENSDART00000132942	88.26	66.88	4HPF
08357565-c2e4-42b3-86f6-4bbfc0f1e210	ENSDARG00000058861	ENSDART00000081801	78.4	30.38	6HPF
08357565-c2e4-42b3-86f6-4bbfc0f1e210	ENSDARG00000058861	ENSDART00000132942	78.4	25.395	6HPF
0c7060d1-498c-4b0b-9904-296011c572e1	ENSDARG00000058861	ENSDART00000081801	56.96	30.38	6HPF
0c7060d1-498c-4b0b-9904-296011c572e1	ENSDARG00000058861	ENSDART00000132942	56.96	25.395	6HPF
1e81d1d8-adf2-4350-98d0-0ec2b7648f47	ENSDARG00000058861	ENSDART00000132942	15.81	25.395	6HPF
1e81d1d8-adf2-4350-98d0-0ec2b7648f47	ENSDARG00000058861	ENSDART00000081801	15.81	30.38	6HPF
1ebba8ab-607a-41e6-848d-fcb7a02cd1f0	ENSDARG00000058861	ENSDART00000132942	16.5	25.395	6HPF
38e9f783-e7e6-4b06-b8df-38fd45236620	ENSDARG00000058861	ENSDART00000081801	27.89	30.38	6HPF
38e9f783-e7e6-4b06-b8df-38fd45236620	ENSDARG00000058861	ENSDART00000132942	27.89	25.395	6HPF
3aa720f3-3c80-4abb-b64d-ae2d788f7383	ENSDARG00000058861	ENSDART00000132942	76.93	25.395	6HPF
5252c9da-69b0-425e-a15f-ef37d154af35	ENSDARG00000058861	ENSDART00000081801	39.02	30.38	6HPF
560c5e2b-d1e8-4de8-8ad0-b65d3f511277	ENSDARG00000058861	ENSDART00000081801	16.86	30.38	6HPF
560c5e2b-d1e8-4de8-8ad0-b65d3f511277	ENSDARG00000058861	ENSDART00000132942	16.86	25.395	6HPF
5d7de4a5-f8f6-4d4e-a9ff-1ddaa0b7ca6e	ENSDARG00000058861	ENSDART00000081801	9.6	30.38	6HPF
6d4227e1-5cee-43dd-8c9d-a6d61f666396	ENSDARG00000058861	ENSDART00000132942	33.96	25.395	6HPF
74575ea0-ecc4-4ab0-9a89-59415254e974	ENSDARG00000058861	ENSDART00000132942	14.47	25.395	6HPF
74575ea0-ecc4-4ab0-9a89-59415254e974	ENSDARG00000058861	ENSDART00000081801	14.47	30.38	6HPF
75f310a6-0cf6-43e6-9d9e-e69ec7507c87	ENSDARG00000058861	ENSDART00000132942	81.2	25.395	6HPF
7fa5edde-978f-4d2d-9c27-44b93cd42da7	ENSDARG00000058861	ENSDART00000132942	40.09	25.395	6HPF
7fa5edde-978f-4d2d-9c27-44b93cd42da7	ENSDARG00000058861	ENSDART00000081801	40.09	30.38	6HPF
9628de25-acde-4380-9170-77b064364960	ENSDARG00000058861	ENSDART00000081801	22.9	30.38	6HPF
9628de25-acde-4380-9170-77b064364960	ENSDARG00000058861	ENSDART00000132942	22.9	25.395	6HPF
9e3607f8-d3de-49f3-8ab3-c4f7e1e5bb7c	ENSDARG00000058861	ENSDART00000081801	64.98	30.38	6HPF
a96d1183-c379-4faf-a98d-b778dd3b4ec6	ENSDARG00000058861	ENSDART00000081801	55.61	30.38	6HPF
baad2cd3-b1c8-414b-b405-ee9e4b232fd5	ENSDARG00000058861	ENSDART00000081801	11.77	30.38	6HPF
baad2cd3-b1c8-414b-b405-ee9e4b232fd5	ENSDARG00000058861	ENSDART00000132942	11.77	25.395	6HPF
bb95e31d-064f-4e30-b5e2-27e9ff198fff	ENSDARG00000058861	ENSDART00000132942	15.45	25.395	6HPF
c6eda4e0-dfc1-46b7-adc0-e44b2cb623f1	ENSDARG00000058861	ENSDART00000081801	32.87	30.38	6HPF
d004d700-644b-40ed-9f7b-b8f1436aa672	ENSDARG00000058861	ENSDART00000081801	14.22	30.38	6HPF
ed0767ca-8c28-44a1-8c33-4bd178647073	ENSDARG00000058861	ENSDART00000081801	142.63	30.38	6HPF
0026f9cb-9189-41b0-bae1-fb5299b94972	ENSDARG00000037350	ENSDART00000147800	0	31.2	2HPF
02ac74c4-e988-4929-92a0-bc2bb24a7838	ENSDARG00000037350	ENSDART00000147800	8.07	31.2	2HPF
036dbc39-5dfd-481a-a52f-37b4b728a73c	ENSDARG00000037350	ENSDART00000147800	30.57	31.2	2HPF
05c295bf-1f28-4b64-9324-a8f02d0134e2	ENSDARG00000037350	ENSDART00000147800	35.79	31.2	2HPF
060d72ad-e3ea-4eaf-8078-82e988a429ff	ENSDARG00000037350	ENSDART00000147800	52.9	31.2	2HPF
08afb537-f03b-4c19-8209-afca26e1ddca	ENSDARG00000037350	ENSDART00000147800	11.32	31.2	2HPF
0aaf90f1-2ce2-4ee5-9d11-86af9cb54ddd	ENSDARG00000037350	ENSDART00000147800	74.19	31.2	2HPF
0df02355-e99d-41e9-b879-6001be13f1da	ENSDARG00000037350	ENSDART00000130277	31.17	31.17	2HPF
0df02355-e99d-41e9-b879-6001be13f1da	ENSDARG00000037350	ENSDART00000147800	31.17	31.2	2HPF
1078fcfe-5409-4eb0-a14d-02415175941d	ENSDARG00000037350	ENSDART00000147800	71.69	31.2	2HPF
1183199a-6a46-40ea-8197-af243e1399dc	ENSDARG00000037350	ENSDART00000147800	51.25	31.2	2HPF
152e34db-9777-460d-aa9c-6a7ac816c7bc	ENSDARG00000037350	ENSDART00000147800	31.72	31.2	2HPF
1532360a-002b-498c-9274-297e2de1a35b	ENSDARG00000037350	ENSDART00000147800	67.61	31.2	2HPF
15aae85e-2650-4303-a13b-038ce08517d9	ENSDARG00000037350	ENSDART00000147800	31.2	31.2	2HPF
18c0001c-d60b-492d-94f1-bed75020f107	ENSDARG00000037350	ENSDART00000147800	50.87	31.2	2HPF
1a5b00da-097e-42b4-9d30-767c9c2bb60d	ENSDARG00000037350	ENSDART00000147800	0	31.2	2HPF
1f155865-be57-496a-877f-a61ddc695957	ENSDARG00000037350	ENSDART00000147800	9.43	31.2	2HPF
1f651896-61b6-4464-b654-14db8bf5870a	ENSDARG00000037350	ENSDART00000147800	35.97	31.2	2HPF
2020664f-d526-4f43-a45b-79369122d796	ENSDARG00000037350	ENSDART00000147800	36.19	31.2	2HPF
2094f2a5-b74a-485f-8112-b80262c6fa3c	ENSDARG00000037350	ENSDART00000147800	8.46	31.2	2HPF
223387bc-de04-4fcb-9384-922ef582b8f7	ENSDARG00000037350	ENSDART00000147800	43.91	31.2	2HPF
23941d7c-89d5-46d9-adb8-9b40b9f84b63	ENSDARG00000037350	ENSDART00000147800	26.34	31.2	2HPF
241a09ef-c853-439c-ab88-10d4d0d195c2	ENSDARG00000037350	ENSDART00000147800	41.89	31.2	2HPF
2531ff31-1fe3-49e4-b72a-3bf69a64e4f7	ENSDARG00000037350	ENSDART00000147800	53.65	31.2	2HPF
258a4850-181a-4a6b-a87f-5008aa69145b	ENSDARG00000037350	ENSDART00000130277	64.1	31.17	2HPF
281bf74e-ae93-4ea3-b0dd-9020a82e1102	ENSDARG00000037350	ENSDART00000147800	13.25	31.2	2HPF
297743bc-24d6-41a3-94b1-6a8b9bea9735	ENSDARG00000037350	ENSDART00000147800	23.53	31.2	2HPF
2a3551b6-8317-4fec-9b91-3d26eedf175b	ENSDARG00000037350	ENSDART00000147800	21.84	31.2	2HPF
2b019775-4522-4b55-a726-e174fb69f524	ENSDARG00000037350	ENSDART00000147800	66.92	31.2	2HPF
2b847ff5-624e-4c4e-be82-1a0c7c060e85	ENSDARG00000037350	ENSDART00000147800	0	31.2	2HPF
2c66d2de-5f74-4916-94cb-1bcac89e40ed	ENSDARG00000037350	ENSDART00000147800	7.11	31.2	2HPF
2d79758b-181e-4336-945a-6b027daa77a4	ENSDARG00000037350	ENSDART00000147800	0	31.2	2HPF
2dc5e385-629a-4af1-8ca8-5807b8f644f8	ENSDARG00000037350	ENSDART00000147800	34.56	31.2	2HPF
32bbc7bf-7d95-4601-85bd-eac741e5e567	ENSDARG00000037350	ENSDART00000130277	62.21	31.17	2HPF
32dae4be-6a31-45fe-b6f4-ef606988a1a7	ENSDARG00000037350	ENSDART00000147800	77.93	31.2	2HPF
330dfa09-28cb-4236-8c1e-1ddd1ab1716b	ENSDARG00000037350	ENSDART00000147800	0	31.2	2HPF
33f5af61-61f7-47ca-a5fa-18070a7b8011	ENSDARG00000037350	ENSDART00000147800	0	31.2	2HPF
380c69dc-5798-4c92-9144-e94f44800c30	ENSDARG00000037350	ENSDART00000147800	52.19	31.2	2HPF
3a51d863-9c7e-406f-a713-a9392fd48aa9	ENSDARG00000037350	ENSDART00000147800	57.38	31.2	2HPF
3d9a1008-d0e4-4dc6-b2ce-74621d84cae3	ENSDARG00000037350	ENSDART00000147800	41.85	31.2	2HPF
3f028d4a-88cf-4e5d-b60a-b14a6306049b	ENSDARG00000037350	ENSDART00000147800	98.63	31.2	2HPF
3f0ec3fb-884a-4c84-84c6-592908c24466	ENSDARG00000037350	ENSDART00000147800	37.58	31.2	2HPF
41655316-19a7-4767-8ca9-242a5c8179ed	ENSDARG00000037350	ENSDART00000147800	64.45	31.2	2HPF
429d6581-7fbd-4d61-af81-4888e846aa5d	ENSDARG00000037350	ENSDART00000147800	0	31.2	2HPF
429f816c-7eab-429f-9929-549ca3133f27	ENSDARG00000037350	ENSDART00000147800	61.9	31.2	2HPF
43208867-bdf9-484a-9b16-cad0c6d63af6	ENSDARG00000037350	ENSDART00000147800	54.77	31.2	2HPF
445af7a0-351f-45bb-85d0-f5bb1d153802	ENSDARG00000037350	ENSDART00000147800	81.84	31.2	2HPF
447a5ab2-0b76-4735-8455-434cd18e994f	ENSDARG00000037350	ENSDART00000147800	14.09	31.2	2HPF
45da567d-5e41-4264-9b93-6e9676a2ab09	ENSDARG00000037350	ENSDART00000147800	17.08	31.2	2HPF
4801df01-44b1-4fe2-8207-49e81a121082	ENSDARG00000037350	ENSDART00000130277	64.64	31.17	2HPF
495f6291-abf2-4fad-b5a8-d272722ad0e7	ENSDARG00000037350	ENSDART00000147800	42.37	31.2	2HPF
4da424d6-442c-4ad5-9657-70e14bf34186	ENSDARG00000037350	ENSDART00000147800	4.64	31.2	2HPF
4db53c22-9d2e-41c4-9b31-b4c22c94e366	ENSDARG00000037350	ENSDART00000147800	31.14	31.2	2HPF
4f0454e6-dd2d-43a2-adfa-17d50e577815	ENSDARG00000037350	ENSDART00000147800	22.18	31.2	2HPF
500175ec-0f01-4a72-825a-4ff9a7ed3df4	ENSDARG00000037350	ENSDART00000147800	0	31.2	2HPF
5613daf8-0a85-42a8-b722-8d79049b22d7	ENSDARG00000037350	ENSDART00000147800	0	31.2	2HPF
56306e12-e32c-4393-bff4-c84dcfe4447c	ENSDARG00000037350	ENSDART00000130277	40.03	31.17	2HPF
567f97ce-bf23-4dc6-9381-3f32bc8b7302	ENSDARG00000037350	ENSDART00000147800	7.04	31.2	2HPF
574de13e-091a-4995-b8b7-13e2b75b2e1c	ENSDARG00000037350	ENSDART00000147800	0	31.2	2HPF
58d04908-a16f-4f7b-a2d8-a472258b344f	ENSDARG00000037350	ENSDART00000147800	81.97	31.2	2HPF
599850a5-0cb9-4a04-8570-b7f3f9d2c802	ENSDARG00000037350	ENSDART00000147800	30.31	31.2	2HPF
5c7f5f2e-7494-4ec4-b1b7-d9c9765665f7	ENSDARG00000037350	ENSDART00000147800	33.83	31.2	2HPF
5cd2cd38-64bc-48e3-a892-9cca4f748b9e	ENSDARG00000037350	ENSDART00000147800	0	31.2	2HPF
61be0768-8a7e-4664-afca-e13139dda710	ENSDARG00000037350	ENSDART00000147800	29.4	31.2	2HPF
6332e317-a355-40ce-b59b-9b742172e055	ENSDARG00000037350	ENSDART00000147800	65.02	31.2	2HPF
63fe973b-1971-4a48-89f2-010a66d83751	ENSDARG00000037350	ENSDART00000147800	0	31.2	2HPF
64e19786-ed1a-4246-8b5e-60c4160a339f	ENSDARG00000037350	ENSDART00000147800	0	31.2	2HPF
64e19786-ed1a-4246-8b5e-60c4160a339f	ENSDARG00000037350	ENSDART00000130277	0	31.17	2HPF
661cb5f4-b031-45e7-8b0a-905669df615a	ENSDARG00000037350	ENSDART00000147800	38.69	31.2	2HPF
6729f9f8-8e55-43ae-a64c-b21b53429903	ENSDARG00000037350	ENSDART00000147800	28.74	31.2	2HPF
685c9aae-920c-4e6c-9474-8e787d0e946b	ENSDARG00000037350	ENSDART00000147800	55.3	31.2	2HPF
6960245d-fa4e-47eb-bfee-2e7b79ad2b16	ENSDARG00000037350	ENSDART00000147800	0	31.2	2HPF
6b1fbd4e-671e-4687-9596-c9ddbd1c14fd	ENSDARG00000037350	ENSDART00000147800	70.89	31.2	2HPF
6f822c44-462e-4860-8d67-2dbe465aca6d	ENSDARG00000037350	ENSDART00000147800	23.43	31.2	2HPF
6fcca330-65a6-4403-ba57-f49195c04465	ENSDARG00000037350	ENSDART00000147800	0	31.2	2HPF
73bafce8-b369-41af-ac3b-d75cd95c5b9b	ENSDARG00000037350	ENSDART00000147800	73.17	31.2	2HPF
744fe20a-ee8f-4bd0-82e0-ac8cb72ee671	ENSDARG00000037350	ENSDART00000147800	0	31.2	2HPF
7677d5fc-9066-448b-aefa-ca7a60da41b2	ENSDARG00000037350	ENSDART00000147800	66.42	31.2	2HPF
7808b6df-c4ca-4543-acc7-1b662307e412	ENSDARG00000037350	ENSDART00000147800	44.34	31.2	2HPF
7808b6df-c4ca-4543-acc7-1b662307e412	ENSDARG00000037350	ENSDART00000130277	44.34	31.17	2HPF
783191c9-a246-4895-babf-bad243e25ae8	ENSDARG00000037350	ENSDART00000147800	20.86	31.2	2HPF
7d53922d-7877-4b99-8781-25a942f647eb	ENSDARG00000037350	ENSDART00000147800	0	31.2	2HPF
7da92bb1-80c2-466a-8529-87f580346fd5	ENSDARG00000037350	ENSDART00000147800	18.46	31.2	2HPF
7e06b266-0c41-42c9-8e54-875b7049bece	ENSDARG00000037350	ENSDART00000147800	12.83	31.2	2HPF
7f1c520a-5721-45de-b052-5685cb81a336	ENSDARG00000037350	ENSDART00000147800	66.49	31.2	2HPF
7fbcb4d6-d8ec-45e3-b07b-2cd165a078d0	ENSDARG00000037350	ENSDART00000147800	59.39	31.2	2HPF
83ec81d7-46fa-48de-94f6-1544478ca393	ENSDARG00000037350	ENSDART00000147800	29.45	31.2	2HPF
86bebd0b-86bb-4a05-bfb6-f2ed23a97049	ENSDARG00000037350	ENSDART00000147800	43.57	31.2	2HPF
89ecd586-9849-40d0-8201-eec93f8e99c1	ENSDARG00000037350	ENSDART00000147800	12.48	31.2	2HPF
8b276f75-1167-4034-8a5b-ab9fe88f29da	ENSDARG00000037350	ENSDART00000147800	43.91	31.2	2HPF
8bb5bc41-3bc4-4ddc-9882-56ea8332f29f	ENSDARG00000037350	ENSDART00000147800	0	31.2	2HPF
8bbe0458-5291-4928-b9ed-2c4333350447	ENSDARG00000037350	ENSDART00000147800	79.31	31.2	2HPF
8dde5836-ae97-4c27-884d-1256c3baf956	ENSDARG00000037350	ENSDART00000147800	51.78	31.2	2HPF
91475bdb-c7bd-47ea-b299-bec0fad52209	ENSDARG00000037350	ENSDART00000147800	29.74	31.2	2HPF
91fdda7c-5c9d-4d08-9c2b-8c52ca899860	ENSDARG00000037350	ENSDART00000147800	17.05	31.2	2HPF
928ec6c2-c30c-461a-aab2-df8e172c0f87	ENSDARG00000037350	ENSDART00000147800	43.99	31.2	2HPF
96b61c40-53ff-4be9-b074-2d84792098c3	ENSDARG00000037350	ENSDART00000130277	27.55	31.17	2HPF
96b61c40-53ff-4be9-b074-2d84792098c3	ENSDARG00000037350	ENSDART00000147800	27.55	31.2	2HPF
9767af7c-e9bd-4693-bffa-e9b238631849	ENSDARG00000037350	ENSDART00000147800	17.19	31.2	2HPF
9767af7c-e9bd-4693-bffa-e9b238631849	ENSDARG00000037350	ENSDART00000130277	17.19	31.17	2HPF
995df9e1-dbad-4e90-83fb-d7188846852e	ENSDARG00000037350	ENSDART00000147800	10.31	31.2	2HPF
9a93a3bc-f8e0-4a7f-9975-e2844683ae01	ENSDARG00000037350	ENSDART00000147800	14.77	31.2	2HPF
9a93a3bc-f8e0-4a7f-9975-e2844683ae01	ENSDARG00000037350	ENSDART00000130277	14.77	31.17	2HPF
9bc48681-6deb-434f-adc6-ca6b45a87d63	ENSDARG00000037350	ENSDART00000147800	0	31.2	2HPF
9cc41da6-27ea-4770-b008-e92d69818632	ENSDARG00000037350	ENSDART00000147800	34.11	31.2	2HPF
9ff7e1f8-3a5a-4a0b-a1a8-7e14921d3d91	ENSDARG00000037350	ENSDART00000147800	0	31.2	2HPF
a016792c-b14e-46f5-9e8f-17d13daa0327	ENSDARG00000037350	ENSDART00000147800	32.29	31.2	2HPF
a03f002c-d1c7-47f2-b368-6946409f699a	ENSDARG00000037350	ENSDART00000147800	26.7	31.2	2HPF
a09b315f-701c-495c-a76d-267d1a111aef	ENSDARG00000037350	ENSDART00000147800	24.27	31.2	2HPF
a3358810-16b0-47e1-b9a2-d87cbe8183b5	ENSDARG00000037350	ENSDART00000147800	42.66	31.2	2HPF
a3acfb2b-a935-42b5-9ed2-96f7bbb54737	ENSDARG00000037350	ENSDART00000147800	64.1	31.2	2HPF
a3e86cab-d84f-47cb-a3e3-73364141b42e	ENSDARG00000037350	ENSDART00000147800	102.72	31.2	2HPF
a4565aba-5b95-4bd0-8808-9d8f19b54712	ENSDARG00000037350	ENSDART00000147800	41.76	31.2	2HPF
ab2c64ba-7e9d-460b-a338-66ff0ce45a5b	ENSDARG00000037350	ENSDART00000147800	0	31.2	2HPF
aec584ce-3401-428b-acca-00759135f2b9	ENSDARG00000037350	ENSDART00000147800	68.89	31.2	2HPF
af08a921-1053-4deb-9d14-85d42df4f92a	ENSDARG00000037350	ENSDART00000147800	13.96	31.2	2HPF
b1038ba9-a2a0-4bfb-bc80-fd37132b595f	ENSDARG00000037350	ENSDART00000147800	55.85	31.2	2HPF
b1826636-6de1-4d90-bf68-bcc716d2338b	ENSDARG00000037350	ENSDART00000147800	53.64	31.2	2HPF
b1e95126-7e45-4cc3-9a64-5c3411c5d8f8	ENSDARG00000037350	ENSDART00000147800	7.71	31.2	2HPF
b4685f53-8b71-40fa-94f3-fe099524d208	ENSDARG00000037350	ENSDART00000147800	51.31	31.2	2HPF
b671ecc5-be85-4203-a8de-ec35358d0cc1	ENSDARG00000037350	ENSDART00000147800	0	31.2	2HPF
b671ecc5-be85-4203-a8de-ec35358d0cc1	ENSDARG00000037350	ENSDART00000130277	0	31.17	2HPF
b79b1f56-8fa7-4943-b9f6-f23885e03bf2	ENSDARG00000037350	ENSDART00000147800	36.34	31.2	2HPF
bb64e6a3-24a1-4842-b8c4-e6599fd7b475	ENSDARG00000037350	ENSDART00000147800	4.08	31.2	2HPF
c0b7a17a-4ab7-4db9-b84c-4759553a0d67	ENSDARG00000037350	ENSDART00000147800	0	31.2	2HPF
c14f8f8f-8a66-4679-8681-5bb9f7de4908	ENSDARG00000037350	ENSDART00000147800	5.54	31.2	2HPF
c2238335-d24b-4b4f-bfc5-05b38fed79ca	ENSDARG00000037350	ENSDART00000147800	59.46	31.2	2HPF
c2f6bd18-cfb6-464e-9c0b-c5a3f2598b70	ENSDARG00000037350	ENSDART00000147800	0	31.2	2HPF
c42646ae-05eb-49d3-98c4-0b18ba9afeee	ENSDARG00000037350	ENSDART00000147800	65.74	31.2	2HPF
c46d3b06-77a2-4f98-825d-8dc16fd40c0c	ENSDARG00000037350	ENSDART00000147800	81.78	31.2	2HPF
c651141a-9cde-4bdf-b069-05943a4bb72b	ENSDARG00000037350	ENSDART00000147800	18.49	31.2	2HPF
c651141a-9cde-4bdf-b069-05943a4bb72b	ENSDARG00000037350	ENSDART00000130277	18.49	31.17	2HPF
c95f6db3-e091-4b13-9990-2e638857d910	ENSDARG00000037350	ENSDART00000147800	39.85	31.2	2HPF
ca05ba7a-5b48-4669-ada8-6b53c82fbcb8	ENSDARG00000037350	ENSDART00000147800	72.88	31.2	2HPF
cb120b83-6a66-4916-927c-c9d36eed68f4	ENSDARG00000037350	ENSDART00000147800	10.8	31.2	2HPF
cbd550d7-7c31-45ac-83ee-1490a6685a06	ENSDARG00000037350	ENSDART00000147800	19.44	31.2	2HPF
cca79258-e00b-48bb-9081-344e7d2b57d4	ENSDARG00000037350	ENSDART00000147800	14	31.2	2HPF
cd1bab32-6b16-4970-95e2-d42bbfd51c30	ENSDARG00000037350	ENSDART00000147800	42.57	31.2	2HPF
cd6d22a2-a905-4825-8e6b-ac4c0bc6a111	ENSDARG00000037350	ENSDART00000147800	44.82	31.2	2HPF
cdd27234-7165-44b1-827e-a9566129bc5c	ENSDARG00000037350	ENSDART00000147800	17.76	31.2	2HPF
d0f27f2c-a47a-41f4-8419-ef55d4efd069	ENSDARG00000037350	ENSDART00000147800	49.35	31.2	2HPF
d278928d-4200-4a03-bfa2-655cfd77223f	ENSDARG00000037350	ENSDART00000147800	0	31.2	2HPF
d2a45bec-e2af-465d-b1c7-90e2ec6b629b	ENSDARG00000037350	ENSDART00000130277	12.05	31.17	2HPF
d587b171-fd41-463f-b753-1a6f61ca8587	ENSDARG00000037350	ENSDART00000147800	47.04	31.2	2HPF
d5b22b21-b28e-4cc8-98d5-f4bdb257bc3b	ENSDARG00000037350	ENSDART00000147800	40.63	31.2	2HPF
d5b28937-f66d-48d4-b338-4eba02eab7ae	ENSDARG00000037350	ENSDART00000147800	61.64	31.2	2HPF
d78b57e6-841b-4f33-b560-9e8977054ed9	ENSDARG00000037350	ENSDART00000147800	63.91	31.2	2HPF
d78b57e6-841b-4f33-b560-9e8977054ed9	ENSDARG00000037350	ENSDART00000130277	63.91	31.17	2HPF
d88e9023-ff9f-4995-9cd4-c5b6fc334d17	ENSDARG00000037350	ENSDART00000147800	39.62	31.2	2HPF
d9e98545-950d-4423-adf7-2b5eeb7120a5	ENSDARG00000037350	ENSDART00000147800	91.4	31.2	2HPF
da44f46b-4193-4ba0-b7d7-5c98439f9d35	ENSDARG00000037350	ENSDART00000147800	4.18	31.2	2HPF
dff78f3b-046d-4d2f-8b2c-143a4693b086	ENSDARG00000037350	ENSDART00000147800	35.22	31.2	2HPF
e039dd66-331d-45b4-9f93-5a4f5baaf27e	ENSDARG00000037350	ENSDART00000147800	39.59	31.2	2HPF
e0b14cb7-f713-4832-ac4d-ca71a90df57a	ENSDARG00000037350	ENSDART00000147800	0	31.2	2HPF
e11e6ca6-98e7-4a8d-a638-26d6aa29a37c	ENSDARG00000037350	ENSDART00000147800	64.97	31.2	2HPF
e165487c-5da2-4b25-be87-448f4c54c22a	ENSDARG00000037350	ENSDART00000147800	9.48	31.2	2HPF
e2957c63-08a7-41aa-9db8-a3b52e2beb62	ENSDARG00000037350	ENSDART00000147800	22.18	31.2	2HPF
e308f892-c227-4109-992f-f9852e845ab4	ENSDARG00000037350	ENSDART00000147800	33.81	31.2	2HPF
e375afa9-5c37-4351-9613-22b4fa076c98	ENSDARG00000037350	ENSDART00000147800	45.51	31.2	2HPF
e5a6a341-3d3b-40c7-a377-6289bf3a67c2	ENSDARG00000037350	ENSDART00000147800	27.34	31.2	2HPF
e85ce4c2-d71a-44d2-8ac8-89044612603d	ENSDARG00000037350	ENSDART00000147800	72.86	31.2	2HPF
eaa46bb3-6d3a-456f-96b1-7ea60632b74e	ENSDARG00000037350	ENSDART00000147800	74.15	31.2	2HPF
eb76d5f0-da1b-45a3-b4c7-4976aa61e849	ENSDARG00000037350	ENSDART00000130277	58.04	31.17	2HPF
eb76d5f0-da1b-45a3-b4c7-4976aa61e849	ENSDARG00000037350	ENSDART00000147800	58.04	31.2	2HPF
ec8c52c6-eca6-4150-bd7c-96b54e8494b1	ENSDARG00000037350	ENSDART00000147800	21.65	31.2	2HPF
ecbffd19-5e3a-4fea-96bd-3eec1818aa0f	ENSDARG00000037350	ENSDART00000147800	36.02	31.2	2HPF
edc40e01-39b7-4e1e-92f7-49b637546c39	ENSDARG00000037350	ENSDART00000147800	70.54	31.2	2HPF
ef75f8e2-b843-4952-8f1c-9eda18c6aa19	ENSDARG00000037350	ENSDART00000147800	18.76	31.2	2HPF
efe8dae7-20e4-4d4d-8f75-f203cd57ec6f	ENSDARG00000037350	ENSDART00000147800	32.98	31.2	2HPF
f243a132-18b7-414d-9c8f-8179e00bb317	ENSDARG00000037350	ENSDART00000147800	0	31.2	2HPF
f25588ba-7f80-47d7-a238-a1df7407f329	ENSDARG00000037350	ENSDART00000147800	13.2	31.2	2HPF
f54e211d-e955-4039-bc77-006887f4f861	ENSDARG00000037350	ENSDART00000147800	58.53	31.2	2HPF
f580c9c7-e9f9-4201-bb43-df27115cba67	ENSDARG00000037350	ENSDART00000147800	0	31.2	2HPF
f8f7bb32-5cf9-478f-826c-fdf61ea6a9d4	ENSDARG00000037350	ENSDART00000147800	48.32	31.2	2HPF
f935b329-27bd-4b0b-94a6-a84907aa0080	ENSDARG00000037350	ENSDART00000147800	11.46	31.2	2HPF
fa07ff25-f04e-4709-b598-2ac3fffb7cf4	ENSDARG00000037350	ENSDART00000147800	6	31.2	2HPF
fa890cfa-1431-4567-9142-0f86b6b7f89c	ENSDARG00000037350	ENSDART00000147800	0	31.2	2HPF
fd2821ad-a73b-4c7c-a6a4-80f52bb55090	ENSDARG00000037350	ENSDART00000147800	22.13	31.2	2HPF
fd461cf7-c2a7-45aa-a67f-d90e5cd651c8	ENSDARG00000037350	ENSDART00000147800	42.68	31.2	2HPF
fdcccf81-b02e-4781-8a31-b97e3aa802f1	ENSDARG00000037350	ENSDART00000147800	67.14	31.2	2HPF
fe13e86f-2a5b-44a0-aa30-dd170db85e24	ENSDARG00000037350	ENSDART00000147800	70.86	31.2	2HPF
fec22007-ec09-4943-a161-84c71750bb7c	ENSDARG00000037350	ENSDART00000147800	0	31.2	2HPF
00a46325-0ec5-4b93-86f3-e62c77e48c0d	ENSDARG00000037350	ENSDART00000147800	59.07	39.83	4HPF
00fceb26-71ff-4434-abc5-d78e6bc4760b	ENSDARG00000037350	ENSDART00000147800	69.64	39.83	4HPF
0214a422-7055-43ae-abea-d8f821a5a426	ENSDARG00000037350	ENSDART00000147800	0	39.83	4HPF
0451f306-55ad-43e7-aed3-ae702ea2b121	ENSDARG00000037350	ENSDART00000147800	32.22	39.83	4HPF
048d8b7a-f36a-4428-a2c8-ec2624026619	ENSDARG00000037350	ENSDART00000147800	0	39.83	4HPF
05512feb-4d2a-46e4-89b8-ee2c69c0616a	ENSDARG00000037350	ENSDART00000147800	38.14	39.83	4HPF
05df3d9c-537e-41c3-8e8a-aa20b6520b51	ENSDARG00000037350	ENSDART00000147800	19.88	39.83	4HPF
0896304b-05fd-4a1e-93fd-cc5c61e3605d	ENSDARG00000037350	ENSDART00000130277	20.1	38.265	4HPF
0cc73b0f-e97a-41af-93f0-00ff3c2cdccd	ENSDARG00000037350	ENSDART00000147800	139.31	39.83	4HPF
0e194f48-3ae7-4b40-af8d-93ad391ac43a	ENSDARG00000037350	ENSDART00000147800	31.86	39.83	4HPF
0e5ccc50-4cee-45c5-9a07-f10c44e25ed1	ENSDARG00000037350	ENSDART00000147800	36.21	39.83	4HPF
0fa3f732-1a14-4a47-bd9d-ac297f063022	ENSDARG00000037350	ENSDART00000147800	23.91	39.83	4HPF
10b0d3ac-f829-4161-87d5-d4eda5703b87	ENSDARG00000037350	ENSDART00000147800	5.85	39.83	4HPF
116f0553-162c-48f1-8eb6-54e49347d8cc	ENSDARG00000037350	ENSDART00000147800	25.36	39.83	4HPF
157b0b5e-1fcd-4155-9bba-4e229df610a8	ENSDARG00000037350	ENSDART00000147800	6.38	39.83	4HPF
157fca76-9a55-468b-9aec-5abac6dfcda3	ENSDARG00000037350	ENSDART00000147800	59.09	39.83	4HPF
16259936-173e-4d83-bf0c-52986f413921	ENSDARG00000037350	ENSDART00000147800	0	39.83	4HPF
16ac0cb3-24f7-4c60-bd2b-dc0e762392b1	ENSDARG00000037350	ENSDART00000130277	37.93	38.265	4HPF
180f411d-eedc-4c54-946e-e0cd1cdafaaf	ENSDARG00000037350	ENSDART00000147800	0	39.83	4HPF
1b8eb4b1-df60-4791-8a0d-a25cb2f73613	ENSDARG00000037350	ENSDART00000147800	0	39.83	4HPF
1cc8f09a-09c2-49cc-8fc1-386dd7a7048e	ENSDARG00000037350	ENSDART00000147800	40.69	39.83	4HPF
1f8664a0-354e-4d63-80fc-96af8493e0d0	ENSDARG00000037350	ENSDART00000147800	41.19	39.83	4HPF
1fd5d659-a8bd-48d3-9087-55523e90b247	ENSDARG00000037350	ENSDART00000147800	43.42	39.83	4HPF
21ba2e2c-244d-4546-9f48-cd7f21373cce	ENSDARG00000037350	ENSDART00000147800	36.09	39.83	4HPF
21ce5289-1fbe-459d-9f26-1bf8c3994bcf	ENSDARG00000037350	ENSDART00000147800	39.09	39.83	4HPF
2204f16d-e3b2-4860-b834-3bda64bec9ec	ENSDARG00000037350	ENSDART00000147800	62.18	39.83	4HPF
22191bf8-e606-4616-8b4a-ac69c8b2ad28	ENSDARG00000037350	ENSDART00000147800	0	39.83	4HPF
2546ff06-e245-44b5-953f-c94104ae4ebc	ENSDARG00000037350	ENSDART00000147800	30.15	39.83	4HPF
25e57969-4fe6-4f0a-8f1b-3697345d1b2d	ENSDARG00000037350	ENSDART00000147800	62.25	39.83	4HPF
272c65a3-6c2d-4cd1-b212-5467ead6a76f	ENSDARG00000037350	ENSDART00000147800	25.16	39.83	4HPF
278948a3-2dde-4266-ba44-f87ae789d122	ENSDARG00000037350	ENSDART00000147800	90.72	39.83	4HPF
28596292-60e6-4c97-8ba9-1289da20d564	ENSDARG00000037350	ENSDART00000147800	56.78	39.83	4HPF
297a9be1-3387-4572-8dd6-f4825bcf1d7b	ENSDARG00000037350	ENSDART00000147800	40.74	39.83	4HPF
2b33c995-183c-4678-a465-be1a14f7f95b	ENSDARG00000037350	ENSDART00000147800	0	39.83	4HPF
2c90b6aa-4f05-451c-987f-f2c4ea173a67	ENSDARG00000037350	ENSDART00000147800	92.09	39.83	4HPF
2d1dccb5-7f74-4a89-bfae-7c1531d12947	ENSDARG00000037350	ENSDART00000147800	31.77	39.83	4HPF
2f2e86c6-b39f-4738-b480-5281e6e3541e	ENSDARG00000037350	ENSDART00000147800	117.68	39.83	4HPF
3032486f-7193-4d3a-a66d-264de52e3622	ENSDARG00000037350	ENSDART00000147800	45.4	39.83	4HPF
30a228d3-6cb3-4931-a4ac-ecde19898bf2	ENSDARG00000037350	ENSDART00000147800	31	39.83	4HPF
31f4d1b8-c1a5-4980-9815-f95e00a1a418	ENSDARG00000037350	ENSDART00000147800	27.05	39.83	4HPF
324c6d02-b7c7-4662-93a5-fbc9cfdc9b58	ENSDARG00000037350	ENSDART00000147800	114.55	39.83	4HPF
326781b2-3d57-4aeb-aa57-74a102e9f190	ENSDARG00000037350	ENSDART00000147800	46.61	39.83	4HPF
34ee811d-3858-474a-93d4-3d9c7dd1fb27	ENSDARG00000037350	ENSDART00000130277	62.76	38.265	4HPF
34ee811d-3858-474a-93d4-3d9c7dd1fb27	ENSDARG00000037350	ENSDART00000147800	62.76	39.83	4HPF
382cdfd8-0051-4f21-be7a-967bf17641bd	ENSDARG00000037350	ENSDART00000130277	33.45	38.265	4HPF
382cdfd8-0051-4f21-be7a-967bf17641bd	ENSDARG00000037350	ENSDART00000147800	33.45	39.83	4HPF
3a1fad1f-449c-40dd-a4d3-de4c5e8b1efa	ENSDARG00000037350	ENSDART00000147800	25.41	39.83	4HPF
3a836ef2-8665-4a09-a389-d5e0b6d7b7e2	ENSDARG00000037350	ENSDART00000147800	55.27	39.83	4HPF
3bdc5eac-3f5b-4480-a83e-20e448210cef	ENSDARG00000037350	ENSDART00000147800	38.47	39.83	4HPF
3d2ab5ec-2fbb-4339-b8fa-db7d79a00478	ENSDARG00000037350	ENSDART00000147800	26.68	39.83	4HPF
3f7d14ff-359d-4344-82df-0398df2418f1	ENSDARG00000037350	ENSDART00000147800	34.68	39.83	4HPF
42167ee3-04ec-4c25-bc32-67aeb48ec81c	ENSDARG00000037350	ENSDART00000147800	30.4	39.83	4HPF
43c05829-08ee-483d-89f8-44fc0f47c4a5	ENSDARG00000037350	ENSDART00000147800	75.77	39.83	4HPF
43e1ed9f-3c15-498a-92d3-49a9fba90e27	ENSDARG00000037350	ENSDART00000147800	62.03	39.83	4HPF
4609a521-e1d9-450f-b3f2-909257ded753	ENSDARG00000037350	ENSDART00000147800	69.51	39.83	4HPF
4765c25f-5b05-47dc-a1d9-3a4ab5b75ba6	ENSDARG00000037350	ENSDART00000147800	87.58	39.83	4HPF
478ff498-5050-4dec-9dfc-c7e47ff76c47	ENSDARG00000037350	ENSDART00000147800	51.37	39.83	4HPF
47e09115-0660-4fd1-b916-4d73baa9d109	ENSDARG00000037350	ENSDART00000147800	77.17	39.83	4HPF
4a570ecb-d4bf-43f8-8e3b-94d1aa10af20	ENSDARG00000037350	ENSDART00000147800	105.71	39.83	4HPF
4a64ae52-4d20-4919-849b-00a914eb4289	ENSDARG00000037350	ENSDART00000147800	40.23	39.83	4HPF
4eb4acd3-38c2-431c-9aab-1b1e725d96cd	ENSDARG00000037350	ENSDART00000147800	10.8	39.83	4HPF
52d8db13-2972-40e5-b7d4-06df15ea5459	ENSDARG00000037350	ENSDART00000130277	5.33	38.265	4HPF
52d8db13-2972-40e5-b7d4-06df15ea5459	ENSDARG00000037350	ENSDART00000147800	5.33	39.83	4HPF
52f71c18-d69a-4504-a211-f8a47fa7b5d3	ENSDARG00000037350	ENSDART00000147800	54.9	39.83	4HPF
53b53edb-0d28-4001-a079-ce189b8da40c	ENSDARG00000037350	ENSDART00000147800	33.45	39.83	4HPF
550151d2-c4e2-46bf-8c2f-af032b639109	ENSDARG00000037350	ENSDART00000147800	31.62	39.83	4HPF
55a3363b-e51c-4058-a2fd-f61695f939a7	ENSDARG00000037350	ENSDART00000147800	78.18	39.83	4HPF
55e03d8a-bc43-4a80-b625-c2a0759f6368	ENSDARG00000037350	ENSDART00000147800	0	39.83	4HPF
55fd0d3a-fc96-465f-b007-7924a4475866	ENSDARG00000037350	ENSDART00000130277	55.7	38.265	4HPF
5803d426-1440-4396-8134-56628c77e423	ENSDARG00000037350	ENSDART00000147800	103.96	39.83	4HPF
5a880dec-c703-483c-9f50-28cc3fe2e241	ENSDARG00000037350	ENSDART00000147800	80.84	39.83	4HPF
5b979cce-21ec-4a11-8de3-d71c401b74c3	ENSDARG00000037350	ENSDART00000147800	63.88	39.83	4HPF
5bde38d3-01e8-4342-a4d2-4c92aca50a7e	ENSDARG00000037350	ENSDART00000147800	20.06	39.83	4HPF
5d31e7d7-6261-417e-a3ff-f7e662c31616	ENSDARG00000037350	ENSDART00000147800	13.89	39.83	4HPF
608a99dc-147b-4d0e-a39a-480f71fd4e9e	ENSDARG00000037350	ENSDART00000147800	39.83	39.83	4HPF
60d8d5f8-a014-487a-9715-214ddcf2f6cf	ENSDARG00000037350	ENSDART00000147800	70.96	39.83	4HPF
633bbe62-c5c1-49d9-958b-62e4a87a1f11	ENSDARG00000037350	ENSDART00000147800	111.6	39.83	4HPF
633bbe62-c5c1-49d9-958b-62e4a87a1f11	ENSDARG00000037350	ENSDART00000130277	111.6	38.265	4HPF
63468749-0892-4a77-862b-44274555beed	ENSDARG00000037350	ENSDART00000147800	0	39.83	4HPF
64630b77-5758-473e-b754-04e096b359fd	ENSDARG00000037350	ENSDART00000147800	53.48	39.83	4HPF
6616195b-5292-4ec0-8454-26ed7db069e7	ENSDARG00000037350	ENSDART00000147800	40.86	39.83	4HPF
664338cb-f359-43ea-aaf5-3c0fb5a382a0	ENSDARG00000037350	ENSDART00000147800	24.64	39.83	4HPF
66d573bd-d689-4968-b030-a21f4787c019	ENSDARG00000037350	ENSDART00000130277	38.6	38.265	4HPF
66d573bd-d689-4968-b030-a21f4787c019	ENSDARG00000037350	ENSDART00000147800	38.6	39.83	4HPF
6847783e-a6eb-43cc-b3c2-e6f32e919477	ENSDARG00000037350	ENSDART00000147800	13.23	39.83	4HPF
6c422113-a0d5-4d7a-b7ad-7e2bf3feb037	ENSDARG00000037350	ENSDART00000147800	0	39.83	4HPF
6e799833-597b-468f-b7b4-a16dd132e7a9	ENSDARG00000037350	ENSDART00000147800	60.14	39.83	4HPF
6e85fe22-5c7a-44b4-aa94-55d93bc7aefa	ENSDARG00000037350	ENSDART00000147800	50.58	39.83	4HPF
6fbe1a8e-a95c-4fb6-80aa-83192fd0d7c0	ENSDARG00000037350	ENSDART00000147800	54.99	39.83	4HPF
70eea86c-f5e3-43bf-b183-b42536d81885	ENSDARG00000037350	ENSDART00000147800	27.86	39.83	4HPF
73203b40-bba3-45c9-a138-c206ca98a483	ENSDARG00000037350	ENSDART00000130277	25.62	38.265	4HPF
75061dee-ca97-4031-a1df-cab907f30d77	ENSDARG00000037350	ENSDART00000147800	49.21	39.83	4HPF
76edaf8e-b769-41ea-a2b2-4e5e9e611b7b	ENSDARG00000037350	ENSDART00000147800	58.5	39.83	4HPF
770e9a9a-879d-40e5-9339-818077d7ad84	ENSDARG00000037350	ENSDART00000130277	32.57	38.265	4HPF
770e9a9a-879d-40e5-9339-818077d7ad84	ENSDARG00000037350	ENSDART00000147800	32.57	39.83	4HPF
77afc465-fd57-4155-8ef2-6ef6a5500e8f	ENSDARG00000037350	ENSDART00000147800	48.19	39.83	4HPF
77c2cef2-e19f-4733-ad40-bbe5c70424a7	ENSDARG00000037350	ENSDART00000147800	15.67	39.83	4HPF
791d476b-200e-440a-8c33-aeed6323407e	ENSDARG00000037350	ENSDART00000147800	98.38	39.83	4HPF
7a058f44-2e1f-49f7-9aa3-87302dee9160	ENSDARG00000037350	ENSDART00000147800	46.64	39.83	4HPF
7e5e55ac-7b18-4356-bc1b-1d4e46c871b8	ENSDARG00000037350	ENSDART00000147800	93.29	39.83	4HPF
7ee5a468-f17c-4410-9665-145048a61c70	ENSDARG00000037350	ENSDART00000147800	66.41	39.83	4HPF
7f6217b4-65bb-49cb-8045-89bdd59f44af	ENSDARG00000037350	ENSDART00000147800	25.25	39.83	4HPF
8126b948-1579-49d8-aab2-e9ef92e32350	ENSDARG00000037350	ENSDART00000147800	30.31	39.83	4HPF
81a2b88b-7814-4a7d-9f53-f3678c394cea	ENSDARG00000037350	ENSDART00000147800	0	39.83	4HPF
81ae4d59-0b77-4364-a008-63b917686d0d	ENSDARG00000037350	ENSDART00000130277	34.25	38.265	4HPF
853bbc0c-e82e-439c-867e-3560c22438e5	ENSDARG00000037350	ENSDART00000130277	36.13	38.265	4HPF
898f14c9-f6e4-4cc5-a33d-754d7bc5f979	ENSDARG00000037350	ENSDART00000147800	153.4	39.83	4HPF
89ffd506-b1a1-4372-865d-78647ac6f174	ENSDARG00000037350	ENSDART00000147800	105.44	39.83	4HPF
8bde905b-fe8c-4b80-a5fc-42c793b98d60	ENSDARG00000037350	ENSDART00000147800	26.02	39.83	4HPF
8c160143-2899-41ef-ae1b-b9b180970c5c	ENSDARG00000037350	ENSDART00000147800	22.79	39.83	4HPF
8dd657e9-8d64-43f7-bbb4-389201d91d53	ENSDARG00000037350	ENSDART00000147800	68.15	39.83	4HPF
90cec1f4-a808-42c4-a0d4-e0e7a3046ff4	ENSDARG00000037350	ENSDART00000147800	13.53	39.83	4HPF
92150f23-fc20-4bc5-bd38-f2b6c1372288	ENSDARG00000037350	ENSDART00000147800	38.77	39.83	4HPF
9365bb53-4a37-440d-946c-547153807655	ENSDARG00000037350	ENSDART00000147800	17.72	39.83	4HPF
93afdc6f-dbbd-4a05-9dce-512926eee69e	ENSDARG00000037350	ENSDART00000147800	30.19	39.83	4HPF
93de90f1-c898-46a6-bf53-ca62f631152c	ENSDARG00000037350	ENSDART00000147800	46.31	39.83	4HPF
93de90f1-c898-46a6-bf53-ca62f631152c	ENSDARG00000037350	ENSDART00000130277	46.31	38.265	4HPF
9414f87a-7bc6-4521-af2d-45784d1b0e54	ENSDARG00000037350	ENSDART00000147800	0	39.83	4HPF
99ee7dee-0ff8-460e-9700-7494e4a8484f	ENSDARG00000037350	ENSDART00000147800	69.9	39.83	4HPF
9a7a7c93-b910-4079-99b6-766f59587870	ENSDARG00000037350	ENSDART00000130277	68.41	38.265	4HPF
9a7a7c93-b910-4079-99b6-766f59587870	ENSDARG00000037350	ENSDART00000147800	68.41	39.83	4HPF
9dc1f1f9-376a-46c2-9cf7-5e9343227fac	ENSDARG00000037350	ENSDART00000147800	0	39.83	4HPF
a10c2e47-97f6-4348-b3c5-263b8421cf60	ENSDARG00000037350	ENSDART00000147800	48.91	39.83	4HPF
a6829707-9869-4163-8acf-669a0a5c38c3	ENSDARG00000037350	ENSDART00000147800	45.48	39.83	4HPF
a7e0a99b-0f3c-4b0b-b8ba-28136c5d8d9b	ENSDARG00000037350	ENSDART00000147800	24.32	39.83	4HPF
a873e14c-1a80-4a08-8ad8-c465d4113b45	ENSDARG00000037350	ENSDART00000147800	50.74	39.83	4HPF
aa75f8a6-d5cf-49db-b3a8-57a6b1b2dee4	ENSDARG00000037350	ENSDART00000147800	23.2	39.83	4HPF
abe64511-bb32-4b8b-9181-7f468f933c5f	ENSDARG00000037350	ENSDART00000130277	6.12	38.265	4HPF
abe64511-bb32-4b8b-9181-7f468f933c5f	ENSDARG00000037350	ENSDART00000147800	6.12	39.83	4HPF
ad319a97-4238-4af9-9e4e-78d9770fc0d9	ENSDARG00000037350	ENSDART00000147800	82.52	39.83	4HPF
aef1c949-7358-4dbb-beda-7d893cfb2484	ENSDARG00000037350	ENSDART00000130277	57.19	38.265	4HPF
b288ed5d-cb96-4afd-ac6a-b9bd003b4878	ENSDARG00000037350	ENSDART00000147800	39.08	39.83	4HPF
b3a61631-6496-4d18-b9ec-0531c0ba82c9	ENSDARG00000037350	ENSDART00000147800	41.66	39.83	4HPF
b48a500e-29e8-4078-b934-a5d8ffb3ee11	ENSDARG00000037350	ENSDART00000147800	35.92	39.83	4HPF
b533cdfc-43c1-4c5f-a1e6-6ecb99344266	ENSDARG00000037350	ENSDART00000130277	67.48	38.265	4HPF
b61a9291-6606-463d-94c3-9ef75afd6563	ENSDARG00000037350	ENSDART00000147800	58.42	39.83	4HPF
b6b474a6-b4d8-4ae1-8c5a-e14816262600	ENSDARG00000037350	ENSDART00000147800	52.22	39.83	4HPF
b7f97a35-cd4e-4d23-90d7-5adf6fcad013	ENSDARG00000037350	ENSDART00000147800	19.77	39.83	4HPF
b9696b7a-4cfa-4d55-8c60-00e50a6e0024	ENSDARG00000037350	ENSDART00000147800	26.76	39.83	4HPF
bbb56857-3a8a-4e60-96f3-5294b29a639a	ENSDARG00000037350	ENSDART00000147800	91.36	39.83	4HPF
bd63c596-30e7-4ed9-88cf-10ab8adbca03	ENSDARG00000037350	ENSDART00000147800	83.23	39.83	4HPF
bdbf4239-7aa7-4523-b83f-77edd3b9d063	ENSDARG00000037350	ENSDART00000147800	10.45	39.83	4HPF
bdfddb3a-61e4-4495-b291-ac9cc62cae4a	ENSDARG00000037350	ENSDART00000147800	37.78	39.83	4HPF
bed07e4a-f42c-411b-bcfc-555a4a7c01c0	ENSDARG00000037350	ENSDART00000147800	4.34	39.83	4HPF
bf8283a4-9c14-4be6-a611-e6941d18774d	ENSDARG00000037350	ENSDART00000147800	45.35	39.83	4HPF
c15b7f88-85ef-4d87-b884-e9fb16b01796	ENSDARG00000037350	ENSDART00000147800	24.89	39.83	4HPF
c25f639c-93c6-4b70-8257-c9e6ec244075	ENSDARG00000037350	ENSDART00000130277	32.09	38.265	4HPF
c6ef67f8-3cb6-4573-8c9c-52010c58b6f1	ENSDARG00000037350	ENSDART00000147800	54.99	39.83	4HPF
c7df289f-e7ca-493a-b051-38c4e09f6d55	ENSDARG00000037350	ENSDART00000147800	59.83	39.83	4HPF
c89bd798-9ddf-429f-8802-6483584d3aa2	ENSDARG00000037350	ENSDART00000147800	51.8	39.83	4HPF
c8fd6cb4-2db3-4677-be3f-42d6a531261b	ENSDARG00000037350	ENSDART00000147800	40.44	39.83	4HPF
c9828525-d271-4c95-aab6-a21934d17366	ENSDARG00000037350	ENSDART00000147800	57.99	39.83	4HPF
ca5e6388-7b80-4de5-9cc5-ee9ef24abadf	ENSDARG00000037350	ENSDART00000147800	35.29	39.83	4HPF
cc526a12-698f-44ca-98f1-d43f36898f38	ENSDARG00000037350	ENSDART00000147800	46.71	39.83	4HPF
cc78729e-7a62-42cd-8792-d79874b30417	ENSDARG00000037350	ENSDART00000147800	71.55	39.83	4HPF
cf168ad1-ba54-4a46-9655-75efbfcc8a7e	ENSDARG00000037350	ENSDART00000130277	35.84	38.265	4HPF
d01cd55f-e765-4cde-86a4-70305542611c	ENSDARG00000037350	ENSDART00000147800	34.99	39.83	4HPF
d25276f2-185e-4a53-a88b-e0f5636614df	ENSDARG00000037350	ENSDART00000147800	0	39.83	4HPF
d25276f2-185e-4a53-a88b-e0f5636614df	ENSDARG00000037350	ENSDART00000130277	0	38.265	4HPF
d25adc67-c210-43f3-9dce-5928a261c5ec	ENSDARG00000037350	ENSDART00000147800	36.34	39.83	4HPF
d2aa6ac1-9f34-413a-9373-c74f25e232e2	ENSDARG00000037350	ENSDART00000147800	62.02	39.83	4HPF
d2afe9e1-3293-4a6c-bd98-1b5b7cbce6b3	ENSDARG00000037350	ENSDART00000147800	33.94	39.83	4HPF
d3aa9cc9-0879-481a-9a6e-08dcc9d95703	ENSDARG00000037350	ENSDART00000147800	0	39.83	4HPF
d4e29202-56c7-4513-ba8a-230a632a48bc	ENSDARG00000037350	ENSDART00000147800	47.99	39.83	4HPF
d8143058-bbfb-473e-b9ab-86ad5f44876c	ENSDARG00000037350	ENSDART00000147800	15.14	39.83	4HPF
d82f2f8e-e282-430a-80b7-aa7129e29dc1	ENSDARG00000037350	ENSDART00000147800	35.32	39.83	4HPF
d9b5235c-80bc-4a84-b874-807975af9f8c	ENSDARG00000037350	ENSDART00000147800	53.97	39.83	4HPF
d9cd7fb7-8449-4226-b317-831cb4eb721b	ENSDARG00000037350	ENSDART00000147800	5.62	39.83	4HPF
da1f7832-1572-422d-b1a2-ac5866ac36c0	ENSDARG00000037350	ENSDART00000130277	54.85	38.265	4HPF
da1f7832-1572-422d-b1a2-ac5866ac36c0	ENSDARG00000037350	ENSDART00000147800	54.85	39.83	4HPF
dab65cfa-f6ac-422e-bdaf-0baa43a2ec61	ENSDARG00000037350	ENSDART00000147800	50.65	39.83	4HPF
df786a39-f2a7-4cb6-94b9-92be8799f048	ENSDARG00000037350	ENSDART00000147800	29.81	39.83	4HPF
e03124c5-571a-4f79-823d-a09fa198f8cd	ENSDARG00000037350	ENSDART00000147800	0	39.83	4HPF
e0662f0e-807c-4770-895f-e096778acde4	ENSDARG00000037350	ENSDART00000130277	30.34	38.265	4HPF
e3cd29f5-8baa-4a3b-8b87-2e3994b6d1b0	ENSDARG00000037350	ENSDART00000147800	52.98	39.83	4HPF
e3e5bcf1-0e1a-40c9-b5dd-96c9af1e4757	ENSDARG00000037350	ENSDART00000147800	31.3	39.83	4HPF
e4540c43-bbc8-4cf2-9609-236a256c72d5	ENSDARG00000037350	ENSDART00000147800	27.16	39.83	4HPF
e47fac80-e3ce-4185-b7fd-a7953a1c925b	ENSDARG00000037350	ENSDART00000147800	62.16	39.83	4HPF
e499f2be-abff-436a-874c-6ae7c9a47b51	ENSDARG00000037350	ENSDART00000130277	94.27	38.265	4HPF
e7f65132-6c38-40ff-a0b0-921dde7c4912	ENSDARG00000037350	ENSDART00000147800	0	39.83	4HPF
eb36066a-3252-4e85-a182-5026eed699a7	ENSDARG00000037350	ENSDART00000147800	20.06	39.83	4HPF
ec79f243-b0e8-4eeb-9ec8-b7b5968b22a7	ENSDARG00000037350	ENSDART00000147800	59.53	39.83	4HPF
ec79f243-b0e8-4eeb-9ec8-b7b5968b22a7	ENSDARG00000037350	ENSDART00000130277	59.53	38.265	4HPF
ee54378b-3659-4a77-af00-1c82209d15bb	ENSDARG00000037350	ENSDART00000147800	40.82	39.83	4HPF
ee696062-5e04-4a04-b402-0e312ea66085	ENSDARG00000037350	ENSDART00000147800	31.8	39.83	4HPF
eea67e20-eb87-4d29-a9be-1fbe312b997c	ENSDARG00000037350	ENSDART00000147800	45.09	39.83	4HPF
eea67e20-eb87-4d29-a9be-1fbe312b997c	ENSDARG00000037350	ENSDART00000130277	45.09	38.265	4HPF
efa6b9ec-1a32-4bdc-8ec8-2c67f258e57f	ENSDARG00000037350	ENSDART00000147800	41.22	39.83	4HPF
f060ffa8-a479-4198-8458-c0a4b9dd6c5a	ENSDARG00000037350	ENSDART00000147800	57.73	39.83	4HPF
f0fd454d-5b4a-4c67-8a4a-50335dea7f8b	ENSDARG00000037350	ENSDART00000147800	30.8	39.83	4HPF
f2413dbf-9aab-466f-89f3-016043abcd17	ENSDARG00000037350	ENSDART00000130277	43.26	38.265	4HPF
f43d15d4-d0ca-4a5f-a940-58331162ea83	ENSDARG00000037350	ENSDART00000147800	76.65	39.83	4HPF
f4fa8e39-3fe4-4dfe-baf0-778ecf338802	ENSDARG00000037350	ENSDART00000147800	52.2	39.83	4HPF
f9c63d09-713a-43e0-9609-4e37be7aee61	ENSDARG00000037350	ENSDART00000147800	61.33	39.83	4HPF
fab005ea-a795-44c6-ace0-3cf28ceb3d70	ENSDARG00000037350	ENSDART00000147800	50.5	39.83	4HPF
fd912a53-0638-4afd-957b-4f09e28e76b0	ENSDARG00000037350	ENSDART00000147800	0	39.83	4HPF
febd5a95-8448-4fcf-968a-caf7877e5346	ENSDARG00000037350	ENSDART00000147800	31.78	39.83	4HPF
01d865b4-12e6-45d9-b2a7-76477b2cc6d4	ENSDARG00000037350	ENSDART00000147800	94.04	57.55	6HPF
027d86a6-ade0-4c20-94d2-636f5c73264c	ENSDARG00000037350	ENSDART00000147800	56.64	57.55	6HPF
02d51f87-0c35-47d6-9ae2-8793192296d7	ENSDARG00000037350	ENSDART00000147800	199.99	57.55	6HPF
037b6e79-814b-4125-ad47-3449546e4359	ENSDARG00000037350	ENSDART00000147800	118.79	57.55	6HPF
039a558e-b0ef-4a4c-bc12-e456da29742b	ENSDARG00000037350	ENSDART00000147800	56.76	57.55	6HPF
06a50934-2f26-4654-b05d-db437e3d53c8	ENSDARG00000037350	ENSDART00000147800	0	57.55	6HPF
06cc57bb-a486-4651-98cf-5ce8f2c24402	ENSDARG00000037350	ENSDART00000147800	40.84	57.55	6HPF
078f5a58-e098-476d-94c2-86869caf5a98	ENSDARG00000037350	ENSDART00000147800	155.53	57.55	6HPF
07bbbf5b-cf81-4270-9037-4b5e88f8865f	ENSDARG00000037350	ENSDART00000147800	59.43	57.55	6HPF
07efaf25-1a85-46a3-b172-40bb7867d440	ENSDARG00000037350	ENSDART00000147800	137.82	57.55	6HPF
0863f8df-0830-47f7-947c-9c1258332a4a	ENSDARG00000037350	ENSDART00000147800	216.66	57.55	6HPF
0881fd92-2453-4f3d-bbfb-0deef01100f4	ENSDARG00000037350	ENSDART00000147800	53.54	57.55	6HPF
08c308e5-a65f-4c14-aeb5-3541e220cc64	ENSDARG00000037350	ENSDART00000147800	42.63	57.55	6HPF
08fa53d3-4310-4c5f-8050-06026d911b60	ENSDARG00000037350	ENSDART00000147800	40.04	57.55	6HPF
095bbbf0-dfed-4ab6-a4a1-a05069be1e43	ENSDARG00000037350	ENSDART00000147800	52.57	57.55	6HPF
0a5cde9c-d71e-4450-a314-d5010ecc3cc2	ENSDARG00000037350	ENSDART00000147800	99.9	57.55	6HPF
0ae12bc5-98d8-4277-8e33-93addc933f11	ENSDARG00000037350	ENSDART00000147800	39.85	57.55	6HPF
0b317758-6a1a-4a9c-b50d-ea5dd593ec0d	ENSDARG00000037350	ENSDART00000147800	50.8	57.55	6HPF
0cd42057-b20d-4a1a-b8d1-bce1ad62240d	ENSDARG00000037350	ENSDART00000147800	53.45	57.55	6HPF
0e4a9e5c-0002-4e06-8ae1-82aede6bfb4e	ENSDARG00000037350	ENSDART00000130277	18.83	58.64	6HPF
0e4a9e5c-0002-4e06-8ae1-82aede6bfb4e	ENSDARG00000037350	ENSDART00000147800	18.83	57.55	6HPF
0ff06a2a-7beb-4b2a-a327-786719ecdc53	ENSDARG00000037350	ENSDART00000147800	41.54	57.55	6HPF
135d30df-ef71-4f6d-a06a-f1f0c27c3ba0	ENSDARG00000037350	ENSDART00000147800	132.65	57.55	6HPF
139bd503-c715-4fe0-af55-059e903ece43	ENSDARG00000037350	ENSDART00000147800	111.3	57.55	6HPF
18336ee0-c77f-41f2-90e8-d51b7f7f96c9	ENSDARG00000037350	ENSDART00000147800	68.31	57.55	6HPF
19c11209-89f4-454c-84e0-6c5b26891901	ENSDARG00000037350	ENSDART00000147800	56.37	57.55	6HPF
1ad6e16b-525a-4514-b54d-d575dd7a7fad	ENSDARG00000037350	ENSDART00000130277	45.44	58.64	6HPF
210b6ca2-aa5d-47ae-b9f6-06826b30f9b9	ENSDARG00000037350	ENSDART00000147800	38.62	57.55	6HPF
215f08ee-eeab-4500-ba6f-dda6aed7daf2	ENSDARG00000037350	ENSDART00000147800	116.07	57.55	6HPF
21c0d944-c873-42d0-af98-6bdc51659f2a	ENSDARG00000037350	ENSDART00000147800	47.69	57.55	6HPF
2483189c-847c-44a2-90e7-2a270d440aba	ENSDARG00000037350	ENSDART00000147800	67.89	57.55	6HPF
24ac27b4-3d4e-4638-ab20-e78252c9ec58	ENSDARG00000037350	ENSDART00000147800	61.25	57.55	6HPF
2667dd6e-f65b-4945-b916-bd279d6ac236	ENSDARG00000037350	ENSDART00000147800	126.1	57.55	6HPF
284e71b3-7246-4ef5-8c2e-ae1198e56630	ENSDARG00000037350	ENSDART00000147800	32.72	57.55	6HPF
2870bbf9-5c71-4c0e-ac03-a28a4037571f	ENSDARG00000037350	ENSDART00000147800	64.99	57.55	6HPF
2952cd34-ed06-46ff-9c59-654b7889c40d	ENSDARG00000037350	ENSDART00000147800	144.94	57.55	6HPF
2af2f76d-9e03-4162-9827-7ae08af5da87	ENSDARG00000037350	ENSDART00000147800	16.02	57.55	6HPF
2ee6f35f-bab1-4741-bc90-3be1b9d79c87	ENSDARG00000037350	ENSDART00000147800	51.09	57.55	6HPF
3004227f-b3f0-49d2-9878-e3315b4634b0	ENSDARG00000037350	ENSDART00000147800	177.7	57.55	6HPF
3004227f-b3f0-49d2-9878-e3315b4634b0	ENSDARG00000037350	ENSDART00000130277	177.7	58.64	6HPF
31bccd79-eed1-4702-a2a9-b9594933b51f	ENSDARG00000037350	ENSDART00000147800	67.65	57.55	6HPF
3575ebd9-0355-4533-bfd9-a7e76e59f842	ENSDARG00000037350	ENSDART00000130277	56.16	58.64	6HPF
36409723-40ae-48e2-b77a-a7b9229b0097	ENSDARG00000037350	ENSDART00000147800	102.84	57.55	6HPF
36409723-40ae-48e2-b77a-a7b9229b0097	ENSDARG00000037350	ENSDART00000130277	102.84	58.64	6HPF
373be17e-c3e4-4ff9-8d47-20a42bcceb71	ENSDARG00000037350	ENSDART00000147800	63.74	57.55	6HPF
381565f0-2e3b-4439-8c8a-d44a9f07b17d	ENSDARG00000037350	ENSDART00000147800	56.32	57.55	6HPF
39d220fd-010b-4e97-9835-9ce8aae0035e	ENSDARG00000037350	ENSDART00000147800	130.33	57.55	6HPF
3c048145-b6d8-43f3-861f-502592a2aa32	ENSDARG00000037350	ENSDART00000147800	34.31	57.55	6HPF
3c36d73b-ee7e-4303-a851-900551796f74	ENSDARG00000037350	ENSDART00000147800	126.79	57.55	6HPF
3c60c3a0-9d29-48de-8add-55453a556708	ENSDARG00000037350	ENSDART00000147800	48.42	57.55	6HPF
3d2681f2-d1c0-4085-91ae-10e39e2a7cd3	ENSDARG00000037350	ENSDART00000130277	45.11	58.64	6HPF
3db13724-7fd7-4786-a5cc-8ca7be1dcc54	ENSDARG00000037350	ENSDART00000147800	35.91	57.55	6HPF
3e1269a9-f1ff-4233-8a2d-a06bbf03c4bc	ENSDARG00000037350	ENSDART00000147800	140.89	57.55	6HPF
3fbf42d8-af18-4a45-8ef8-daf7a3716733	ENSDARG00000037350	ENSDART00000147800	44.33	57.55	6HPF
40b7b33d-977e-4ca4-ae37-006424313e45	ENSDARG00000037350	ENSDART00000147800	115.32	57.55	6HPF
40e0ccaf-1544-40fe-aa1c-a5667c96df33	ENSDARG00000037350	ENSDART00000147800	148.94	57.55	6HPF
47a74bc0-fb1f-40aa-a4c2-ea05d546d23e	ENSDARG00000037350	ENSDART00000147800	33.52	57.55	6HPF
48b4ebd8-0ce2-47e2-ab43-e60f52ae1a9b	ENSDARG00000037350	ENSDART00000147800	65.03	57.55	6HPF
4a337cf6-2348-4d10-9561-f1da8330f4b5	ENSDARG00000037350	ENSDART00000147800	109.53	57.55	6HPF
4b762595-96e0-4c4f-80fc-23ce771519aa	ENSDARG00000037350	ENSDART00000147800	76.14	57.55	6HPF
4ba645c7-a4af-42d3-8f42-7f53bc84dbc2	ENSDARG00000037350	ENSDART00000147800	40.8	57.55	6HPF
4c17da4a-64ab-4a20-b6de-e65a489ae67d	ENSDARG00000037350	ENSDART00000147800	38.69	57.55	6HPF
4c34ec89-c21e-4360-a2ed-73527864bbeb	ENSDARG00000037350	ENSDART00000147800	64.99	57.55	6HPF
4cd44cac-5339-4ed6-8b8e-ec8c018e7084	ENSDARG00000037350	ENSDART00000147800	29.5	57.55	6HPF
4e1c5d35-e9b1-4e8d-b389-44a36d85b3c4	ENSDARG00000037350	ENSDART00000147800	45.21	57.55	6HPF
4f829692-2c5b-4bda-a54a-cacd54379a38	ENSDARG00000037350	ENSDART00000147800	66.5	57.55	6HPF
50284449-602c-494d-bc12-a39e3ccea3b5	ENSDARG00000037350	ENSDART00000147800	42.8	57.55	6HPF
514dfaa4-86c3-4d15-948e-0132d952ce2b	ENSDARG00000037350	ENSDART00000147800	209.05	57.55	6HPF
52a7b8a4-cfc0-42e5-80f6-00cbf4960326	ENSDARG00000037350	ENSDART00000147800	39.86	57.55	6HPF
55e9a6a6-fda4-4b93-9ef9-d016dd838b1c	ENSDARG00000037350	ENSDART00000147800	3.95	57.55	6HPF
5b9f7736-da57-4eaf-8e74-29c16e961808	ENSDARG00000037350	ENSDART00000147800	46.13	57.55	6HPF
5cde980f-f803-4921-b0cc-41381c8495d7	ENSDARG00000037350	ENSDART00000147800	71.23	57.55	6HPF
5df489e4-fd8d-4507-986c-05ee89885596	ENSDARG00000037350	ENSDART00000147800	61.16	57.55	6HPF
5e3aa22e-98f6-4ba7-98ab-7ac8adc192d3	ENSDARG00000037350	ENSDART00000147800	66.74	57.55	6HPF
5f2b9daf-6dfd-4a76-a357-8c17b221f69e	ENSDARG00000037350	ENSDART00000147800	151.2	57.55	6HPF
61dc347b-661a-4b80-80b1-c6244f245e97	ENSDARG00000037350	ENSDART00000147800	58.34	57.55	6HPF
680b2800-7af5-44a9-a474-2b6d1bcbe5db	ENSDARG00000037350	ENSDART00000147800	162.08	57.55	6HPF
6ab9f1d5-acf7-4074-88cc-4a3a51591e7c	ENSDARG00000037350	ENSDART00000147800	0	57.55	6HPF
6ce1c149-bd7b-4ced-aa2c-a46a26d6a1cf	ENSDARG00000037350	ENSDART00000147800	40.29	57.55	6HPF
6ee675e3-77ef-4834-874a-4e567a68a3f1	ENSDARG00000037350	ENSDART00000147800	21.82	57.55	6HPF
6f421338-fc4a-4e84-9ace-51fe94e75f1f	ENSDARG00000037350	ENSDART00000147800	56.08	57.55	6HPF
6ffadfa1-2ec9-45d7-be70-cae5a4efcac9	ENSDARG00000037350	ENSDART00000147800	90.91	57.55	6HPF
6ffadfa1-2ec9-45d7-be70-cae5a4efcac9	ENSDARG00000037350	ENSDART00000130277	90.91	58.64	6HPF
700a2a3f-6a1e-4ded-a5d5-cea6f90662f3	ENSDARG00000037350	ENSDART00000147800	159.4	57.55	6HPF
70502cd8-be3f-46c0-b5b0-ddb73d6555c4	ENSDARG00000037350	ENSDART00000147800	60.77	57.55	6HPF
70b5c7da-50f2-4610-b4b1-3accdca48a00	ENSDARG00000037350	ENSDART00000147800	39.9	57.55	6HPF
731641aa-36bf-4f0c-aa23-3b709b41cc7c	ENSDARG00000037350	ENSDART00000147800	95.04	57.55	6HPF
74bb06b0-bf2d-4bad-9c8b-956187dbc191	ENSDARG00000037350	ENSDART00000147800	116.1	57.55	6HPF
75b593b9-3199-4931-b55c-8b9eb4754788	ENSDARG00000037350	ENSDART00000147800	123.71	57.55	6HPF
77e18039-472c-4474-8fed-1c8d47b21092	ENSDARG00000037350	ENSDART00000147800	22.45	57.55	6HPF
78b4fcad-fe3e-4814-b400-ca68c70bb6df	ENSDARG00000037350	ENSDART00000147800	62.74	57.55	6HPF
795266a3-821d-4b11-baaa-4814f1d04759	ENSDARG00000037350	ENSDART00000147800	55.85	57.55	6HPF
7abbe047-40f3-406c-93b7-a8860591b050	ENSDARG00000037350	ENSDART00000147800	29.89	57.55	6HPF
7d555dc6-2a59-4631-89fe-810bf26c4313	ENSDARG00000037350	ENSDART00000130277	58.64	58.64	6HPF
7d555dc6-2a59-4631-89fe-810bf26c4313	ENSDARG00000037350	ENSDART00000147800	58.64	57.55	6HPF
7ffedfcb-47bb-4ed6-939d-043b54ca194b	ENSDARG00000037350	ENSDART00000130277	48.95	58.64	6HPF
80020d6c-85f8-4c13-8ab4-4cfb30f7ee84	ENSDARG00000037350	ENSDART00000147800	40.03	57.55	6HPF
8160b271-2d0e-4937-b02b-ef75f1b7e5f9	ENSDARG00000037350	ENSDART00000147800	16.84	57.55	6HPF
81d0a986-5e5b-4ea4-98a2-5b4274a32dd2	ENSDARG00000037350	ENSDART00000147800	125.72	57.55	6HPF
81fa34af-050e-4e0c-80a8-ad0629ec7836	ENSDARG00000037350	ENSDART00000130277	24.18	58.64	6HPF
81fa34af-050e-4e0c-80a8-ad0629ec7836	ENSDARG00000037350	ENSDART00000147800	24.18	57.55	6HPF
8257c970-5763-49c3-a56e-24b664cb1dc0	ENSDARG00000037350	ENSDART00000147800	145.18	57.55	6HPF
82ef3885-775d-4101-b6e3-8e00aacbd83f	ENSDARG00000037350	ENSDART00000147800	64.93	57.55	6HPF
83068ed7-9c43-40cc-b9d1-9c2283952c95	ENSDARG00000037350	ENSDART00000147800	32.19	57.55	6HPF
83681d64-9b3a-4a5f-a9f6-4932ffd1b73a	ENSDARG00000037350	ENSDART00000147800	33.1	57.55	6HPF
84c21600-d33c-4b8c-974a-38a6448040f9	ENSDARG00000037350	ENSDART00000147800	95.08	57.55	6HPF
85aaa5d1-4b68-42ac-b916-9a24c1f7eff0	ENSDARG00000037350	ENSDART00000147800	35.7	57.55	6HPF
85f56ed9-a0e9-42b7-9146-7da4e1a3073e	ENSDARG00000037350	ENSDART00000147800	194	57.55	6HPF
86a5da94-62c6-4ddf-a693-1d7d0b7c625d	ENSDARG00000037350	ENSDART00000147800	114.96	57.55	6HPF
86cf7dd5-401a-43d3-9bbc-28e49b367bb5	ENSDARG00000037350	ENSDART00000147800	48.36	57.55	6HPF
88e8e7c6-77f0-443f-833d-a26d34d01f4b	ENSDARG00000037350	ENSDART00000147800	33.52	57.55	6HPF
8a4f44a8-599d-4037-afc9-17efe71c9e15	ENSDARG00000037350	ENSDART00000130277	135.24	58.64	6HPF
8a4f44a8-599d-4037-afc9-17efe71c9e15	ENSDARG00000037350	ENSDART00000147800	135.24	57.55	6HPF
8a54f831-96ec-4197-a268-57a3bb818634	ENSDARG00000037350	ENSDART00000147800	56.6	57.55	6HPF
8ac5fb03-a474-4ea0-bf91-316e54c9f31d	ENSDARG00000037350	ENSDART00000147800	149.81	57.55	6HPF
8ad88753-de06-45fe-9617-7f80bca8a5a9	ENSDARG00000037350	ENSDART00000147800	43.42	57.55	6HPF
8b2013a2-5e7d-4891-b1d7-33b708b4aa9a	ENSDARG00000037350	ENSDART00000147800	70.24	57.55	6HPF
8b68d72d-446f-4a36-a206-fcd3725c640f	ENSDARG00000037350	ENSDART00000147800	169	57.55	6HPF
8cd1eca3-3367-4714-84c2-c85369b7df6f	ENSDARG00000037350	ENSDART00000147800	45.22	57.55	6HPF
8dc2f886-b45c-419d-b003-fc11f70bb0a3	ENSDARG00000037350	ENSDART00000147800	133.02	57.55	6HPF
8e2e1136-a282-479c-b35d-b8b60f7ebc02	ENSDARG00000037350	ENSDART00000147800	33.95	57.55	6HPF
916ae10e-095a-4cc8-87d2-b271fcc73f36	ENSDARG00000037350	ENSDART00000147800	59.87	57.55	6HPF
919e9234-0494-47d6-8225-f049db76c7b7	ENSDARG00000037350	ENSDART00000147800	34.53	57.55	6HPF
91a4198c-af61-4b71-ac52-a2a3e0ee1872	ENSDARG00000037350	ENSDART00000147800	149.8	57.55	6HPF
92323162-e2b5-4d69-9212-39ba57b791b1	ENSDARG00000037350	ENSDART00000147800	31.04	57.55	6HPF
92b9f66b-b7d4-4f2c-9847-c73f0a4a1f53	ENSDARG00000037350	ENSDART00000147800	28.65	57.55	6HPF
94701afa-c3a5-4d8a-a9f9-92b4ce4f782d	ENSDARG00000037350	ENSDART00000147800	0	57.55	6HPF
94c5b294-b538-4bec-bc5a-7b513ee5c506	ENSDARG00000037350	ENSDART00000147800	151.72	57.55	6HPF
94ece90c-984c-4a9d-8399-50037ea6c4bb	ENSDARG00000037350	ENSDART00000147800	42.41	57.55	6HPF
94ece90c-984c-4a9d-8399-50037ea6c4bb	ENSDARG00000037350	ENSDART00000130277	42.41	58.64	6HPF
950f1691-939f-4d88-9596-fba9e1480214	ENSDARG00000037350	ENSDART00000147800	40.48	57.55	6HPF
96531526-cec1-4567-998d-9bb8c5c15ac7	ENSDARG00000037350	ENSDART00000147800	50.52	57.55	6HPF
9700b2c5-eb4e-4d89-b724-b310fc10e987	ENSDARG00000037350	ENSDART00000147800	127.61	57.55	6HPF
9700c82b-2727-445c-a625-6fecb0543bfd	ENSDARG00000037350	ENSDART00000147800	46.8	57.55	6HPF
98a279f8-d465-4afe-a809-618ce4f30fa6	ENSDARG00000037350	ENSDART00000147800	170.63	57.55	6HPF
999d1fc3-f7e1-42a8-a7a6-f1fe20266129	ENSDARG00000037350	ENSDART00000147800	67.33	57.55	6HPF
9aed5de9-a412-4a57-8666-b3ce97492696	ENSDARG00000037350	ENSDART00000147800	118.64	57.55	6HPF
9be4c880-4c90-4a82-a4a8-4199ac9dc07a	ENSDARG00000037350	ENSDART00000147800	48.7	57.55	6HPF
9bfa3f4c-5563-45c4-9dbe-a760b234ef9b	ENSDARG00000037350	ENSDART00000147800	30.89	57.55	6HPF
9d193cfc-f109-4e0d-a751-d0043e2556d2	ENSDARG00000037350	ENSDART00000147800	117.67	57.55	6HPF
9e4fbb11-34f3-489e-ada8-6227df9bf14c	ENSDARG00000037350	ENSDART00000147800	31.18	57.55	6HPF
9e4fbb11-34f3-489e-ada8-6227df9bf14c	ENSDARG00000037350	ENSDART00000130277	31.18	58.64	6HPF
9fe268fe-fece-4ae9-9aa2-50b17157f610	ENSDARG00000037350	ENSDART00000147800	19.24	57.55	6HPF
a1e60ae9-cb4e-4a32-b264-66eb98f9063d	ENSDARG00000037350	ENSDART00000147800	116.08	57.55	6HPF
a37d16a0-ee4b-456a-aa6e-a8c7a723b86c	ENSDARG00000037350	ENSDART00000130277	57.67	58.64	6HPF
a3ca1c0e-7c89-4299-8b99-6978d6c0202f	ENSDARG00000037350	ENSDART00000130277	125.34	58.64	6HPF
a5426e4a-22f0-4cfd-82d7-47a9e6565de7	ENSDARG00000037350	ENSDART00000147800	170.45	57.55	6HPF
a58ce650-e633-47d0-a139-dfc236810b90	ENSDARG00000037350	ENSDART00000147800	115.75	57.55	6HPF
a690258e-e129-4cd3-a945-a0fce36b9c68	ENSDARG00000037350	ENSDART00000147800	33.87	57.55	6HPF
a6a347f8-e05b-4d81-81b0-99e5a8828a0e	ENSDARG00000037350	ENSDART00000147800	72.53	57.55	6HPF
a6e177a9-0834-479f-ac30-affca3baa14e	ENSDARG00000037350	ENSDART00000147800	40.35	57.55	6HPF
a95616e6-873a-4b7c-8177-a6d79e79c919	ENSDARG00000037350	ENSDART00000147800	82.42	57.55	6HPF
a95616e6-873a-4b7c-8177-a6d79e79c919	ENSDARG00000037350	ENSDART00000130277	82.42	58.64	6HPF
aa9732ab-fd96-4818-9036-518556e240d5	ENSDARG00000037350	ENSDART00000147800	23.27	57.55	6HPF
ab50284e-b014-42da-8f71-33d918234d9f	ENSDARG00000037350	ENSDART00000147800	45.46	57.55	6HPF
b0c8125a-3b58-4a90-b6a6-4e8162eaeb0e	ENSDARG00000037350	ENSDART00000147800	117.08	57.55	6HPF
b13771a8-daa8-4ce1-b97f-8ccdf43cdcd1	ENSDARG00000037350	ENSDART00000147800	38.05	57.55	6HPF
b1b8451e-7370-40be-8733-241253b2913a	ENSDARG00000037350	ENSDART00000147800	48.71	57.55	6HPF
b1fefff9-49f1-4a8d-9411-6f6bb63288ed	ENSDARG00000037350	ENSDART00000130277	39.39	58.64	6HPF
b31f486c-381d-4bd2-9bae-7cb593864c29	ENSDARG00000037350	ENSDART00000147800	84.32	57.55	6HPF
b3493978-2fd7-4944-877a-a9f0b91621b4	ENSDARG00000037350	ENSDART00000147800	70.12	57.55	6HPF
b48a351b-45e7-46d4-94d0-018c2795cab2	ENSDARG00000037350	ENSDART00000147800	11.92	57.55	6HPF
baca9eb1-1bb1-40a1-88ff-1a3c8ea757a5	ENSDARG00000037350	ENSDART00000147800	52.14	57.55	6HPF
bbecfb24-44d2-4464-bf30-137212a49bb7	ENSDARG00000037350	ENSDART00000130277	86.4	58.64	6HPF
bbef4cdc-3fdb-47c1-b39b-cfdde27e8412	ENSDARG00000037350	ENSDART00000147800	44.26	57.55	6HPF
bc6c1ef0-1f37-4e35-a469-b505f64357cf	ENSDARG00000037350	ENSDART00000147800	91.13	57.55	6HPF
bc91cbaf-e3b8-4380-b6b3-13ca1f14cfba	ENSDARG00000037350	ENSDART00000147800	112.45	57.55	6HPF
be1fbc3f-0cd0-41c1-9286-99949eb28dd4	ENSDARG00000037350	ENSDART00000130277	53.03	58.64	6HPF
be1fbc3f-0cd0-41c1-9286-99949eb28dd4	ENSDARG00000037350	ENSDART00000147800	53.03	57.55	6HPF
bf44b978-f219-493c-a81c-b734e4c8b74e	ENSDARG00000037350	ENSDART00000130277	26.28	58.64	6HPF
bf704d85-61c3-4b1f-82e9-8a6977bc7f2b	ENSDARG00000037350	ENSDART00000147800	24.75	57.55	6HPF
c2054981-98da-48ac-988c-776775d696dc	ENSDARG00000037350	ENSDART00000147800	106.07	57.55	6HPF
c32dcc45-e67b-44cc-b155-9d70ccc765a1	ENSDARG00000037350	ENSDART00000147800	45.81	57.55	6HPF
c3b59782-a0d5-43cd-8a7a-a78d5182b0a4	ENSDARG00000037350	ENSDART00000147800	70.77	57.55	6HPF
c68ccb12-653a-4b4a-8412-ebb4fad21bd8	ENSDARG00000037350	ENSDART00000147800	28.86	57.55	6HPF
c77e9686-fabe-49ec-9f94-e5a970bcaf6d	ENSDARG00000037350	ENSDART00000147800	152.11	57.55	6HPF
c8e89f0f-78eb-4a9c-bb78-c687eb8db8e5	ENSDARG00000037350	ENSDART00000147800	58.67	57.55	6HPF
c98bacba-4cc0-460c-9231-4f1792c26673	ENSDARG00000037350	ENSDART00000147800	61.71	57.55	6HPF
caf9814e-32d8-49f2-b95d-a609cb9d7b53	ENSDARG00000037350	ENSDART00000147800	77.92	57.55	6HPF
cb7b54e6-c000-481c-b6e5-225491259d20	ENSDARG00000037350	ENSDART00000147800	153.12	57.55	6HPF
cbab9bc0-741d-44b7-bd8e-bbfc693af7c7	ENSDARG00000037350	ENSDART00000130277	57.86	58.64	6HPF
cdf59d61-2842-437b-a339-68492a6447e6	ENSDARG00000037350	ENSDART00000147800	68.61	57.55	6HPF
ce7d0ff1-103e-466e-8720-d2b4cc825eb3	ENSDARG00000037350	ENSDART00000147800	152.37	57.55	6HPF
cf51348c-c0f7-4602-9246-ad7f91790207	ENSDARG00000037350	ENSDART00000147800	75.58	57.55	6HPF
d05657a9-f40c-4b91-b5d5-0933b992954e	ENSDARG00000037350	ENSDART00000147800	10.29	57.55	6HPF
d206d730-3cad-4569-8259-aba1c490d58d	ENSDARG00000037350	ENSDART00000147800	32.53	57.55	6HPF
d26d6b0f-ee05-4ba7-877e-3dd48980cfe1	ENSDARG00000037350	ENSDART00000147800	37.62	57.55	6HPF
d6547790-e37e-4fc6-a186-769f8d735cc6	ENSDARG00000037350	ENSDART00000147800	79.92	57.55	6HPF
d94bbf3b-077e-4b3f-85a1-357632e4e547	ENSDARG00000037350	ENSDART00000147800	26.73	57.55	6HPF
da282bd0-0acb-4c5f-b919-836a7927c775	ENSDARG00000037350	ENSDART00000147800	87.64	57.55	6HPF
dbedc57f-09bd-444c-8c9b-73d6f49da7f4	ENSDARG00000037350	ENSDART00000147800	0	57.55	6HPF
dc609e82-7c7b-4de6-88df-237b57a894f0	ENSDARG00000037350	ENSDART00000147800	113.27	57.55	6HPF
dd227d38-ca7e-4806-b72c-c298fb289051	ENSDARG00000037350	ENSDART00000147800	160.67	57.55	6HPF
dd23d56a-5265-4835-a9a0-6230f458d26d	ENSDARG00000037350	ENSDART00000147800	37.26	57.55	6HPF
dd4d10ae-faed-4fed-8804-663466a7230c	ENSDARG00000037350	ENSDART00000147800	28.6	57.55	6HPF
de6e59b8-1008-4c8a-b8d9-e6373e056905	ENSDARG00000037350	ENSDART00000147800	49.03	57.55	6HPF
ded3a369-5a08-4c63-8937-1fc3bbbe998f	ENSDARG00000037350	ENSDART00000147800	20.8	57.55	6HPF
e52ab363-ded8-420a-9995-007b52ebeb72	ENSDARG00000037350	ENSDART00000147800	48.54	57.55	6HPF
e5417e19-3e7f-42a0-9020-492a50248b54	ENSDARG00000037350	ENSDART00000147800	7.69	57.55	6HPF
e5880790-d401-468b-90d7-454fc389cb1c	ENSDARG00000037350	ENSDART00000147800	133.18	57.55	6HPF
e5880790-d401-468b-90d7-454fc389cb1c	ENSDARG00000037350	ENSDART00000130277	133.18	58.64	6HPF
e61f26ce-848b-4ad3-86a6-838e67cb6326	ENSDARG00000037350	ENSDART00000147800	45.26	57.55	6HPF
e6f9adfc-6d44-4544-9bee-ff5d01d683a8	ENSDARG00000037350	ENSDART00000147800	178.94	57.55	6HPF
e74c6392-42bf-44cf-a965-b3d7620de46a	ENSDARG00000037350	ENSDART00000147800	51.24	57.55	6HPF
e75472c4-6393-4a41-bc72-c180a3caaa38	ENSDARG00000037350	ENSDART00000147800	40.78	57.55	6HPF
ea90c4d0-1c70-4b8d-8bcc-58705925b41d	ENSDARG00000037350	ENSDART00000147800	0	57.55	6HPF
eb9bc596-3915-4e03-a03a-944e4650e3b6	ENSDARG00000037350	ENSDART00000130277	78.68	58.64	6HPF
ec71d036-df4d-4a88-b667-39ace2b01f4d	ENSDARG00000037350	ENSDART00000130277	102.25	58.64	6HPF
ec7942f2-f9f3-484b-a2da-f2a9f6f91252	ENSDARG00000037350	ENSDART00000147800	150.79	57.55	6HPF
ecc21bd1-7c3f-4011-8c13-3cbe598859b2	ENSDARG00000037350	ENSDART00000147800	167.94	57.55	6HPF
eceea04a-0fec-4b23-8cc0-0fb2108f56f9	ENSDARG00000037350	ENSDART00000147800	167.16	57.55	6HPF
ee220c0c-dd52-492c-95cb-c1f23571c0df	ENSDARG00000037350	ENSDART00000147800	17.92	57.55	6HPF
f009970d-1352-4b88-afbb-4b8a645c2e81	ENSDARG00000037350	ENSDART00000147800	40.56	57.55	6HPF
f0da1a1f-f969-40ab-9a9e-52649c3e7a94	ENSDARG00000037350	ENSDART00000147800	38.55	57.55	6HPF
f178c57d-5747-4040-8b77-f6eda013a564	ENSDARG00000037350	ENSDART00000147800	31.44	57.55	6HPF
f472d80c-7993-4178-9b6c-1d0417460e9e	ENSDARG00000037350	ENSDART00000130277	73.98	58.64	6HPF
f472d80c-7993-4178-9b6c-1d0417460e9e	ENSDARG00000037350	ENSDART00000147800	73.98	57.55	6HPF
f4c766bb-5998-4ac5-bd3f-ae6d8342d38c	ENSDARG00000037350	ENSDART00000147800	95.1	57.55	6HPF
f5439136-19f7-4fb7-b12f-3f65121e8b3b	ENSDARG00000037350	ENSDART00000147800	19.4	57.55	6HPF
f6ef33c0-d083-4ea4-baf4-1ee27a0a5e0e	ENSDARG00000037350	ENSDART00000147800	142.27	57.55	6HPF
f8e862d9-10b2-4202-a157-0b25e090f688	ENSDARG00000037350	ENSDART00000147800	136.34	57.55	6HPF
fa2c0902-87c5-4d73-b555-344d1f0c0a17	ENSDARG00000037350	ENSDART00000147800	44.91	57.55	6HPF
fafc845d-4516-454b-8796-202744bacf6a	ENSDARG00000037350	ENSDART00000147800	53.12	57.55	6HPF
fbc8a4bf-a429-4fe7-96c4-1d00da7b5904	ENSDARG00000037350	ENSDART00000147800	73.08	57.55	6HPF
fc4108e5-fd5c-4593-b77b-0093f5943359	ENSDARG00000037350	ENSDART00000147800	165.28	57.55	6HPF
fc4108e5-fd5c-4593-b77b-0093f5943359	ENSDARG00000037350	ENSDART00000130277	165.28	58.64	6HPF
fcfde460-2ec6-480f-b9bf-660e0ea17ebc	ENSDARG00000037350	ENSDART00000130277	169.82	58.64	6HPF
002a6ae7-227b-4289-a979-a043576069d4	ENSDARG00000038068	ENSDART00000145420	96.58	104.07	2HPF
00d003e7-d989-49c3-aff6-221f0890f2cd	ENSDARG00000038068	ENSDART00000145420	83.72	104.07	2HPF
00f61489-da7b-4967-82c5-037476ab23b5	ENSDARG00000038068	ENSDART00000145420	153.35	104.07	2HPF
01f065e8-2882-4159-8564-54d339575ac6	ENSDARG00000038068	ENSDART00000145420	0	104.07	2HPF
06b26272-2855-433c-a108-a87a7e9e1659	ENSDARG00000038068	ENSDART00000145420	97.05	104.07	2HPF
093964ad-8f6b-4f4a-97a4-a275967a565f	ENSDARG00000038068	ENSDART00000055492	125.9	98.105	2HPF
09dfa66a-1452-49f3-8eb1-a8ae011bab5f	ENSDARG00000038068	ENSDART00000055492	125.89	98.105	2HPF
09f6e238-2e68-41c2-9f2f-fa49ac5ed73d	ENSDARG00000038068	ENSDART00000145420	102.58	104.07	2HPF
0ed62d17-bbc8-4a36-b119-c9df877bfd97	ENSDARG00000038068	ENSDART00000145420	77.41	104.07	2HPF
119a1bd7-c2c0-4a7c-a2de-a72482ce2405	ENSDARG00000038068	ENSDART00000145420	128.98	104.07	2HPF
11ed3d7f-502e-4d79-a627-97d95870b1b7	ENSDARG00000038068	ENSDART00000145420	73.75	104.07	2HPF
144cfa36-a8da-4b56-b6d6-33ab49c5218e	ENSDARG00000038068	ENSDART00000145420	128.1	104.07	2HPF
146b0363-f39a-438f-a830-1aa632a1fe91	ENSDARG00000038068	ENSDART00000145420	86.43	104.07	2HPF
14ba4295-0020-4ac7-8be2-846363480035	ENSDARG00000038068	ENSDART00000145420	57.87	104.07	2HPF
1a493401-db8d-412f-9162-7286d57948a3	ENSDARG00000038068	ENSDART00000145420	120.14	104.07	2HPF
1ae1e0f8-1516-4c76-87b3-64cce5649907	ENSDARG00000038068	ENSDART00000145420	89.51	104.07	2HPF
1b5fa2a8-7184-4db3-9396-7c8508459a4e	ENSDARG00000038068	ENSDART00000145420	149.69	104.07	2HPF
1b7ddd8c-7bb1-4015-9c40-7a54c50f15e3	ENSDARG00000038068	ENSDART00000145420	88	104.07	2HPF
20fea32d-afff-40f4-82b2-e2ced76e0d36	ENSDARG00000038068	ENSDART00000145420	90.82	104.07	2HPF
2127ffee-01f4-4521-b943-47ab033281ff	ENSDARG00000038068	ENSDART00000145420	13.2	104.07	2HPF
229c5ae4-b3e0-43c5-82b6-33f8f53ce36a	ENSDARG00000038068	ENSDART00000055492	157.24	98.105	2HPF
2346e693-91f6-4d42-acc6-5db0d54be906	ENSDARG00000038068	ENSDART00000145420	60.95	104.07	2HPF
25d358c3-3266-4419-8027-305d27af9a5d	ENSDARG00000038068	ENSDART00000055492	108.83	98.105	2HPF
26464e47-5f09-4d2e-8f40-a6cd5e82017e	ENSDARG00000038068	ENSDART00000145420	116.86	104.07	2HPF
26e671dd-49bf-43df-aae4-01f31f6841d3	ENSDARG00000038068	ENSDART00000145420	0	104.07	2HPF
292db643-d1bb-4fc4-b42b-c324943d6d4c	ENSDARG00000038068	ENSDART00000145420	140.39	104.07	2HPF
29d68129-7c5b-4450-a9a8-054caeece9ce	ENSDARG00000038068	ENSDART00000145420	113.93	104.07	2HPF
2b9c4229-e759-4c42-b98e-2210dcec5e3f	ENSDARG00000038068	ENSDART00000145420	72.76	104.07	2HPF
2d66e40f-815e-4d3c-ab5c-78859099bc21	ENSDARG00000038068	ENSDART00000145420	144.87	104.07	2HPF
2faaf5d1-42c1-4d84-812d-a86dd0b9d67e	ENSDARG00000038068	ENSDART00000145420	116.68	104.07	2HPF
3081c095-d479-421e-a74f-a004c3dff3f0	ENSDARG00000038068	ENSDART00000163782	0	81.8	2HPF
31517373-fe8f-4e6f-a96f-0f370ff972fd	ENSDARG00000038068	ENSDART00000145420	52.56	104.07	2HPF
31746825-7baa-4156-9fd4-e5b131ad3ab7	ENSDARG00000038068	ENSDART00000145420	88.22	104.07	2HPF
32195ec8-d172-4f72-ac20-17d7a3454343	ENSDARG00000038068	ENSDART00000145420	115.76	104.07	2HPF
348e066b-8ba4-44b7-942d-03d26295ebab	ENSDARG00000038068	ENSDART00000163782	93.35	81.8	2HPF
348e066b-8ba4-44b7-942d-03d26295ebab	ENSDARG00000038068	ENSDART00000145420	93.35	104.07	2HPF
35589231-74b8-44b4-b961-706e09b4e553	ENSDARG00000038068	ENSDART00000055492	98.7	98.105	2HPF
3588a418-0105-4dca-8000-4040afb37e9e	ENSDARG00000038068	ENSDART00000055492	146.31	98.105	2HPF
36cc5ee7-3c8d-4025-bdd5-8477fad2c1a8	ENSDARG00000038068	ENSDART00000055492	83.45	98.105	2HPF
36eb47e6-217e-45e1-ab5d-811dd51206b5	ENSDARG00000038068	ENSDART00000145420	114.77	104.07	2HPF
36fda6f9-8e73-4421-8bfc-e3ecdf49734e	ENSDARG00000038068	ENSDART00000145420	141.23	104.07	2HPF
3a03b102-7ab7-4953-82d3-2ebcca63f90f	ENSDARG00000038068	ENSDART00000145420	92.18	104.07	2HPF
3ae57cf1-1a86-4331-9495-19bfcc6090a1	ENSDARG00000038068	ENSDART00000145420	87.14	104.07	2HPF
3bfb65b2-767d-4124-b953-5972cb029676	ENSDARG00000038068	ENSDART00000145420	2.98	104.07	2HPF
3cd5163a-fa94-481f-afa4-65f56e5d6283	ENSDARG00000038068	ENSDART00000163782	0	81.8	2HPF
3cd5163a-fa94-481f-afa4-65f56e5d6283	ENSDARG00000038068	ENSDART00000145420	0	104.07	2HPF
3cd5163a-fa94-481f-afa4-65f56e5d6283	ENSDARG00000038068	ENSDART00000055492	0	98.105	2HPF
420cdae1-6866-48a3-8aa8-7b745c8c7386	ENSDARG00000038068	ENSDART00000145420	118.91	104.07	2HPF
42b4cb04-262c-42a7-b11e-766241aea0ad	ENSDARG00000038068	ENSDART00000145420	79.61	104.07	2HPF
4300ea9b-162e-4f2c-8911-0f52cc115a12	ENSDARG00000038068	ENSDART00000145420	102.41	104.07	2HPF
463458b8-4ae9-493b-8c7e-4fb56b7b8f76	ENSDARG00000038068	ENSDART00000055492	180.32	98.105	2HPF
4a9bcf4b-1d30-4954-b041-12eeb4112ed5	ENSDARG00000038068	ENSDART00000145420	121.26	104.07	2HPF
4af85934-e5d2-4223-9d17-0a759340a867	ENSDARG00000038068	ENSDART00000145420	55.08	104.07	2HPF
4c2dc33c-c8be-4cb8-8a1f-a86d2fa936cb	ENSDARG00000038068	ENSDART00000145420	95.89	104.07	2HPF
4e1815f4-06f1-42f9-90c9-2391d7ccaa70	ENSDARG00000038068	ENSDART00000145420	124.06	104.07	2HPF
4e2614ee-bbac-4542-9376-1af83dbcc0d3	ENSDARG00000038068	ENSDART00000145420	139.53	104.07	2HPF
4e8488c7-0e9a-4637-bf62-9c1d41755c08	ENSDARG00000038068	ENSDART00000145420	104.04	104.07	2HPF
4eaf75b7-9e69-49ae-b4f1-1c393fb1e95f	ENSDARG00000038068	ENSDART00000145420	150.19	104.07	2HPF
4f32377b-05af-4995-ba25-83c61582e583	ENSDARG00000038068	ENSDART00000145420	121.91	104.07	2HPF
50f7635c-1018-404a-be40-8a47b9d50ed8	ENSDARG00000038068	ENSDART00000145420	104.1	104.07	2HPF
53198376-bf18-4a8c-9fd5-fd6393c7b389	ENSDARG00000038068	ENSDART00000145420	53.47	104.07	2HPF
54e5a9c2-847c-4c54-99ff-8ae082c6024f	ENSDARG00000038068	ENSDART00000145420	61.96	104.07	2HPF
56426ce3-2646-43e8-813e-7bde03110660	ENSDARG00000038068	ENSDART00000145420	129.01	104.07	2HPF
57434cb9-66b0-4ae8-bdf1-6a4739946f0c	ENSDARG00000038068	ENSDART00000145420	111.77	104.07	2HPF
58010386-bb5d-40de-964e-85752dfdfa19	ENSDARG00000038068	ENSDART00000145420	70.61	104.07	2HPF
58863b70-14e6-4499-b4ac-d18cd561b706	ENSDARG00000038068	ENSDART00000145420	75.73	104.07	2HPF
5897444d-225c-4641-b6d4-c87c31bc35e0	ENSDARG00000038068	ENSDART00000163782	81.27	81.8	2HPF
58ccb981-ea8d-442f-9909-e081a8d6e027	ENSDARG00000038068	ENSDART00000145420	60.41	104.07	2HPF
58fcd34c-e5f8-47a5-ad02-8202d7e7b018	ENSDARG00000038068	ENSDART00000145420	120.57	104.07	2HPF
5adfb5ba-59cc-4a22-afc8-e45d93ca8141	ENSDARG00000038068	ENSDART00000145420	116.62	104.07	2HPF
5ae089cc-59ed-4751-b6fc-3f2f8db061da	ENSDARG00000038068	ENSDART00000163782	72.06	81.8	2HPF
5afc832c-764c-4a05-8766-a03e08b72806	ENSDARG00000038068	ENSDART00000145420	92.3	104.07	2HPF
5b9ceed0-886c-4531-868a-d673f1ff1250	ENSDARG00000038068	ENSDART00000145420	143.24	104.07	2HPF
5bca696f-aadc-4493-9591-aa447a51506b	ENSDARG00000038068	ENSDART00000145420	87.93	104.07	2HPF
5c1d91e1-3123-4c41-b3ad-9bd23d5e5f2e	ENSDARG00000038068	ENSDART00000145420	133.6	104.07	2HPF
5d00d76a-4d60-4e59-b430-f0d050443b49	ENSDARG00000038068	ENSDART00000163782	151.92	81.8	2HPF
5d20921f-1227-4ae7-bc53-a6552aa51422	ENSDARG00000038068	ENSDART00000145420	124.14	104.07	2HPF
5ea502c4-1612-4b8a-8874-d3f1ba076bd7	ENSDARG00000038068	ENSDART00000145420	137.94	104.07	2HPF
5f1b65ec-14cb-428c-b94e-c3893f1db430	ENSDARG00000038068	ENSDART00000163782	81.8	81.8	2HPF
5f4fad0f-3547-4d70-9291-39cc42651707	ENSDARG00000038068	ENSDART00000145420	145.61	104.07	2HPF
5f947c08-031e-41e5-a3bd-cb7e844aa85d	ENSDARG00000038068	ENSDART00000145420	81.57	104.07	2HPF
5fc79b4a-e04e-4515-8052-5243577bca23	ENSDARG00000038068	ENSDART00000145420	102.11	104.07	2HPF
5feafb88-8ba0-46d5-a34c-3d1d8ea57478	ENSDARG00000038068	ENSDART00000145420	134.15	104.07	2HPF
60cf27fe-9ac7-418e-afd8-afa93007fd41	ENSDARG00000038068	ENSDART00000163782	76.63	81.8	2HPF
60e566d4-d799-41f8-9364-f82dd2db7a7c	ENSDARG00000038068	ENSDART00000145420	80.17	104.07	2HPF
61459951-40f9-4621-8c8b-16c361d7622d	ENSDARG00000038068	ENSDART00000145420	100.63	104.07	2HPF
629a67f2-42d0-4223-b983-8031c51826d0	ENSDARG00000038068	ENSDART00000145420	103.77	104.07	2HPF
62af575a-e3a0-4468-97dd-21dd3f1c67a0	ENSDARG00000038068	ENSDART00000145420	122.45	104.07	2HPF
63491c78-7745-42b9-a6e3-2cb1dae1b1f9	ENSDARG00000038068	ENSDART00000145420	0	104.07	2HPF
63bd8f3b-9041-48fa-889c-5f78d026ebfa	ENSDARG00000038068	ENSDART00000055492	107.04	98.105	2HPF
65483304-7db9-4674-9942-8e4539434893	ENSDARG00000038068	ENSDART00000163782	94.91	81.8	2HPF
65ab67e4-01de-4f4b-9335-7db16b7b8ee3	ENSDARG00000038068	ENSDART00000145420	124.29	104.07	2HPF
65c5b8c9-d051-475a-95a5-a76e6d82a7e6	ENSDARG00000038068	ENSDART00000163782	106.74	81.8	2HPF
6d6a8696-e55b-4371-9a02-e063b6ed3aa3	ENSDARG00000038068	ENSDART00000145420	42.82	104.07	2HPF
6e17cc96-1536-4072-99be-4ca490ce3395	ENSDARG00000038068	ENSDART00000145420	155.11	104.07	2HPF
6ef91572-89bb-44b0-a188-92aa38ece2ab	ENSDARG00000038068	ENSDART00000055492	86.1	98.105	2HPF
6f4c153c-320e-494f-bcdd-c36d9dc35542	ENSDARG00000038068	ENSDART00000145420	104.65	104.07	2HPF
707c7f08-3bbd-48cb-9cee-416ac3441b22	ENSDARG00000038068	ENSDART00000145420	103.9	104.07	2HPF
70f0ffc5-0cd8-4efd-b500-f10523d21384	ENSDARG00000038068	ENSDART00000145420	227.25	104.07	2HPF
740cadc4-8b54-4f0f-9c2d-4dcd5d634860	ENSDARG00000038068	ENSDART00000145420	109.13	104.07	2HPF
748e2129-2903-4b27-b948-548a11828826	ENSDARG00000038068	ENSDART00000145420	116.01	104.07	2HPF
75463708-adcd-42e6-b2a9-6177acfc7f8c	ENSDARG00000038068	ENSDART00000145420	117.88	104.07	2HPF
7683463c-b18d-41e2-97dd-ea84345fda50	ENSDARG00000038068	ENSDART00000055492	85.37	98.105	2HPF
782d8073-1845-4f36-a390-aa44016740f3	ENSDARG00000038068	ENSDART00000145420	130.67	104.07	2HPF
7901dcaf-e460-46a6-8138-e4ec7074ab11	ENSDARG00000038068	ENSDART00000145420	103.49	104.07	2HPF
79d580a9-6c51-4db8-ace0-df1231f81868	ENSDARG00000038068	ENSDART00000145420	63.25	104.07	2HPF
7d9f7478-d9d7-4698-b951-4a34b73df1f1	ENSDARG00000038068	ENSDART00000163782	61.98	81.8	2HPF
806af39c-14b7-41c1-88f9-e5bed2bc24f2	ENSDARG00000038068	ENSDART00000145420	77.13	104.07	2HPF
823b61f7-975a-4074-9a0b-4051a2b2b5b0	ENSDARG00000038068	ENSDART00000145420	84.08	104.07	2HPF
836517b5-c7f6-465d-90c6-c566a6d7f578	ENSDARG00000038068	ENSDART00000145420	190.92	104.07	2HPF
83fef860-23b7-4a23-b235-4b512876064b	ENSDARG00000038068	ENSDART00000145420	158.77	104.07	2HPF
880aaba7-cbb5-4dd0-a481-0242c9dabc03	ENSDARG00000038068	ENSDART00000055492	4.6	98.105	2HPF
891c245f-7d51-42ae-bc96-f888300f739d	ENSDARG00000038068	ENSDART00000163782	134.01	81.8	2HPF
8a7e03be-8956-47ee-bb0e-ac9f30e9663e	ENSDARG00000038068	ENSDART00000055492	82.62	98.105	2HPF
8c071d99-df4b-48ef-98b7-18095d0d94ff	ENSDARG00000038068	ENSDART00000145420	88.65	104.07	2HPF
8ccfc5a1-74e2-4efe-9011-a68e2d37b420	ENSDARG00000038068	ENSDART00000055492	115.9	98.105	2HPF
9134d873-3e6e-4724-b9e2-ee26b69da29a	ENSDARG00000038068	ENSDART00000145420	97.01	104.07	2HPF
91693f01-d201-4f53-aac8-fe09408588e2	ENSDARG00000038068	ENSDART00000145420	105.72	104.07	2HPF
93263cfc-17f6-490f-8223-cfe00553babb	ENSDARG00000038068	ENSDART00000163782	37.75	81.8	2HPF
97754f99-4422-4bb0-b99d-e0e9929a542d	ENSDARG00000038068	ENSDART00000145420	111.84	104.07	2HPF
97cb03c5-9ba9-45ca-8729-045a85196826	ENSDARG00000038068	ENSDART00000145420	48.98	104.07	2HPF
99ec1cde-cc10-4d6a-962e-3c54e4e22d17	ENSDARG00000038068	ENSDART00000145420	0	104.07	2HPF
99fd3446-fbf0-4f26-bbc0-abd5655ea4b6	ENSDARG00000038068	ENSDART00000145420	46.82	104.07	2HPF
9a02f149-bb7d-4a64-b7c4-5136efa31d0a	ENSDARG00000038068	ENSDART00000145420	122.74	104.07	2HPF
9a731721-e260-40b8-8b35-b1e8b98783c0	ENSDARG00000038068	ENSDART00000163782	112.4	81.8	2HPF
9ac25a59-2729-4f30-ba6f-b7860a1ca522	ENSDARG00000038068	ENSDART00000145420	62.74	104.07	2HPF
9dbcf23d-caa5-4d4e-a88a-b5cab2a5383d	ENSDARG00000038068	ENSDART00000145420	161.09	104.07	2HPF
a0a7b251-1f14-4d5d-908a-a05cbc691a1b	ENSDARG00000038068	ENSDART00000145420	120.82	104.07	2HPF
a1617c17-e39b-4477-9e4e-338d9ac5cf07	ENSDARG00000038068	ENSDART00000145420	97.43	104.07	2HPF
a5279b1b-a425-49b2-b600-b30c363ec519	ENSDARG00000038068	ENSDART00000145420	84.57	104.07	2HPF
a7a4a8af-8007-4ac0-a2dd-d1e0411c8200	ENSDARG00000038068	ENSDART00000145420	134.06	104.07	2HPF
ab6068f6-3445-4433-9780-0ae55b8ed245	ENSDARG00000038068	ENSDART00000145420	109.3	104.07	2HPF
abffdeeb-95db-49eb-b281-bcca051ca977	ENSDARG00000038068	ENSDART00000145420	144.23	104.07	2HPF
ae27eb15-8ded-4c1e-b52f-23c5775b24c8	ENSDARG00000038068	ENSDART00000145420	164.29	104.07	2HPF
b072611f-a78a-4099-ba45-f57a03425d47	ENSDARG00000038068	ENSDART00000145420	96.33	104.07	2HPF
b40da52e-c788-4df3-bcae-0e824a0b9b70	ENSDARG00000038068	ENSDART00000145420	102.72	104.07	2HPF
b4430e16-cb6b-4f83-b5e5-adf0cd5b17c2	ENSDARG00000038068	ENSDART00000145420	131.3	104.07	2HPF
b529de6c-ee3f-4913-8ba6-6baad197eea3	ENSDARG00000038068	ENSDART00000145420	103.49	104.07	2HPF
b83786d2-8c36-4dfc-90ca-f04b3ec8a7b4	ENSDARG00000038068	ENSDART00000055492	28.68	98.105	2HPF
b90af5d2-b860-45cb-8e42-0f490df4e070	ENSDARG00000038068	ENSDART00000145420	133.76	104.07	2HPF
bab8243e-0787-4ae6-b3f9-f4f2e447bc0d	ENSDARG00000038068	ENSDART00000145420	145.36	104.07	2HPF
bdd2eb18-fda5-44d8-a881-6507562e9839	ENSDARG00000038068	ENSDART00000145420	97.96	104.07	2HPF
c030d7bf-1e07-4323-b23c-8bea69ec4298	ENSDARG00000038068	ENSDART00000163782	65.2	81.8	2HPF
c1413e30-35e2-420f-bc26-cb3fb968a5d6	ENSDARG00000038068	ENSDART00000055492	0	98.105	2HPF
c171cf08-5bc9-4353-9744-40a86c75fcfb	ENSDARG00000038068	ENSDART00000145420	128.18	104.07	2HPF
c4733b13-033c-4b63-9d04-80cd72347a89	ENSDARG00000038068	ENSDART00000145420	122.63	104.07	2HPF
c52bbd08-a988-4787-9be8-cbcf13f73527	ENSDARG00000038068	ENSDART00000145420	135.83	104.07	2HPF
c59b92a1-d0fd-49d5-a279-cea492b6745d	ENSDARG00000038068	ENSDART00000145420	80.62	104.07	2HPF
c996e520-5550-446f-b5e1-f5579112abd4	ENSDARG00000038068	ENSDART00000145420	98.27	104.07	2HPF
cc519045-3a68-4524-9074-cbd4f53aa848	ENSDARG00000038068	ENSDART00000163782	115.73	81.8	2HPF
cdbca69e-c821-47b1-8f56-17bfe2071a90	ENSDARG00000038068	ENSDART00000145420	65.61	104.07	2HPF
ce969a96-7c4c-417d-b694-b4186f2d4768	ENSDARG00000038068	ENSDART00000145420	154.44	104.07	2HPF
cf81a765-69ad-4ca2-9f4b-3a2fcde781c6	ENSDARG00000038068	ENSDART00000145420	182.79	104.07	2HPF
d12d7188-13ec-416b-a136-244810eac3e7	ENSDARG00000038068	ENSDART00000145420	116.25	104.07	2HPF
d19a8781-8106-4591-a9fc-83fb8835dd02	ENSDARG00000038068	ENSDART00000055492	98.62	98.105	2HPF
d225c0ee-f1ac-4b1c-b3e5-ec5e6bf1f868	ENSDARG00000038068	ENSDART00000163782	117.99	81.8	2HPF
d44fa081-d3cf-45ff-a6d6-8f3c4be8e06c	ENSDARG00000038068	ENSDART00000145420	119.92	104.07	2HPF
d53db736-97f5-47c5-9ace-8cfe4c533cfa	ENSDARG00000038068	ENSDART00000145420	89.44	104.07	2HPF
d6db9d62-c207-412b-9c5b-bcd3254e622d	ENSDARG00000038068	ENSDART00000145420	134.79	104.07	2HPF
d8e1f6f7-17f2-4cba-8925-4fa789f3ed83	ENSDARG00000038068	ENSDART00000145420	70.92	104.07	2HPF
d9c72f95-e7c5-4c20-b1ab-cf4fb13394ce	ENSDARG00000038068	ENSDART00000145420	80.17	104.07	2HPF
da59b78b-fdb1-4182-877f-48df433f748c	ENSDARG00000038068	ENSDART00000145420	191.55	104.07	2HPF
df32f2e0-0a23-4265-9683-ad25b1aabfab	ENSDARG00000038068	ENSDART00000145420	139.66	104.07	2HPF
e0b6267d-6381-4328-9832-adbd32fdef01	ENSDARG00000038068	ENSDART00000145420	104.5	104.07	2HPF
e4208430-27d6-4650-8ddc-fea2c712cb1f	ENSDARG00000038068	ENSDART00000145420	97.22	104.07	2HPF
e62e7ca4-2803-4244-9f98-caf841283829	ENSDARG00000038068	ENSDART00000145420	89.14	104.07	2HPF
e7b0445f-63ad-40c2-b567-de815e57e9b3	ENSDARG00000038068	ENSDART00000145420	148.5	104.07	2HPF
e86c4561-2a77-48a4-ae2d-16339a95ea5b	ENSDARG00000038068	ENSDART00000055492	124.32	98.105	2HPF
e8c7e923-8d05-4384-9063-6100a697c774	ENSDARG00000038068	ENSDART00000145420	144.33	104.07	2HPF
eac6a426-4352-4697-b496-ffc42a352612	ENSDARG00000038068	ENSDART00000145420	62.56	104.07	2HPF
eaf53912-28a1-4808-a0db-85ece9e37ac5	ENSDARG00000038068	ENSDART00000145420	145.05	104.07	2HPF
ed52efc3-6e10-478d-b564-3dc72e1da128	ENSDARG00000038068	ENSDART00000055492	94.12	98.105	2HPF
f09214c1-2d44-4d4c-9d2c-355205c56048	ENSDARG00000038068	ENSDART00000145420	53.18	104.07	2HPF
f0a44dc0-7347-4da2-8e73-db76341408b0	ENSDARG00000038068	ENSDART00000145420	111.75	104.07	2HPF
f4477e80-2b0f-476e-bc4e-47c2562a443c	ENSDARG00000038068	ENSDART00000145420	44.43	104.07	2HPF
f59c4be9-1f9b-4bd5-8d61-cf0bad3a5634	ENSDARG00000038068	ENSDART00000145420	141.77	104.07	2HPF
fad27dd7-acad-4d61-996e-09c957039472	ENSDARG00000038068	ENSDART00000145420	125.01	104.07	2HPF
fdea2ba0-3e3f-4664-90df-d0bea3fe6535	ENSDARG00000038068	ENSDART00000055492	97.59	98.105	2HPF
fe10b722-b596-4f1e-a72e-850e063008f2	ENSDARG00000038068	ENSDART00000145420	127.75	104.07	2HPF
febeed75-30b8-4dae-b573-b15b44d2e5c1	ENSDARG00000038068	ENSDART00000145420	98.22	104.07	2HPF
fff54424-780f-4a27-8acb-ff2cd6332290	ENSDARG00000038068	ENSDART00000055492	43.89	98.105	2HPF
000795b6-713d-4d66-b1ed-dfbfcb116c7e	ENSDARG00000038068	ENSDART00000163782	63.67	107.77	4HPF
012fe15a-270a-4017-94f2-d6281b978d85	ENSDARG00000038068	ENSDART00000163782	52.45	107.77	4HPF
028d207c-fce3-45e2-8108-e4b8b942eb66	ENSDARG00000038068	ENSDART00000145420	52.27	116.63	4HPF
04139ff4-16f9-46d3-ac93-ed5c38e62038	ENSDARG00000038068	ENSDART00000163782	118.13	107.77	4HPF
04f7c0e2-a9ee-4b51-a43b-71c8c90c1574	ENSDARG00000038068	ENSDART00000163782	80.72	107.77	4HPF
06980c9c-0140-416e-9576-2a0b46fe09b7	ENSDARG00000038068	ENSDART00000145420	147.87	116.63	4HPF
095709ed-b715-4df7-b214-f23f8147c358	ENSDARG00000038068	ENSDART00000145420	150.48	116.63	4HPF
0ac096a0-f6c4-4bab-8521-0dcaee3fa8f9	ENSDARG00000038068	ENSDART00000145420	87.66	116.63	4HPF
0fa47f17-b2b3-421b-8651-b6d75ea0a312	ENSDARG00000038068	ENSDART00000055492	218.96	149.75	4HPF
0fd43f9c-3aaa-4a69-97ba-2acd6973bd98	ENSDARG00000038068	ENSDART00000055492	131.54	149.75	4HPF
101a4c83-91f7-4d7c-998c-9666aa4688c4	ENSDARG00000038068	ENSDART00000145420	146.73	116.63	4HPF
10c10774-e98d-44f3-a61b-b246b44ad8e7	ENSDARG00000038068	ENSDART00000145420	65.17	116.63	4HPF
134c07f6-5f06-4d25-b605-2081f26ef344	ENSDARG00000038068	ENSDART00000145420	159.99	116.63	4HPF
13cb7d0b-eb99-425c-aa5f-aa75a652c8db	ENSDARG00000038068	ENSDART00000055492	207.83	149.75	4HPF
13d70f4e-0769-4b83-b1b0-bd7ddb760b51	ENSDARG00000038068	ENSDART00000055492	126.78	149.75	4HPF
1406b440-cc8e-4894-9d51-862fb06b5b9b	ENSDARG00000038068	ENSDART00000145420	123.18	116.63	4HPF
1539c2cd-ebdf-47c8-8ac2-ee6f11f48988	ENSDARG00000038068	ENSDART00000145420	162.17	116.63	4HPF
15959813-af49-49d1-8e10-0c24bd69da7f	ENSDARG00000038068	ENSDART00000145420	125.44	116.63	4HPF
1a5feb34-0e0e-46ff-9825-52f298e0a485	ENSDARG00000038068	ENSDART00000145420	97.45	116.63	4HPF
1a62aad5-6872-4af1-acf9-70c3bb5b8d55	ENSDARG00000038068	ENSDART00000145420	82.48	116.63	4HPF
1a72495f-92ee-48df-8e8c-37f1038b1d1c	ENSDARG00000038068	ENSDART00000055492	95.77	149.75	4HPF
1b9a48b1-7039-47d8-922c-ad7f166aeb74	ENSDARG00000038068	ENSDART00000055492	61.31	149.75	4HPF
1badd5ef-726c-4f72-b996-50ecca5ee277	ENSDARG00000038068	ENSDART00000055492	182.96	149.75	4HPF
1d473ffd-45b7-4971-9af4-f9ce3c33f52b	ENSDARG00000038068	ENSDART00000145420	127.04	116.63	4HPF
1d9a6e2a-5492-4784-915b-851252485017	ENSDARG00000038068	ENSDART00000163782	97.49	107.77	4HPF
1dbc9c7b-b2eb-40ba-a0ce-c48ba7e6b337	ENSDARG00000038068	ENSDART00000145420	188.98	116.63	4HPF
1e57a047-03d2-422b-b5fb-fe9db355405c	ENSDARG00000038068	ENSDART00000145420	140.05	116.63	4HPF
2080d20b-769e-4f67-a43c-b7bdc9d180c9	ENSDARG00000038068	ENSDART00000145420	111.61	116.63	4HPF
212b06ee-3087-41c9-b66f-12fd58f9dc02	ENSDARG00000038068	ENSDART00000145420	138.25	116.63	4HPF
21538b93-129d-4320-8597-a93dcc8a4dfa	ENSDARG00000038068	ENSDART00000145420	149.6	116.63	4HPF
21eefd01-8d3e-4f34-b122-6e177be05fc5	ENSDARG00000038068	ENSDART00000145420	138.08	116.63	4HPF
243e8e7a-c40d-46f9-9698-2c65f2775019	ENSDARG00000038068	ENSDART00000145420	152.19	116.63	4HPF
263d8529-70d2-4e10-b14a-8c93430c474b	ENSDARG00000038068	ENSDART00000145420	145.37	116.63	4HPF
264bdcc7-96d4-4f70-a3c3-36e01adbfb48	ENSDARG00000038068	ENSDART00000145420	84.72	116.63	4HPF
26ecd961-063d-4c97-b617-132ae5b9a9dc	ENSDARG00000038068	ENSDART00000163782	104.33	107.77	4HPF
2838b621-e06b-43c3-a1fd-eb936ab19dc2	ENSDARG00000038068	ENSDART00000055492	220.93	149.75	4HPF
2ac86607-d8ff-40a5-9f8c-c7ad3d236f38	ENSDARG00000038068	ENSDART00000145420	193.48	116.63	4HPF
2b25d7d8-501f-4db0-9295-139339c664f7	ENSDARG00000038068	ENSDART00000163782	147.02	107.77	4HPF
310f845a-c2f7-4706-beea-66a6aa787676	ENSDARG00000038068	ENSDART00000145420	0	116.63	4HPF
33ab945b-5027-4ab1-bd3d-2c24217aaf3b	ENSDARG00000038068	ENSDART00000055492	140.26	149.75	4HPF
354d8a5a-5f3e-45f5-bfd7-5869d4ec23ef	ENSDARG00000038068	ENSDART00000145420	197.96	116.63	4HPF
36d750f6-6707-4fd9-b84e-dbf66c9c10cd	ENSDARG00000038068	ENSDART00000055492	0	149.75	4HPF
36d750f6-6707-4fd9-b84e-dbf66c9c10cd	ENSDARG00000038068	ENSDART00000145420	0	116.63	4HPF
36d750f6-6707-4fd9-b84e-dbf66c9c10cd	ENSDARG00000038068	ENSDART00000163782	0	107.77	4HPF
376ceb41-5b3e-4ea5-ac7d-41a43223763b	ENSDARG00000038068	ENSDART00000145420	104.41	116.63	4HPF
37ca382a-f6d9-4834-a72f-3443700836ff	ENSDARG00000038068	ENSDART00000145420	110.88	116.63	4HPF
3b227d20-7123-412f-9482-8176c9c16436	ENSDARG00000038068	ENSDART00000055492	165.15	149.75	4HPF
3be08acf-72bb-4b57-83f7-243deeed9a89	ENSDARG00000038068	ENSDART00000055492	151.3	149.75	4HPF
3c1cdf0b-cc6c-4903-93bd-40b107637a14	ENSDARG00000038068	ENSDART00000145420	134.69	116.63	4HPF
3e60df68-b903-466d-b07c-5a6ce447082d	ENSDARG00000038068	ENSDART00000145420	136.39	116.63	4HPF
40675cc8-e3e6-4c26-8f2b-a557630cb322	ENSDARG00000038068	ENSDART00000145420	57.6	116.63	4HPF
408e8738-990c-48e2-8e6c-4af1e2860bc3	ENSDARG00000038068	ENSDART00000055492	105.32	149.75	4HPF
41748b54-fe5a-4b10-a600-ed0fb8ef0938	ENSDARG00000038068	ENSDART00000163782	109.6	107.77	4HPF
4355f26b-3e97-42b4-aabe-0f0982931151	ENSDARG00000038068	ENSDART00000163782	0	107.77	4HPF
4436fc80-0322-42bd-818e-156896015ba7	ENSDARG00000038068	ENSDART00000145420	74.78	116.63	4HPF
44febc08-acbc-44d4-af2d-078146ae0286	ENSDARG00000038068	ENSDART00000145420	102.19	116.63	4HPF
45620a89-6db2-4004-baca-10b2674cf37e	ENSDARG00000038068	ENSDART00000145420	176.23	116.63	4HPF
460634c2-2bee-4d2c-9bae-54d0e1199103	ENSDARG00000038068	ENSDART00000055492	161.67	149.75	4HPF
4812da3a-65ad-4531-b6e1-1494660c4c86	ENSDARG00000038068	ENSDART00000145420	256.68	116.63	4HPF
4b9c4f6d-7f70-4070-8cfe-b80824dc9d10	ENSDARG00000038068	ENSDART00000055492	149.19	149.75	4HPF
4ba197c9-4b37-401e-a5bb-f691a462300e	ENSDARG00000038068	ENSDART00000145420	124.69	116.63	4HPF
4bf2c29f-db26-4213-a869-ba59bd90c690	ENSDARG00000038068	ENSDART00000055492	88.2	149.75	4HPF
4d000bf1-6f84-4898-97f8-c70979e11fd6	ENSDARG00000038068	ENSDART00000055492	174.27	149.75	4HPF
4e5fb59c-81c1-4ce4-8103-a0ae521525b9	ENSDARG00000038068	ENSDART00000145420	85.88	116.63	4HPF
4f1776be-2752-4f98-8bcd-69c0455b8704	ENSDARG00000038068	ENSDART00000145420	156.09	116.63	4HPF
4f54f56e-339c-4c55-aed2-a155a81da0bf	ENSDARG00000038068	ENSDART00000145420	105.31	116.63	4HPF
508f5d9f-d6b4-4fbc-9ccd-042861426601	ENSDARG00000038068	ENSDART00000145420	155.97	116.63	4HPF
51546fe8-5cc8-406e-a99c-cfbc34a875b0	ENSDARG00000038068	ENSDART00000055492	179.3	149.75	4HPF
5336589a-d3bc-41f2-8c5b-84ec945362a3	ENSDARG00000038068	ENSDART00000145420	110.69	116.63	4HPF
53c581cf-3506-41b4-90be-71f8441c2b3c	ENSDARG00000038068	ENSDART00000145420	122.07	116.63	4HPF
53fa75f9-bd8b-46c6-a3da-67ecaa496c8a	ENSDARG00000038068	ENSDART00000145420	116.99	116.63	4HPF
5449a3f7-ac09-49f0-8cf3-d9e0f830a3cd	ENSDARG00000038068	ENSDART00000055492	166.66	149.75	4HPF
56984a12-37ed-4ed4-bff4-8e3c7f5297d1	ENSDARG00000038068	ENSDART00000145420	41.26	116.63	4HPF
57280ad7-1d3b-42f5-907d-57da38376e66	ENSDARG00000038068	ENSDART00000145420	97.05	116.63	4HPF
57424d60-b0b5-4ee9-9e05-7c27a175b533	ENSDARG00000038068	ENSDART00000145420	158.89	116.63	4HPF
588b0dfa-fd33-4047-a20a-87f94211df38	ENSDARG00000038068	ENSDART00000163782	125.67	107.77	4HPF
589ea90c-b6fa-4eec-acc9-ee03036c302f	ENSDARG00000038068	ENSDART00000145420	86.48	116.63	4HPF
58a1119e-b184-4dc4-b404-f646fb7122f7	ENSDARG00000038068	ENSDART00000055492	229.86	149.75	4HPF
5c718b1a-eca0-4649-ad00-8fbcafc912aa	ENSDARG00000038068	ENSDART00000145420	116.33	116.63	4HPF
5dacee43-0fdc-43b6-a8f8-2cd2eafb048b	ENSDARG00000038068	ENSDART00000145420	129.17	116.63	4HPF
5e662268-8879-4921-be69-a365fffdfcb6	ENSDARG00000038068	ENSDART00000055492	125.45	149.75	4HPF
5eb5a005-e1da-4a11-882c-f73118fb064f	ENSDARG00000038068	ENSDART00000145420	50.73	116.63	4HPF
5fc4a661-5890-40d7-8091-f34b3b6dc7a9	ENSDARG00000038068	ENSDART00000145420	156.73	116.63	4HPF
5ff723ca-c70d-462a-9960-ef33d1f1df84	ENSDARG00000038068	ENSDART00000055492	154.84	149.75	4HPF
60e662cf-feac-45fc-95b6-224eb4874d84	ENSDARG00000038068	ENSDART00000055492	156.75	149.75	4HPF
61cd2b55-3f0d-4b52-8bef-0427b9f888a3	ENSDARG00000038068	ENSDART00000145420	110.14	116.63	4HPF
62369935-8459-4ecc-8f15-ae31f9ce4765	ENSDARG00000038068	ENSDART00000055492	7.26	149.75	4HPF
6266592c-ba3e-4e29-a37d-342b2b8ecd36	ENSDARG00000038068	ENSDART00000145420	129.38	116.63	4HPF
63edbf6f-bb81-4a5d-92d5-bf719f9c91b3	ENSDARG00000038068	ENSDART00000055492	130.07	149.75	4HPF
64e1653e-eb4a-494a-ae99-19f2d5b237b7	ENSDARG00000038068	ENSDART00000055492	201.12	149.75	4HPF
65a3df32-2a11-4585-af1c-b0b429097a5e	ENSDARG00000038068	ENSDART00000055492	160.56	149.75	4HPF
660cadc3-2cf4-41f5-9987-3e8fa8e21777	ENSDARG00000038068	ENSDART00000055492	213.94	149.75	4HPF
660cadc3-2cf4-41f5-9987-3e8fa8e21777	ENSDARG00000038068	ENSDART00000163782	213.94	107.77	4HPF
674b008f-9a14-431f-8400-c5720254453a	ENSDARG00000038068	ENSDART00000145420	160.78	116.63	4HPF
678e3fb1-3f33-4f94-a420-3abef22e9783	ENSDARG00000038068	ENSDART00000163782	167.79	107.77	4HPF
67c057a1-295c-465e-a0e9-3fba42b5dfc1	ENSDARG00000038068	ENSDART00000145420	101.73	116.63	4HPF
68630c5c-334b-4194-8fa1-fd0302aef328	ENSDARG00000038068	ENSDART00000163782	118.71	107.77	4HPF
68630c5c-334b-4194-8fa1-fd0302aef328	ENSDARG00000038068	ENSDART00000055492	118.71	149.75	4HPF
6954afee-4e5b-4b3b-a61a-046ddb78dd40	ENSDARG00000038068	ENSDART00000145420	136.79	116.63	4HPF
6a807c41-e355-4a28-a8f3-98fe59393f77	ENSDARG00000038068	ENSDART00000055492	109.19	149.75	4HPF
6b485fc1-858b-4a77-807b-41c19bc3ef11	ENSDARG00000038068	ENSDART00000145420	184	116.63	4HPF
6d40499c-355a-47ca-8ddb-9ff228516b92	ENSDARG00000038068	ENSDART00000145420	107.44	116.63	4HPF
6e949a59-77d6-42eb-af4a-318e6e74bfd5	ENSDARG00000038068	ENSDART00000145420	135.6	116.63	4HPF
6e9c8cd2-ea3c-41ac-8ce0-ad496fa9d1f3	ENSDARG00000038068	ENSDART00000145420	138.67	116.63	4HPF
6ef4f10b-58c0-45ae-8481-9112aeab02ed	ENSDARG00000038068	ENSDART00000163782	82.22	107.77	4HPF
6f21a2e6-34ca-4f9b-8be7-0d8ff0e8a5b4	ENSDARG00000038068	ENSDART00000145420	45.37	116.63	4HPF
6f361ca3-3800-40b9-be5c-dec7566f7416	ENSDARG00000038068	ENSDART00000055492	121.97	149.75	4HPF
70445ef6-3be3-456d-b004-c292f9b0d9ae	ENSDARG00000038068	ENSDART00000055492	142.11	149.75	4HPF
71e2f9de-a309-468e-8955-e4f532d69817	ENSDARG00000038068	ENSDART00000145420	72.7	116.63	4HPF
73a1dbc6-9576-4a65-b772-d9fa40aff810	ENSDARG00000038068	ENSDART00000145420	100.59	116.63	4HPF
74a9a64c-ab47-4f41-ab09-58e63bb97347	ENSDARG00000038068	ENSDART00000145420	0	116.63	4HPF
74de26de-13b0-45b9-b934-5dab77b9f719	ENSDARG00000038068	ENSDART00000055492	154.23	149.75	4HPF
756ebc11-d1d0-4c6b-b565-d9d6cdffa562	ENSDARG00000038068	ENSDART00000145420	107.29	116.63	4HPF
7616cc6f-732a-452f-a48f-d402be61eb97	ENSDARG00000038068	ENSDART00000145420	143.05	116.63	4HPF
7786e98b-79db-4d8a-9ab1-a2bc0263fa01	ENSDARG00000038068	ENSDART00000055492	156.96	149.75	4HPF
78314cef-bdd0-4369-a099-55d2054a3f86	ENSDARG00000038068	ENSDART00000145420	100.03	116.63	4HPF
7b6c48b2-6987-4598-869c-51805fba7fd3	ENSDARG00000038068	ENSDART00000145420	87.99	116.63	4HPF
7c4bce95-3eb6-4fa6-aa27-2be4b1cc343d	ENSDARG00000038068	ENSDART00000055492	135.65	149.75	4HPF
7d2f6bcc-a605-47e5-a944-a7fa5c681f79	ENSDARG00000038068	ENSDART00000145420	59.07	116.63	4HPF
7d364817-a1e3-4022-b8d7-882b47e7e228	ENSDARG00000038068	ENSDART00000145420	71.01	116.63	4HPF
7e284caf-cf33-49af-95fa-4310c525f89a	ENSDARG00000038068	ENSDART00000055492	137.94	149.75	4HPF
7e455223-cf5f-424f-b601-decd5abb476b	ENSDARG00000038068	ENSDART00000145420	97.24	116.63	4HPF
7f0937ff-aaa8-4e18-a0d5-b69da99efd8f	ENSDARG00000038068	ENSDART00000145420	66.42	116.63	4HPF
80c88334-3566-453a-aea6-ad9efa9b3b9d	ENSDARG00000038068	ENSDART00000145420	203.3	116.63	4HPF
81e36a7e-b867-4c02-9052-80743ac961e6	ENSDARG00000038068	ENSDART00000145420	95.67	116.63	4HPF
81ec394d-f32b-4f68-9742-66c9a318e0bf	ENSDARG00000038068	ENSDART00000055492	256.82	149.75	4HPF
82d03b29-3c6f-40aa-a0c3-252d846ef54f	ENSDARG00000038068	ENSDART00000145420	101.4	116.63	4HPF
86ac9e7f-a7ea-4839-8fdc-cd9ab4cf7bdd	ENSDARG00000038068	ENSDART00000145420	87.65	116.63	4HPF
87270be1-c9a1-4b7a-9ee1-7e26816def83	ENSDARG00000038068	ENSDART00000055492	114.79	149.75	4HPF
8a781a3c-8473-438e-9b5e-1e59e6094967	ENSDARG00000038068	ENSDART00000055492	139.41	149.75	4HPF
8c6b0149-68f1-493b-b44d-d3a5da5e035e	ENSDARG00000038068	ENSDART00000145420	119.06	116.63	4HPF
8de981df-298f-4f0c-980c-936361da8b19	ENSDARG00000038068	ENSDART00000145420	50.79	116.63	4HPF
905beb71-ef28-42dc-80ee-619ebf4336b4	ENSDARG00000038068	ENSDART00000145420	57.18	116.63	4HPF
920a62e4-fecd-4f04-8a1b-ec49b8c47778	ENSDARG00000038068	ENSDART00000145420	5.28	116.63	4HPF
930106fc-dd0a-4a3c-a827-34ec376d20b6	ENSDARG00000038068	ENSDART00000055492	122.58	149.75	4HPF
932a91f1-38f8-4ae5-be07-3a8d915fbfaf	ENSDARG00000038068	ENSDART00000145420	130.92	116.63	4HPF
939f3a95-370a-4ea5-87ab-005dab52e02a	ENSDARG00000038068	ENSDART00000145420	81.49	116.63	4HPF
94cf09bb-fe0e-426b-b1cf-2cd4af7d8dae	ENSDARG00000038068	ENSDART00000055492	97.09	149.75	4HPF
95d9a816-2433-4825-b406-a4ad6290adc2	ENSDARG00000038068	ENSDART00000145420	126.78	116.63	4HPF
963924cc-fa95-41b4-ae87-d434e6ea8cfd	ENSDARG00000038068	ENSDART00000055492	142.09	149.75	4HPF
97df5e75-ba7b-4f48-8492-69dae44a1989	ENSDARG00000038068	ENSDART00000145420	111.55	116.63	4HPF
981e9717-cd96-44c9-ab56-ab2a40f04b74	ENSDARG00000038068	ENSDART00000145420	137.93	116.63	4HPF
98b9945e-bae7-4e0b-adbd-78485cd057fe	ENSDARG00000038068	ENSDART00000055492	201.22	149.75	4HPF
994f5217-4522-476d-82c4-ce8c3642b1d6	ENSDARG00000038068	ENSDART00000055492	188.23	149.75	4HPF
9c1ddd09-e041-406b-89dc-112beaf81bfa	ENSDARG00000038068	ENSDART00000055492	161.37	149.75	4HPF
9d1216df-8748-4a98-8408-c6a47ca2201e	ENSDARG00000038068	ENSDART00000145420	216.37	116.63	4HPF
9e0f4544-85aa-4271-ac1c-04995e7da002	ENSDARG00000038068	ENSDART00000163782	115.4	107.77	4HPF
9f1d0fe7-0089-4de8-8a0f-1afb6672a165	ENSDARG00000038068	ENSDART00000145420	92.11	116.63	4HPF
a0777cb2-5cfd-43fa-a092-429871c4c5eb	ENSDARG00000038068	ENSDART00000145420	122.2	116.63	4HPF
a1622a4c-4280-4c38-b64d-c5ad706b0651	ENSDARG00000038068	ENSDART00000145420	116.73	116.63	4HPF
a1b1740f-7231-4909-b45d-7459ed5923c5	ENSDARG00000038068	ENSDART00000145420	137.11	116.63	4HPF
a1f28a21-12c6-4d5c-b819-0d6d1e90f832	ENSDARG00000038068	ENSDART00000145420	237.06	116.63	4HPF
a376b770-ef43-488a-8e63-da6e0ae5db60	ENSDARG00000038068	ENSDART00000145420	152.4	116.63	4HPF
a3822b77-30a5-4254-8027-a927e1431922	ENSDARG00000038068	ENSDART00000145420	110.27	116.63	4HPF
a4617719-daf5-48ad-ad5d-b55abbed25e2	ENSDARG00000038068	ENSDART00000145420	64.98	116.63	4HPF
a60925b8-80f1-41ed-bbe7-7a9e8705f4f8	ENSDARG00000038068	ENSDART00000145420	157.61	116.63	4HPF
a7738d1f-1e93-4621-a740-481c85300f40	ENSDARG00000038068	ENSDART00000145420	68.97	116.63	4HPF
a99e7d33-0260-442e-b7d6-d399048d8519	ENSDARG00000038068	ENSDART00000145420	182.83	116.63	4HPF
a9f02bca-6063-480b-b295-a3d3923e80f1	ENSDARG00000038068	ENSDART00000163782	26.18	107.77	4HPF
ac00eaf9-cbc2-4653-862d-e8a94d9b1ae8	ENSDARG00000038068	ENSDART00000145420	75.57	116.63	4HPF
aee9a78e-862b-4a55-b747-16e980953c51	ENSDARG00000038068	ENSDART00000145420	0	116.63	4HPF
b0bbd713-24ba-440e-8bf6-16bee840b761	ENSDARG00000038068	ENSDART00000055492	160.26	149.75	4HPF
b251da53-b9c6-4968-a866-6da917b5ac38	ENSDARG00000038068	ENSDART00000145420	140.82	116.63	4HPF
b28c2c5d-66e9-4a60-8835-a2de61a2d007	ENSDARG00000038068	ENSDART00000163782	161.41	107.77	4HPF
b3e14379-e416-4752-b9af-28a3316e3287	ENSDARG00000038068	ENSDART00000145420	116.69	116.63	4HPF
b529a33e-829c-45d9-87d6-44c080793af3	ENSDARG00000038068	ENSDART00000163782	185.22	107.77	4HPF
b5c3f765-b51e-4723-be11-0187205f2995	ENSDARG00000038068	ENSDART00000145420	159.91	116.63	4HPF
b7bf327a-1eec-47bd-ad65-2ed3c4b836a4	ENSDARG00000038068	ENSDART00000055492	4.34	149.75	4HPF
b935a45a-a2b3-468d-8adf-99211b033361	ENSDARG00000038068	ENSDART00000055492	154.83	149.75	4HPF
ba1c757d-4905-45b5-a161-c3409cbcea36	ENSDARG00000038068	ENSDART00000145420	112.36	116.63	4HPF
ba53478d-b2ba-4062-97bd-baa3cc492dc6	ENSDARG00000038068	ENSDART00000055492	153.88	149.75	4HPF
baeb7087-59bb-44e0-8ed1-f6cd3d2da8cc	ENSDARG00000038068	ENSDART00000145420	133.48	116.63	4HPF
c1e0f9ab-fdd0-40fe-b8ec-afaaa32d567a	ENSDARG00000038068	ENSDART00000163782	88.16	107.77	4HPF
c54bbb00-9bb5-4d69-8c07-396622838aa6	ENSDARG00000038068	ENSDART00000145420	68.28	116.63	4HPF
c56a905a-c527-4d2a-b360-d3c2588a1949	ENSDARG00000038068	ENSDART00000145420	73.32	116.63	4HPF
c897cb9d-6f0b-4c96-a239-afb8b8cb4081	ENSDARG00000038068	ENSDART00000145420	9.46	116.63	4HPF
c8c5984c-3d5b-44e4-9c0a-f2459dd94799	ENSDARG00000038068	ENSDART00000145420	146.66	116.63	4HPF
ca8d15f1-6c8e-416f-956a-67e78a376de5	ENSDARG00000038068	ENSDART00000055492	224.12	149.75	4HPF
cce8b626-fddb-4dd0-9c66-83af8811f2dd	ENSDARG00000038068	ENSDART00000145420	126.85	116.63	4HPF
cf0b2da0-6cc9-47b5-9ec9-fc70ec7225fa	ENSDARG00000038068	ENSDART00000145420	123.96	116.63	4HPF
d000a922-af3a-4917-98eb-5b9df4c25f62	ENSDARG00000038068	ENSDART00000055492	155.93	149.75	4HPF
d0d1907f-743b-4056-9fe0-f1f435378dc5	ENSDARG00000038068	ENSDART00000145420	186.29	116.63	4HPF
d1ceed7c-1f43-48e1-b72d-96271b927343	ENSDARG00000038068	ENSDART00000145420	0	116.63	4HPF
d406b119-bae0-4ac0-8453-f02cf0ee3235	ENSDARG00000038068	ENSDART00000145420	101.11	116.63	4HPF
d435e0ae-1e5c-4100-b7f3-bd72ff05586d	ENSDARG00000038068	ENSDART00000145420	88.4	116.63	4HPF
d4cd460b-c33f-478a-b9c5-bedfbf35ad31	ENSDARG00000038068	ENSDART00000055492	98.26	149.75	4HPF
d4cd460b-c33f-478a-b9c5-bedfbf35ad31	ENSDARG00000038068	ENSDART00000163782	98.26	107.77	4HPF
d4f15c68-75b2-4d78-b124-b343448f34da	ENSDARG00000038068	ENSDART00000055492	76.18	149.75	4HPF
d516213b-0d92-449b-b0c5-d74cb166f6e9	ENSDARG00000038068	ENSDART00000163782	121.95	107.77	4HPF
d520a5a8-e96c-45df-a0cc-1c92c00bdd08	ENSDARG00000038068	ENSDART00000055492	128.85	149.75	4HPF
d7da94c1-cdee-431a-8e10-411cc587215c	ENSDARG00000038068	ENSDART00000145420	111.82	116.63	4HPF
d88831a0-2242-404d-8228-ddbed35e2060	ENSDARG00000038068	ENSDART00000145420	116.94	116.63	4HPF
d8abf670-8e68-4bc7-aa40-46e37d54b479	ENSDARG00000038068	ENSDART00000145420	97.94	116.63	4HPF
d9e73e75-e5a2-4a3b-a162-480ef6de0222	ENSDARG00000038068	ENSDART00000145420	142.89	116.63	4HPF
db639ac0-ece0-4eb3-839a-e79b91d74ae9	ENSDARG00000038068	ENSDART00000145420	152.54	116.63	4HPF
dc1380fc-26b6-496d-ac05-255031856cf6	ENSDARG00000038068	ENSDART00000145420	115.59	116.63	4HPF
dd2be328-b7e5-4dcb-a7d8-9136e6072e46	ENSDARG00000038068	ENSDART00000145420	1.09	116.63	4HPF
de295de8-e871-41f1-9e5f-7b1050f89527	ENSDARG00000038068	ENSDART00000145420	98.12	116.63	4HPF
deba2ff2-9581-4354-8277-4bbc0785ca0b	ENSDARG00000038068	ENSDART00000163782	119.69	107.77	4HPF
e0d7cb93-6780-41f2-9f3e-ea4827719d24	ENSDARG00000038068	ENSDART00000145420	125.67	116.63	4HPF
e2a83ea1-af71-4302-8d59-90a82d710f51	ENSDARG00000038068	ENSDART00000163782	107.77	107.77	4HPF
e664c033-949b-4dc2-b256-2a50a34f6945	ENSDARG00000038068	ENSDART00000055492	170.88	149.75	4HPF
e7f0f970-31ad-47df-b05a-78cdf5801fea	ENSDARG00000038068	ENSDART00000145420	119.99	116.63	4HPF
e8632e78-02fc-44fd-a35d-def9d773d3a9	ENSDARG00000038068	ENSDART00000055492	150.31	149.75	4HPF
eaf53c80-d1a7-4324-a8b4-c4c78e6e55f7	ENSDARG00000038068	ENSDART00000145420	92.44	116.63	4HPF
ec40488c-c977-4c3d-bc70-63a1099ddf78	ENSDARG00000038068	ENSDART00000055492	102.29	149.75	4HPF
ec41d214-8601-4a3c-9c56-d82b7686f479	ENSDARG00000038068	ENSDART00000145420	172.78	116.63	4HPF
ed2c7dec-46d5-403b-abce-101cf53acd02	ENSDARG00000038068	ENSDART00000055492	148.24	149.75	4HPF
eeacf21b-2725-4610-a1b2-bc0fd457e311	ENSDARG00000038068	ENSDART00000145420	141.52	116.63	4HPF
ef9862c5-757c-4c2d-ac16-f0659536c060	ENSDARG00000038068	ENSDART00000145420	101.79	116.63	4HPF
f0172bda-1784-42fb-a24a-49088b475e48	ENSDARG00000038068	ENSDART00000055492	169.99	149.75	4HPF
f198d7de-1880-46c1-b8e0-b9636bf76cd7	ENSDARG00000038068	ENSDART00000145420	103.26	116.63	4HPF
f1d4bc1e-5bd9-4cc1-b38d-f739dd47caa0	ENSDARG00000038068	ENSDART00000145420	143.01	116.63	4HPF
f2d0af50-bb73-4bdc-8a38-5103abc75f9a	ENSDARG00000038068	ENSDART00000145420	139.1	116.63	4HPF
f3a70f84-7f01-438f-9b5d-9caf945040a9	ENSDARG00000038068	ENSDART00000145420	145.18	116.63	4HPF
f406fa7a-19a3-4459-a5b8-18e68a802348	ENSDARG00000038068	ENSDART00000055492	191.02	149.75	4HPF
f4293109-65e6-4cb8-b135-b12f69621321	ENSDARG00000038068	ENSDART00000055492	123.77	149.75	4HPF
f4efbc59-5253-4f77-814e-838926ce3556	ENSDARG00000038068	ENSDART00000055492	121.09	149.75	4HPF
f52e3c8b-556e-4308-bb08-e45a18e9fda1	ENSDARG00000038068	ENSDART00000163782	102.47	107.77	4HPF
f598c5f5-023c-42e4-83f8-56c459cfe04f	ENSDARG00000038068	ENSDART00000145420	139.23	116.63	4HPF
f628f98e-0fef-4215-b75a-27aef09ecee2	ENSDARG00000038068	ENSDART00000145420	106.32	116.63	4HPF
f6754a3e-78f7-48cf-b7db-be2bf2e1ee48	ENSDARG00000038068	ENSDART00000145420	116.57	116.63	4HPF
f83791d8-91a4-4d6b-b4da-f2d67aa34645	ENSDARG00000038068	ENSDART00000145420	93.71	116.63	4HPF
fa3ab7c4-f790-44ff-93b4-eda56b5905d9	ENSDARG00000038068	ENSDART00000145420	171.75	116.63	4HPF
fc9f22ef-c309-4288-bd3e-c9abb3eed644	ENSDARG00000038068	ENSDART00000145420	72.51	116.63	4HPF
004947d5-abbd-4576-92f3-d83ad7be5606	ENSDARG00000038068	ENSDART00000145420	13.87	79.74	6HPF
00c30ca5-2b37-48a3-8d12-79884283c33a	ENSDARG00000038068	ENSDART00000145420	126.87	79.74	6HPF
00f09080-3baf-4387-8fd2-907c736fbbc1	ENSDARG00000038068	ENSDART00000145420	111.55	79.74	6HPF
011ff959-54f5-4f3a-84cf-a4fc827fda5c	ENSDARG00000038068	ENSDART00000055492	105.36	88.5	6HPF
012e0bba-e80b-4009-a7f9-809a40fa7ecb	ENSDARG00000038068	ENSDART00000055492	16.26	88.5	6HPF
016e27fa-09c3-4b2c-a478-88e152c26300	ENSDARG00000038068	ENSDART00000145420	119.09	79.74	6HPF
02624e14-d427-457f-8e7b-0b57381b6435	ENSDARG00000038068	ENSDART00000055492	103.58	88.5	6HPF
0283a599-642e-49b1-a5a0-68b681bb849f	ENSDARG00000038068	ENSDART00000145420	8.27	79.74	6HPF
02cabf08-97ad-4992-add9-5731058d34c0	ENSDARG00000038068	ENSDART00000145420	97.43	79.74	6HPF
02df556a-082c-4033-bf54-9e0ac7c04468	ENSDARG00000038068	ENSDART00000145420	38.98	79.74	6HPF
031ba2b5-5c53-4aa6-847c-2f1dd08e0ff5	ENSDARG00000038068	ENSDART00000145420	68.64	79.74	6HPF
03561008-ef06-4294-82db-d494cedf6528	ENSDARG00000038068	ENSDART00000055492	42.62	88.5	6HPF
03d7d6c4-b8ff-432f-831d-9be5ba2a3f71	ENSDARG00000038068	ENSDART00000163782	64.82	77.08	6HPF
04485259-f384-4abb-8763-a1bd92d0ce51	ENSDARG00000038068	ENSDART00000145420	76.01	79.74	6HPF
04940077-a090-4d57-8d56-8e4c40bddade	ENSDARG00000038068	ENSDART00000145420	92.17	79.74	6HPF
04ad2267-b7ef-4cb3-a8d2-a9514ad0e8d7	ENSDARG00000038068	ENSDART00000145420	26.71	79.74	6HPF
04f7a90d-7758-4265-8976-8e67a7a98948	ENSDARG00000038068	ENSDART00000145420	98.26	79.74	6HPF
0567382c-fa72-48ea-9711-188e3cc3c366	ENSDARG00000038068	ENSDART00000163782	61.31	77.08	6HPF
06324195-224f-45fd-9740-6b47f7f80e89	ENSDARG00000038068	ENSDART00000145420	96.04	79.74	6HPF
0696b9d9-b267-492d-b4c0-7d2474a1b277	ENSDARG00000038068	ENSDART00000145420	94.36	79.74	6HPF
0718ed10-ff04-44e7-8336-721e62ba6a9f	ENSDARG00000038068	ENSDART00000145420	109.32	79.74	6HPF
0743825c-3c5a-470e-9675-abab490febb1	ENSDARG00000038068	ENSDART00000145420	101.44	79.74	6HPF
07d5ac44-0100-430b-81a2-da61fe4242ce	ENSDARG00000038068	ENSDART00000055492	13.51	88.5	6HPF
0839361a-cc3e-4192-8986-43a9715ac242	ENSDARG00000038068	ENSDART00000145420	55.02	79.74	6HPF
0843cc42-2967-425d-83aa-22a68c085fac	ENSDARG00000038068	ENSDART00000145420	198.08	79.74	6HPF
08dea514-52af-4610-a5be-534afdf02a03	ENSDARG00000038068	ENSDART00000145420	98.46	79.74	6HPF
08ffb738-fcbd-4e42-bc37-cfd73744c0e7	ENSDARG00000038068	ENSDART00000055492	102.31	88.5	6HPF
090937fb-7e96-4dbd-a109-ace53eb06d42	ENSDARG00000038068	ENSDART00000145420	114.96	79.74	6HPF
093ec94a-c0b3-47d5-b729-2367f39a2daf	ENSDARG00000038068	ENSDART00000055492	76.18	88.5	6HPF
098d7ce2-6ce3-42d3-a663-6c0543f312e5	ENSDARG00000038068	ENSDART00000145420	0	79.74	6HPF
09928432-2c87-4db6-956f-6d8b2daed927	ENSDARG00000038068	ENSDART00000055492	50.78	88.5	6HPF
09a2c9f6-42f5-4a43-84b3-08852fc9f071	ENSDARG00000038068	ENSDART00000163782	37.42	77.08	6HPF
[truncated: 49,490 more rows]

## Sheet: Ext_Data_Fig4d
Source Data for Extended Data Figure 4d
Chr	Pos	Precursor_Mismatch	Processed_Mismatch	Diff_Mis
RDN37_1	1000	0.004292	0.008889	0.004597
RDN37_1	1001	0.030043	0.044839	0.014796
RDN37_1	1002	0.377682	0.411051	0.033369
RDN37_1	1003	0.201717	0.20191	0.000193
RDN37_1	1004	0.128755	0.109951	0.018804
RDN37_1	1005	0.090129	0.102194	0.012065
RDN37_1	1006	0.016949	0.033835	0.016886
RDN37_1	1007	0.055085	0.055051	3.4e-05
RDN37_1	1008	0.080508	0.058638	0.02187
RDN37_1	1009	0.004237	0.004551	0.000314
RDN37_1	1010	0.033755	0.037044	0.003289
RDN37_1	1011	0.037975	0.027861	0.010114
RDN37_1	1012	0.029536	0.016694	0.012842
RDN37_1	1013	0.10084	0.081603	0.019237
RDN37_1	1014	0.231092	0.193515	0.037577
RDN37_1	1015	0.138655	0.102489	0.036166
RDN37_1	1016	0.138655	0.126318	0.012337
RDN37_1	1017	0.226891	0.182688	0.044203
RDN37_1	1018	0.075314	0.054479	0.020835
RDN37_1	1019	0.058577	0.072889	0.014312
RDN37_1	1020	0.058577	0.060918	0.002341
RDN37_1	1021	0.054393	0.042117	0.012276
RDN37_1	1022	0.008368	0.012644	0.004276
RDN37_1	1023	0.020921	0.029727	0.008806
RDN37_1	1024	0.050209	0.04707	0.003139
RDN37_1	1025	0.025105	0.028399	0.003294
RDN37_1	1026	0.012552	0.015006	0.002454
RDN37_1	1027	0.016736	0.017747	0.001011
RDN37_1	1028	0.205021	0.197713	0.007308
RDN37_1	1029	0.041841	0.033328	0.008513
RDN37_1	1030	0.012552	0.016448	0.003896
RDN37_1	1031	0.012552	0.006648	0.005904
RDN37_1	1032	0.054393	0.050114	0.004279
RDN37_1	1033	0.025105	0.038795	0.01369
RDN37_1	1034	0	0.001739	0.001739
RDN37_1	1035	0	0.004006	0.004006
RDN37_1	1036	0	0.003096	0.003096
RDN37_1	1037	0	0.002868	0.002868
RDN37_1	1038	0	0.002189	0.002189
RDN37_1	1039	0.008333	0.007962	0.000371
RDN37_1	1040	0.004167	0.006754	0.002587
RDN37_1	1041	0.004167	0.014223	0.010056
RDN37_1	1042	0.008333	0.010298	0.001965
RDN37_1	1043	0.0125	0.017873	0.005373
RDN37_1	1044	0.033333	0.034839	0.001506
RDN37_1	1045	0.029167	0.015865	0.013302
RDN37_1	1046	0.0375	0.04067	0.00317
RDN37_1	1047	0.004167	0.007711	0.003544
RDN37_1	1048	0.025	0.0305	0.0055
RDN37_1	1049	0.025	0.019214	0.005786
RDN37_1	1050	0.016667	0.018145	0.001478
RDN37_1	1051	0.025	0.033543	0.008543
RDN37_1	1052	0.033333	0.028263	0.00507
RDN37_1	1053	0.0375	0.051274	0.013774
RDN37_1	1054	0.045833	0.054071	0.008238
RDN37_1	1055	0.079167	0.115635	0.036468
RDN37_1	1056	0.008333	0.009366	0.001033
RDN37_1	1057	0.004167	0.005782	0.001615
RDN37_1	1058	0.016667	0.01078	0.005887
RDN37_1	1059	0.004167	0.004587	0.00042
RDN37_1	1060	0.016667	0.032471	0.015804
RDN37_1	1061	0.0125	0.016515	0.004015
RDN37_1	1062	0.070833	0.057568	0.013265
RDN37_1	1063	0.05	0.039186	0.010814
RDN37_1	1064	0.008333	0.005473	0.00286
RDN37_1	1065	0.0125	0.037502	0.025002
RDN37_1	1066	0	0.000811	0.000811
RDN37_1	1067	0.008333	0.003243	0.00509
RDN37_1	1068	0	0.006964	0.006964
RDN37_1	1069	0.0125	0.0133	0.0008
RDN37_1	1070	0.0125	0.017374	0.004874
RDN37_1	1071	0.029167	0.018542	0.010625
RDN37_1	1072	0.045643	0.022077	0.023566
RDN37_1	1073	0.082988	0.080953	0.002035
RDN37_1	1074	0.028926	0.012662	0.016264
RDN37_1	1075	0.028926	0.016762	0.012164
RDN37_1	1076	0.128099	0.125765	0.002334
RDN37_1	1077	0.008264	0.00718	0.001084
RDN37_1	1078	0.016529	0.012563	0.003966
RDN37_1	1079	0.086777	0.082982	0.003795
RDN37_1	1080	0.152893	0.180654	0.027761
RDN37_1	1081	0.107438	0.103821	0.003617
RDN37_1	1082	0.008264	0.02651	0.018246
RDN37_1	1083	0.161157	0.154947	0.00621
RDN37_1	1084	0.028926	0.037959	0.009033
RDN37_1	1085	0.004132	0.003551	0.000581
RDN37_1	1086	0.012397	0.008971	0.003426
RDN37_1	1087	0.012397	0.006833	0.005564
RDN37_1	1088	0.012397	0.016692	0.004295
RDN37_1	1089	0.020576	0.014053	0.006523
RDN37_1	1090	0.004115	0.011443	0.007328
RDN37_1	1091	0	0.002158	0.002158
RDN37_1	1092	0.004115	0.006184	0.002069
RDN37_1	1093	0	0.00212	0.00212
RDN37_1	1094	0.004115	0.002694	0.001421
RDN37_1	1095	0.053498	0.039714	0.013784
RDN37_1	1096	0.078189	0.069287	0.008902
RDN37_1	1097	0	0.001399	0.001399
RDN37_1	1098	0.008163	0.003838	0.004325
RDN37_1	1099	0.004082	0.00104	0.003042
RDN37_1	1100	0	0.001685	0.001685
RDN37_1	1101	0.004082	0.002832	0.00125
RDN37_1	1102	0	0.004008	0.004008
RDN37_1	1103	0.011905	0.022163	0.010258
RDN37_1	1104	0.090551	0.078302	0.012249
RDN37_1	1105	0.086614	0.062452	0.024162
RDN37_1	1106	0.007874	0.021893	0.014019
RDN37_1	1107	0.090551	0.082147	0.008404
RDN37_1	1108	0.066667	0.05109	0.015577
RDN37_1	1109	0.01938	0.030988	0.011608
RDN37_1	1110	0.081081	0.082188	0.001107
RDN37_1	1111	0.034615	0.045309	0.010694
RDN37_1	1112	0.126923	0.115767	0.011156
RDN37_1	1113	0.134615	0.119273	0.015342
RDN37_1	1114	0.04943	0.054851	0.005421
RDN37_1	1115	0	0.005403	0.005403
RDN37_1	1116	0.181818	0.205714	0.023896
RDN37_1	1117	0.117424	0.140024	0.0226
RDN37_1	1118	0.026515	0.023292	0.003223
RDN37_1	1119	0.018939	0.020043	0.001104
RDN37_1	1120	0.378788	0.36819	0.010598
RDN37_1	1121	0.078947	0.065882	0.013065
RDN37_1	1122	0.007519	0.019128	0.011609
RDN37_1	1123	0.022556	0.01966	0.002896
RDN37_1	1124	0.015038	0.016863	0.001825
RDN37_1	1125	0.007491	0.02515	0.017659
RDN37_1	1126	0.011236	0.012995	0.001759
RDN37_1	1127	0.014981	0.01944	0.004459
RDN37_1	1128	0	0.010587	0.010587
RDN37_1	1129	0.003717	0.004112	0.000395
RDN37_1	1130	0.003717	0.003414	0.000303
RDN37_1	1131	0.011152	0.014946	0.003794
RDN37_1	1132	0	0.001491	0.001491
RDN37_1	1133	0.037175	0.050879	0.013704
RDN37_1	1134	0.007435	0.008015	0.00058
RDN37_1	1135	0.02974	0.021429	0.008311
RDN37_1	1136	0.163569	0.181656	0.018087
RDN37_1	1137	0.133829	0.129509	0.00432
RDN37_1	1138	0.104089	0.097532	0.006557
RDN37_1	1139	0.066914	0.079384	0.01247
RDN37_1	1140	0.011111	0.017186	0.006075
RDN37_1	1141	0.044118	0.026439	0.017679
RDN37_1	1142	0.003663	0.003719	5.6e-05
RDN37_1	1143	0	0.004111	0.004111
RDN37_1	1144	0.018315	0.015749	0.002566
RDN37_1	1145	0.040293	0.038259	0.002034
RDN37_1	1146	0.029304	0.031843	0.002539
RDN37_1	1147	0.080586	0.094982	0.014396
RDN37_1	1148	0.010989	0.016698	0.005709
RDN37_1	1149	0.007326	0.010879	0.003553
RDN37_1	1150	0.032967	0.054314	0.021347
RDN37_1	1151	0.065934	0.041356	0.024578
RDN37_1	1152	0	0.009494	0.009494
RDN37_1	1153	0.10989	0.083129	0.026761
RDN37_1	1154	0.025641	0.034793	0.009152
RDN37_1	1155	0	0.002644	0.002644
RDN37_1	1156	0.007326	0.005254	0.002072
RDN37_1	1157	0.007326	0.008578	0.001252
RDN37_1	1158	0.007326	0.004235	0.003091
RDN37_1	1159	0.029304	0.022868	0.006436
RDN37_1	1160	0.014652	0.024722	0.01007
RDN37_1	1161	0.014652	0.03218	0.017528
RDN37_1	1162	0.018315	0.014559	0.003756
RDN37_1	1163	0.051282	0.045012	0.00627
RDN37_1	1164	0.377289	0.373066	0.004223
RDN37_1	1165	0.058608	0.067205	0.008597
RDN37_1	1166	0.529197	0.557251	0.028054
RDN37_1	1167	0	0.007648	0.007648
RDN37_1	1168	0.036364	0.034422	0.001942
RDN37_1	1169	0.014545	0.01692	0.002375
RDN37_1	1170	0.021739	0.010937	0.010802
RDN37_1	1171	0.021739	0.01616	0.005579
RDN37_1	1172	0.061594	0.054069	0.007525
RDN37_1	1173	0.075812	0.054477	0.021335
RDN37_1	1174	0.01444	0.010387	0.004053
RDN37_1	1175	0.061372	0.041857	0.019515
RDN37_1	1176	0.057762	0.037023	0.020739
RDN37_1	1177	0.01083	0.011463	0.000633
RDN37_1	1178	0.00722	0.02225	0.01503
RDN37_1	1179	0.057762	0.075513	0.017751
RDN37_1	1180	0.00722	0.012102	0.004882
RDN37_1	1181	0.068592	0.057972	0.01062
RDN37_1	1182	0.043321	0.078118	0.034797
RDN37_1	1183	0.144404	0.193172	0.048768
RDN37_1	1184	0.075812	0.091002	0.01519
RDN37_1	1185	0.039711	0.048136	0.008425
RDN37_1	1186	0.036101	0.035808	0.000293
RDN37_1	1187	0.014337	0.017202	0.002865
RDN37_1	1188	0.010753	0.015058	0.004305
RDN37_1	1189	0	0.002729	0.002729
RDN37_1	1190	0.007143	0.003297	0.003846
RDN37_1	1191	0.017857	0.017276	0.000581
RDN37_1	1192	0.007143	0.004723	0.00242
RDN37_1	1193	0.057143	0.047833	0.00931
RDN37_1	1194	0.157143	0.152974	0.004169
RDN37_1	1195	0.078571	0.082687	0.004116
RDN37_1	1196	0.039146	0.070516	0.03137
RDN37_1	1197	0.007117	0.007735	0.000618
RDN37_1	1198	0.003559	0.004294	0.000735
RDN37_1	1199	0.010676	0.011208	0.000532
RDN37_1	1200	0.017794	0.029293	0.011499
RDN37_1	1201	0.05694	0.065528	0.008588
RDN37_1	1202	0.02847	0.026501	0.001969
RDN37_1	1203	0.017794	0.017413	0.000381
RDN37_1	1204	0.007117	0.019774	0.012657
RDN37_1	1205	0.014235	0.007599	0.006636
RDN37_1	1206	0.017794	0.014623	0.003171
RDN37_1	1207	0.035587	0.029048	0.006539
RDN37_1	1208	0.014085	0.012858	0.001227
RDN37_1	1209	0.035211	0.022975	0.012236
RDN37_1	1210	0.024648	0.011656	0.012992
RDN37_1	1211	0.003521	0.005153	0.001632
RDN37_1	1212	0	0.009865	0.009865
RDN37_1	1213	0	0.019257	0.019257
RDN37_1	1214	0.010563	0.012091	0.001528
RDN37_1	1215	0.003521	0.005463	0.001942
RDN37_1	1216	0.007042	0.003485	0.003557
RDN37_1	1217	0.007042	0.006718	0.000324
RDN37_1	1218	0.056338	0.036446	0.019892
RDN37_1	1219	0.021127	0.014593	0.006534
RDN37_1	1220	0.035211	0.046796	0.011585
RDN37_1	1221	0.03169	0.045487	0.013797
RDN37_1	1222	0.045614	0.048147	0.002533
RDN37_1	1223	0.007018	0.002285	0.004733
RDN37_1	1224	0.031579	0.025753	0.005826
RDN37_1	1225	0.013986	0.01375	0.000236
RDN37_1	1226	0.027972	0.022415	0.005557
RDN37_1	1227	0.034965	0.031171	0.003794
RDN37_1	1228	0.052448	0.035846	0.016602
RDN37_1	1229	0.06993	0.050613	0.019317
RDN37_1	1230	0.031469	0.033864	0.002395
RDN37_1	1231	0.02439	0.01761	0.00678
RDN37_1	1232	0.041812	0.039096	0.002716
RDN37_1	1233	0.062284	0.064833	0.002549
RDN37_1	1234	0.017241	0.012519	0.004722
RDN37_1	1235	0.027586	0.039638	0.012052
RDN37_1	1236	0.044828	0.035308	0.00952
RDN37_1	1237	0.041379	0.052033	0.010654
RDN37_1	1238	0.006897	0.01804	0.011143
RDN37_1	1239	0.030928	0.027059	0.003869
RDN37_1	1240	0.154639	0.124204	0.030435
RDN37_1	1241	0.395189	0.34894	0.046249
RDN37_1	1242	0.255102	0.269439	0.014337
RDN37_1	1243	0.16835	0.178141	0.009791
RDN37_1	1244	0.036913	0.03538	0.001533
RDN37_1	1245	0.04698	0.048711	0.001731
RDN37_1	1246	0.063758	0.0489	0.014858
RDN37_1	1247	0.033223	0.034764	0.001541
RDN37_1	1248	0.096346	0.076471	0.019875
RDN37_1	1249	0.009967	0.022242	0.012275
RDN37_1	1250	0	0.005954	0.005954
RDN37_1	1251	0.033223	0.063476	0.030253
RDN37_1	1252	0.003311	0.007165	0.003854
RDN37_1	1253	0.036304	0.020494	0.01581
RDN37_1	1254	0.033003	0.021387	0.011616
RDN37_1	1255	0.026403	0.020002	0.006401
RDN37_1	1256	0.009868	0.009292	0.000576
RDN37_1	1257	0.009868	0.001822	0.008046
RDN37_1	1258	0.023026	0.015675	0.007351
RDN37_1	1259	0.009836	0.020269	0.010433
RDN37_1	1260	0.081967	0.090487	0.00852
RDN37_1	1261	0.07541	0.089101	0.013691
RDN37_1	1262	0.009836	0.009401	0.000435
RDN37_1	1263	0.042623	0.044166	0.001543
RDN37_1	1264	0.009836	0.01477	0.004934
RDN37_1	1265	0.006557	0.005289	0.001268
RDN37_1	1266	0.006557	0.005702	0.000855
RDN37_1	1267	0.039344	0.041787	0.002443
RDN37_1	1268	0.016393	0.009815	0.006578
RDN37_1	1269	0.022951	0.013906	0.009045
RDN37_1	1270	0.088525	0.087718	0.000807
RDN37_1	1271	0.016393	0.018674	0.002281
RDN37_1	1272	0.081967	0.060853	0.021114
RDN37_1	1273	0.127869	0.126341	0.001528
RDN37_1	1274	0.055738	0.051153	0.004585
RDN37_1	1275	0.088525	0.073706	0.014819
RDN37_1	1276	0.131148	0.138014	0.006866
RDN37_1	1277	0.085246	0.076043	0.009203
RDN37_1	1278	0.262295	0.321974	0.059679
RDN37_1	1279	0.386885	0.416637	0.029752
RDN37_1	1280	0.521311	0.506205	0.015106
RDN37_1	1281	0.255738	0.254088	0.00165
RDN37_1	1282	0.121311	0.112214	0.009097
RDN37_1	1283	0.003279	0.002851	0.000428
RDN37_1	1284	0	0.001616	0.001616
RDN37_1	1285	0.022951	0.019676	0.003275
RDN37_1	1286	0.003279	0.00872	0.005441
RDN37_1	1287	0.009836	0.014118	0.004282
RDN37_1	1288	0.088525	0.072156	0.016369
RDN37_1	1289	0.006557	0.007242	0.000685
RDN37_1	1290	0.009836	0.006976	0.00286
RDN37_1	1291	0.02623	0.015317	0.010913
RDN37_1	1292	0.085246	0.084624	0.000622
RDN37_1	1293	0.088235	0.084897	0.003338
RDN37_1	1294	0.01634	0.022313	0.005973
RDN37_1	1295	0.013072	0.015641	0.002569
RDN37_1	1296	0.009804	0.013097	0.003293
RDN37_1	1297	0.01634	0.019783	0.003443
RDN37_1	1298	0.019608	0.024544	0.004936
RDN37_1	1299	0.006515	0.017873	0.011358
RDN37_1	1300	0.055016	0.038858	0.016158
RDN37_1	1301	0.022654	0.020207	0.002447
RDN37_1	1302	0.02589	0.038913	0.013023
RDN37_1	1303	0.070968	0.054957	0.016011
RDN37_1	1304	0.016129	0.013087	0.003042
RDN37_1	1305	0.006452	0.008893	0.002441
RDN37_1	1306	0.003205	0.005278	0.002073
RDN37_1	1307	0.003205	0.003073	0.000132
RDN37_1	1308	0.009615	0.013275	0.00366
RDN37_1	1309	0.009615	0.009214	0.000401
RDN37_1	1310	0.015974	0.011964	0.00401
RDN37_1	1311	0.031949	0.027052	0.004897
RDN37_1	1312	0.060703	0.044899	0.015804
RDN37_1	1313	0.01278	0.028846	0.016066
RDN37_1	1314	0.054313	0.073107	0.018794
RDN37_1	1315	0.28754	0.271385	0.016155
RDN37_1	1316	0.003195	0.004064	0.000869
RDN37_1	1317	0.057508	0.050757	0.006751
RDN37_1	1318	0.025559	0.023313	0.002246
RDN37_1	1319	0.041534	0.046648	0.005114
RDN37_1	1320	0.044164	0.038522	0.005642
RDN37_1	1321	0.025	0.025002	2e-06
RDN37_1	1322	0.040625	0.032653	0.007972
RDN37_1	1323	0.04375	0.026968	0.016782
RDN37_1	1324	0.0125	0.011925	0.000575
RDN37_1	1325	0.03125	0.031123	0.000127
RDN37_1	1326	0.015625	0.02763	0.012005
RDN37_1	1327	0.08125	0.081727	0.000477
RDN37_1	1328	0.0625	0.060083	0.002417
RDN37_1	1329	0.1625	0.169018	0.006518
RDN37_1	1330	0.290625	0.32419	0.033565
RDN37_1	1331	0.078125	0.086505	0.00838
RDN37_1	1332	0.4625	0.463234	0.000734
RDN37_1	1333	0.203125	0.131684	0.071441
RDN37_1	1334	0.012461	0.010516	0.001945
RDN37_1	1335	0.021807	0.02097	0.000837
RDN37_1	1336	0.043614	0.047862	0.004248
RDN37_1	1337	0.137072	0.132714	0.004358
RDN37_1	1338	0.037383	0.035243	0.00214
RDN37_1	1339	0.040498	0.04613	0.005632
RDN37_1	1340	0.146417	0.170731	0.024314
RDN37_1	1341	0.037267	0.058666	0.021399
RDN37_1	1342	0.009317	0.011962	0.002645
RDN37_1	1343	0.024845	0.018144	0.006701
RDN37_1	1344	0.018634	0.014274	0.00436
RDN37_1	1345	0.003106	0.002997	0.000109
RDN37_1	1346	0.021739	0.027657	0.005918
RDN37_1	1347	0.024768	0.048278	0.02351
RDN37_1	1348	0.006192	0.015488	0.009296
RDN37_1	1349	0.024768	0.044542	0.019774
RDN37_1	1350	0.01548	0.020091	0.004611
RDN37_1	1351	0.01548	0.017608	0.002128
RDN37_1	1352	0	0.005411	0.005411
RDN37_1	1353	0	0.00483	0.00483
RDN37_1	1354	0	0.004854	0.004854
RDN37_1	1355	0.006154	0.027072	0.020918
RDN37_1	1356	0.006154	0.0156	0.009446
RDN37_1	1357	0.009231	0.016316	0.007085
RDN37_1	1358	0	0.009093	0.009093
RDN37_1	1359	0.012308	0.007743	0.004565
RDN37_1	1360	0	0.004161	0.004161
RDN37_1	1361	0.009231	0.005676	0.003555
RDN37_1	1362	0.012308	0.011295	0.001013
RDN37_1	1363	0.033846	0.042117	0.008271
RDN37_1	1364	0.046154	0.052571	0.006417
RDN37_1	1365	0.144615	0.137693	0.006922
RDN37_1	1366	0.101538	0.118394	0.016856
RDN37_1	1367	0.08	0.091847	0.011847
RDN37_1	1368	0.003077	0.006356	0.003279
RDN37_1	1369	0.04908	0.040802	0.008278
RDN37_1	1370	0.076687	0.108834	0.032147
RDN37_1	1371	0.003067	0.006683	0.003616
RDN37_1	1372	0.015337	0.01848	0.003143
RDN37_1	1373	0.021472	0.022356	0.000884
RDN37_1	1374	0.02454	0.0196	0.00494
RDN37_1	1375	0.058282	0.050595	0.007687
RDN37_1	1376	0.088957	0.089485	0.000528
RDN37_1	1377	0.009202	0.010135	0.000933
RDN37_1	1378	0.015337	0.014391	0.000946
RDN37_1	1379	0.030675	0.0416	0.010925
RDN37_1	1380	0.101227	0.073313	0.027914
RDN37_1	1381	0.046012	0.052862	0.00685
RDN37_1	1382	0.01227	0.016134	0.003864
RDN37_1	1383	0.009174	0.010784	0.00161
RDN37_1	1384	0.003049	0.00886	0.005811
RDN37_1	1385	0.018293	0.017078	0.001215
RDN37_1	1386	0.003049	0.008005	0.004956
RDN37_1	1387	0.164134	0.165469	0.001335
RDN37_1	1388	0.027356	0.019491	0.007865
RDN37_1	1389	0.006079	0.006769	0.00069
RDN37_1	1390	0.024316	0.030702	0.006386
RDN37_1	1391	0.018237	0.020219	0.001982
RDN37_1	1392	0.024316	0.021335	0.002981
RDN37_1	1393	0.033435	0.027827	0.005608
RDN37_1	1394	0.088146	0.060248	0.027898
RDN37_1	1395	0.173252	0.183391	0.010139
RDN37_1	1396	0.042553	0.03393	0.008623
RDN37_1	1397	0.042424	0.044174	0.00175
RDN37_1	1398	0.042424	0.028096	0.014328
RDN37_1	1399	0.060606	0.07567	0.015064
RDN37_1	1400	0.151515	0.167038	0.015523
RDN37_1	1401	0.054545	0.056197	0.001652
RDN37_1	1402	0.048485	0.073433	0.024948
RDN37_1	1403	0.069697	0.068268	0.001429
RDN37_1	1404	0.23565	0.247275	0.011625
RDN37_1	1405	0.006042	0.014165	0.008123
RDN37_1	1406	0.021148	0.03559	0.014442
RDN37_1	1407	0.111782	0.10794	0.003842
RDN37_1	1408	0.036254	0.062532	0.026278
RDN37_1	1409	0.087613	0.090538	0.002925
RDN37_1	1410	0.190332	0.207001	0.016669
RDN37_1	1411	0.024096	0.038546	0.01445
RDN37_1	1412	0.027108	0.024702	0.002406
RDN37_1	1413	0.003012	0.004513	0.001501
RDN37_1	1414	0.003012	0.002041	0.000971
RDN37_1	1415	0.006024	0.006204	0.00018
RDN37_1	1416	0.009036	0.009156	0.00012
RDN37_1	1417	0.003012	0.012538	0.009526
RDN37_1	1418	0.105422	0.084228	0.021194
RDN37_1	1419	0.033133	0.06318	0.030047
RDN37_1	1420	0.01506	0.049956	0.034896
RDN37_1	1421	0.012048	0.018097	0.006049
RDN37_1	1422	0.006024	0.015707	0.009683
RDN37_1	1423	0.021084	0.010219	0.010865
RDN37_1	1424	0.018072	0.010112	0.00796
RDN37_1	1425	0.01506	0.024287	0.009227
RDN37_1	1426	0.045181	0.044752	0.000429
RDN37_1	1427	0.057229	0.058679	0.00145
RDN37_1	1428	0.054054	0.039775	0.014279
RDN37_1	1429	0.03003	0.03303	0.003
RDN37_1	1430	0.033033	0.027643	0.00539
RDN37_1	1431	0.033033	0.030079	0.002954
RDN37_1	1432	0.006006	0.003591	0.002415
RDN37_1	1433	0	0.002021	0.002021
RDN37_1	1434	0	0.006589	0.006589
RDN37_1	1435	0.009009	0.007249	0.00176
RDN37_1	1436	0.024024	0.025854	0.00183
RDN37_1	1437	0.01194	0.011039	0.000901
RDN37_1	1438	0.002985	0.004191	0.001206
RDN37_1	1439	0	0.002175	0.002175
RDN37_1	1440	0	0.001034	0.001034
RDN37_1	1441	0	0.003076	0.003076
RDN37_1	1442	0.002985	0.00342	0.000435
RDN37_1	1443	0.059701	0.036708	0.022993
RDN37_1	1444	0.041791	0.042847	0.001056
RDN37_1	1445	0.047761	0.046677	0.001084
RDN37_1	1446	0.01194	0.018669	0.006729
RDN37_1	1447	0.008955	0.010165	0.00121
RDN37_1	1448	0.008955	0.008835	0.00012
RDN37_1	1449	0.032836	0.040013	0.007177
RDN37_1	1450	0	0.010259	0.010259
RDN37_1	1451	0.068657	0.061646	0.007011
RDN37_1	1452	0.071642	0.063724	0.007918
RDN37_1	1453	0.023881	0.010693	0.013188
RDN37_1	1454	0.00597	0.002666	0.003304
RDN37_1	1455	0.005952	0.002347	0.003605
RDN37_1	1456	0.005952	0.009515	0.003563
RDN37_1	1457	0.098214	0.079518	0.018696
RDN37_1	1458	0.127976	0.098838	0.029138
RDN37_1	1459	0.880952	0.892763	0.011811
RDN37_1	1460	0.029762	0.018901	0.010861
RDN37_1	1461	0.029762	0.037022	0.00726
RDN37_1	1462	0.005952	0.004111	0.001841
RDN37_1	1463	0.005935	0.005472	0.000463
RDN37_1	1464	0.047478	0.033643	0.013835
RDN37_1	1465	0.023739	0.015472	0.008267
RDN37_1	1466	0.406528	0.337574	0.068954
RDN37_1	1467	0.254438	0.305648	0.05121
RDN37_1	1468	0.032544	0.026397	0.006147
RDN37_1	1469	0.071006	0.081866	0.01086
RDN37_1	1470	0.014749	0.032156	0.017407
RDN37_1	1471	0.01462	0.020219	0.005599
RDN37_1	1472	0	0.001676	0.001676
RDN37_1	1473	0.005814	0.008919	0.003105
RDN37_1	1474	0.002899	0.00566	0.002761
RDN37_1	1475	0.002899	0.001902	0.000997
RDN37_1	1476	0	0.0019	0.0019
RDN37_1	1477	0	0.003877	0.003877
RDN37_1	1478	0.002899	0.003105	0.000206
RDN37_1	1479	0.011594	0.018138	0.006544
RDN37_1	1480	0	0.003513	0.003513
RDN37_1	1481	0.008671	0.026667	0.017996
RDN37_1	1482	0.00289	0.009933	0.007043
RDN37_1	1483	0.00289	0.011793	0.008903
RDN37_1	1484	0.028902	0.057581	0.028679
RDN37_1	1485	0.040462	0.026943	0.013519
RDN37_1	1486	0.028902	0.020019	0.008883
RDN37_1	1487	0.011527	0.010842	0.000685
RDN37_1	1488	0.020173	0.011934	0.008239
RDN37_1	1489	0.014409	0.009635	0.004774
RDN37_1	1490	0.005764	0.008768	0.003004
RDN37_1	1491	0.017291	0.013923	0.003368
RDN37_1	1492	0.028818	0.027332	0.001486
RDN37_1	1493	0.008646	0.006074	0.002572
RDN37_1	1494	0.092219	0.078399	0.01382
RDN37_1	1495	0.083573	0.054404	0.029169
RDN37_1	1496	0.115274	0.103822	0.011452
RDN37_1	1497	0.043228	0.022614	0.020614
RDN37_1	1498	0.020173	0.014412	0.005761
RDN37_1	1499	0.040346	0.039079	0.001267
RDN37_1	1500	0.048991	0.055593	0.006602
RDN37_1	1501	0.146552	0.148488	0.001936
RDN37_1	1502	0.051724	0.049057	0.002667
RDN37_1	1503	0.002857	0.004294	0.001437
RDN37_1	1504	0.022727	0.007125	0.015602
RDN37_1	1505	0.048295	0.0312	0.017095
RDN37_1	1506	0.008475	0.006546	0.001929
RDN37_1	1507	0.008475	0.015553	0.007078
RDN37_1	1508	0.053521	0.061862	0.008341
RDN37_1	1509	0.011236	0.012948	0.001712
RDN37_1	1510	0	0.005152	0.005152
RDN37_1	1511	0.005602	0.001162	0.00444
RDN37_1	1512	0.002801	0.002693	0.000108
RDN37_1	1513	0.033613	0.040563	0.00695
RDN37_1	1514	0.036415	0.028004	0.008411
RDN37_1	1515	0.008357	0.01357	0.005213
RDN37_1	1516	0.005556	0.002559	0.002997
RDN37_1	1517	0	0.001993	0.001993
RDN37_1	1518	0.013889	0.009174	0.004715
RDN37_1	1519	0.002778	0.003318	0.00054
RDN37_1	1520	0.111111	0.083734	0.027377
RDN37_1	1521	0.094444	0.07026	0.024184
RDN37_1	1522	0.019444	0.036803	0.017359
RDN37_1	1523	0.061111	0.076458	0.015347
RDN37_1	1524	0.013889	0.026022	0.012133
RDN37_1	1525	0.052778	0.070166	0.017388
RDN37_1	1526	0.047091	0.034166	0.012925
RDN37_1	1527	0.099723	0.089494	0.010229
RDN37_1	1528	0.027701	0.025608	0.002093
RDN37_1	1529	0.030471	0.019335	0.011136
RDN37_1	1530	0.060942	0.062503	0.001561
RDN37_1	1531	0.099448	0.087355	0.012093
RDN37_1	1532	0.060773	0.076788	0.016015
RDN37_1	1533	0.030387	0.02339	0.006997
RDN37_1	1534	0.016575	0.010482	0.006093
RDN37_1	1535	0.044199	0.03617	0.008029
RDN37_1	1536	0.019284	0.018961	0.000323
RDN37_1	1537	0.016529	0.015635	0.000894
RDN37_1	1538	0.013774	0.019269	0.005495
RDN37_1	1539	0.019284	0.01786	0.001424
RDN37_1	1540	0.044077	0.033374	0.010703
RDN37_1	1541	0.024793	0.036059	0.011266
RDN37_1	1542	0.049587	0.055131	0.005544
RDN37_1	1543	0.090659	0.127437	0.036778
RDN37_1	1544	0.032877	0.029394	0.003483
RDN37_1	1545	0.002732	0.007082	0.00435
RDN37_1	1546	0	0.002118	0.002118
RDN37_1	1547	0.019074	0.010899	0.008175
RDN37_1	1548	0.029973	0.013687	0.016286
RDN37_1	1549	0.008152	0.0167	0.008548
RDN37_1	1550	0.008152	0.009489	0.001337
RDN37_1	1551	0.059621	0.063339	0.003718
RDN37_1	1552	0.062331	0.06612	0.003789
RDN37_1	1553	0.02981	0.021957	0.007853
RDN37_1	1554	0.043243	0.049063	0.00582
RDN37_1	1555	0.016173	0.015039	0.001134
RDN37_1	1556	0.016173	0.022183	0.00601
RDN37_1	1557	0.026954	0.020652	0.006302
RDN37_1	1558	0	0.004508	0.004508
RDN37_1	1559	0	0.005175	0.005175
RDN37_1	1560	0.021448	0.015475	0.005973
RDN37_1	1561	0.013405	0.013181	0.000224
RDN37_1	1562	0.029491	0.020085	0.009406
RDN37_1	1563	0.085791	0.069683	0.016108
RDN37_1	1564	0.08311	0.090976	0.007866
RDN37_1	1565	0.163539	0.176311	0.012772
RDN37_1	1566	0.02681	0.023916	0.002894
RDN37_1	1567	0.005333	0.004949	0.000384
RDN37_1	1568	0.005319	0.006531	0.001212
RDN37_1	1569	0.007979	0.005418	0.002561
RDN37_1	1570	0.00266	0.00537	0.00271
RDN37_1	1571	0.02122	0.028374	0.007154
RDN37_1	1572	0.058355	0.065137	0.006782
RDN37_1	1573	0.037135	0.025285	0.01185
RDN37_1	1574	0.029178	0.05801	0.028832
RDN37_1	1575	0.246032	0.239302	0.00673
RDN37_1	1576	0.058047	0.055639	0.002408
RDN37_1	1577	0.068421	0.065986	0.002435
RDN37_1	1578	0.007874	0.006549	0.001325
RDN37_1	1579	0.020997	0.0141	0.006897
RDN37_1	1580	0.002625	0.006754	0.004129
RDN37_1	1581	0.007874	0.003692	0.004182
RDN37_1	1582	0.031496	0.025482	0.006014
RDN37_1	1583	0	0.004361	0.004361
RDN37_1	1584	0.015748	0.012006	0.003742
RDN37_1	1585	0	0.002493	0.002493
RDN37_1	1586	0.005249	0.004565	0.000684
RDN37_1	1587	0.002625	0.004564	0.001939
RDN37_1	1588	0.010499	0.015454	0.004955
RDN37_1	1589	0.007853	0.007835	1.8e-05
RDN37_1	1590	0.018325	0.024307	0.005982
RDN37_1	1591	0.015707	0.011634	0.004073
RDN37_1	1592	0.018325	0.017247	0.001078
RDN37_1	1593	0.034031	0.035597	0.001566
RDN37_1	1594	0.049738	0.054226	0.004488
RDN37_1	1595	0.010417	0.009122	0.001295
RDN37_1	1596	0.051948	0.053202	0.001254
RDN37_1	1597	0.069948	0.05726	0.012688
RDN37_1	1598	0.05168	0.035115	0.016565
RDN37_1	1599	0.002584	0.005528	0.002944
RDN37_1	1600	0.002577	0.00617	0.003593
RDN37_1	1601	0.007732	0.007706	2.6e-05
RDN37_1	1602	0.028351	0.025141	0.00321
RDN37_1	1603	0.030928	0.030867	6.1e-05
RDN37_1	1604	0.005141	0.006783	0.001642
RDN37_1	1605	0.005141	0.00749	0.002349
RDN37_1	1606	0.010256	0.008856	0.0014
RDN37_1	1607	0.017949	0.021412	0.003463
RDN37_1	1608	0.012821	0.034857	0.022036
RDN37_1	1609	0.053846	0.056305	0.002459
RDN37_1	1610	0.030769	0.036624	0.005855
RDN37_1	1611	0.041026	0.044602	0.003576
RDN37_1	1612	0.017903	0.016941	0.000962
RDN37_1	1613	0.017903	0.019316	0.001413
RDN37_1	1614	0.002551	0.002724	0.000173
RDN37_1	1615	0	0.001408	0.001408
RDN37_1	1616	0.012755	0.019585	0.00683
RDN37_1	1617	0.079082	0.092377	0.013295
RDN37_1	1618	0.048346	0.049108	0.000762
RDN37_1	1619	0.005089	0.005243	0.000154
RDN37_1	1620	0.083969	0.085167	0.001198
RDN37_1	1621	0.020305	0.025044	0.004739
RDN37_1	1622	0.010152	0.008805	0.001347
RDN37_1	1623	0.002532	0.008419	0.005887
RDN37_1	1624	0	0.001304	0.001304
RDN37_1	1625	0.002532	0.001259	0.001273
RDN37_1	1626	0.005063	0.001282	0.003781
RDN37_1	1627	0.027848	0.03222	0.004372
RDN37_1	1628	0.005063	0.001888	0.003175
RDN37_1	1629	0.025316	0.011732	0.013584
RDN37_1	1630	0	0.005859	0.005859
RDN37_1	1631	0.164557	0.164508	4.9e-05
RDN37_1	1632	0.002525	0.009705	0.00718
RDN37_1	1633	0.02267	0.014587	0.008083
RDN37_1	1634	0.163728	0.160156	0.003572
RDN37_1	1635	0.002519	0.005633	0.003114
RDN37_1	1636	0.037688	0.02876	0.008928
RDN37_1	1637	0.025063	0.020946	0.004117
RDN37_1	1638	0.007519	0.014087	0.006568
RDN37_1	1639	0.010025	0.012282	0.002257
RDN37_1	1640	0.007519	0.00768	0.000161
RDN37_1	1641	0.017544	0.013052	0.004492
RDN37_1	1642	0.005013	0.004052	0.000961
RDN37_1	1643	0.002506	0.004716	0.00221
RDN37_1	1644	0.03	0.028733	0.001267
RDN37_1	1645	0.035	0.032702	0.002298
RDN37_1	1646	0.0775	0.056196	0.021304
RDN37_1	1647	0.012469	0.017199	0.00473
RDN37_1	1648	0.007481	0.008604	0.001123
RDN37_1	1649	0.004988	0.005616	0.000628
RDN37_1	1650	0.002494	0.00239	0.000104
RDN37_1	1651	0.004988	0.013611	0.008623
RDN37_1	1652	0.009975	0.011495	0.00152
RDN37_1	1653	0.009975	0.008773	0.001202
RDN37_1	1654	0.004975	0.004352	0.000623
RDN37_1	1655	0	0.002362	0.002362
RDN37_1	1656	0.034826	0.022914	0.011912
RDN37_1	1657	0.004975	0.006842	0.001867
RDN37_1	1658	0.004975	0.017095	0.01212
RDN37_1	1659	0.024876	0.026951	0.002075
RDN37_1	1660	0.017413	0.014708	0.002705
RDN37_1	1661	0.017413	0.016012	0.001401
RDN37_1	1662	0.022388	0.017417	0.004971
RDN37_1	1663	0.007463	0.002741	0.004722
RDN37_1	1664	0.049751	0.05337	0.003619
RDN37_1	1665	0.007463	0.007269	0.000194
RDN37_1	1666	0.007463	0.004184	0.003279
RDN37_1	1667	0.014888	0.012343	0.002545
RDN37_1	1668	0.007444	0.018403	0.010959
RDN37_1	1669	0.014888	0.009434	0.005454
RDN37_1	1670	0.037221	0.038439	0.001218
RDN37_1	1671	0.027295	0.027562	0.000267
RDN37_1	1672	0.004963	0.005424	0.000461
RDN37_1	1673	0.004963	0.005874	0.000911
RDN37_1	1674	0.17866	0.221039	0.042379
RDN37_1	1675	0.277228	0.238738	0.03849
RDN37_1	1676	0.064356	0.051889	0.012467
RDN37_1	1677	0.014851	0.011894	0.002957
RDN37_1	1678	0.022277	0.015767	0.00651
RDN37_1	1679	0.032178	0.02126	0.010918
RDN37_1	1680	0.004938	0.008146	0.003208
RDN37_1	1681	0.019753	0.021989	0.002236
RDN37_1	1682	0.017284	0.020714	0.00343
RDN37_1	1683	0.032099	0.049993	0.017894
RDN37_1	1684	0.024691	0.034317	0.009626
RDN37_1	1685	0.031941	0.042247	0.010306
RDN37_1	1686	0.039216	0.041273	0.002057
RDN37_1	1687	0.063725	0.053667	0.010058
RDN37_1	1688	0.02451	0.014887	0.009623
RDN37_1	1689	0.002451	0.008055	0.005604
RDN37_1	1690	0.10049	0.132632	0.032142
RDN37_1	1691	0.01956	0.017423	0.002137
RDN37_1	1692	0.070905	0.1055	0.034595
RDN37_1	1693	0.007317	0.008759	0.001442
RDN37_1	1694	0.002439	0.001227	0.001212
RDN37_1	1695	0.004878	0.000571	0.004307
RDN37_1	1696	0.019512	0.032092	0.01258
RDN37_1	1697	0	0.001099	0.001099
RDN37_1	1698	0	0.001712	0.001712
RDN37_1	1699	0.87561	0.848112	0.027498
RDN37_1	1700	0.381995	0.406679	0.024684
RDN37_1	1701	0.041262	0.033893	0.007369
RDN37_1	1702	0	0.001155	0.001155
RDN37_1	1703	0	0.002667	0.002667
RDN37_1	1704	0.002427	0.002289	0.000138
RDN37_1	1705	0.043689	0.034376	0.009313
RDN37_1	1706	0.009709	0.006572	0.003137
RDN37_1	1707	0.002427	0.01117	0.008743
RDN37_1	1708	0.148058	0.173494	0.025436
RDN37_1	1709	0.288136	0.286667	0.001469
RDN37_1	1710	0.048426	0.053286	0.00486
RDN37_1	1711	0.029056	0.028568	0.000488
RDN37_1	1712	0.118644	0.117619	0.001025
RDN37_1	1713	0.050602	0.042397	0.008205
RDN37_1	1714	0.021687	0.015044	0.006643
RDN37_1	1715	0.033735	0.029269	0.004466
RDN37_1	1716	0.045673	0.041394	0.004279
RDN37_1	1717	0.019139	0.022396	0.003257
RDN37_1	1718	0.028708	0.021323	0.007385
RDN37_1	1719	0.016706	0.013311	0.003395
RDN37_1	1720	0.040573	0.033007	0.007566
RDN37_1	1721	0.064439	0.081565	0.017126
RDN37_1	1722	0.02864	0.028437	0.000203
RDN37_1	1723	0.019093	0.027425	0.008332
RDN37_1	1724	0.00716	0.018509	0.011349
RDN37_1	1725	0.009524	0.014055	0.004531
RDN37_1	1726	0.002381	0.007985	0.005604
RDN37_1	1727	0.004762	0.006283	0.001521
RDN37_1	1728	0.016667	0.029772	0.013105
RDN37_1	1729	0.030952	0.046141	0.015189
RDN37_1	1730	0.040476	0.018837	0.021639
RDN37_1	1731	0.069048	0.075267	0.006219
RDN37_1	1732	0.021429	0.02284	0.001411
RDN37_1	1733	0.019048	0.021542	0.002494
RDN37_1	1734	0.033333	0.021035	0.012298
RDN37_1	1735	0.004762	0.010033	0.005271
RDN37_1	1736	0.021429	0.013563	0.007866
RDN37_1	1737	0.088095	0.057687	0.030408
RDN37_1	1738	0.033254	0.030826	0.002428
RDN37_1	1739	0.123223	0.115414	0.007809
RDN37_1	1740	0.097156	0.082651	0.014505
RDN37_1	1741	0.032864	0.042413	0.009549
RDN37_1	1742	0.021028	0.035398	0.01437
RDN37_1	1743	0.014019	0.019854	0.005835
RDN37_1	1744	0.007009	0.015774	0.008765
RDN37_1	1745	0.175234	0.19488	0.019646
RDN37_1	1746	0.221963	0.287509	0.065546
RDN37_1	1747	0.032558	0.131987	0.099429
RDN37_1	1748	0.016279	0.039461	0.023182
RDN37_1	1749	0.013921	0.027358	0.013437
RDN37_1	1750	0.011601	0.013169	0.001568
RDN37_1	1751	0.00464	0.005498	0.000858
RDN37_1	1752	0.006961	0.015677	0.008716
RDN37_1	1753	0.009281	0.007907	0.001374
RDN37_1	1754	0.025522	0.025607	8.5e-05
RDN37_1	1755	0.064965	0.062907	0.002058
RDN37_1	1756	0.099768	0.080137	0.019631
RDN37_1	1757	0.085648	0.091858	0.00621
RDN37_1	1758	0.046296	0.066111	0.019815
RDN37_1	1759	0.032333	0.037346	0.005013
RDN37_1	1760	0.21709	0.210475	0.006615
RDN37_1	1761	0.011547	0.015643	0.004096
RDN37_1	1762	0.013825	0.010732	0.003093
RDN37_1	1763	0.023041	0.016759	0.006282
RDN37_1	1764	0	0.00077	0.00077
RDN37_1	1765	0.006912	0.007802	0.00089
RDN37_1	1766	0.006897	0.009772	0.002875
RDN37_1	1767	0.018391	0.01279	0.005601
RDN37_1	1768	0.057471	0.062847	0.005376
RDN37_1	1769	0.052874	0.05814	0.005266
RDN37_1	1770	0.016092	0.019378	0.003286
RDN37_1	1771	0.025287	0.033982	0.008695
RDN37_1	1772	0.029885	0.055607	0.025722
RDN37_1	1773	0.157895	0.15472	0.003175
RDN37_1	1774	0.009153	0.01822	0.009067
RDN37_1	1775	0	0.005889	0.005889
RDN37_1	1776	0.032037	0.024843	0.007194
RDN37_1	1777	0.016018	0.01403	0.001988
RDN37_1	1778	0.009153	0.015639	0.006486
RDN37_1	1779	0.061785	0.045331	0.016454
RDN37_1	1780	0.047945	0.041999	0.005946
RDN37_1	1781	0.015982	0.012811	0.003171
RDN37_1	1782	0.031963	0.040358	0.008395
RDN37_1	1783	0.077626	0.072804	0.004822
RDN37_1	1784	0.009029	0.00384	0.005189
RDN37_1	1785	0.004515	0.00411	0.000405
RDN37_1	1786	0.002257	0.005111	0.002854
RDN37_1	1787	0.006772	0.006801	2.9e-05
RDN37_1	1788	0.049661	0.041417	0.008244
RDN37_1	1789	0.020316	0.014214	0.006102
RDN37_1	1790	0.083521	0.062761	0.02076
RDN37_1	1791	0.051919	0.037293	0.014626
RDN37_1	1792	0.027088	0.02583	0.001258
RDN37_1	1793	0.006772	0.007483	0.000711
RDN37_1	1794	0	0.004405	0.004405
RDN37_1	1795	0.011287	0.015425	0.004138
RDN37_1	1796	0.024831	0.031215	0.006384
RDN37_1	1797	0.040449	0.037319	0.00313
RDN37_1	1798	0.07191	0.063013	0.008897
RDN37_1	1799	0.105618	0.109111	0.003493
RDN37_1	1800	0.05157	0.065672	0.014102
RDN37_1	1801	0.049327	0.050209	0.000882
RDN37_1	1802	0.06278	0.063531	0.000751
RDN37_1	1803	0.015695	0.028784	0.013089
RDN37_1	1804	0.013453	0.016803	0.00335
RDN37_1	1805	0.174888	0.233055	0.058167
RDN37_1	1806	0.006711	0.014934	0.008223
RDN37_1	1807	0.167785	0.144334	0.023451
RDN37_1	1808	0.191964	0.165962	0.026002
RDN37_1	1809	0.175166	0.167084	0.008082
RDN37_1	1810	0.117517	0.121441	0.003924
RDN37_1	1811	0.04878	0.050531	0.001751
RDN37_1	1812	0.042035	0.061436	0.019401
RDN37_1	1813	0.00885	0.00496	0.00389
RDN37_1	1814	0.015487	0.016961	0.001474
RDN37_1	1815	0.030973	0.043021	0.012048
RDN37_1	1816	0.015487	0.036997	0.02151
RDN37_1	1817	0.039823	0.039791	3.2e-05
RDN37_1	1818	0.050661	0.028492	0.022169
RDN37_1	1819	0.015419	0.012376	0.003043
RDN37_1	1820	0.024229	0.017745	0.006484
RDN37_1	1821	0.030837	0.033083	0.002246
RDN37_1	1822	0.011013	0.005287	0.005726
RDN37_1	1823	0.006608	0.016434	0.009826
RDN37_1	1824	0.072687	0.082247	0.00956
RDN37_1	1825	0.052863	0.055916	0.003053
RDN37_1	1826	0.066079	0.086643	0.020564
RDN37_1	1827	0.125275	0.106537	0.018738
RDN37_1	1828	0.527473	0.531084	0.003611
RDN37_1	1829	0.006494	0.009185	0.002691
RDN37_1	1830	0.00432	0.005187	0.000867
RDN37_1	1831	0.008639	0.00533	0.003309
RDN37_1	1832	0	0.00244	0.00244
RDN37_1	1833	0.028078	0.020779	0.007299
RDN37_1	1834	0.019438	0.015475	0.003963
RDN37_1	1835	0.017279	0.016838	0.000441
RDN37_1	1836	0.032397	0.038377	0.00598
RDN37_1	1837	0.006466	0.008256	0.00179
RDN37_1	1838	0.002155	0.002527	0.000372
RDN37_1	1839	0.00431	0.004311	1e-06
RDN37_1	1840	0.012931	0.011485	0.001446
RDN37_1	1841	0.002155	0.005387	0.003232
RDN37_1	1842	0.00431	0.001927	0.002383
RDN37_1	1843	0.043103	0.047587	0.004484
RDN37_1	1844	0.068966	0.068046	0.00092
RDN37_1	1845	0.027957	0.029307	0.00135
RDN37_1	1846	0.006452	0.007307	0.000855
RDN37_1	1847	0.006452	0.007879	0.001427
RDN37_1	1848	0.04086	0.035873	0.004987
RDN37_1	1849	0.030043	0.04652	0.016477
RDN37_1	1850	0.00641	0.003317	0.003093
RDN37_1	1851	0.004274	0.006383	0.002109
RDN37_1	1852	0.004274	0.006113	0.001839
RDN37_1	1853	0.027778	0.020642	0.007136
RDN37_1	1854	0.008547	0.00941	0.000863
RDN37_1	1855	0.002137	0.004196	0.002059
RDN37_1	1856	0.002137	0.004427	0.00229
RDN37_1	1857	0.008547	0.017617	0.00907
RDN37_1	1858	0.036325	0.037113	0.000788
RDN37_1	1859	0.025478	0.023844	0.001634
RDN37_1	1860	0.012739	0.013277	0.000538
RDN37_1	1861	0.029661	0.029712	5.1e-05
RDN37_1	1862	0.054968	0.055493	0.000525
RDN37_1	1863	0.010549	0.008317	0.002232
RDN37_1	1864	0.004219	0.005024	0.000805
RDN37_1	1865	0.00211	0.005302	0.003192
RDN37_1	1866	0	0.002701	0.002701
RDN37_1	1867	0.002105	0.004818	0.002713
RDN37_1	1868	0.046316	0.05001	0.003694
RDN37_1	1869	0.044211	0.050883	0.006672
RDN37_1	1870	0.002101	0.015713	0.013612
RDN37_1	1871	0.002101	0.003441	0.00134
RDN37_1	1872	0.004202	0.005011	0.000809
RDN37_1	1873	0.004202	0.004591	0.000389
RDN37_1	1874	0.002096	0.004728	0.002632
RDN37_1	1875	0	0.01004	0.01004
RDN37_1	1876	0.025052	0.05593	0.030878
RDN37_1	1877	0.064718	0.090494	0.025776
RDN37_1	1878	0.083507	0.092368	0.008861
RDN37_1	1879	0.029228	0.04813	0.018902
RDN37_1	1880	0.016701	0.005727	0.010974
RDN37_1	1881	0.5762	0.568306	0.007894
RDN37_1	1882	0.137214	0.160808	0.023594
RDN37_1	1883	0.02079	0.01545	0.00534
RDN37_1	1884	0.035343	0.033606	0.001737
RDN37_1	1885	0.045738	0.041398	0.00434
RDN37_1	1886	0.219917	0.231864	0.011947
RDN37_1	1887	0.142857	0.238409	0.095552
RDN37_1	1888	0.014493	0.01531	0.000817
RDN37_1	1889	0.05383	0.047513	0.006317
RDN37_1	1890	0.020704	0.03617	0.015466
RDN37_1	1891	0.743271	0.417955	0.325316
RDN37_1	1892	0.072314	0.161615	0.089301
RDN37_1	1893	0.123711	0.123799	8.8e-05
RDN37_1	1894	0.115464	0.134135	0.018671
RDN37_1	1895	0.096907	0.130345	0.033438
RDN37_1	1896	0.109053	0.122371	0.013318
RDN37_1	1897	0.026694	0.030798	0.004104
RDN37_1	1898	0.059548	0.121787	0.062239
RDN37_1	1899	0.092213	0.095821	0.003608
RDN37_1	1900	0.012195	0.018341	0.006146
RDN37_1	1901	0.026423	0.049494	0.023071
RDN37_1	1902	0.00813	0.002981	0.005149
RDN37_1	1903	0	0.001106	0.001106
RDN37_1	1904	0.006098	0.002961	0.003137
RDN37_1	1905	0.010163	0.007486	0.002677
RDN37_1	1906	0.002033	0.00889	0.006857
RDN37_1	1907	0.022358	0.039585	0.017227
RDN37_1	1908	0.235772	0.209442	0.02633
RDN37_1	1909	0.237805	0.238532	0.000727
RDN37_1	1910	0.050607	0.04976	0.000847
RDN37_1	1911	0.032323	0.028717	0.003606
RDN37_1	1912	0	0.002448	0.002448
RDN37_1	1913	0.00202	0.002681	0.000661
RDN37_1	1914	0.024242	0.025696	0.001454
RDN37_1	1915	0.012097	0.018905	0.006808
RDN37_1	1916	0.008065	0.014027	0.005962
RDN37_1	1917	0.032258	0.027002	0.005256
RDN37_1	1918	0.002016	0.000751	0.001265
RDN37_1	1919	0.004032	0.001953	0.002079
RDN37_1	1920	0.024194	0.016324	0.00787
RDN37_1	1921	0.024194	0.02644	0.002246
RDN37_1	1922	0.02621	0.027744	0.001534
RDN37_1	1923	0.008048	0.015927	0.007879
RDN37_1	1924	0.012072	0.023393	0.011321
RDN37_1	1925	0.016097	0.017483	0.001386
RDN37_1	1926	0.026157	0.018784	0.007373
RDN37_1	1927	0.026157	0.017112	0.009045
RDN37_1	1928	0.012072	0.018244	0.006172
RDN37_1	1929	0.01006	0.012992	0.002932
RDN37_1	1930	0.01006	0.005707	0.004353
RDN37_1	1931	0.020121	0.020564	0.000443
RDN37_1	1932	0.026157	0.036167	0.01001
RDN37_1	1933	0.004024	0.006379	0.002355
RDN37_1	1934	0.014085	0.024001	0.009916
RDN37_1	1935	0.008032	0.006619	0.001413
RDN37_1	1936	0.001996	0.005348	0.003352
RDN37_1	1937	0.001996	0.000264	0.001732
RDN37_1	1938	0	0.00033	0.00033
RDN37_1	1939	0.001988	0.00168	0.000308
RDN37_1	1940	0.031809	0.024226	0.007583
RDN37_1	1941	0.043651	0.037769	0.005882
RDN37_1	1942	0.009901	0.002564	0.007337
RDN37_1	1943	0.005941	0.003204	0.002737
RDN37_1	1944	0.001976	0.00161	0.000366
RDN37_1	1945	0.009881	0.016949	0.007068
RDN37_1	1946	0.031621	0.033881	0.00226
RDN37_1	1947	0.025692	0.020197	0.005495
RDN37_1	1948	0.094675	0.110216	0.015541
RDN37_1	1949	0.031558	0.06139	0.029832
RDN37_1	1950	0.096457	0.082254	0.014203
RDN37_1	1951	0.05501	0.055714	0.000704
RDN37_1	1952	0.037328	0.042638	0.00531
RDN37_1	1953	0.031373	0.02773	0.003643
RDN37_1	1954	0.03125	0.023519	0.007731
RDN37_1	1955	0.005859	0.005498	0.000361
RDN37_1	1956	0.007812	0.00602	0.001792
RDN37_1	1957	0.003906	0.014697	0.010791
RDN37_1	1958	0.041016	0.053759	0.012743
RDN37_1	1959	0.095331	0.105674	0.010343
RDN37_1	1960	0.023301	0.034117	0.010816
RDN37_1	1961	0.021318	0.015089	0.006229
RDN37_1	1962	0.009671	0.021678	0.012007
RDN37_1	1963	0.042553	0.04356	0.001007
RDN37_1	1964	0.034816	0.031728	0.003088
RDN37_1	1965	0.01354	0.01794	0.0044
RDN37_1	1966	0.027079	0.026194	0.000885
RDN37_1	1967	0.009671	0.011871	0.0022
RDN37_1	1968	0.07529	0.073759	0.001531
RDN37_1	1969	0.273603	0.274629	0.001026
RDN37_1	1970	0.051923	0.04742	0.004503
RDN37_1	1971	0.065385	0.084857	0.019472
RDN37_1	1972	0.038388	0.045252	0.006864
RDN37_1	1973	0.019194	0.015399	0.003795
RDN37_1	1974	0.026871	0.046918	0.020047
RDN37_1	1975	0.111324	0.140148	0.028824
RDN37_1	1976	0.042226	0.051789	0.009563
RDN37_1	1977	0.074856	0.086504	0.011648
RDN37_1	1978	0.070881	0.097838	0.026957
RDN37_1	1979	0.108987	0.112788	0.003801
RDN37_1	1980	0.080306	0.072314	0.007992
RDN37_1	1981	0.047801	0.05456	0.006759
RDN37_1	1982	0.091778	0.076361	0.015417
RDN37_1	1983	0.059273	0.05329	0.005983
RDN37_1	1984	0.110687	0.083514	0.027173
RDN37_1	1985	0.057143	0.052361	0.004782
RDN37_1	1986	0.108571	0.135595	0.027024
RDN37_1	1987	0.102857	0.094678	0.008179
RDN37_1	1988	0.045714	0.054588	0.008874
RDN37_1	1989	0.131429	0.124716	0.006713
RDN37_1	1990	0.60381	0.587932	0.015878
RDN37_1	1991	0.113852	0.139793	0.025941
RDN37_1	1992	0.032258	0.025081	0.007177
RDN37_1	1993	0.011385	0.023898	0.012513
RDN37_1	1994	0.0625	0.078331	0.015831
RDN37_1	1995	0.015123	0.024208	0.009085
RDN37_1	1996	0.003766	0.004615	0.000849
RDN37_1	1997	0.00565	0.005831	0.000181
RDN37_1	1998	0.032015	0.030462	0.001553
RDN37_1	1999	0.00188	0.006404	0.004524
RDN37_1	2000	0.009398	0.010893	0.001495
RDN37_1	2001	0.003759	0.010857	0.007098
RDN37_1	2002	0.043233	0.048573	0.00534
RDN37_1	2003	0.026266	0.033769	0.007503
RDN37_1	2004	0.005629	0.006891	0.001262
RDN37_1	2005	0.013109	0.013083	2.6e-05
RDN37_1	2006	0.050562	0.050647	8.5e-05
RDN37_1	2007	0.005607	0.007843	0.002236
RDN37_1	2008	0.009346	0.014689	0.005343
RDN37_1	2009	0.011215	0.032867	0.021652
RDN37_1	2010	0.018692	0.022111	0.003419
RDN37_1	2011	0.02243	0.032589	0.010159
RDN37_1	2012	0.013084	0.013286	0.000202
RDN37_1	2013	0.028037	0.028791	0.000754
RDN37_1	2014	0.022388	0.034155	0.011767
RDN37_1	2015	0.026071	0.031247	0.005176
RDN37_1	2016	0.020446	0.01952	0.000926
RDN37_1	2017	0.039033	0.043028	0.003995
RDN37_1	2018	0.007435	0.004781	0.002654
RDN37_1	2019	0.007435	0.012446	0.005011
RDN37_1	2020	0.007435	0.013227	0.005792
RDN37_1	2021	0.013011	0.010212	0.002799
RDN37_1	2022	0.018587	0.015063	0.003524
RDN37_1	2023	0.039033	0.040582	0.001549
RDN37_1	2024	0.005576	0.00269	0.002886
RDN37_1	2025	0.013011	0.007178	0.005833
RDN37_1	2026	0.018553	0.018228	0.000325
RDN37_1	2027	0.024119	0.034619	0.0105
RDN37_1	2028	0.016667	0.020275	0.003608
RDN37_1	2029	0.012939	0.014066	0.001127
RDN37_1	2030	0.001848	0.001373	0.000475
RDN37_1	2031	0.02403	0.013032	0.010998
RDN37_1	2032	0.012915	0.008677	0.004238
RDN37_1	2033	0.0369	0.023195	0.013705
RDN37_1	2034	0.01107	0.014658	0.003588
RDN37_1	2035	0.012915	0.01947	0.006555
RDN37_1	2036	0.01105	0.00731	0.00374
RDN37_1	2037	0.027624	0.03659	0.008966
RDN37_1	2038	0.060773	0.059367	0.001406
RDN37_1	2039	0.151013	0.151317	0.000304
RDN37_1	2040	0.081031	0.074225	0.006806
RDN37_1	2041	0.012891	0.018265	0.005374
RDN37_1	2042	0.092081	0.106192	0.014111
RDN37_1	2043	0.00367	0.007593	0.003923
RDN37_1	2044	0.040367	0.053171	0.012804
RDN37_1	2045	0.005495	0.005206	0.000289
RDN37_1	2046	0.025641	0.025387	0.000254
RDN37_1	2047	0.016484	0.017181	0.000697
RDN37_1	2048	0.069343	0.063639	0.005704
RDN37_1	2049	0.018215	0.015884	0.002331
RDN37_1	2050	0.003643	0.009259	0.005616
RDN37_1	2051	0.023679	0.02104	0.002639
RDN37_1	2052	0.01275	0.008509	0.004241
RDN37_1	2053	0.009107	0.00854	0.000567
RDN37_1	2054	0.003643	0.002386	0.001257
RDN37_1	2055	0.038251	0.037384	0.000867
RDN37_1	2056	0.005455	0.00553	7.5e-05
RDN37_1	2057	0.009091	0.017654	0.008563
RDN37_1	2058	0.021818	0.018872	0.002946
RDN37_1	2059	0.04	0.037495	0.002505
RDN37_1	2060	0.005455	0.005851	0.000396
RDN37_1	2061	0.030797	0.030751	4.6e-05
RDN37_1	2062	0.021739	0.022821	0.001082
RDN37_1	2063	0.005425	0.011848	0.006423
RDN37_1	2064	0.012658	0.018527	0.005869
RDN37_1	2065	0.005425	0.016622	0.011197
RDN37_1	2066	0.025316	0.017673	0.007643
RDN37_1	2067	0.028933	0.024458	0.004475
RDN37_1	2068	0.019892	0.021565	0.001673
RDN37_1	2069	0.03255	0.021951	0.010599
RDN37_1	2070	0.019892	0.023976	0.004084
RDN37_1	2071	0.012658	0.011624	0.001034
RDN37_1	2072	0.065099	0.06648	0.001381
RDN37_1	2073	0.005425	0.00748	0.002055
RDN37_1	2074	0	0.003786	0.003786
RDN37_1	2075	0.014467	0.02706	0.012593
RDN37_1	2076	0.009042	0.020197	0.011155
RDN37_1	2077	0.005425	0.015528	0.010103
RDN37_1	2078	0.036166	0.035545	0.000621
RDN37_1	2079	0.110307	0.104454	0.005853
RDN37_1	2080	0.025316	0.028318	0.003002
RDN37_1	2081	0.086799	0.069519	0.01728
RDN37_1	2082	0.197107	0.178471	0.018636
RDN37_1	2083	0.012658	0.019597	0.006939
RDN37_1	2084	0.025271	0.01876	0.006511
RDN37_1	2085	0.043321	0.047001	0.00368
RDN37_1	2086	0.01083	0.013352	0.002522
RDN37_1	2087	0.01083	0.011546	0.000716
RDN37_1	2088	0.00722	0.005364	0.001856
RDN37_1	2089	0.028881	0.020561	0.00832
RDN37_1	2090	0.007207	0.006179	0.001028
RDN37_1	2091	0.003604	0.008475	0.004871
RDN37_1	2092	0.021622	0.02012	0.001502
RDN37_1	2093	0.043243	0.054902	0.011659
RDN37_1	2094	0.057658	0.0699	0.012242
RDN37_1	2095	0.016216	0.020435	0.004219
RDN37_1	2096	0.016216	0.024498	0.008282
RDN37_1	2097	0.034234	0.038318	0.004084
RDN37_1	2098	0.052252	0.04108	0.011172
RDN37_1	2099	0.008993	0.019518	0.010525
RDN37_1	2100	0.028777	0.03079	0.002013
RDN37_1	2101	0.044883	0.028903	0.01598
RDN37_1	2102	0.005386	0.004181	0.001205
RDN37_1	2103	0.02693	0.019304	0.007626
RDN37_1	2104	0.046679	0.047116	0.000437
RDN37_1	2105	0.008977	0.004517	0.00446
RDN37_1	2106	0.025135	0.023691	0.001444
RDN37_1	2107	0.025135	0.041372	0.016237
RDN37_1	2108	0.021544	0.024179	0.002635
RDN37_1	2109	0.007181	0.005622	0.001559
RDN37_1	2110	0.003591	0.005115	0.001524
RDN37_1	2111	0.003591	0.002671	0.00092
RDN37_1	2112	0.003591	0.00238	0.001211
RDN37_1	2113	0.021544	0.015168	0.006376
RDN37_1	2114	0.175943	0.169599	0.006344
RDN37_1	2115	0.486535	0.492992	0.006457
RDN37_1	2116	0.037702	0.048372	0.01067
RDN37_1	2117	0.059246	0.054227	0.005019
RDN37_1	2118	0.008977	0.00428	0.004697
RDN37_1	2119	0.005376	0.002301	0.003075
RDN37_1	2120	0.010733	0.006597	0.004136
RDN37_1	2121	0.023256	0.023118	0.000138
RDN37_1	2122	0.057245	0.061791	0.004546
RDN37_1	2123	0.06619	0.055071	0.011119
RDN37_1	2124	0.059034	0.036088	0.022946
RDN37_1	2125	0.073345	0.068998	0.004347
RDN37_1	2126	0.109123	0.117288	0.008165
RDN37_1	2127	0.042934	0.041023	0.001911
RDN37_1	2128	0.194991	0.174275	0.020716
RDN37_1	2129	0.0161	0.016308	0.000208
RDN37_1	2130	0.071556	0.092609	0.021053
RDN37_1	2131	0.27907	0.316999	0.037929
RDN37_1	2132	0.119857	0.135642	0.015785
RDN37_1	2133	0.124777	0.137101	0.012324
RDN37_1	2134	0.090909	0.093554	0.002645
RDN37_1	2135	0.005348	0.008698	0.00335
RDN37_1	2136	0.010676	0.013679	0.003003
RDN37_1	2137	0.023132	0.045654	0.022522
RDN37_1	2138	0.001773	0.004657	0.002884
RDN37_1	2139	0.015929	0.019731	0.003802
RDN37_1	2140	0.008818	0.015217	0.006399
RDN37_1	2141	0.056437	0.060371	0.003934
RDN37_1	2142	0.058201	0.064547	0.006346
RDN37_1	2143	0.084507	0.09647	0.011963
RDN37_1	2144	0.22007	0.241987	0.021917
RDN37_1	2145	0.001761	0.002391	0.00063
RDN37_1	2146	0	0.001523	0.001523
RDN37_1	2147	0.051056	0.063312	0.012256
RDN37_1	2148	0.003521	0.002208	0.001313
RDN37_1	2149	0.202465	0.196109	0.006356
RDN37_1	2150	0.051056	0.04642	0.004636
RDN37_1	2151	0.193662	0.198302	0.00464
RDN37_1	2152	0.130053	0.140092	0.010039
RDN37_1	2153	0.172232	0.183781	0.011549
RDN37_1	2154	0.024605	0.025319	0.000714
RDN37_1	2155	0.01406	0.011321	0.002739
RDN37_1	2156	0.01406	0.018266	0.004206
RDN37_1	2157	0.035149	0.045099	0.00995
RDN37_1	2158	0.012302	0.013916	0.001614
RDN37_1	2159	0.042179	0.05563	0.013451
RDN37_1	2160	0.035149	0.060898	0.025749
RDN37_1	2161	0.089474	0.106411	0.016937
RDN37_1	2162	0.022807	0.031452	0.008645
RDN37_1	2163	0.1	0.100339	0.000339
RDN37_1	2164	0.101754	0.088802	0.012952
RDN37_1	2165	0.138596	0.109681	0.028915
RDN37_1	2166	0.185965	0.145866	0.040099
RDN37_1	2167	0.294737	0.240413	0.054324
RDN37_1	2168	0.038529	0.037477	0.001052
RDN37_1	2169	0.033275	0.038792	0.005517
RDN37_1	2170	0.028021	0.025835	0.002186
RDN37_1	2171	0.035026	0.042306	0.00728
RDN37_1	2172	0.061296	0.062512	0.001216
RDN37_1	2173	0.019264	0.013107	0.006157
RDN37_1	2174	0.001751	0.002618	0.000867
RDN37_1	2175	0.013986	0.010878	0.003108
RDN37_1	2176	0.006969	0.010983	0.004014
RDN37_1	2177	0.054007	0.06957	0.015563
RDN37_1	2178	0	0.002132	0.002132
RDN37_1	2179	0.003484	0.001058	0.002426
RDN37_1	2180	0.026087	0.019321	0.006766
RDN37_1	2181	0.027826	0.017793	0.010033
RDN37_1	2182	0.026087	0.023849	0.002238
RDN37_1	2183	0.157986	0.167747	0.009761
RDN37_1	2184	0.013889	0.017026	0.003137
RDN37_1	2185	0.131944	0.146735	0.014791
RDN37_1	2186	0.046875	0.048659	0.001784
RDN37_1	2187	0.020833	0.032268	0.011435
RDN37_1	2188	0.008681	0.003473	0.005208
RDN37_1	2189	0.017361	0.013015	0.004346
RDN37_1	2190	0.190972	0.219689	0.028717
RDN37_1	2191	0.086806	0.070345	0.016461
RDN37_1	2192	0.078125	0.0518	0.026325
RDN37_1	2193	0.079861	0.079142	0.000719
RDN37_1	2194	0.064236	0.06821	0.003974
RDN37_1	2195	0.133681	0.138006	0.004325
RDN37_1	2196	0.152778	0.143845	0.008933
RDN37_1	2197	0.024306	0.031713	0.007407
RDN37_1	2198	0.029514	0.026972	0.002542
RDN37_1	2199	0.005208	0.004058	0.00115
RDN37_1	2200	0.010417	0.012278	0.001861
RDN37_1	2201	0.010417	0.011765	0.001348
RDN37_1	2202	0.03125	0.032744	0.001494
RDN37_1	2203	0.02418	0.017681	0.006499
RDN37_1	2204	0.003454	0.004973	0.001519
RDN37_1	2205	0.006908	0.011002	0.004094
RDN37_1	2206	0.018998	0.03312	0.014122
RDN37_1	2207	0.060449	0.074374	0.013925
RDN37_1	2208	0.01209	0.008302	0.003788
RDN37_1	2209	0.108808	0.093459	0.015349
RDN37_1	2210	0.055268	0.04949	0.005778
RDN37_1	2211	0.039724	0.041273	0.001549
RDN37_1	2212	0.020725	0.039161	0.018436
RDN37_1	2213	0.010363	0.012019	0.001656
RDN37_1	2214	0.008636	0.011687	0.003051
RDN37_1	2215	0.006908	0.006656	0.000252
RDN37_1	2216	0.010363	0.009171	0.001192
RDN37_1	2217	0.025907	0.029078	0.003171
RDN37_1	2218	0.200345	0.188396	0.011949
RDN37_1	2219	0.145078	0.14284	0.002238
RDN37_1	2220	0.056897	0.060498	0.003601
RDN37_1	2221	0.046552	0.048452	0.0019
RDN37_1	2222	0.043103	0.031862	0.011241
RDN37_1	2223	0.008621	0.009166	0.000545
RDN37_1	2224	0.003448	0.006562	0.003114
RDN37_1	2225	0	0.000978	0.000978
RDN37_1	2226	0.001724	0.00456	0.002836
RDN37_1	2227	0.010345	0.0135	0.003155
RDN37_1	2228	0.039655	0.043177	0.003522
RDN37_1	2229	0.034483	0.030007	0.004476
RDN37_1	2230	0.024138	0.02072	0.003418
RDN37_1	2231	0.084483	0.071426	0.013057
RDN37_1	2232	0.105172	0.094153	0.011019
RDN37_1	2233	0.105172	0.089561	0.015611
RDN37_1	2234	0.032759	0.033756	0.000997
RDN37_1	2235	0.077586	0.068132	0.009454
RDN37_1	2236	0.012069	0.012631	0.000562
RDN37_1	2237	0.048276	0.03959	0.008686
RDN37_1	2238	0.05	0.045257	0.004743
RDN37_1	2239	0.136207	0.133888	0.002319
RDN37_1	2240	0.067241	0.06111	0.006131
RDN37_1	2241	0.05	0.042646	0.007354
RDN37_1	2242	0.018966	0.018096	0.00087
RDN37_1	2243	0.017241	0.01249	0.004751
RDN37_1	2244	0.008621	0.011393	0.002772
RDN37_1	2245	0.039655	0.025985	0.01367
RDN37_1	2246	0.005172	0.001127	0.004045
RDN37_1	2247	0	0.001022	0.001022
RDN37_1	2248	0.017241	0.014036	0.003205
RDN37_1	2249	0.027586	0.023414	0.004172
RDN37_1	2250	0.013793	0.011331	0.002462
RDN37_1	2251	0.034483	0.031391	0.003092
RDN37_1	2252	0.012048	0.010937	0.001111
RDN37_1	2253	0.017212	0.016389	0.000823
RDN37_1	2254	0.039587	0.039683	9.6e-05
RDN37_1	2255	0.008606	0.007465	0.001141
RDN37_1	2256	0.024096	0.017347	0.006749
RDN37_1	2257	0.037866	0.028852	0.009014
RDN37_1	2258	0.027539	0.017329	0.01021
RDN37_1	2259	0.006885	0.005676	0.001209
RDN37_1	2260	0.020654	0.018965	0.001689
RDN37_1	2261	0.008606	0.009865	0.001259
RDN37_1	2262	0.010327	0.018003	0.007676
RDN37_1	2263	0.017212	0.025795	0.008583
RDN37_1	2264	0.030981	0.030074	0.000907
RDN37_1	2265	0.039587	0.046632	0.007045
RDN37_1	2266	0.027539	0.04486	0.017321
RDN37_1	2267	0.063683	0.054108	0.009575
RDN37_1	2268	0.075731	0.094104	0.018373
RDN37_1	2269	0.063683	0.086057	0.022374
RDN37_1	2270	0.137694	0.152547	0.014853
RDN37_1	2271	0.089501	0.105031	0.01553
RDN37_1	2272	0.10327	0.10036	0.00291
RDN37_1	2273	0.407917	0.414352	0.006435
RDN37_1	2274	0.416523	0.414451	0.002072
RDN37_1	2275	0.452668	0.487817	0.035149
RDN37_1	2276	0.09434	0.100021	0.005681
RDN37_1	2277	0.197256	0.173405	0.023851
RDN37_1	2278	0.500858	0.503287	0.002429
RDN37_1	2279	0.185249	0.20489	0.019641
RDN37_1	2280	0.101027	0.073052	0.027975
RDN37_1	2281	0.097603	0.109867	0.012264
RDN37_1	2282	0.40411	0.394597	0.009513
RDN37_1	2283	0.134812	0.140546	0.005734
RDN37_1	2284	0.00846	0.011758	0.003298
RDN37_1	2285	0.001692	0.009902	0.00821
RDN37_1	2286	0.021959	0.021505	0.000454
RDN37_1	2287	0.023609	0.028585	0.004976
RDN37_1	2288	0.001686	0.001925	0.000239
RDN37_1	2289	0.03204	0.012443	0.019597
RDN37_1	2290	0.003373	0.001969	0.001404
RDN37_1	2291	0.030354	0.029357	0.000997
RDN37_1	2292	0.065767	0.065139	0.000628
RDN37_1	2293	0.05059	0.060973	0.010383
RDN37_1	2294	0.001684	0.003727	0.002043
RDN37_1	2295	0.011785	0.007871	0.003914
RDN37_1	2296	0.023569	0.026787	0.003218
RDN37_1	2297	0.030303	0.033329	0.003026
RDN37_1	2298	0.02862	0.034111	0.005491
RDN37_1	2299	0.023529	0.031246	0.007717
RDN37_1	2300	0.154622	0.164256	0.009634
RDN37_1	2301	0.042017	0.038089	0.003928
RDN37_1	2302	0.092437	0.086144	0.006293
RDN37_1	2303	0.036851	0.04172	0.004869
RDN37_1	2304	0.020101	0.017869	0.002232
RDN37_1	2305	0.021776	0.017183	0.004593
RDN37_1	2306	0.0301	0.02936	0.00074
RDN37_1	2307	0.018395	0.015602	0.002793
RDN37_1	2308	0.06689	0.058253	0.008637
RDN37_1	2309	0.016722	0.020894	0.004172
RDN37_1	2310	0	0.004761	0.004761
RDN37_1	2311	0.001672	0.003779	0.002107
RDN37_1	2312	0.098662	0.101152	0.00249
RDN37_1	2313	0.162207	0.18328	0.021073
RDN37_1	2314	0.028333	0.020852	0.007481
RDN37_1	2315	0.011667	0.010358	0.001309
RDN37_1	2316	0.018333	0.021116	0.002783
RDN37_1	2317	0.066667	0.072065	0.005398
RDN37_1	2318	0.028333	0.019668	0.008665
RDN37_1	2319	0.006667	0.005704	0.000963
RDN37_1	2320	0	0.003624	0.003624
RDN37_1	2321	0.019967	0.016664	0.003303
RDN37_1	2322	0.006656	0.009653	0.002997
RDN37_1	2323	0.009983	0.009236	0.000747
RDN37_1	2324	0.006656	0.00533	0.001326
RDN37_1	2325	0.0599	0.072827	0.012927
RDN37_1	2326	0.016639	0.025567	0.008928
RDN37_1	2327	0.222591	0.213124	0.009467
RDN37_1	2328	0.033223	0.04776	0.014537
RDN37_1	2329	0.011628	0.014381	0.002753
RDN37_1	2330	0.026578	0.025112	0.001466
RDN37_1	2331	0.033223	0.031968	0.001255
RDN37_1	2332	0.021595	0.020584	0.001011
RDN37_1	2333	0.091362	0.081747	0.009615
RDN37_1	2334	0.04485	0.056194	0.011344
RDN37_1	2335	0.265781	0.342543	0.076762
RDN37_1	2336	0.368771	0.364582	0.004189
RDN37_1	2337	0.531561	0.536609	0.005048
RDN37_1	2338	0.036545	0.030844	0.005701
RDN37_1	2339	0.008306	0.007784	0.000522
RDN37_1	2340	0.001661	0.004893	0.003232
RDN37_1	2341	0.034884	0.031328	0.003556
RDN37_1	2342	0.033223	0.025515	0.007708
RDN37_1	2343	0.081395	0.086209	0.004814
RDN37_1	2344	0.096346	0.094464	0.001882
RDN37_1	2345	0.051495	0.06091	0.009415
RDN37_1	2346	0.07309	0.085829	0.012739
RDN37_1	2347	0.059801	0.069725	0.009924
RDN37_1	2348	0.024917	0.028187	0.00327
RDN37_1	2349	0.048173	0.037434	0.010739
RDN37_1	2350	0.074751	0.065443	0.009308
RDN37_1	2351	0.122924	0.128284	0.00536
RDN37_1	2352	0.387043	0.379221	0.007822
RDN37_1	2353	0.363184	0.355727	0.007457
RDN37_1	2354	0.039801	0.046318	0.006517
RDN37_1	2355	0.018242	0.018795	0.000553
RDN37_1	2356	0.066335	0.093443	0.027108
RDN37_1	2357	0.024876	0.028017	0.003141
RDN37_1	2358	0.011609	0.013682	0.002073
RDN37_1	2359	0.008292	0.003224	0.005068
RDN37_1	2360	0.014925	0.019863	0.004938
RDN37_1	2361	0.016584	0.026665	0.010081
RDN37_1	2362	0.004967	0.008029	0.003062
RDN37_1	2363	0.008278	0.011502	0.003224
RDN37_1	2364	0.023179	0.022589	0.00059
RDN37_1	2365	0.023179	0.016689	0.00649
RDN37_1	2366	0.031457	0.034143	0.002686
RDN37_1	2367	0.039669	0.040067	0.000398
RDN37_1	2368	0.001653	0.003916	0.002263
RDN37_1	2369	0.006612	0.013316	0.006704
RDN37_1	2370	0.011551	0.009236	0.002315
RDN37_1	2371	0.009901	0.011555	0.001654
RDN37_1	2372	0.028053	0.020126	0.007927
RDN37_1	2373	0.041254	0.033098	0.008156
RDN37_1	2374	0.069307	0.062577	0.00673
RDN37_1	2375	0.077558	0.064127	0.013431
RDN37_1	2376	0.120462	0.136122	0.01566
RDN37_1	2377	0.059406	0.070111	0.010705
RDN37_1	2378	0.034653	0.032114	0.002539
RDN37_1	2379	0.00165	0.008346	0.006696
RDN37_1	2380	0.0033	0.001374	0.001926
RDN37_1	2381	0.0033	0.003205	9.5e-05
RDN37_1	2382	0.00495	0.007193	0.002243
RDN37_1	2383	0.117162	0.147288	0.030126
RDN37_1	2384	0.006601	0.006543	5.8e-05
RDN37_1	2385	0.014851	0.018727	0.003876
RDN37_1	2386	0.061056	0.074743	0.013687
RDN37_1	2387	0.057756	0.048367	0.009389
RDN37_1	2388	0.10396	0.078582	0.025378
RDN37_1	2389	0.061056	0.057826	0.00323
RDN37_1	2390	0.013201	0.01394	0.000739
RDN37_1	2391	0	0.001728	0.001728
RDN37_1	2392	0.0033	0.002717	0.000583
RDN37_1	2393	0.00495	0.002613	0.002337
RDN37_1	2394	0.021452	0.022207	0.000755
RDN37_1	2395	0.047855	0.061542	0.013687
RDN37_1	2396	0.033003	0.029678	0.003325
RDN37_1	2397	0.070957	0.066841	0.004116
RDN37_1	2398	0.006601	0.008549	0.001948
RDN37_1	2399	0.013201	0.009375	0.003826
RDN37_1	2400	0.023102	0.017392	0.00571
RDN37_1	2401	0.026403	0.018012	0.008391
RDN37_1	2402	0.024752	0.032422	0.00767
RDN37_1	2403	0.222772	0.203762	0.01901
RDN37_1	2404	0.069307	0.063338	0.005969
RDN37_1	2405	0.021452	0.029601	0.008149
RDN37_1	2406	0.008251	0.00561	0.002641
RDN37_1	2407	0.006601	0.006702	0.000101
RDN37_1	2408	0.049505	0.033244	0.016261
RDN37_1	2409	0.09901	0.080714	0.018296
RDN37_1	2410	0.315182	0.321185	0.006003
RDN37_1	2411	0.113861	0.125476	0.011615
RDN37_1	2412	0.00165	0.001742	9.2e-05
RDN37_1	2413	0.0033	0.004886	0.001586
RDN37_1	2414	0	0.000369	0.000369
RDN37_1	2415	0.021452	0.02549	0.004038
RDN37_1	2416	0.044554	0.049047	0.004493
RDN37_1	2417	0.075908	0.110698	0.03479
RDN37_1	2418	0.021452	0.01814	0.003312
RDN37_1	2419	0.0033	0.001653	0.001647
RDN37_1	2420	0.00165	0.001535	0.000115
RDN37_1	2421	0.00165	0.006022	0.004372
RDN37_1	2422	0.0033	0.003601	0.000301
RDN37_1	2423	0.008251	0.008487	0.000236
RDN37_1	2424	0.051155	0.034198	0.016957
RDN37_1	2425	0.011551	0.010538	0.001013
RDN37_1	2426	0.019802	0.014715	0.005087
RDN37_1	2427	0.00495	0.003956	0.000994
RDN37_1	2428	0.009901	0.006435	0.003466
RDN37_1	2429	0.00495	0.002804	0.002146
RDN37_1	2430	0.0033	0.003203	9.7e-05
RDN37_1	2431	0	0.001978	0.001978
RDN37_1	2432	0.026359	0.013962	0.012397
RDN37_1	2433	0.009885	0.008251	0.001634
RDN37_1	2434	0.032949	0.026051	0.006898
RDN37_1	2435	0.023064	0.025549	0.002485
RDN37_1	2436	0.041186	0.043186	0.002
RDN37_1	2437	0.039539	0.032058	0.007481
RDN37_1	2438	0.019769	0.018582	0.001187
RDN37_1	2439	0.019769	0.025062	0.005293
RDN37_1	2440	0.014827	0.016147	0.00132
RDN37_1	2441	0.093904	0.103479	0.009575
RDN37_1	2442	0.072488	0.05061	0.021878
RDN37_1	2443	0.031301	0.02636	0.004941
RDN37_1	2444	0.028007	0.042507	0.0145
RDN37_1	2445	0.001647	0.001697	5e-05
RDN37_1	2446	0.003295	0.002007	0.001288
RDN37_1	2447	0.004942	0.004295	0.000647
RDN37_1	2448	0	0.000531	0.000531
RDN37_1	2449	0.006579	0.002996	0.003583
RDN37_1	2450	0.001645	0.001269	0.000376
RDN37_1	2451	0.009868	0.008324	0.001544
RDN37_1	2452	0.001645	0.001491	0.000154
RDN37_1	2453	0	0.001993	0.001993
RDN37_1	2454	0	0.000753	0.000753
RDN37_1	2455	0	0.000886	0.000886
RDN37_1	2456	0.004926	0.006553	0.001627
RDN37_1	2457	0.00821	0.006125	0.002085
RDN37_1	2458	0.055829	0.04481	0.011019
RDN37_1	2459	0.064039	0.085207	0.021168
RDN37_1	2460	0.021346	0.018213	0.003133
RDN37_1	2461	0.032841	0.034744	0.001903
RDN37_1	2462	0.037767	0.060706	0.022939
RDN37_1	2463	0.18555	0.267988	0.082438
RDN37_1	2464	0.162562	0.161735	0.000827
RDN37_1	2465	0.170492	0.335159	0.164667
RDN37_1	2466	0.052459	0.109456	0.056997
RDN37_1	2467	0.006557	0.009963	0.003406
RDN37_1	2468	0.018033	0.019128	0.001095
RDN37_1	2469	0.070492	0.156997	0.086505
RDN37_1	2470	0.059016	0.234145	0.175129
RDN37_1	2471	0.163934	0.276076	0.112142
RDN37_1	2472	0.014754	0.036308	0.021554
RDN37_1	2473	0.093443	0.095922	0.002479
RDN37_1	2474	0.02623	0.024796	0.001434
RDN37_1	2475	0.07541	0.130061	0.054651
RDN37_1	2476	0.211475	0.291854	0.080379
RDN37_1	2477	0.02451	0.053872	0.029362
RDN37_1	2478	0.013072	0.020043	0.006971
RDN37_1	2479	0.011438	0.019055	0.007617
RDN37_1	2480	0.02451	0.02363	0.00088
RDN37_1	2481	0.313725	0.253568	0.060157
RDN37_1	2482	0.222222	0.32003	0.097808
RDN37_1	2483	0.068627	0.034847	0.03378
RDN37_1	2484	0.021242	0.009771	0.011471
RDN37_1	2485	0.031046	0.023217	0.007829
RDN37_1	2486	0.148693	0.104514	0.044179
RDN37_1	2487	0.199021	0.178019	0.021002
RDN37_1	2488	0.141925	0.058049	0.083876
RDN37_1	2489	0.006525	0.004735	0.00179
RDN37_1	2490	0.013051	0.017674	0.004623
RDN37_1	2491	0.011401	0.0495	0.038099
RDN37_1	2492	0.008143	0.006631	0.001512
RDN37_1	2493	0.003257	0.000422	0.002835
RDN37_1	2494	0.001626	0.0007	0.000926
RDN37_1	2495	0.035772	0.003668	0.032104
RDN37_1	2496	0.013008	0.00859	0.004418
RDN37_1	2497	0.006504	0.005494	0.00101
RDN37_1	2498	0.073171	0.004395	0.068776
RDN37_1	2499	0.027642	0.012167	0.015475
RDN37_1	713	0	0	0
RDN37_1	714	0	0	0
RDN37_1	715	0	0.000183	0.000183
RDN37_1	716	0	0.000176	0.000176
RDN37_1	717	0	0.000114	0.000114
RDN37_1	718	0	0.000171	0.000171
RDN37_1	719	0.011765	0.013593	0.001828
RDN37_1	720	0	0.000113	0.000113
RDN37_1	721	0.011765	0.004422	0.007343
RDN37_1	722	0.058824	0.084532	0.025708
RDN37_1	723	0.005882	0.012564	0.006682
RDN37_1	724	0.029412	0.019975	0.009437
RDN37_1	725	0.064706	0.046375	0.018331
RDN37_1	726	0.047059	0.057046	0.009987
RDN37_1	727	0.298246	0.306709	0.008463
RDN37_1	728	0.337209	0.345878	0.008669
RDN37_1	729	0.195402	0.273638	0.078236
RDN37_1	730	0.028249	0.021043	0.007206
RDN37_1	731	0.067416	0.07836	0.010944
RDN37_1	732	0.087912	0.055556	0.032356
RDN37_1	733	0.115385	0.057278	0.058107
RDN37_1	734	0.027473	0.024934	0.002539
RDN37_1	735	0.104396	0.069411	0.034985
RDN37_1	736	0.087912	0.0747	0.013212
RDN37_1	737	0.139785	0.106269	0.033516
RDN37_1	738	0.126984	0.12855	0.001566
RDN37_1	739	0.071429	0.062887	0.008542
RDN37_1	740	0.112245	0.080109	0.032136
RDN37_1	741	0.01005	0.002781	0.007269
RDN37_1	742	0.005025	0.00158	0.003445
RDN37_1	743	0.005025	0.001866	0.003159
RDN37_1	744	0	0.002151	0.002151
RDN37_1	745	0	0.004199	0.004199
RDN37_1	746	0.01005	0.014592	0.004542
RDN37_1	747	0.015075	0.01415	0.000925
RDN37_1	748	0	0.002904	0.002904
RDN37_1	749	0.020101	0.013948	0.006153
RDN37_1	750	0	0.007555	0.007555
RDN37_1	751	0.01	0.012328	0.002328
RDN37_1	752	0.015	0.019326	0.004326
RDN37_1	753	0	0.005994	0.005994
RDN37_1	754	0.014925	0.010985	0.00394
RDN37_1	755	0.029703	0.019767	0.009936
RDN37_1	756	0.059406	0.04393	0.015476
RDN37_1	757	0.019802	0.006897	0.012905
RDN37_1	758	0.029703	0.021135	0.008568
RDN37_1	759	0.113861	0.076707	0.037154
RDN37_1	760	0.034483	0.029826	0.004657
RDN37_1	761	0.029557	0.027902	0.001655
RDN37_1	762	0.009852	0.015051	0.005199
RDN37_1	763	0.004926	0.004612	0.000314
RDN37_1	764	0.024631	0.010476	0.014155
RDN37_1	765	0.014778	0.008238	0.00654
RDN37_1	766	0.004926	0.008133	0.003207
RDN37_1	767	0.004926	0.012542	0.007616
RDN37_1	768	0.014778	0.013267	0.001511
RDN37_1	769	0.004926	0.002411	0.002515
RDN37_1	770	0.014778	0.016922	0.002144
RDN37_1	771	0.009804	0.004861	0.004943
RDN37_1	772	0.004902	0.003702	0.0012
RDN37_1	773	0.004902	0.008046	0.003144
RDN37_1	774	0.141463	0.095881	0.045582
RDN37_1	775	0.019512	0.029602	0.01009
RDN37_1	776	0.029268	0.033316	0.004048
RDN37_1	777	0.034146	0.018817	0.015329
RDN37_1	778	0.078049	0.039528	0.038521
RDN37_1	779	0.029126	0.018415	0.010711
RDN37_1	780	0.072816	0.06762	0.005196
RDN37_1	781	0.004854	0.005193	0.000339
RDN37_1	782	0.004854	0.004685	0.000169
RDN37_1	783	0	0.002425	0.002425
RDN37_1	784	0	0.002286	0.002286
RDN37_1	785	0	0.000822	0.000822
RDN37_1	786	0	0.001461	0.001461
RDN37_1	787	0	0.006207	0.006207
RDN37_1	788	0.009615	0.011039	0.001424
RDN37_1	789	0.033654	0.028355	0.005299
RDN37_1	790	0.072115	0.082164	0.010049
RDN37_1	791	0.024038	0.009924	0.014114
RDN37_1	792	0.009615	0.010105	0.00049
RDN37_1	793	0.019231	0.01834	0.000891
RDN37_1	794	0.019231	0.003822	0.015409
RDN37_1	795	0.024038	0.013694	0.010344
RDN37_1	796	0.019231	0.008188	0.011043
RDN37_1	797	0.009615	0.012737	0.003122
RDN37_1	798	0.086538	0.067228	0.01931
RDN37_1	799	0.100962	0.085551	0.015411
RDN37_1	800	0.076923	0.066403	0.01052
RDN37_1	801	0.173077	0.138836	0.034241
RDN37_1	802	0.346154	0.309707	0.036447
RDN37_1	803	0.153846	0.108066	0.04578
RDN37_1	804	0.052885	0.046111	0.006774
RDN37_1	805	0.043269	0.055124	0.011855
RDN37_1	806	0.475962	0.511302	0.03534
RDN37_1	807	0.052885	0.05469	0.001805
RDN37_1	808	0.033654	0.03433	0.000676
RDN37_1	809	0.009615	0.008417	0.001198
RDN37_1	810	0.048077	0.024063	0.024014
RDN37_1	811	0.019231	0.014469	0.004762
RDN37_1	812	0.009569	0.017214	0.007645
RDN37_1	813	0.009569	0.031258	0.021689
RDN37_1	814	0.157895	0.147961	0.009934
RDN37_1	815	0.038278	0.044726	0.006448
RDN37_1	816	0.062201	0.049143	0.013058
RDN37_1	817	0.076555	0.082376	0.005821
RDN37_1	818	0.200957	0.238704	0.037747
RDN37_1	819	0.038278	0.024868	0.01341
RDN37_1	820	0.425837	0.421639	0.004198
RDN37_1	821	0.119048	0.133578	0.01453
RDN37_1	822	0.1	0.071355	0.028645
RDN37_1	823	0	0.006787	0.006787
RDN37_1	824	0.004762	0.006472	0.00171
RDN37_1	825	0.009524	0.008834	0.00069
RDN37_1	826	0.019048	0.024209	0.005161
RDN37_1	827	0.004762	0.003388	0.001374
RDN37_1	828	0.019048	0.015333	0.003715
RDN37_1	829	0.014286	0.024772	0.010486
RDN37_1	830	0.014286	0.014924	0.000638
RDN37_1	831	0.014286	0.012467	0.001819
RDN37_1	832	0.009524	0.015446	0.005922
RDN37_1	833	0.028571	0.04792	0.019349
RDN37_1	834	0.047619	0.028361	0.019258
RDN37_1	835	0.014286	0.017642	0.003356
RDN37_1	836	0.014286	0.022564	0.008278
RDN37_1	837	0.004739	0.006035	0.001296
RDN37_1	838	0.156398	0.171804	0.015406
RDN37_1	839	0.080569	0.099052	0.018483
RDN37_1	840	0.227488	0.21292	0.014568
RDN37_1	841	0.009479	0.018669	0.00919
RDN37_1	842	0.099057	0.079074	0.019983
RDN37_1	843	0.023474	0.021851	0.001623
RDN37_1	844	0.004695	0.010325	0.00563
RDN37_1	845	0.018779	0.016637	0.002142
RDN37_1	846	0.023474	0.018064	0.00541
RDN37_1	847	0.004695	0.007704	0.003009
RDN37_1	848	0	0.007653	0.007653
RDN37_1	849	0.018779	0.032491	0.013712
RDN37_1	850	0.037383	0.026159	0.011224
RDN37_1	851	0.037383	0.02217	0.015213
RDN37_1	852	0.009302	0.005625	0.003677
RDN37_1	853	0.013953	0.019653	0.0057
RDN37_1	854	0.009302	0.007145	0.002157
RDN37_1	855	0.004651	0.008973	0.004322
RDN37_1	856	0.004651	0.009097	0.004446
RDN37_1	857	0.009302	0.013659	0.004357
RDN37_1	858	0.013953	0.014216	0.000263
RDN37_1	859	0.018433	0.030745	0.012312
RDN37_1	860	0.041475	0.0809	0.039425
RDN37_1	861	0.082949	0.072785	0.010164
RDN37_1	862	0.009217	0.010877	0.00166
RDN37_1	863	0	0.001769	0.001769
RDN37_1	864	0.004608	0.000561	0.004047
RDN37_1	865	0.018433	0.022509	0.004076
RDN37_1	866	0.018433	0.027208	0.008775
RDN37_1	867	0	0.00263	0.00263
RDN37_1	868	0.041475	0.038044	0.003431
RDN37_1	869	0.096774	0.089041	0.007733
RDN37_1	870	0.036866	0.030019	0.006847
RDN37_1	871	0.096774	0.077248	0.019526
RDN37_1	872	0.308756	0.281128	0.027628
RDN37_1	873	0.041096	0.049499	0.008403
RDN37_1	874	0.031963	0.030078	0.001885
RDN37_1	875	0.004566	0.006449	0.001883
RDN37_1	876	0.027397	0.082917	0.05552
RDN37_1	877	0.018265	0.023217	0.004952
RDN37_1	878	0.040909	0.041073	0.000164
RDN37_1	879	0.036364	0.025441	0.010923
RDN37_1	880	0.004545	0.00528	0.000735
RDN37_1	881	0	0.003447	0.003447
RDN37_1	882	0.009091	0.012256	0.003165
RDN37_1	883	0.027273	0.025703	0.00157
RDN37_1	884	0.013636	0.027864	0.014228
RDN37_1	885	0.018182	0.027815	0.009633
RDN37_1	886	0.045455	0.033781	0.011674
RDN37_1	887	0.013575	0.01376	0.000185
RDN37_1	888	0.036199	0.03644	0.000241
RDN37_1	889	0.031674	0.030188	0.001486
RDN37_1	890	0.013575	0.008109	0.005466
RDN37_1	891	0.054299	0.057373	0.003074
RDN37_1	892	0.072398	0.054765	0.017633
RDN37_1	893	0.049774	0.053896	0.004122
RDN37_1	894	0.0181	0.013471	0.004629
RDN37_1	895	0.022624	0.038471	0.015847
RDN37_1	896	0	0.004694	0.004694
RDN37_1	897	0.022624	0.009638	0.012986
RDN37_1	898	0	0.002556	0.002556
RDN37_1	899	0	0.003309	0.003309
RDN37_1	900	0	0.00067	0.00067
RDN37_1	901	0	0.002678	0.002678
RDN37_1	902	0	0.002511	0.002511
RDN37_1	903	0	0.006862	0.006862
RDN37_1	904	0	0.003346	0.003346
RDN37_1	905	0.022624	0.020663	0.001961
RDN37_1	906	0.004525	0.004641	0.000116
RDN37_1	907	0.031674	0.027597	0.004077
RDN37_1	908	0.063348	0.078804	0.015456
RDN37_1	909	0.067873	0.0828	0.014927
RDN37_1	910	0.00905	0.00309	0.00596
RDN37_1	911	0.570136	0.573665	0.003529
RDN37_1	912	0.076923	0.056028	0.020895
RDN37_1	913	0.022624	0.016557	0.006067
RDN37_1	914	0.00905	0.004754	0.004296
RDN37_1	915	0.00905	0.001668	0.007382
RDN37_1	916	0.022624	0.024481	0.001857
RDN37_1	917	0.004525	0.014597	0.010072
RDN37_1	918	0.022624	0.024638	0.002014
RDN37_1	919	0.00905	0.01445	0.0054
RDN37_1	920	0.004525	0.01247	0.007945
RDN37_1	921	0.027149	0.034599	0.00745
RDN37_1	922	0.099548	0.092849	0.006699
RDN37_1	923	0.022624	0.027891	0.005267
RDN37_1	924	0.067873	0.049946	0.017927
RDN37_1	925	0.131222	0.111337	0.019885
RDN37_1	926	0.104072	0.085672	0.0184
RDN37_1	927	0.104072	0.077076	0.026996
RDN37_1	928	0	0.003143	0.003143
RDN37_1	929	0.099099	0.088237	0.010862
RDN37_1	930	0.031532	0.023686	0.007846
RDN37_1	931	0.189189	0.180359	0.00883
RDN37_1	932	0.071749	0.083193	0.011444
RDN37_1	933	0.058296	0.054011	0.004285
RDN37_1	934	0.03139	0.035917	0.004527
RDN37_1	935	0.008969	0.00656	0.002409
RDN37_1	936	0.008969	0.002828	0.006141
RDN37_1	937	0.013453	0.005574	0.007879
RDN37_1	938	0.017937	0.007122	0.010815
RDN37_1	939	0.044843	0.03491	0.009933
RDN37_1	940	0.013453	0.014526	0.001073
RDN37_1	941	0.098655	0.094873	0.003782
RDN37_1	942	0.017937	0.023188	0.005251
RDN37_1	943	0.008969	0.00305	0.005919
RDN37_1	944	0	0.000895	0.000895
RDN37_1	945	0.058296	0.045983	0.012313
RDN37_1	946	0	0.000528	0.000528
RDN37_1	947	0.008969	0.003739	0.00523
RDN37_1	948	0.013453	0.008899	0.004554
RDN37_1	949	0.017937	0.011739	0.006198
RDN37_1	950	0.049327	0.036271	0.013056
RDN37_1	951	0.040359	0.054822	0.014463
RDN37_1	952	0.044843	0.036341	0.008502
RDN37_1	953	0.022422	0.023494	0.001072
RDN37_1	954	0.035874	0.027216	0.008658
RDN37_1	955	0.026906	0.012347	0.014559
RDN37_1	956	0.022422	0.012708	0.009714
RDN37_1	957	0.035874	0.023632	0.012242
RDN37_1	958	0.06278	0.044187	0.018593
RDN37_1	959	0.049327	0.037894	0.011433
RDN37_1	960	0.040179	0.054817	0.014638
RDN37_1	961	0.035714	0.048743	0.013029
RDN37_1	962	0.022321	0.043128	0.020807
RDN37_1	963	0.026786	0.034928	0.008142
RDN37_1	964	0.013274	0.015145	0.001871
RDN37_1	965	0.022124	0.02376	0.001636
RDN37_1	966	0.039823	0.031989	0.007834
RDN37_1	967	0.013274	0.013982	0.000708
RDN37_1	968	0.022124	0.028873	0.006749
RDN37_1	969	0.013274	0.03143	0.018156
RDN37_1	970	0.106195	0.112431	0.006236
RDN37_1	971	0.053097	0.038454	0.014643
RDN37_1	972	0.057269	0.045821	0.011448
RDN37_1	973	0.035088	0.022213	0.012875
RDN37_1	974	0.017467	0.018566	0.001099
RDN37_1	975	0	0.002696	0.002696
RDN37_1	976	0.017467	0.011094	0.006373
RDN37_1	977	0.131004	0.153078	0.022074
RDN37_1	978	0.043478	0.029156	0.014322
RDN37_1	979	0.017391	0.021403	0.004012
RDN37_1	980	0.073913	0.067735	0.006178
RDN37_1	981	0.004329	0.005558	0.001229
RDN37_1	982	0.017316	0.02215	0.004834
RDN37_1	983	0.012987	0.008623	0.004364
RDN37_1	984	0.012931	0.012937	6e-06
RDN37_1	985	0.008584	0.006682	0.001902
RDN37_1	986	0.021459	0.019375	0.002084
RDN37_1	987	0	0.003615	0.003615
RDN37_1	988	0.017167	0.017838	0.000671
RDN37_1	989	0.012876	0.015087	0.002211
RDN37_1	990	0.038627	0.033608	0.005019
RDN37_1	991	0.008584	0.010246	0.001662
RDN37_1	992	0.025751	0.02681	0.001059
RDN37_1	993	0.030043	0.03025	0.000207
RDN37_1	994	0.038627	0.035109	0.003518
RDN37_1	995	0.017167	0.014199	0.002968
RDN37_1	996	0.133047	0.122627	0.01042
RDN37_1	997	0.107296	0.126171	0.018875
RDN37_1	998	0.077253	0.063565	0.013688
RDN37_1	999	0.038627	0.032861	0.005766

## Sheet: Ext_Data_Fig4e
Source Data for Extended Data Figure 4e
Middle Panel				Right Panel
Sample	Precursor_Mismatch	Processed_Mismatch		Chr	Pos	Precursor_Mismatch	Processed_Mismatch	Diff_Mis
Rep1	0.109091	0.650873		RDN37_1	1000	0.018182	0.020652	0.00247
Rep2	0.093023	0.713961		RDN37_1	1001	0.009091	0.026726	0.017635
Rep3	0.094286	0.690431		RDN37_1	1002	0.027273	0.03349	0.006217
				RDN37_1	1003	0.036364	0.023962	0.012402
				RDN37_1	1004	0.018182	0.026367	0.008185
				RDN37_1	1005	0.027273	0.023949	0.003324
				RDN37_1	1006	0.018182	0.038704	0.020522
				RDN37_1	1007	0.027273	0.029998	0.002725
				RDN37_1	1008	0.145455	0.098924	0.046531
				RDN37_1	1009	0.127273	0.146978	0.019705
				RDN37_1	1010	0.154545	0.132822	0.021723
				RDN37_1	1011	0.1	0.128568	0.028568
				RDN37_1	1012	0.072727	0.051262	0.021465
				RDN37_1	1013	0.027273	0.026595	0.000678
				RDN37_1	1014	0.036364	0.074404	0.03804
				RDN37_1	1015	0	0.020639	0.020639
				RDN37_1	1016	0	0.0252	0.0252
				RDN37_1	1017	0.009091	0.029301	0.02021
				RDN37_1	1018	0.018182	0.03694	0.018758
				RDN37_1	1019	0.045455	0.041377	0.004078
				RDN37_1	1020	0.018182	0.029398	0.011216
				RDN37_1	1021	0.018182	0.03418	0.015998
				RDN37_1	1022	0	0.009219	0.009219
				RDN37_1	1023	0	0.01024	0.01024
				RDN37_1	1024	0.045455	0.029917	0.015538
				RDN37_1	1025	0.009091	0.018196	0.009105
				RDN37_1	1026	0	0.011485	0.011485
				RDN37_1	1027	0.145455	0.149989	0.004534
				RDN37_1	1028	0.027273	0.031481	0.004208
				RDN37_1	1029	0.009091	0.015563	0.006472
				RDN37_1	1030	0.027273	0.018964	0.008309
				RDN37_1	1031	0	0.008743	0.008743
				RDN37_1	1032	0.027273	0.055165	0.027892
				RDN37_1	1033	0.009091	0.014861	0.00577
				RDN37_1	1034	0.036364	0.018149	0.018215
				RDN37_1	1035	0.072727	0.083447	0.01072
				RDN37_1	1036	0.045455	0.042394	0.003061
				RDN37_1	1037	0.036364	0.046809	0.010445
				RDN37_1	1038	0.154545	0.113894	0.040651
				RDN37_1	1039	0.118182	0.131913	0.013731
				RDN37_1	1040	0.054545	0.087705	0.03316
				RDN37_1	1041	0	0.023451	0.023451
				RDN37_1	1042	0.027273	0.052	0.024727
				RDN37_1	1043	0.063636	0.119484	0.055848
				RDN37_1	1044	0.009091	0.027351	0.01826
				RDN37_1	1045	0.027273	0.060093	0.03282
				RDN37_1	1046	0.054545	0.024608	0.029937
				RDN37_1	1047	0.036364	0.036673	0.000309
				RDN37_1	1048	0.063636	0.059096	0.00454
				RDN37_1	1049	0.036364	0.04814	0.011776
				RDN37_1	1050	0.027273	0.029869	0.002596
				RDN37_1	1051	0.045455	0.034145	0.01131
				RDN37_1	1052	0.009091	0.00901	8.1e-05
				RDN37_1	1053	0.009091	0.022412	0.013321
				RDN37_1	1054	0.009091	0.031873	0.022782
				RDN37_1	1055	0.036364	0.03559	0.000774
				RDN37_1	1056	0.027273	0.027818	0.000545
				RDN37_1	1057	0.009091	0.010023	0.000932
				RDN37_1	1058	0.127273	0.107207	0.020066
				RDN37_1	1059	0.036364	0.033202	0.003162
				RDN37_1	1060	0	0.026224	0.026224
				RDN37_1	1061	0.045455	0.049398	0.003943
				RDN37_1	1062	0.054545	0.052199	0.002346
				RDN37_1	1063	0	0.03125	0.03125
				RDN37_1	1064	0.018182	0.04382	0.025638
				RDN37_1	1065	0.009091	0.030769	0.021678
				RDN37_1	1066	0.027273	0.014485	0.012788
				RDN37_1	1067	0.018182	0.014595	0.003587
				RDN37_1	1068	0.045455	0.060613	0.015158
				RDN37_1	1069	0.036364	0.034212	0.002152
				RDN37_1	1070	0.081818	0.112844	0.031026
				RDN37_1	1071	0.090909	0.096568	0.005659
				RDN37_1	1072	0.081818	0.058916	0.022902
				RDN37_1	1073	0	0.027212	0.027212
				RDN37_1	1074	0.045455	0.056321	0.010866
				RDN37_1	1075	0.027273	0.043323	0.01605
				RDN37_1	1076	0.036364	0.037037	0.000673
				RDN37_1	1077	0.018018	0.01151	0.006508
				RDN37_1	1078	0	0.002569	0.002569
				RDN37_1	1079	0	0.012173	0.012173
				RDN37_1	1080	0.027027	0.018537	0.00849
				RDN37_1	1081	0.018018	0.011723	0.006295
				RDN37_1	1082	0.027027	0.024671	0.002356
				RDN37_1	1083	0.036036	0.040593	0.004557
				RDN37_1	1084	0.018018	0.018496	0.000478
				RDN37_1	1085	0	0.014699	0.014699
				RDN37_1	1086	0.018018	0.018263	0.000245
				RDN37_1	1087	0.027027	0.011023	0.016004
				RDN37_1	1088	0.027027	0.017032	0.009995
				RDN37_1	1089	0	0.011012	0.011012
				RDN37_1	1090	0.008929	0.01567	0.006741
				RDN37_1	1091	0.017857	0.02122	0.003363
				RDN37_1	1092	0.026786	0.025436	0.00135
				RDN37_1	1093	0.053571	0.050428	0.003143
				RDN37_1	1094	0.071429	0.077743	0.006314
				RDN37_1	1095	0.151786	0.154239	0.002453
				RDN37_1	1096	0.053571	0.03438	0.019191
				RDN37_1	1097	0.026786	0.023949	0.002837
				RDN37_1	1098	0.044643	0.017404	0.027239
				RDN37_1	1099	0.017699	0.033341	0.015642
				RDN37_1	1100	0.017699	0.015596	0.002103
				RDN37_1	1101	0.026087	0.021172	0.004915
				RDN37_1	1102	0.043478	0.040231	0.003247
				RDN37_1	1103	0.052174	0.02819	0.023984
				RDN37_1	1104	0	0.025426	0.025426
				RDN37_1	1105	0.026087	0.038711	0.012624
				RDN37_1	1106	0.060345	0.045972	0.014373
				RDN37_1	1107	0.025862	0.017476	0.008386
				RDN37_1	1108	0.043103	0.040417	0.002686
				RDN37_1	1109	0.068966	0.11966	0.050694
				RDN37_1	1110	0.025641	0.014877	0.010764
				RDN37_1	1111	0.059829	0.058196	0.001633
				RDN37_1	1112	0.008547	0.009726	0.001179
				RDN37_1	1113	0.008547	0.012756	0.004209
				RDN37_1	1114	0.051282	0.054144	0.002862
				RDN37_1	1115	0.059829	0.059973	0.000144
				RDN37_1	1116	0.08547	0.086493	0.001023
				RDN37_1	1117	0.162393	0.12786	0.034533
				RDN37_1	1118	0.119658	0.119164	0.000494
				RDN37_1	1119	0.076923	0.0909	0.013977
				RDN37_1	1120	0.076271	0.048979	0.027292
				RDN37_1	1121	0.050847	0.036466	0.014381
				RDN37_1	1122	0.033898	0.036146	0.002248
				RDN37_1	1123	0.008475	0.018819	0.010344
				RDN37_1	1124	0.042017	0.063299	0.021282
				RDN37_1	1125	0.05042	0.062429	0.012009
				RDN37_1	1126	0.008403	0.010584	0.002181
				RDN37_1	1127	0.058824	0.047407	0.011417
				RDN37_1	1128	0.033613	0.015866	0.017747
				RDN37_1	1129	0.02521	0.026335	0.001125
				RDN37_1	1130	0.008403	0.013683	0.00528
				RDN37_1	1131	0.067227	0.047678	0.019549
				RDN37_1	1132	0.008403	0.011174	0.002771
				RDN37_1	1133	0.016807	0.034447	0.01764
				RDN37_1	1134	0.033333	0.021072	0.012261
				RDN37_1	1135	0.025	0.043586	0.018586
				RDN37_1	1136	0.016667	0.014762	0.001905
				RDN37_1	1137	0.016667	0.011454	0.005213
				RDN37_1	1138	0.025	0.014548	0.010452
				RDN37_1	1139	0.041667	0.04085	0.000817
				RDN37_1	1140	0.066667	0.040326	0.026341
				RDN37_1	1141	0.025	0.0363	0.0113
				RDN37_1	1142	0.05	0.043003	0.006997
				RDN37_1	1143	0.066667	0.095744	0.029077
				RDN37_1	1144	0.275	0.238983	0.036017
				RDN37_1	1145	0.016667	0.021717	0.00505
				RDN37_1	1146	0.016667	0.010805	0.005862
				RDN37_1	1147	0.033333	0.047021	0.013688
				RDN37_1	1148	0.033333	0.054921	0.021588
				RDN37_1	1149	0.208333	0.227511	0.019178
				RDN37_1	1150	0.016667	0.037691	0.021024
				RDN37_1	1151	0.025	0.030794	0.005794
				RDN37_1	1152	0.008333	0.023604	0.015271
				RDN37_1	1153	0.057851	0.041453	0.016398
				RDN37_1	1154	0.024793	0.036421	0.011628
				RDN37_1	1155	0.024793	0.020921	0.003872
				RDN37_1	1156	0.024793	0.042346	0.017553
				RDN37_1	1157	0.024793	0.02235	0.002443
				RDN37_1	1158	0	0.021407	0.021407
				RDN37_1	1159	0.008264	0.01914	0.010876
				RDN37_1	1160	0	0.013202	0.013202
				RDN37_1	1161	0.008264	0.015756	0.007492
				RDN37_1	1162	0.016529	0.008796	0.007733
				RDN37_1	1163	0.066116	0.061266	0.00485
				RDN37_1	1164	0	0.016259	0.016259
				RDN37_1	1165	0.008264	0.01513	0.006866
				RDN37_1	1166	0.041322	0.048043	0.006721
				RDN37_1	1167	0.041322	0.028399	0.012923
				RDN37_1	1168	0.033058	0.025329	0.007729
				RDN37_1	1169	0.07438	0.081658	0.007278
				RDN37_1	1170	0.016529	0.018872	0.002343
				RDN37_1	1171	0.016529	0.029988	0.013459
				RDN37_1	1172	0.123967	0.103825	0.020142
				RDN37_1	1173	0.099174	0.078365	0.020809
				RDN37_1	1174	0.008264	0.017721	0.009457
				RDN37_1	1175	0.008264	0.027591	0.019327
				RDN37_1	1176	0.123967	0.127621	0.003654
				RDN37_1	1177	0.024793	0.032527	0.007734
				RDN37_1	1178	0.033058	0.024992	0.008066
				RDN37_1	1179	0.041322	0.054353	0.013031
				RDN37_1	1180	0.016393	0.02284	0.006447
				RDN37_1	1181	0.008197	0.01511	0.006913
				RDN37_1	1182	0.04918	0.020481	0.028699
				RDN37_1	1183	0.040984	0.032127	0.008857
				RDN37_1	1184	0.040984	0.049559	0.008575
				RDN37_1	1185	0.008197	0.032019	0.023822
				RDN37_1	1186	0.040984	0.033411	0.007573
				RDN37_1	1187	0.040984	0.025592	0.015392
				RDN37_1	1188	0.032787	0.022757	0.01003
				RDN37_1	1189	0.016393	0.030545	0.014152
				RDN37_1	1190	0.02459	0.038415	0.013825
				RDN37_1	1191	0.113821	0.062538	0.051283
				RDN37_1	1192	0.00813	0.009091	0.000961
				RDN37_1	1193	0.065041	0.021812	0.043229
				RDN37_1	1194	0.056911	0.028779	0.028132
				RDN37_1	1195	0.03252	0.021307	0.011213
				RDN37_1	1196	0.081301	0.061163	0.020138
				RDN37_1	1197	0.065041	0.037941	0.0271
				RDN37_1	1198	0.073171	0.056195	0.016976
				RDN37_1	1199	0.081301	0.11166	0.030359
				RDN37_1	1200	0.01626	0.014323	0.001937
				RDN37_1	1201	0.01626	0.045189	0.028929
				RDN37_1	1202	0.065041	0.052743	0.012298
				RDN37_1	1203	0.056911	0.036481	0.02043
				RDN37_1	1204	0.065041	0.063973	0.001068
				RDN37_1	1205	0.065041	0.022256	0.042785
				RDN37_1	1206	0.02439	0.023558	0.000832
				RDN37_1	1207	0.056911	0.043986	0.012925
				RDN37_1	1208	0.03252	0.037711	0.005191
				RDN37_1	1209	0.03252	0.063744	0.031224
				RDN37_1	1210	0.02439	0.048729	0.024339
				RDN37_1	1211	0	0.006831	0.006831
				RDN37_1	1212	0	0.010448	0.010448
				RDN37_1	1213	0.02439	0.032952	0.008562
				RDN37_1	1214	0.03252	0.024402	0.008118
				RDN37_1	1215	0.03252	0.013253	0.019267
				RDN37_1	1216	0.00813	0.012048	0.003918
				RDN37_1	1217	0.089431	0.088353	0.001078
				RDN37_1	1218	0.00813	0.054502	0.046372
				RDN37_1	1219	0.065041	0.061704	0.003337
				RDN37_1	1220	0.01626	0.015849	0.000411
				RDN37_1	1221	0.03252	0.021567	0.010953
				RDN37_1	1222	0.130081	0.087837	0.042244
				RDN37_1	1223	0.03252	0.022449	0.010071
				RDN37_1	1224	0.105691	0.101493	0.004198
				RDN37_1	1225	0.056911	0.053959	0.002952
				RDN37_1	1226	0.02439	0.028323	0.003933
				RDN37_1	1227	0.056911	0.053143	0.003768
				RDN37_1	1228	0.073171	0.088709	0.015538
				RDN37_1	1229	0.04878	0.035496	0.013284
				RDN37_1	1230	0.097561	0.10065	0.003089
				RDN37_1	1231	0.097561	0.172941	0.07538
				RDN37_1	1232	0.00813	0.015845	0.007715
				RDN37_1	1233	0.04065	0.04454	0.00389
				RDN37_1	1234	0	0.013032	0.013032
				RDN37_1	1235	0.008065	0.014694	0.006629
				RDN37_1	1236	0.048387	0.034982	0.013405
				RDN37_1	1237	0.008	0.010837	0.002837
				RDN37_1	1238	0	0.011898	0.011898
				RDN37_1	1239	0.031746	0.017285	0.014461
				RDN37_1	1240	0.007752	0.018102	0.01035
				RDN37_1	1241	0.031008	0.009391	0.021617
				RDN37_1	1242	0.015504	0.014182	0.001322
				RDN37_1	1243	0.03876	0.022685	0.016075
				RDN37_1	1244	0	0.008798	0.008798
				RDN37_1	1245	0.054264	0.022187	0.032077
				RDN37_1	1246	0.031008	0.04154	0.010532
				RDN37_1	1247	0.046512	0.039355	0.007157
				RDN37_1	1248	0.116279	0.074204	0.042075
				RDN37_1	1249	0.046512	0.033652	0.01286
				RDN37_1	1250	0.031008	0.039103	0.008095
				RDN37_1	1251	0.015504	0.029526	0.014022
				RDN37_1	1252	0.023256	0.024435	0.001179
				RDN37_1	1253	0.046512	0.01197	0.034542
				RDN37_1	1254	0.061538	0.033272	0.028266
				RDN37_1	1255	0	0.007779	0.007779
				RDN37_1	1256	0.030769	0.038888	0.008119
				RDN37_1	1257	0.023077	0.012143	0.010934
				RDN37_1	1258	0.069231	0.037886	0.031345
				RDN37_1	1259	0.084615	0.084993	0.000378
				RDN37_1	1260	0.153846	0.124066	0.02978
				RDN37_1	1261	0.053846	0.070625	0.016779
				RDN37_1	1262	0.107692	0.083996	0.023696
				RDN37_1	1263	0.153846	0.188966	0.03512
				RDN37_1	1264	0.015385	0.025361	0.009976
				RDN37_1	1265	0.030769	0.046269	0.0155
				RDN37_1	1266	0.053846	0.042243	0.011603
				RDN37_1	1267	0.030769	0.036049	0.00528
				RDN37_1	1268	0.030769	0.009851	0.020918
				RDN37_1	1269	0.076923	0.051946	0.024977
				RDN37_1	1270	0.015385	0.015735	0.00035
				RDN37_1	1271	0.007692	0.00888	0.001188
				RDN37_1	1272	0.045802	0.035325	0.010477
				RDN37_1	1273	0.05303	0.066294	0.013264
				RDN37_1	1274	0.007519	0.020259	0.01274
				RDN37_1	1275	0.06015	0.046586	0.013564
				RDN37_1	1276	0.052632	0.039437	0.013195
				RDN37_1	1277	0.022556	0.010988	0.011568
				RDN37_1	1278	0.112782	0.064849	0.047933
				RDN37_1	1279	0.007519	0.013097	0.005578
				RDN37_1	1280	0.037594	0.028877	0.008717
				RDN37_1	1281	0.030075	0.031271	0.001196
				RDN37_1	1282	0.015038	0.028181	0.013143
				RDN37_1	1283	0.030075	0.019329	0.010746
				RDN37_1	1284	0.052632	0.039808	0.012824
				RDN37_1	1285	0.037594	0.021532	0.016062
				RDN37_1	1286	0.007519	0.011535	0.004016
				RDN37_1	1287	0.045113	0.020953	0.02416
				RDN37_1	1288	0.037594	0.024414	0.01318
				RDN37_1	1289	0.007519	0.023826	0.016307
				RDN37_1	1290	0.090226	0.048675	0.041551
				RDN37_1	1291	0.015038	0.010645	0.004393
				RDN37_1	1292	0.045113	0.041811	0.003302
				RDN37_1	1293	0.06015	0.079962	0.019812
				RDN37_1	1294	0.022388	0.016478	0.00591
				RDN37_1	1295	0.007463	0.014562	0.007099
				RDN37_1	1296	0.059701	0.042916	0.016785
				RDN37_1	1297	0.007463	0.009576	0.002113
				RDN37_1	1298	0.149254	0.11442	0.034834
				RDN37_1	1299	0.037313	0.035328	0.001985
				RDN37_1	1300	0.044776	0.045368	0.000592
				RDN37_1	1301	0.059701	0.026988	0.032713
				RDN37_1	1302	0.074627	0.074163	0.000464
				RDN37_1	1303	0.052239	0.062763	0.010524
				RDN37_1	1304	0.029851	0.025918	0.003933
				RDN37_1	1305	0.089552	0.059555	0.029997
				RDN37_1	1306	0.052239	0.03105	0.021189
				RDN37_1	1307	0.007463	0.003341	0.004122
				RDN37_1	1308	0.052239	0.069301	0.017062
				RDN37_1	1309	0.037313	0.045875	0.008562
				RDN37_1	1310	0.022388	0.021642	0.000746
				RDN37_1	1311	0.126866	0.096608	0.030258
				RDN37_1	1312	0.022388	0.052872	0.030484
				RDN37_1	1313	0.037313	0.031075	0.006238
				RDN37_1	1314	0.037313	0.048836	0.011523
				RDN37_1	1315	0.022388	0.043078	0.02069
				RDN37_1	1316	0.014815	0.007019	0.007796
				RDN37_1	1317	0.037037	0.063733	0.026696
				RDN37_1	1318	0.066667	0.038491	0.028176
				RDN37_1	1319	0.066667	0.047172	0.019495
				RDN37_1	1320	0.036765	0.049258	0.012493
				RDN37_1	1321	0.029412	0.023434	0.005978
				RDN37_1	1322	0.029197	0.021154	0.008043
				RDN37_1	1323	0.029197	0.023607	0.00559
				RDN37_1	1324	0.058394	0.012555	0.045839
				RDN37_1	1325	0.072993	0.03474	0.038253
				RDN37_1	1326	0.007299	0.040204	0.032905
				RDN37_1	1327	0.043796	0.050293	0.006497
				RDN37_1	1328	0.007299	0.018005	0.010706
				RDN37_1	1329	0.087591	0.115185	0.027594
				RDN37_1	1330	0.021898	0.024677	0.002779
				RDN37_1	1331	0	0.008745	0.008745
				RDN37_1	1332	0.058394	0.055603	0.002791
				RDN37_1	1333	0.043796	0.063944	0.020148
				RDN37_1	1334	0.014493	0.048588	0.034095
				RDN37_1	1335	0.021739	0.006842	0.014897
				RDN37_1	1336	0.036232	0.01237	0.023862
				RDN37_1	1337	0.028986	0.025295	0.003691
				RDN37_1	1338	0.065217	0.034744	0.030473
				RDN37_1	1339	0.036232	0.024064	0.012168
				RDN37_1	1340	0.065217	0.047744	0.017473
				RDN37_1	1341	0.043478	0.071582	0.028104
				RDN37_1	1342	0.05036	0.074563	0.024203
				RDN37_1	1343	0.028777	0.03826	0.009483
				RDN37_1	1344	0.05036	0.058559	0.008199
				RDN37_1	1345	0.014388	0.053035	0.038647
				RDN37_1	1346	0.092857	0.084814	0.008043
				RDN37_1	1347	0.071429	0.068898	0.002531
				RDN37_1	1348	0.028571	0.037937	0.009366
				RDN37_1	1349	0.178571	0.201308	0.022737
				RDN37_1	1350	0.014286	0.031002	0.016716
				RDN37_1	1351	0.007143	0.029867	0.022724
				RDN37_1	1352	0.085714	0.050756	0.034958
				RDN37_1	1353	0.085714	0.085269	0.000445
				RDN37_1	1354	0.142857	0.105901	0.036956
				RDN37_1	1355	0.06383	0.058681	0.005149
				RDN37_1	1356	0.06383	0.042729	0.021101
				RDN37_1	1357	0.035461	0.024013	0.011448
				RDN37_1	1358	0.014184	0.012936	0.001248
				RDN37_1	1359	0.021277	0.039367	0.01809
				RDN37_1	1360	0.014184	0.009306	0.004878
				RDN37_1	1361	0	0.012191	0.012191
				RDN37_1	1362	0.014184	0.014514	0.00033
				RDN37_1	1363	0.014184	0.006603	0.007581
				RDN37_1	1364	0	0.005859	0.005859
				RDN37_1	1365	0.021277	0.006695	0.014582
				RDN37_1	1366	0.028369	0.009391	0.018978
				RDN37_1	1367	0.021277	0.016829	0.004448
				RDN37_1	1368	0.007092	0.013571	0.006479
				RDN37_1	1369	0.007042	0.021176	0.014134
				RDN37_1	1370	0.049296	0.045585	0.003711
				RDN37_1	1371	0.06338	0.046885	0.016495
				RDN37_1	1372	0.084507	0.092099	0.007592
				RDN37_1	1373	0.007042	0.00919	0.002148
				RDN37_1	1374	0.105634	0.085863	0.019771
				RDN37_1	1375	0.049296	0.037487	0.011809
				RDN37_1	1376	0.098592	0.11378	0.015188
				RDN37_1	1377	0.007042	0.013628	0.006586
				RDN37_1	1378	0	0.002503	0.002503
				RDN37_1	1379	0.014085	0.012692	0.001393
				RDN37_1	1380	0	0.008151	0.008151
				RDN37_1	1381	0.007042	0.011484	0.004442
				RDN37_1	1382	0.007042	0.020556	0.013514
				RDN37_1	1383	0.091549	0.079471	0.012078
				RDN37_1	1384	0.007042	0.008047	0.001005
				RDN37_1	1385	0.021127	0.019329	0.001798
				RDN37_1	1386	0.021127	0.022935	0.001808
				RDN37_1	1387	0.028169	0.030611	0.002442
				RDN37_1	1388	0.028169	0.028661	0.000492
				RDN37_1	1389	0.021127	0.031149	0.010022
				RDN37_1	1390	0.056338	0.051289	0.005049
				RDN37_1	1391	0.035211	0.034559	0.000652
				RDN37_1	1392	0.098592	0.090514	0.008078
				RDN37_1	1393	0.035211	0.035823	0.000612
				RDN37_1	1394	0.028169	0.037198	0.009029
				RDN37_1	1395	0	0.008399	0.008399
				RDN37_1	1396	0.06338	0.054171	0.009209
				RDN37_1	1397	0.007042	0.012819	0.005777
				RDN37_1	1398	0	0.009498	0.009498
				RDN37_1	1399	0	0.01466	0.01466
				RDN37_1	1400	0.007042	0.012168	0.005126
				RDN37_1	1401	0.021127	0.028382	0.007255
				RDN37_1	1402	0.035211	0.039337	0.004126
				RDN37_1	1403	0.091549	0.076824	0.014725
				RDN37_1	1404	0.070423	0.07129	0.000867
				RDN37_1	1405	0.028169	0.039853	0.011684
				RDN37_1	1406	0.035211	0.014906	0.020305
				RDN37_1	1407	0.049296	0.026582	0.022714
				RDN37_1	1408	0.042254	0.042303	4.9e-05
				RDN37_1	1409	0.070423	0.094218	0.023795
				RDN37_1	1410	0.035211	0.033444	0.001767
				RDN37_1	1411	0.091549	0.056398	0.035151
				RDN37_1	1412	0.035211	0.028005	0.007206
				RDN37_1	1413	0.014085	0.010281	0.003804
				RDN37_1	1414	0.007042	0.016062	0.00902
				RDN37_1	1415	0.007042	0.013857	0.006815
				RDN37_1	1416	0.028169	0.012297	0.015872
				RDN37_1	1417	0.007042	0.012479	0.005437
				RDN37_1	1418	0.021127	0.024406	0.003279
				RDN37_1	1419	0.056338	0.059261	0.002923
				RDN37_1	1420	0.042254	0.074122	0.031868
				RDN37_1	1421	0.112676	0.120998	0.008322
				RDN37_1	1422	0.077465	0.052564	0.024901
				RDN37_1	1423	0.049296	0.050083	0.000787
				RDN37_1	1424	0.06338	0.102825	0.039445
				RDN37_1	1425	0.021127	0.017978	0.003149
				RDN37_1	1426	0.112676	0.111162	0.001514
				RDN37_1	1427	0.021127	0.034012	0.012885
				RDN37_1	1428	0.021127	0.036487	0.01536
				RDN37_1	1429	0.147887	0.110643	0.037244
				RDN37_1	1430	0.169014	0.163901	0.005113
				RDN37_1	1431	0.197183	0.197177	6e-06
				RDN37_1	1432	0.035211	0.047802	0.012591
				RDN37_1	1433	0.021127	0.016839	0.004288
				RDN37_1	1434	0.035211	0.032943	0.002268
				RDN37_1	1435	0.028169	0.058549	0.03038
				RDN37_1	1436	0.211268	0.20011	0.011158
				RDN37_1	1437	0.112676	0.130956	0.01828
				RDN37_1	1438	0.091549	0.082282	0.009267
				RDN37_1	1439	0.035211	0.038736	0.003525
				RDN37_1	1440	0.007042	0.007034	8e-06
				RDN37_1	1441	0.042254	0.071983	0.029729
				RDN37_1	1442	0.007042	0.029769	0.022727
				RDN37_1	1443	0.035211	0.0178	0.017411
				RDN37_1	1444	0.014085	0.016518	0.002433
				RDN37_1	1445	0.035211	0.029747	0.005464
				RDN37_1	1446	0.028169	0.019343	0.008826
				RDN37_1	1447	0.028169	0.030109	0.00194
				RDN37_1	1448	0.007042	0.011035	0.003993
				RDN37_1	1449	0	0.010121	0.010121
				RDN37_1	1450	0.028169	0.041579	0.01341
				RDN37_1	1451	0.007042	0.034461	0.027419
				RDN37_1	1452	0.021127	0.04235	0.021223
				RDN37_1	1453	0.007042	0.015113	0.008071
				RDN37_1	1454	0.021127	0.007006	0.014121
				RDN37_1	1455	0.007042	0.013371	0.006329
				RDN37_1	1456	0.014085	0.018463	0.004378
				RDN37_1	1457	0.021127	0.021093	3.4e-05
				RDN37_1	1458	0.035211	0.027548	0.007663
				RDN37_1	1459	0.035211	0.035263	5.2e-05
				RDN37_1	1460	0.035211	0.026254	0.008957
				RDN37_1	1461	0.028169	0.012888	0.015281
				RDN37_1	1462	0.014085	0.00762	0.006465
				RDN37_1	1463	0.014085	0.009524	0.004561
				RDN37_1	1464	0.049296	0.045319	0.003977
				RDN37_1	1465	0.007042	0.017391	0.010349
				RDN37_1	1466	0.028169	0.04175	0.013581
				RDN37_1	1467	0.06338	0.045282	0.018098
				RDN37_1	1468	0.049296	0.025896	0.0234
				RDN37_1	1469	0.028169	0.02062	0.007549
				RDN37_1	1470	0.014085	0.026673	0.012588
				RDN37_1	1471	0.042254	0.024668	0.017586
				RDN37_1	1472	0.021127	0.007677	0.01345
				RDN37_1	1473	0.070423	0.072777	0.002354
				RDN37_1	1474	0.028169	0.019502	0.008667
				RDN37_1	1475	0.070423	0.045319	0.025104
				RDN37_1	1476	0.020979	0.025803	0.004824
				RDN37_1	1477	0.090909	0.07514	0.015769
				RDN37_1	1478	0.013793	0.013425	0.000368
				RDN37_1	1479	0.075862	0.054205	0.021657
				RDN37_1	1480	0.02069	0.037154	0.016464
				RDN37_1	1481	0.048276	0.039662	0.008614
				RDN37_1	1482	0.034483	0.023283	0.0112
				RDN37_1	1483	0.027586	0.025708	0.001878
				RDN37_1	1484	0.062069	0.05986	0.002209
				RDN37_1	1485	0.013793	0.0265	0.012707
				RDN37_1	1486	0.048276	0.049407	0.001131
				RDN37_1	1487	0.027586	0.017934	0.009652
				RDN37_1	1488	0.006897	0.008244	0.001347
				RDN37_1	1489	0.006897	0.009589	0.002692
				RDN37_1	1490	0.062069	0.056173	0.005896
				RDN37_1	1491	0.006897	0.005998	0.000899
				RDN37_1	1492	0.02069	0.018795	0.001895
				RDN37_1	1493	0.034483	0.016009	0.018474
				RDN37_1	1494	0.075862	0.056047	0.019815
				RDN37_1	1495	0.02069	0.02707	0.00638
				RDN37_1	1496	0.041379	0.020454	0.020925
				RDN37_1	1497	0.006897	0.010714	0.003817
				RDN37_1	1498	0.068966	0.089813	0.020847
				RDN37_1	1499	0.034483	0.016606	0.017877
				RDN37_1	1500	0.062069	0.059527	0.002542
				RDN37_1	1501	0.013793	0.027827	0.014034
				RDN37_1	1502	0.013793	0.037162	0.023369
				RDN37_1	1503	0.013793	0.008373	0.00542
				RDN37_1	1504	0.006897	0.011398	0.004501
				RDN37_1	1505	0.075862	0.068459	0.007403
				RDN37_1	1506	0.006897	0.014839	0.007942
				RDN37_1	1507	0.034483	0.024525	0.009958
				RDN37_1	1508	0.082759	0.074341	0.008418
				RDN37_1	1509	0.027586	0.029822	0.002236
				RDN37_1	1510	0.02069	0.01321	0.00748
				RDN37_1	1511	0.027586	0.009218	0.018368
				RDN37_1	1512	0.027586	0.010901	0.016685
				RDN37_1	1513	0.068966	0.045374	0.023592
				RDN37_1	1514	0.013793	0.015318	0.001525
				RDN37_1	1515	0.027586	0.016817	0.010769
				RDN37_1	1516	0.041379	0.024507	0.016872
				RDN37_1	1517	0	0.009904	0.009904
				RDN37_1	1518	0.041379	0.037843	0.003536
				RDN37_1	1519	0	0.006895	0.006895
				RDN37_1	1520	0.055172	0.05312	0.002052
				RDN37_1	1521	0.048276	0.025539	0.022737
				RDN37_1	1522	0.013793	0.036124	0.022331
				RDN37_1	1523	0.062069	0.041409	0.02066
				RDN37_1	1524	0.068493	0.076359	0.007866
				RDN37_1	1525	0.047945	0.061695	0.01375
				RDN37_1	1526	0.027397	0.044572	0.017175
				RDN37_1	1527	0.061644	0.045627	0.016017
				RDN37_1	1528	0.082192	0.049052	0.03314
				RDN37_1	1529	0.054795	0.045414	0.009381
				RDN37_1	1530	0.041096	0.038618	0.002478
				RDN37_1	1531	0.013699	0.022907	0.009208
				RDN37_1	1532	0.006849	0.011363	0.004514
				RDN37_1	1533	0.034247	0.025984	0.008263
				RDN37_1	1534	0.054795	0.041359	0.013436
				RDN37_1	1535	0.082192	0.079771	0.002421
				RDN37_1	1536	0.013699	0.029893	0.016194
				RDN37_1	1537	0.027397	0.032879	0.005482
				RDN37_1	1538	0.068493	0.066889	0.001604
				RDN37_1	1539	0.020548	0.040341	0.019793
				RDN37_1	1540	0.020548	0.016963	0.003585
				RDN37_1	1541	0	0.010019	0.010019
				RDN37_1	1542	0.054795	0.1074	0.052605
				RDN37_1	1543	0.027397	0.048682	0.021285
				RDN37_1	1544	0.10274	0.121563	0.018823
				RDN37_1	1545	0.061644	0.074978	0.013334
				RDN37_1	1546	0.020548	0.034304	0.013756
				RDN37_1	1547	0	0.009562	0.009562
				RDN37_1	1548	0.020548	0.040874	0.020326
				RDN37_1	1549	0.143836	0.083823	0.060013
				RDN37_1	1550	0.006849	0.006486	0.000363
				RDN37_1	1551	0.034247	0.035667	0.00142
				RDN37_1	1552	0.020548	0.022783	0.002235
				RDN37_1	1553	0.027397	0.018484	0.008913
				RDN37_1	1554	0.09589	0.081633	0.014257
				RDN37_1	1555	0.041096	0.038515	0.002581
				RDN37_1	1556	0.068493	0.037462	0.031031
				RDN37_1	1557	0.123288	0.099344	0.023944
				RDN37_1	1558	0.027397	0.019769	0.007628
				RDN37_1	1559	0.006849	0.00717	0.000321
				RDN37_1	1560	0.034247	0.020455	0.013792
				RDN37_1	1561	0.034247	0.024032	0.010215
				RDN37_1	1562	0.027397	0.033732	0.006335
				RDN37_1	1563	0.130137	0.090528	0.039609
				RDN37_1	1564	0.075342	0.049021	0.026321
				RDN37_1	1565	0.041096	0.026909	0.014187
				RDN37_1	1566	0.013699	0.017633	0.003934
				RDN37_1	1567	0.027397	0.028098	0.000701
				RDN37_1	1568	0.027397	0.037157	0.00976
				RDN37_1	1569	0.013699	0.015174	0.001475
				RDN37_1	1570	0.061644	0.064097	0.002453
				RDN37_1	1571	0.075342	0.060741	0.014601
				RDN37_1	1572	0.047945	0.038944	0.009001
				RDN37_1	1573	0.013699	0.027616	0.013917
				RDN37_1	1574	0.041096	0.036763	0.004333
				RDN37_1	1575	0.061644	0.0633	0.001656
				RDN37_1	1576	0.054795	0.070229	0.015434
				RDN37_1	1577	0.061644	0.08735	0.025706
				RDN37_1	1578	0.109589	0.127859	0.01827
				RDN37_1	1579	0.034247	0.044356	0.010109
				RDN37_1	1580	0.123288	0.143404	0.020116
				RDN37_1	1581	0.006849	0.010513	0.003664
				RDN37_1	1582	0.027397	0.049431	0.022034
				RDN37_1	1583	0.047945	0.051859	0.003914
				RDN37_1	1584	0.041096	0.061729	0.020633
				RDN37_1	1585	0.034247	0.024644	0.009603
				RDN37_1	1586	0.041096	0.07348	0.032384
				RDN37_1	1587	0.013605	0.02428	0.010675
				RDN37_1	1588	0.047619	0.035194	0.012425
				RDN37_1	1589	0.047297	0.035618	0.011679
				RDN37_1	1590	0.054054	0.022168	0.031886
				RDN37_1	1591	0.006757	0.010991	0.004234
				RDN37_1	1592	0.006757	0.013499	0.006742
				RDN37_1	1593	0.033784	0.038328	0.004544
				RDN37_1	1594	0.006757	0.034241	0.027484
				RDN37_1	1595	0.013514	0.030334	0.01682
				RDN37_1	1596	0.027027	0.035853	0.008826
				RDN37_1	1597	0.027027	0.041962	0.014935
				RDN37_1	1598	0.060811	0.078995	0.018184
				RDN37_1	1599	0.006757	0.015869	0.009112
				RDN37_1	1600	0	0.008615	0.008615
				RDN37_1	1601	0.02027	0.01559	0.00468
				RDN37_1	1602	0.006757	0.010158	0.003401
				RDN37_1	1603	0.027027	0.02091	0.006117
				RDN37_1	1604	0.013514	0.014948	0.001434
				RDN37_1	1605	0.013514	0.008932	0.004582
				RDN37_1	1606	0.006757	0.006869	0.000112
				RDN37_1	1607	0	0.009187	0.009187
				RDN37_1	1608	0.013514	0.013135	0.000379
				RDN37_1	1609	0.013514	0.014508	0.000994
				RDN37_1	1610	0.047297	0.062645	0.015348
				RDN37_1	1611	0.006757	0.024365	0.017608
				RDN37_1	1612	0.040541	0.036678	0.003863
				RDN37_1	1613	0.054054	0.038719	0.015335
				RDN37_1	1614	0.027027	0.017554	0.009473
				RDN37_1	1615	0.027027	0.013955	0.013072
				RDN37_1	1616	0.027027	0.019078	0.007949
				RDN37_1	1617	0.033784	0.031309	0.002475
				RDN37_1	1618	0.033784	0.039925	0.006141
				RDN37_1	1619	0.013514	0.032214	0.0187
				RDN37_1	1620	0.02027	0.037679	0.017409
				RDN37_1	1621	0.040268	0.032963	0.007305
				RDN37_1	1622	0.020134	0.018779	0.001355
				RDN37_1	1623	0.006711	0.013911	0.0072
				RDN37_1	1624	0.006711	0.011179	0.004468
				RDN37_1	1625	0.020134	0.022357	0.002223
				RDN37_1	1626	0.013423	0.008362	0.005061
				RDN37_1	1627	0.080537	0.084286	0.003749
				RDN37_1	1628	0.073333	0.122217	0.048884
				RDN37_1	1629	0.006667	0.014909	0.008242
				RDN37_1	1630	0.006667	0.018058	0.011391
				RDN37_1	1631	0.026667	0.038753	0.012086
				RDN37_1	1632	0.186667	0.249808	0.063141
				RDN37_1	1633	0.013333	0.012685	0.000648
				RDN37_1	1634	0.16	0.151626	0.008374
				RDN37_1	1635	0.12	0.114835	0.005165
				RDN37_1	1636	0.04	0.048996	0.008996
				RDN37_1	1637	0.08	0.082249	0.002249
				RDN37_1	1638	0.013333	0.02497	0.011637
				RDN37_1	1639	0.02	0.024605	0.004605
				RDN37_1	1640	0.02	0.04132	0.02132
				RDN37_1	1641	0.013333	0.024512	0.011179
				RDN37_1	1642	0	0.015348	0.015348
				RDN37_1	1643	0.073333	0.038546	0.034787
				RDN37_1	1644	0.04	0.025237	0.014763
				RDN37_1	1645	0.066667	0.035533	0.031134
				RDN37_1	1646	0.053333	0.030529	0.022804
				RDN37_1	1647	0.06	0.045312	0.014688
				RDN37_1	1648	0.033333	0.03457	0.001237
				RDN37_1	1649	0.04	0.050963	0.010963
				RDN37_1	1650	0.05298	0.053881	0.000901
				RDN37_1	1651	0.046358	0.037906	0.008452
				RDN37_1	1652	0.046358	0.038751	0.007607
				RDN37_1	1653	0.125828	0.073702	0.052126
				RDN37_1	1654	0.013245	0.015596	0.002351
				RDN37_1	1655	0.006623	0.006742	0.000119
				RDN37_1	1656	0.039735	0.033111	0.006624
				RDN37_1	1657	0	0.006401	0.006401
				RDN37_1	1658	0.046358	0.038559	0.007799
				RDN37_1	1659	0.019868	0.011364	0.008504
				RDN37_1	1660	0.05298	0.02222	0.03076
				RDN37_1	1661	0.07947	0.038714	0.040756
				RDN37_1	1662	0.02649	0.02397	0.00252
				RDN37_1	1663	0.006623	0.020853	0.01423
				RDN37_1	1664	0.033113	0.047735	0.014622
				RDN37_1	1665	0.033113	0.02537	0.007743
				RDN37_1	1666	0.02649	0.018557	0.007933
				RDN37_1	1667	0.013245	0.009653	0.003592
				RDN37_1	1668	0.019868	0.019554	0.000314
				RDN37_1	1669	0.02649	0.010993	0.015497
				RDN37_1	1670	0.026316	0.019794	0.006522
				RDN37_1	1671	0.019737	0.02826	0.008523
				RDN37_1	1672	0	0.015259	0.015259
				RDN37_1	1673	0.013072	0.007961	0.005111
				RDN37_1	1674	0.006536	0.013072	0.006536
				RDN37_1	1675	0.03268	0.017597	0.015083
				RDN37_1	1676	0.013072	0.010806	0.002266
				RDN37_1	1677	0.019608	0.012897	0.006711
				RDN37_1	1678	0.026144	0.028969	0.002825
				RDN37_1	1679	0.026144	0.033467	0.007323
				RDN37_1	1680	0	0.003262	0.003262
				RDN37_1	1681	0.019608	0.027178	0.00757
				RDN37_1	1682	0.026144	0.019819	0.006325
				RDN37_1	1683	0.026144	0.023664	0.00248
				RDN37_1	1684	0.006536	0.013451	0.006915
				RDN37_1	1685	0.03268	0.02305	0.00963
				RDN37_1	1686	0.013072	0.023264	0.010192
				RDN37_1	1687	0.006536	0.018506	0.01197
				RDN37_1	1688	0.006536	0.008082	0.001546
				RDN37_1	1689	0.026144	0.031065	0.004921
				RDN37_1	1690	0.039216	0.040966	0.00175
				RDN37_1	1691	0.052288	0.037675	0.014613
				RDN37_1	1692	0.013072	0.017529	0.004457
				RDN37_1	1693	0.019608	0.020764	0.001156
				RDN37_1	1694	0.019608	0.013785	0.005823
				RDN37_1	1695	0.013072	0.008385	0.004687
				RDN37_1	1696	0.039216	0.030708	0.008508
				RDN37_1	1697	0.03268	0.030114	0.002566
				RDN37_1	1698	0.006494	0.008375	0.001881
				RDN37_1	1699	0.058442	0.028512	0.02993
				RDN37_1	1700	0.058442	0.027428	0.031014
				RDN37_1	1701	0.097403	0.067026	0.030377
				RDN37_1	1702	0.006494	0.01383	0.007336
				RDN37_1	1703	0.012987	0.010516	0.002471
				RDN37_1	1704	0.019481	0.019038	0.000443
				RDN37_1	1705	0.012987	0.012414	0.000573
				RDN37_1	1706	0.045455	0.044112	0.001343
				RDN37_1	1707	0.135484	0.157925	0.022441
				RDN37_1	1708	0.012903	0.016782	0.003879
				RDN37_1	1709	0.025806	0.040165	0.014359
				RDN37_1	1710	0	0.016277	0.016277
				RDN37_1	1711	0.019355	0.016356	0.002999
				RDN37_1	1712	0.109677	0.083994	0.025683
				RDN37_1	1713	0.03871	0.037807	0.000903
				RDN37_1	1714	0.025806	0.026733	0.000927
				RDN37_1	1715	0.032258	0.0311	0.001158
				RDN37_1	1716	0.032258	0.031912	0.000346
				RDN37_1	1717	0.051613	0.046312	0.005301
				RDN37_1	1718	0.129032	0.106846	0.022186
				RDN37_1	1719	0.025806	0.017954	0.007852
				RDN37_1	1720	0.012903	0.015976	0.003073
				RDN37_1	1721	0.058065	0.034415	0.02365
				RDN37_1	1722	0.354839	0.271358	0.083481
				RDN37_1	1723	0.006452	0.012671	0.006219
				RDN37_1	1724	0.051613	0.043764	0.007849
				RDN37_1	1725	0.012903	0.024402	0.011499
				RDN37_1	1726	0.006452	0.009445	0.002993
				RDN37_1	1727	0.019355	0.029972	0.010617
				RDN37_1	1728	0.058065	0.018804	0.039261
				RDN37_1	1729	0.180645	0.186797	0.006152
				RDN37_1	1730	0.096774	0.060807	0.035967
				RDN37_1	1731	0.122581	0.073795	0.048786
				RDN37_1	1732	0.006452	0.006226	0.000226
				RDN37_1	1733	0.045161	0.030559	0.014602
				RDN37_1	1734	0.083871	0.079626	0.004245
				RDN37_1	1735	0.012903	0.017766	0.004863
				RDN37_1	1736	0.006452	0.005321	0.001131
				RDN37_1	1737	0.090323	0.063856	0.026467
				RDN37_1	1738	0.070968	0.041994	0.028974
				RDN37_1	1739	0.045161	0.03634	0.008821
				RDN37_1	1740	0.03871	0.028793	0.009917
				RDN37_1	1741	0.006452	0.013816	0.007364
				RDN37_1	1742	0.012903	0.021823	0.00892
				RDN37_1	1743	0.006452	0.010705	0.004253
				RDN37_1	1744	0.012903	0.017891	0.004988
				RDN37_1	1745	0.019355	0.01936	5e-06
				RDN37_1	1746	0.019355	0.038694	0.019339
				RDN37_1	1747	0.045161	0.049111	0.00395
				RDN37_1	1748	0.03871	0.025033	0.013677
				RDN37_1	1749	0.109677	0.14429	0.034613
				RDN37_1	1750	0.019355	0.029985	0.01063
				RDN37_1	1751	0.032258	0.039427	0.007169
				RDN37_1	1752	0.057692	0.070951	0.013259
				RDN37_1	1753	0.012821	0.018491	0.00567
				RDN37_1	1754	0.051282	0.069614	0.018332
				RDN37_1	1755	0.025641	0.03588	0.010239
				RDN37_1	1756	0.019108	0.021065	0.001957
				RDN37_1	1757	0.050633	0.057254	0.006621
				RDN37_1	1758	0.050633	0.022101	0.028532
				RDN37_1	1759	0.025316	0.025256	6e-05
				RDN37_1	1760	0.044304	0.04644	0.002136
				RDN37_1	1761	0.031646	0.030185	0.001461
				RDN37_1	1762	0.018987	0.029615	0.010628
				RDN37_1	1763	0.126582	0.08232	0.044262
				RDN37_1	1764	0.018987	0.030779	0.011792
				RDN37_1	1765	0.012658	0.007208	0.00545
				RDN37_1	1766	0.012658	0.034421	0.021763
				RDN37_1	1767	0.012658	0.040648	0.02799
				RDN37_1	1768	0.14557	0.11738	0.02819
				RDN37_1	1769	0.025316	0.007042	0.018274
				RDN37_1	1770	0.050633	0.04197	0.008663
				RDN37_1	1771	0.012658	0.018102	0.005444
				RDN37_1	1772	0.031646	0.038617	0.006971
				RDN37_1	1773	0.012579	0.041757	0.029178
				RDN37_1	1774	0.031447	0.027382	0.004065
				RDN37_1	1775	0.075	0.054728	0.020272
				RDN37_1	1776	0	0.006676	0.006676
				RDN37_1	1777	0.03125	0.049224	0.017974
				RDN37_1	1778	0.08125	0.0615	0.01975
				RDN37_1	1779	0.03125	0.03134	9e-05
				RDN37_1	1780	0.05625	0.050125	0.006125
				RDN37_1	1781	0.00625	0.021044	0.014794
				RDN37_1	1782	0.1	0.056849	0.043151
				RDN37_1	1783	0.0125	0.015086	0.002586
				RDN37_1	1784	0.0125	0.013079	0.000579
				RDN37_1	1785	0.00625	0.009704	0.003454
				RDN37_1	1786	0.0125	0.010104	0.002396
				RDN37_1	1787	0	0.00465	0.00465
				RDN37_1	1788	0.00625	0.01443	0.00818
				RDN37_1	1789	0.00625	0.019641	0.013391
				RDN37_1	1790	0	0.013225	0.013225
				RDN37_1	1791	0.0125	0.015143	0.002643
				RDN37_1	1792	0.0125	0.015778	0.003278
				RDN37_1	1793	0.025	0.020418	0.004582
				RDN37_1	1794	0.01875	0.008565	0.010185
				RDN37_1	1795	0.06875	0.066677	0.002073
				RDN37_1	1796	0.03125	0.021445	0.009805
				RDN37_1	1797	0.08125	0.057266	0.023984
				RDN37_1	1798	0.04375	0.02486	0.01889
				RDN37_1	1799	0.05	0.051063	0.001063
				RDN37_1	1800	0.06875	0.054654	0.014096
				RDN37_1	1801	0.0625	0.060354	0.002146
				RDN37_1	1802	0.03125	0.03048	0.00077
				RDN37_1	1803	0.0875	0.085694	0.001806
				RDN37_1	1804	0.0625	0.075874	0.013374
				RDN37_1	1805	0.0125	0.006462	0.006038
				RDN37_1	1806	0.0125	0.013562	0.001062
				RDN37_1	1807	0.0375	0.042518	0.005018
				RDN37_1	1808	0.0375	0.030991	0.006509
				RDN37_1	1809	0.01875	0.018471	0.000279
				RDN37_1	1810	0.025	0.021808	0.003192
				RDN37_1	1811	0.03125	0.042416	0.011166
				RDN37_1	1812	0.0625	0.052188	0.010312
				RDN37_1	1813	0.0125	0.024406	0.011906
				RDN37_1	1814	0	0.013114	0.013114
				RDN37_1	1815	0.0625	0.074821	0.012321
				RDN37_1	1816	0.025	0.040486	0.015486
				RDN37_1	1817	0.06875	0.083743	0.014993
				RDN37_1	1818	0.0125	0.025155	0.012655
				RDN37_1	1819	0.025	0.035071	0.010071
				RDN37_1	1820	0.06875	0.061642	0.007108
				RDN37_1	1821	0.05	0.033317	0.016683
				RDN37_1	1822	0.04375	0.027646	0.016104
				RDN37_1	1823	0.05625	0.06207	0.00582
				RDN37_1	1824	0.01875	0.033299	0.014549
				RDN37_1	1825	0.03125	0.039307	0.008057
				RDN37_1	1826	0.01875	0.021741	0.002991
				RDN37_1	1827	0.00625	0.022993	0.016743
				RDN37_1	1828	0.1	0.145307	0.045307
				RDN37_1	1829	0.037267	0.05316	0.015893
				RDN37_1	1830	0.018634	0.025028	0.006394
				RDN37_1	1831	0.006211	0.022173	0.015962
				RDN37_1	1832	0.006211	0.00639	0.000179
				RDN37_1	1833	0.006211	0.016013	0.009802
				RDN37_1	1834	0.037267	0.018853	0.018414
				RDN37_1	1835	0.012422	0.023423	0.011001
				RDN37_1	1836	0.018519	0.041792	0.023273
				RDN37_1	1837	0.055556	0.056186	0.00063
				RDN37_1	1838	0.030675	0.044516	0.013841
				RDN37_1	1839	0.02454	0.038843	0.014303
				RDN37_1	1840	0.03681	0.03711	0.0003
				RDN37_1	1841	0.02439	0.020623	0.003767
				RDN37_1	1842	0	0.009525	0.009525
				RDN37_1	1843	0.006098	0.012831	0.006733
				RDN37_1	1844	0.012195	0.019361	0.007166
				RDN37_1	1845	0.012195	0.024469	0.012274
				RDN37_1	1846	0.006061	0.019589	0.013528
				RDN37_1	1847	0	0.006605	0.006605
				RDN37_1	1848	0.060606	0.071384	0.010778
				RDN37_1	1849	0.072727	0.064901	0.007826
				RDN37_1	1850	0.048485	0.037625	0.01086
				RDN37_1	1851	0.036364	0.027012	0.009352
				RDN37_1	1852	0.024242	0.024971	0.000729
				RDN37_1	1853	0.042424	0.028253	0.014171
				RDN37_1	1854	0.048485	0.041575	0.00691
				RDN37_1	1855	0.018182	0.017646	0.000536
				RDN37_1	1856	0.042424	0.058648	0.016224
				RDN37_1	1857	0.042424	0.017632	0.024792
				RDN37_1	1858	0.078788	0.074199	0.004589
				RDN37_1	1859	0.121212	0.105803	0.015409
				RDN37_1	1860	0.012121	0.012212	9.1e-05
				RDN37_1	1861	0.163636	0.166902	0.003266
				RDN37_1	1862	0.29697	0.239064	0.057906
				RDN37_1	1863	0.054545	0.052179	0.002366
				RDN37_1	1864	0.090909	0.055812	0.035097
				RDN37_1	1865	0.030303	0.02742	0.002883
				RDN37_1	1866	0.012121	0.019989	0.007868
				RDN37_1	1867	0.012121	0.011784	0.000337
				RDN37_1	1868	0.054545	0.066781	0.012236
				RDN37_1	1869	0.024242	0.017594	0.006648
				RDN37_1	1870	0.018182	0.016649	0.001533
				RDN37_1	1871	0	0.012756	0.012756
				RDN37_1	1872	0.024242	0.019832	0.00441
				RDN37_1	1873	0.036364	0.036006	0.000358
				RDN37_1	1874	0.115152	0.105374	0.009778
				RDN37_1	1875	0.151515	0.140236	0.011279
				RDN37_1	1876	0.048485	0.034979	0.013506
				RDN37_1	1877	0.084848	0.114867	0.030019
				RDN37_1	1878	0.060606	0.033393	0.027213
				RDN37_1	1879	0.024242	0.037581	0.013339
				RDN37_1	1880	0.139394	0.151786	0.012392
				RDN37_1	1881	0.024242	0.021089	0.003153
				RDN37_1	1882	0.024242	0.051636	0.027394
				RDN37_1	1883	0.048485	0.049771	0.001286
				RDN37_1	1884	0.030303	0.028219	0.002084
				RDN37_1	1885	0.078788	0.066667	0.012121
				RDN37_1	1886	0.066667	0.046486	0.020181
				RDN37_1	1887	0.090909	0.053899	0.03701
				RDN37_1	1888	0.048485	0.025397	0.023088
				RDN37_1	1889	0.006061	0.008208	0.002147
				RDN37_1	1890	0.030303	0.028235	0.002068
				RDN37_1	1891	0.109091	0.650873	0.541782
				RDN37_1	1892	0.036364	0.116024	0.07966
				RDN37_1	1893	0.024242	0.015988	0.008254
				RDN37_1	1894	0.042424	0.021719	0.020705
				RDN37_1	1895	0.006061	0.020719	0.014658
				RDN37_1	1896	0	0.004738	0.004738
				RDN37_1	1897	0.036145	0.025751	0.010394
				RDN37_1	1898	0.023952	0.029546	0.005594
				RDN37_1	1899	0.017964	0.021673	0.003709
				RDN37_1	1900	0.005988	0.018141	0.012153
				RDN37_1	1901	0.02994	0.036286	0.006346
				RDN37_1	1902	0.00578	0.006891	0.001111
				RDN37_1	1903	0	0.004419	0.004419
				RDN37_1	1904	0.022989	0.02033	0.002659
				RDN37_1	1905	0.045455	0.016469	0.028986
				RDN37_1	1906	0.056818	0.061698	0.00488
				RDN37_1	1907	0.050562	0.046035	0.004527
				RDN37_1	1908	0.010989	0.010978	1.1e-05
				RDN37_1	1909	0.043956	0.036719	0.007237
				RDN37_1	1910	0.043956	0.037381	0.006575
				RDN37_1	1911	0.043956	0.035033	0.008923
				RDN37_1	1912	0.032967	0.029371	0.003596
				RDN37_1	1913	0.021978	0.011912	0.010066
				RDN37_1	1914	0	0.009549	0.009549
				RDN37_1	1915	0.027322	0.007074	0.020248
				RDN37_1	1916	0.016393	0.007275	0.009118
				RDN37_1	1917	0.005464	0.014204	0.00874
				RDN37_1	1918	0.038251	0.013852	0.024399
				RDN37_1	1919	0	0.013628	0.013628
				RDN37_1	1920	0.043716	0.026433	0.017283
				RDN37_1	1921	0.01087	0.008842	0.002028
				RDN37_1	1922	0.070652	0.054696	0.015956
				RDN37_1	1923	0.005435	0.013815	0.00838
				RDN37_1	1924	0.021622	0.023596	0.001974
				RDN37_1	1925	0.113514	0.147469	0.033955
				RDN37_1	1926	0.016216	0.02846	0.012244
				RDN37_1	1927	0.037838	0.033463	0.004375
				RDN37_1	1928	0.027027	0.04546	0.018433
				RDN37_1	1929	0.010811	0.019089	0.008278
				RDN37_1	1930	0.005405	0.005569	0.000164
				RDN37_1	1931	0.010811	0.021395	0.010584
				RDN37_1	1932	0.048649	0.032783	0.015866
				RDN37_1	1933	0.048649	0.015672	0.032977
				RDN37_1	1934	0.010753	0.016824	0.006071
				RDN37_1	1935	0.043011	0.045524	0.002513
				RDN37_1	1936	0.032258	0.051024	0.018766
				RDN37_1	1937	0.026882	0.00818	0.018702
				RDN37_1	1938	0	0.004707	0.004707
				RDN37_1	1939	0.021505	0.015102	0.006403
				RDN37_1	1940	0.053763	0.033237	0.020526
				RDN37_1	1941	0.021505	0.010467	0.011038
				RDN37_1	1942	0.021505	0.01129	0.010215
				RDN37_1	1943	0.005376	0.011693	0.006317
				RDN37_1	1944	0.005348	0.011279	0.005931
				RDN37_1	1945	0.005348	0.009342	0.003994
				RDN37_1	1946	0.010695	0.025926	0.015231
				RDN37_1	1947	0.032086	0.020242	0.011844
				RDN37_1	1948	0.064171	0.052448	0.011723
				RDN37_1	1949	0.016043	0.018743	0.0027
				RDN37_1	1950	0	0.003369	0.003369
				RDN37_1	1951	0.037433	0.058031	0.020598
				RDN37_1	1952	0.085561	0.078334	0.007227
				RDN37_1	1953	0.048128	0.019912	0.028216
				RDN37_1	1954	0.042781	0.039482	0.003299
				RDN37_1	1955	0.026738	0.017251	0.009487
				RDN37_1	1956	0.010695	0.007967	0.002728
				RDN37_1	1957	0.010695	0.018256	0.007561
				RDN37_1	1958	0.005348	0.013513	0.008165
				RDN37_1	1959	0.005348	0.009387	0.004039
				RDN37_1	1960	0.02139	0.023298	0.001908
				RDN37_1	1961	0.026738	0.017337	0.009401
				RDN37_1	1962	0.037433	0.051054	0.013621
				RDN37_1	1963	0.053476	0.062795	0.009319
				RDN37_1	1964	0.048128	0.03055	0.017578
				RDN37_1	1965	0.02139	0.014536	0.006854
				RDN37_1	1966	0.058824	0.047964	0.01086
				RDN37_1	1967	0.026738	0.016482	0.010256
				RDN37_1	1968	0.042781	0.020791	0.02199
				RDN37_1	1969	0.080214	0.067049	0.013165
				RDN37_1	1970	0.032086	0.025292	0.006794
				RDN37_1	1971	0.016043	0.020731	0.004688
				RDN37_1	1972	0.048128	0.053329	0.005201
				RDN37_1	1973	0.026738	0.019053	0.007685
				RDN37_1	1974	0.058824	0.062865	0.004041
				RDN37_1	1975	0.026738	0.023907	0.002831
				RDN37_1	1976	0.090909	0.076289	0.01462
				RDN37_1	1977	0.026738	0.027671	0.000933
				RDN37_1	1978	0.005348	0.025351	0.020003
				RDN37_1	1979	0.053476	0.086591	0.033115
				RDN37_1	1980	0.085106	0.096012	0.010906
				RDN37_1	1981	0.015707	0.02287	0.007163
				RDN37_1	1982	0.057592	0.046881	0.010711
				RDN37_1	1983	0.025907	0.033714	0.007807
				RDN37_1	1984	0	0.019908	0.019908
				RDN37_1	1985	0.015385	0.028049	0.012664
				RDN37_1	1986	0.015306	0.044673	0.029367
				RDN37_1	1987	0.02551	0.029251	0.003741
				RDN37_1	1988	0.005102	0.006048	0.000946
				RDN37_1	1989	0.102041	0.108794	0.006753
				RDN37_1	1990	0.010152	0.034547	0.024395
				RDN37_1	1991	0.010152	0.016468	0.006316
				RDN37_1	1992	0.040609	0.034146	0.006463
				RDN37_1	1993	0.081218	0.093232	0.012014
				RDN37_1	1994	0.020305	0.015128	0.005177
				RDN37_1	1995	0.015228	0.012763	0.002465
				RDN37_1	1996	0.010152	0.010838	0.000686
				RDN37_1	1997	0.010152	0.015941	0.005789
				RDN37_1	1998	0.06599	0.06025	0.00574
				RDN37_1	1999	0.020305	0.016792	0.003513
				RDN37_1	2000	0	0.009216	0.009216
				RDN37_1	2001	0.010152	0.017097	0.006945
				RDN37_1	2002	0.035533	0.028462	0.007071
				RDN37_1	2003	0.045685	0.058473	0.012788
				RDN37_1	2004	0.050761	0.049538	0.001223
				RDN37_1	2005	0.035533	0.042517	0.006984
				RDN37_1	2006	0.030457	0.049436	0.018979
				RDN37_1	2007	0.096447	0.120969	0.024522
				RDN37_1	2008	0.010152	0.019247	0.009095
				RDN37_1	2009	0.111675	0.116575	0.0049
				RDN37_1	2010	0	0.015118	0.015118
				RDN37_1	2011	0.030457	0.041089	0.010632
				RDN37_1	2012	0.035533	0.029053	0.00648
				RDN37_1	2013	0.005076	0.01843	0.013354
				RDN37_1	2014	0.071066	0.054458	0.016608
				RDN37_1	2015	0.035533	0.056531	0.020998
				RDN37_1	2016	0.050761	0.035614	0.015147
				RDN37_1	2017	0.096447	0.118028	0.021581
				RDN37_1	2018	0.015228	0.014456	0.000772
				RDN37_1	2019	0.010152	0.006233	0.003919
				RDN37_1	2020	0.010152	0.02894	0.018788
				RDN37_1	2021	0.015228	0.007552	0.007676
				RDN37_1	2022	0.020305	0.011367	0.008938
				RDN37_1	2023	0.040609	0.040754	0.000145
				RDN37_1	2024	0.015228	0.017465	0.002237
				RDN37_1	2025	0.005076	0.0056	0.000524
				RDN37_1	2026	0.010152	0.007116	0.003036
				RDN37_1	2027	0.040609	0.043827	0.003218
				RDN37_1	2028	0.005076	0.017923	0.012847
				RDN37_1	2029	0.015228	0.015782	0.000554
				RDN37_1	2030	0.005076	0.021375	0.016299
				RDN37_1	2031	0.015228	0.010919	0.004309
				RDN37_1	2032	0.015228	0.033534	0.018306
				RDN37_1	2033	0.050761	0.050074	0.000687
				RDN37_1	2034	0.035533	0.034179	0.001354
				RDN37_1	2035	0.096447	0.11584	0.019393
				RDN37_1	2036	0.005076	0.022827	0.017751
				RDN37_1	2037	0.020305	0.018012	0.002293
				RDN37_1	2038	0.035533	0.033609	0.001924
				RDN37_1	2039	0.13198	0.094083	0.037897
				RDN37_1	2040	0.126904	0.097913	0.028991
				RDN37_1	2041	0.040609	0.03192	0.008689
				RDN37_1	2042	0.040609	0.041694	0.001085
				RDN37_1	2043	0.071066	0.093408	0.022342
				RDN37_1	2044	0.060606	0.056833	0.003773
				RDN37_1	2045	0.020202	0.022212	0.00201
				RDN37_1	2046	0.025253	0.030621	0.005368
				RDN37_1	2047	0.131313	0.132558	0.001245
				RDN37_1	2048	0.010101	0.013753	0.003652
				RDN37_1	2049	0.025253	0.007864	0.017389
				RDN37_1	2050	0.055556	0.044042	0.011514
				RDN37_1	2051	0.030303	0.027805	0.002498
				RDN37_1	2052	0.070707	0.039301	0.031406
				RDN37_1	2053	0.106061	0.06749	0.038571
				RDN37_1	2054	0.035354	0.014982	0.020372
				RDN37_1	2055	0.050505	0.039794	0.010711
				RDN37_1	2056	0.111111	0.088671	0.02244
				RDN37_1	2057	0.025253	0.047755	0.022502
				RDN37_1	2058	0.040404	0.014815	0.025589
				RDN37_1	2059	0.090909	0.078283	0.012626
				RDN37_1	2060	0.020202	0.010673	0.009529
				RDN37_1	2061	0.025253	0.03302	0.007767
				RDN37_1	2062	0.035354	0.036572	0.001218
				RDN37_1	2063	0.055556	0.044999	0.010557
				RDN37_1	2064	0.035354	0.027869	0.007485
				RDN37_1	2065	0.10101	0.056238	0.044772
				RDN37_1	2066	0.090909	0.073157	0.017752
				RDN37_1	2067	0.050505	0.041575	0.00893
				RDN37_1	2068	0.045455	0.029163	0.016292
				RDN37_1	2069	0.070352	0.054882	0.01547
				RDN37_1	2070	0.040201	0.031277	0.008924
				RDN37_1	2071	0.025126	0.012858	0.012268
				RDN37_1	2072	0.030151	0.014091	0.01606
				RDN37_1	2073	0.035176	0.028218	0.006958
				RDN37_1	2074	0.035176	0.021923	0.013253
				RDN37_1	2075	0.005025	0.005751	0.000726
				RDN37_1	2076	0.035176	0.035971	0.000795
				RDN37_1	2077	0.005025	0.006252	0.001227
				RDN37_1	2078	0.020101	0.009223	0.010878
				RDN37_1	2079	0.020101	0.038315	0.018214
				RDN37_1	2080	0.015075	0.013656	0.001419
				RDN37_1	2081	0.025126	0.031475	0.006349
				RDN37_1	2082	0.01005	0.028888	0.018838
				RDN37_1	2083	0	0.005282	0.005282
				RDN37_1	2084	0.020101	0.025211	0.00511
				RDN37_1	2085	0.015075	0.02648	0.011405
				RDN37_1	2086	0.015075	0.018691	0.003616
				RDN37_1	2087	0.005025	0.019266	0.014241
				RDN37_1	2088	0	0.007359	0.007359
				RDN37_1	2089	0.045226	0.068077	0.022851
				RDN37_1	2090	0.095477	0.106976	0.011499
				RDN37_1	2091	0.025126	0.015871	0.009255
				RDN37_1	2092	0.040201	0.03763	0.002571
				RDN37_1	2093	0.045226	0.040402	0.004824
				RDN37_1	2094	0.050251	0.037352	0.012899
				RDN37_1	2095	0.065327	0.041546	0.023781
				RDN37_1	2096	0.055276	0.068268	0.012992
				RDN37_1	2097	0.060302	0.046051	0.014251
				RDN37_1	2098	0.040201	0.031072	0.009129
				RDN37_1	2099	0.01005	0.019057	0.009007
				RDN37_1	2100	0.110553	0.075283	0.03527
				RDN37_1	2101	0.155779	0.136584	0.019195
				RDN37_1	2102	0.005025	0.003924	0.001101
				RDN37_1	2103	0.045226	0.055748	0.010522
				RDN37_1	2104	0.095477	0.095103	0.000374
				RDN37_1	2105	0.020101	0.011885	0.008216
				RDN37_1	2106	0.020101	0.012499	0.007602
				RDN37_1	2107	0.025126	0.021803	0.003323
				RDN37_1	2108	0.020101	0.013803	0.006298
				RDN37_1	2109	0.020101	0.022106	0.002005
				RDN37_1	2110	0.035176	0.054578	0.019402
				RDN37_1	2111	0.015075	0.02686	0.011785
				RDN37_1	2112	0.01005	0.007299	0.002751
				RDN37_1	2113	0.105528	0.098383	0.007145
				RDN37_1	2114	0.040201	0.036525	0.003676
				RDN37_1	2115	0.045226	0.050232	0.005006
				RDN37_1	2116	0.01005	0.013401	0.003351
				RDN37_1	2117	0.035176	0.019199	0.015977
				RDN37_1	2118	0.045226	0.026955	0.018271
				RDN37_1	2119	0.005025	0.011481	0.006456
				RDN37_1	2120	0.050251	0.056712	0.006461
				RDN37_1	2121	0.015075	0.027989	0.012914
				RDN37_1	2122	0.050251	0.033671	0.01658
				RDN37_1	2123	0.140704	0.161548	0.020844
				RDN37_1	2124	0.055276	0.049814	0.005462
				RDN37_1	2125	0.055276	0.027666	0.02761
				RDN37_1	2126	0.045226	0.046572	0.001346
				RDN37_1	2127	0.020101	0.025816	0.005715
				RDN37_1	2128	0.01005	0.020329	0.010279
				RDN37_1	2129	0.025126	0.032294	0.007168
				RDN37_1	2130	0.040201	0.046983	0.006782
				RDN37_1	2131	0.040201	0.039006	0.001195
				RDN37_1	2132	0.110553	0.095647	0.014906
				RDN37_1	2133	0.080402	0.075858	0.004544
				RDN37_1	2134	0.105528	0.106573	0.001045
				RDN37_1	2135	0.015075	0.021851	0.006776
				RDN37_1	2136	0	0.007588	0.007588
				RDN37_1	2137	0.005025	0.014333	0.009308
				RDN37_1	2138	0.015075	0.010462	0.004613
				RDN37_1	2139	0.050251	0.029929	0.020322
				RDN37_1	2140	0.065327	0.06068	0.004647
				RDN37_1	2141	0.095477	0.085268	0.010209
				RDN37_1	2142	0.030151	0.034389	0.004238
				RDN37_1	2143	0.060302	0.07302	0.012718
				RDN37_1	2144	0.030151	0.044376	0.014225
				RDN37_1	2145	0.005025	0.008688	0.003663
				RDN37_1	2146	0.01	0.009298	0.000702
				RDN37_1	2147	0.045	0.048627	0.003627
				RDN37_1	2148	0.01	0.005087	0.004913
				RDN37_1	2149	0.07	0.045324	0.024676
				RDN37_1	2150	0.045	0.035261	0.009739
				RDN37_1	2151	0.005	0.014876	0.009876
				RDN37_1	2152	0.025	0.020073	0.004927
				RDN37_1	2153	0.065	0.042742	0.022258
				RDN37_1	2154	0.04	0.031078	0.008922
				RDN37_1	2155	0.02	0.018998	0.001002
				RDN37_1	2156	0.04	0.033444	0.006556
				RDN37_1	2157	0.175	0.14188	0.03312
				RDN37_1	2158	0.06	0.042613	0.017387
				RDN37_1	2159	0.065	0.059655	0.005345
				RDN37_1	2160	0	0.008981	0.008981
				RDN37_1	2161	0.025	0.040964	0.015964
				RDN37_1	2162	0.025	0.02449	0.00051
				RDN37_1	2163	0.034826	0.033351	0.001475
				RDN37_1	2164	0.004975	0.015088	0.010113
				RDN37_1	2165	0.0199	0.023186	0.003286
				RDN37_1	2166	0.004975	0.013824	0.008849
				RDN37_1	2167	0.044776	0.036659	0.008117
				RDN37_1	2168	0.074627	0.070749	0.003878
				RDN37_1	2169	0.039801	0.038826	0.000975
				RDN37_1	2170	0.049751	0.061026	0.011275
				RDN37_1	2171	0.029851	0.012288	0.017563
				RDN37_1	2172	0.089552	0.106502	0.01695
				RDN37_1	2173	0.069652	0.07486	0.005208
				RDN37_1	2174	0.014925	0.015299	0.000374
				RDN37_1	2175	0.024876	0.008545	0.016331
				RDN37_1	2176	0.059701	0.046119	0.013582
				RDN37_1	2177	0.039801	0.036846	0.002955
				RDN37_1	2178	0.014925	0.014912	1.3e-05
				RDN37_1	2179	0.014925	0.020594	0.005669
				RDN37_1	2180	0.024876	0.01617	0.008706
				RDN37_1	2181	0.044776	0.031653	0.013123
				RDN37_1	2182	0.054726	0.043243	0.011483
				RDN37_1	2183	0.0199	0.02204	0.00214
				RDN37_1	2184	0.024876	0.021926	0.00295
				RDN37_1	2185	0.069652	0.079428	0.009776
				RDN37_1	2186	0.014925	0.018221	0.003296
				RDN37_1	2187	0.00995	0.011702	0.001752
				RDN37_1	2188	0.029851	0.022069	0.007782
				RDN37_1	2189	0.069652	0.056259	0.013393
				RDN37_1	2190	0.124378	0.073182	0.051196
				RDN37_1	2191	0.154229	0.121037	0.033192
				RDN37_1	2192	0.034826	0.03441	0.000416
				RDN37_1	2193	0.029851	0.02191	0.007941
				RDN37_1	2194	0.034653	0.038749	0.004096
				RDN37_1	2195	0.079208	0.078676	0.000532
				RDN37_1	2196	0.064356	0.070941	0.006585
				RDN37_1	2197	0.059113	0.072952	0.013839
				RDN37_1	2198	0.093596	0.075493	0.018103
				RDN37_1	2199	0.029557	0.025061	0.004496
				RDN37_1	2200	0.034483	0.054271	0.019788
				RDN37_1	2201	0.073892	0.087173	0.013281
				RDN37_1	2202	0.019704	0.018201	0.001503
				RDN37_1	2203	0.009852	0.013402	0.00355
				RDN37_1	2204	0.014778	0.014465	0.000313
				RDN37_1	2205	0.009852	0.007042	0.00281
				RDN37_1	2206	0.009852	0.01846	0.008608
				RDN37_1	2207	0.029557	0.018916	0.010641
				RDN37_1	2208	0.044335	0.036538	0.007797
				RDN37_1	2209	0.039409	0.039391	1.8e-05
				RDN37_1	2210	0.049261	0.049473	0.000212
				RDN37_1	2211	0.098522	0.072989	0.025533
				RDN37_1	2212	0.024631	0.046157	0.021526
				RDN37_1	2213	0.019704	0.023477	0.003773
				RDN37_1	2214	0.108374	0.108515	0.000141
				RDN37_1	2215	0.049261	0.05821	0.008949
				RDN37_1	2216	0.029557	0.02743	0.002127
				RDN37_1	2217	0.049261	0.042266	0.006995
				RDN37_1	2218	0.019704	0.024043	0.004339
				RDN37_1	2219	0.034483	0.036063	0.00158
				RDN37_1	2220	0.068966	0.072274	0.003308
				RDN37_1	2221	0.039409	0.055488	0.016079
				RDN37_1	2222	0.08867	0.131204	0.042534
				RDN37_1	2223	0.024631	0.02738	0.002749
				RDN37_1	2224	0.019704	0.033804	0.0141
				RDN37_1	2225	0	0.004449	0.004449
				RDN37_1	2226	0.034483	0.027376	0.007107
				RDN37_1	2227	0.034483	0.033232	0.001251
				RDN37_1	2228	0.034483	0.03251	0.001973
				RDN37_1	2229	0.034483	0.029048	0.005435
				RDN37_1	2230	0.068966	0.07418	0.005214
				RDN37_1	2231	0	0.015892	0.015892
				RDN37_1	2232	0.029557	0.043607	0.01405
				RDN37_1	2233	0.004926	0.010607	0.005681
				RDN37_1	2234	0.014778	0.018891	0.004113
				RDN37_1	2235	0.034483	0.033066	0.001417
				RDN37_1	2236	0.004926	0.010832	0.005906
				RDN37_1	2237	0.044335	0.051157	0.006822
				RDN37_1	2238	0.029557	0.032833	0.003276
				RDN37_1	2239	0.044335	0.041646	0.002689
				RDN37_1	2240	0.054187	0.064661	0.010474
				RDN37_1	2241	0.064039	0.086885	0.022846
				RDN37_1	2242	0.014778	0.011814	0.002964
				RDN37_1	2243	0	0.005507	0.005507
				RDN37_1	2244	0.009852	0.027423	0.017571
				RDN37_1	2245	0.024631	0.019139	0.005492
				RDN37_1	2246	0.044335	0.021113	0.023222
				RDN37_1	2247	0.009852	0.014201	0.004349
				RDN37_1	2248	0.024631	0.016099	0.008532
				RDN37_1	2249	0.039409	0.058127	0.018718
				RDN37_1	2250	0.004926	0.007175	0.002249
				RDN37_1	2251	0.044335	0.038003	0.006332
				RDN37_1	2252	0.039409	0.049687	0.010278
				RDN37_1	2253	0.029557	0.01875	0.010807
				RDN37_1	2254	0.08867	0.094587	0.005917
				RDN37_1	2255	0.024631	0.033776	0.009145
				RDN37_1	2256	0.024631	0.036281	0.01165
				RDN37_1	2257	0.059113	0.071044	0.011931
				RDN37_1	2258	0.034483	0.051717	0.017234
				RDN37_1	2259	0.034314	0.047997	0.013683
				RDN37_1	2260	0.053922	0.041959	0.011963
				RDN37_1	2261	0.04902	0.037178	0.011842
				RDN37_1	2262	0.044118	0.01764	0.026478
				RDN37_1	2263	0.053922	0.041387	0.012535
				RDN37_1	2264	0.04902	0.033685	0.015335
				RDN37_1	2265	0.058824	0.058455	0.000369
				RDN37_1	2266	0.009804	0.014338	0.004534
				RDN37_1	2267	0.004902	0.006903	0.002001
				RDN37_1	2268	0.004902	0.006598	0.001696
				RDN37_1	2269	0.004902	0.004626	0.000276
				RDN37_1	2270	0.009804	0.011222	0.001418
				RDN37_1	2271	0.02451	0.012966	0.011544
				RDN37_1	2272	0.014706	0.009744	0.004962
				RDN37_1	2273	0.004902	0.009819	0.004917
				RDN37_1	2274	0.009804	0.021153	0.011349
				RDN37_1	2275	0.014706	0.018462	0.003756
				RDN37_1	2276	0.004902	0.013799	0.008897
				RDN37_1	2277	0.019608	0.02445	0.004842
				RDN37_1	2278	0.014706	0.021872	0.007166
				RDN37_1	2279	0.02451	0.028202	0.003692
				RDN37_1	2280	0.117647	0.096012	0.021635
				RDN37_1	2281	0.122549	0.119319	0.00323
				RDN37_1	2282	0.04902	0.05704	0.00802
				RDN37_1	2283	0.107843	0.110926	0.003083
				RDN37_1	2284	0.019608	0.01315	0.006458
				RDN37_1	2285	0.156863	0.154275	0.002588
				RDN37_1	2286	0.014706	0.024472	0.009766
				RDN37_1	2287	0.02451	0.021062	0.003448
				RDN37_1	2288	0.004902	0.006591	0.001689
				RDN37_1	2289	0.039216	0.035153	0.004063
				RDN37_1	2290	0	0.005871	0.005871
				RDN37_1	2291	0.009804	0.022758	0.012954
				RDN37_1	2292	0.009804	0.009579	0.000225
				RDN37_1	2293	0.029412	0.042211	0.012799
				RDN37_1	2294	0.009756	0.006662	0.003094
				RDN37_1	2295	0.034146	0.019911	0.014235
				RDN37_1	2296	0.004878	0.013664	0.008786
				RDN37_1	2297	0.019512	0.01109	0.008422
				RDN37_1	2298	0.019512	0.023731	0.004219
				RDN37_1	2299	0.019512	0.013058	0.006454
				RDN37_1	2300	0.02439	0.025132	0.000742
				RDN37_1	2301	0.009756	0.010444	0.000688
				RDN37_1	2302	0.02439	0.039923	0.015533
				RDN37_1	2303	0.014634	0.021153	0.006519
				RDN37_1	2304	0.02439	0.030234	0.005844
				RDN37_1	2305	0.014634	0.019563	0.004929
				RDN37_1	2306	0.112195	0.10594	0.006255
				RDN37_1	2307	0.014563	0.008209	0.006354
				RDN37_1	2308	0.048544	0.077741	0.029197
				RDN37_1	2309	0.038835	0.056514	0.017679
				RDN37_1	2310	0.004854	0.011385	0.006531
				RDN37_1	2311	0.004854	0.011915	0.007061
				RDN37_1	2312	0.024272	0.022238	0.002034
				RDN37_1	2313	0.043689	0.043493	0.000196
				RDN37_1	2314	0.019417	0.030898	0.011481
				RDN37_1	2315	0.082524	0.059186	0.023338
				RDN37_1	2316	0.029126	0.010172	0.018954
				RDN37_1	2317	0.014563	0.016033	0.00147
				RDN37_1	2318	0.014563	0.013764	0.000799
				RDN37_1	2319	0.033981	0.022385	0.011596
				RDN37_1	2320	0.07767	0.075966	0.001704
				RDN37_1	2321	0.174757	0.150382	0.024375
				RDN37_1	2322	0.004854	0.028965	0.024111
				RDN37_1	2323	0.033981	0.048739	0.014758
				RDN37_1	2324	0.135922	0.097588	0.038334
				RDN37_1	2325	0.033981	0.04049	0.006509
				RDN37_1	2326	0.097087	0.085287	0.0118
				RDN37_1	2327	0.019324	0.034173	0.014849
				RDN37_1	2328	0.067633	0.066795	0.000838
				RDN37_1	2329	0.009662	0.011869	0.002207
				RDN37_1	2330	0.05314	0.061198	0.008058
				RDN37_1	2331	0.024155	0.038473	0.014318
				RDN37_1	2332	0.057971	0.029777	0.028194
				RDN37_1	2333	0.024155	0.017155	0.007
				RDN37_1	2334	0.072464	0.033401	0.039063
				RDN37_1	2335	0.019324	0.014169	0.005155
				RDN37_1	2336	0.057971	0.022744	0.035227
				RDN37_1	2337	0.111111	0.052894	0.058217
				RDN37_1	2338	0.019324	0.006952	0.012372
				RDN37_1	2339	0.009662	0.014999	0.005337
				RDN37_1	2340	0.019324	0.017529	0.001795
				RDN37_1	2341	0.294686	0.249717	0.044969
				RDN37_1	2342	0.019324	0.015979	0.003345
				RDN37_1	2343	0.019324	0.036339	0.017015
				RDN37_1	2344	0.033816	0.028331	0.005485
				RDN37_1	2345	0.028986	0.032787	0.003801
				RDN37_1	2346	0.028986	0.034751	0.005765
				RDN37_1	2347	0.062802	0.052844	0.009958
				RDN37_1	2348	0.062802	0.042	0.020802
				RDN37_1	2349	0.033654	0.030136	0.003518
				RDN37_1	2350	0.038462	0.047998	0.009536
				RDN37_1	2351	0.014423	0.01216	0.002263
				RDN37_1	2352	0.038462	0.054146	0.015684
				RDN37_1	2353	0.25	0.222042	0.027958
				RDN37_1	2354	0.014423	0.009136	0.005287
				RDN37_1	2355	0	0.00419	0.00419
				RDN37_1	2356	0.052885	0.017969	0.034916
				RDN37_1	2357	0.033654	0.030048	0.003606
				RDN37_1	2358	0.014423	0.009513	0.00491
				RDN37_1	2359	0.004808	0.017968	0.01316
				RDN37_1	2360	0.009615	0.021743	0.012128
				RDN37_1	2361	0.033654	0.045525	0.011871
				RDN37_1	2362	0.004808	0.017062	0.012254
				RDN37_1	2363	0.038462	0.016194	0.022268
				RDN37_1	2364	0.072115	0.056204	0.015911
				RDN37_1	2365	0.033654	0.027703	0.005951
				RDN37_1	2366	0.057692	0.061974	0.004282
				RDN37_1	2367	0.072115	0.039857	0.032258
				RDN37_1	2368	0.028846	0.022231	0.006615
				RDN37_1	2369	0.057692	0.062842	0.00515
				RDN37_1	2370	0.014423	0.01585	0.001427
				RDN37_1	2371	0.019231	0.01068	0.008551
				RDN37_1	2372	0.024038	0.018039	0.005999
				RDN37_1	2373	0.024038	0.028115	0.004077
				RDN37_1	2374	0.052885	0.043739	0.009146
				RDN37_1	2375	0.048077	0.059248	0.011171
				RDN37_1	2376	0.0625	0.042643	0.019857
				RDN37_1	2377	0.052885	0.043925	0.00896
				RDN37_1	2378	0.153846	0.109736	0.04411
				RDN37_1	2379	0.052885	0.038792	0.014093
				RDN37_1	2380	0.024038	0.01766	0.006378
				RDN37_1	2381	0.009615	0.005925	0.00369
				RDN37_1	2382	0.033654	0.016792	0.016862
				RDN37_1	2383	0.100962	0.068189	0.032773
				RDN37_1	2384	0.120192	0.113358	0.006834
				RDN37_1	2385	0.014423	0.015132	0.000709
				RDN37_1	2386	0.048077	0.046679	0.001398
				RDN37_1	2387	0.033654	0.024189	0.009465
				RDN37_1	2388	0.048077	0.050264	0.002187
				RDN37_1	2389	0.043269	0.048302	0.005033
				RDN37_1	2390	0.028846	0.023208	0.005638
				RDN37_1	2391	0.014423	0.01517	0.000747
				RDN37_1	2392	0.009615	0.014679	0.005064
				RDN37_1	2393	0.048077	0.024981	0.023096
				RDN37_1	2394	0	0.006604	0.006604
				RDN37_1	2395	0.014423	0.016528	0.002105
				RDN37_1	2396	0.024038	0.020792	0.003246
				RDN37_1	2397	0.014423	0.01917	0.004747
				RDN37_1	2398	0.038462	0.028263	0.010199
				RDN37_1	2399	0.004808	0.01215	0.007342
				RDN37_1	2400	0.014423	0.035659	0.021236
				RDN37_1	2401	0.014423	0.009735	0.004688
				RDN37_1	2402	0.024038	0.017584	0.006454
				RDN37_1	2403	0.067308	0.046413	0.020895
				RDN37_1	2404	0.009615	0.022829	0.013214
				RDN37_1	2405	0.014423	0.024489	0.010066
				RDN37_1	2406	0.048077	0.052713	0.004636
				RDN37_1	2407	0.019231	0.010565	0.008666
				RDN37_1	2408	0.033654	0.028563	0.005091
				RDN37_1	2409	0.014423	0.027884	0.013461
				RDN37_1	2410	0.019231	0.029317	0.010086
				RDN37_1	2411	0.038462	0.024601	0.013861
				RDN37_1	2412	0.067308	0.039505	0.027803
				RDN37_1	2413	0	0.008942	0.008942
				RDN37_1	2414	0.014423	0.007773	0.00665
				RDN37_1	2415	0.019231	0.00981	0.009421
				RDN37_1	2416	0.052885	0.046372	0.006513
				RDN37_1	2417	0.024038	0.028034	0.003996
				RDN37_1	2418	0.014423	0.011771	0.002652
				RDN37_1	2419	0.014423	0.014601	0.000178
				RDN37_1	2420	0.019231	0.009885	0.009346
				RDN37_1	2421	0	0.008904	0.008904
				RDN37_1	2422	0.004808	0.008489	0.003681
				RDN37_1	2423	0.014423	0.018902	0.004479
				RDN37_1	2424	0.004808	0.023807	0.018999
				RDN37_1	2425	0.028846	0.039313	0.010467
				RDN37_1	2426	0.009615	0.030787	0.021172
				RDN37_1	2427	0.028846	0.023807	0.005039
				RDN37_1	2428	0.019231	0.017506	0.001725
				RDN37_1	2429	0.028846	0.021619	0.007227
				RDN37_1	2430	0.033654	0.008866	0.024788
				RDN37_1	2431	0	0.005923	0.005923
				RDN37_1	2432	0.014423	0.034182	0.019759
				RDN37_1	2433	0.028846	0.021354	0.007492
				RDN37_1	2434	0.028846	0.037427	0.008581
				RDN37_1	2435	0.052885	0.029428	0.023457
				RDN37_1	2436	0.048077	0.058857	0.01078
				RDN37_1	2437	0.043269	0.057348	0.014079
				RDN37_1	2438	0.043269	0.047802	0.004533
				RDN37_1	2439	0.033654	0.028674	0.00498
				RDN37_1	2440	0.038462	0.031315	0.007147
				RDN37_1	2441	0.0625	0.042143	0.020357
				RDN37_1	2442	0.038462	0.03022	0.008242
				RDN37_1	2443	0.057692	0.046103	0.011589
				RDN37_1	2444	0.043269	0.045273	0.002004
				RDN37_1	2445	0.004808	0.00615	0.001342
				RDN37_1	2446	0.009615	0.017317	0.007702
				RDN37_1	2447	0.024038	0.028069	0.004031
				RDN37_1	2448	0.009615	0.021882	0.012267
				RDN37_1	2449	0	0.003584	0.003584
				RDN37_1	2450	0	0.012186	0.012186
				RDN37_1	2451	0.014423	0.024938	0.010515
				RDN37_1	2452	0.076923	0.086433	0.00951
				RDN37_1	2453	0.052885	0.053799	0.000914
				RDN37_1	2454	0.028846	0.032106	0.00326
				RDN37_1	2455	0.043269	0.026749	0.01652
				RDN37_1	2456	0.038462	0.034973	0.003489
				RDN37_1	2457	0.024038	0.012186	0.011852
				RDN37_1	2458	0.038462	0.02739	0.011072
				RDN37_1	2459	0.033654	0.032144	0.00151
				RDN37_1	2460	0.024038	0.025881	0.001843
				RDN37_1	2461	0.067308	0.058968	0.00834
				RDN37_1	2462	0.028846	0.027126	0.00172
				RDN37_1	2463	0.048077	0.044292	0.003785
				RDN37_1	2464	0.072115	0.05561	0.016505
				RDN37_1	2465	0.028846	0.025315	0.003531
				RDN37_1	2466	0.048077	0.043575	0.004502
				RDN37_1	2467	0.076923	0.081265	0.004342
				RDN37_1	2468	0.004808	0.014827	0.010019
				RDN37_1	2469	0.048077	0.043688	0.004389
				RDN37_1	2470	0.019231	0.02573	0.006499
				RDN37_1	2471	0.028846	0.033766	0.00492
				RDN37_1	2472	0.014423	0.013318	0.001105
				RDN37_1	2473	0.0625	0.055421	0.007079
				RDN37_1	2474	0.004808	0.004376	0.000432
				RDN37_1	2475	0.120192	0.182147	0.061955
				RDN37_1	2476	0.014423	0.009998	0.004425
				RDN37_1	2477	0.014423	0.007206	0.007217
[truncated: 313 more rows]
