# Supplementary material for: Nano3P-seq: transcriptome-wide analysis of gene expression and tail dynamics using end-capture nanopore cDNA sequencing
Source: Nat Methods. 2022 Dec 19;20(1):75–85. doi: 10.1038/s41592-022-01714-w (PMC9834059; doi:10.1038/s41592-022-01714-w)
Supplement: Supplementary file 14 — Statistical source data. [file 41592_2022_1714_MOESM14_ESM.xlsx]

## Sheet: Ext_Data_Fig5b
Source Data for Extended Data Figure 5b
Sample	variable	value
1U	A_freq	0.95
30PA	A_freq	1
3U	A_freq	0.85
5C	A_freq	0.8
5G	A_freq	0.8
5U	A_freq	0.75
IntG	A_freq	0.85
1U	U_freq	0.05
30PA	U_freq	0
3U	U_freq	0.15
5C	U_freq	0
5G	U_freq	0
5U	U_freq	0.25
IntG	U_freq	0
1U	G_freq	0
30PA	G_freq	0
3U	G_freq	0
5C	G_freq	0
5G	G_freq	0.2
5U	G_freq	0
IntG	G_freq	0.15
1U	C_freq	0
30PA	C_freq	0
3U	C_freq	0
5C	C_freq	0.2
5G	C_freq	0
5U	C_freq	0
IntG	C_freq	0
