# Supplementary material for: Nano3P-seq: transcriptome-wide analysis of gene expression and tail dynamics using end-capture nanopore cDNA sequencing
Source: Nat Methods. 2022 Dec 19;20(1):75–85. doi: 10.1038/s41592-022-01714-w (PMC9834059; doi:10.1038/s41592-022-01714-w)
Supplement: Supplementary file 15 — Statistical source data. [file 41592_2022_1714_MOESM15_ESM.xlsx]

## Sheet: Ext_Data_Fig6a
Source Data for Extended Data Figure 6a
Base	Sequins.rep1	Sequins.rep2	2HPF.rep1	2HPF.rep2	2HPF.rep3	4HPF.rep1	4HPF.rep2	4HPF.rep3	6HPF.rep1	6HPF.rep2	6HPF.rep3		Sequins.mean	2HPF.mean	4HPF.mean	6HPF.mean		Fold change 2HPF/Sequins	Fold change 4HPF/Sequins	Fold change 6HPF/Sequins
A Freq	0.998433	0.998188	0.976167	0.976867	0.978513	0.981176	0.982762	0.983687	0.989695	0.989792	0.991254		0.99831	0.977182	0.982542	0.990247		0.978837	0.984205	0.991923
G Freq	0.000716041	0.000793868	0.0108296	0.0111502	0.0106582	0.00863415	0.00843616	0.00788335	0.00423751	0.00446002	0.00397827		0.000754954	0.0108794	0.00831788	0.00422526		14.4106	11.0177	5.59671
C Freq	0.000408027	0.000415143	0.00654655	0.00625097	0.0052796	0.0046879	0.00418258	0.00403083	0.00268267	0.00256264	0.00228862		0.000411585	0.00602571	0.00430044	0.00251131		14.6402	10.4485	6.10156
U Freq	0.000443376	0.000603472	0.00645721	0.00573162	0.00554892	0.00550179	0.00461917	0.00439856	0.00338495	0.00318582	0.00247959		0.000523424	0.00591259	0.00483984	0.00301678		11.296	9.2465	5.76355

## Sheet: Ext_Data_Fig6d-e
Source Data for Extended Data Figure 6d-e
Read_id	Gene_Name	tail_length	Species
0000834b-33c2-4b76-8571-86be597d411f	YLR110C	0	Yeast
0000e9b7-4016-4837-a426-f84ba64968be	YDL083C	31.15	Yeast
00013c77-34b0-4b2e-9487-746270fa288a	YER102W	42.25	Yeast
0001e4ea-6898-4fbd-a8ad-d2e65b12c4b0	YBL067C	48.29	Yeast
0001ebe1-4e7e-4197-aeed-284dd45bc4e4	YLR332W	52.23	Yeast
0002584b-adfc-4d58-8283-df540a06cf67	YMR230W	21.44	Yeast
0002b9b2-32db-4e13-b58f-d46e5410953a	YEL009C	19.3	Yeast
0002e2ff-2b7d-4d9e-8198-c6fd4c937c4f	YBR196C	62.58	Yeast
00032d9c-9ec3-428c-84f2-8f0521f84c3a	YMR246W	46.88	Yeast
0003adb8-d27f-48f4-85cd-65189f4daa17	YKL152C	26.99	Yeast
0003b64f-9161-4fe2-8669-0b5d6005be6b	YPL249C-A	27.29	Yeast
0004d6c3-4632-4c34-9971-6d66af14dbb3	YDR450W	52.52	Yeast
000629a6-040b-45c5-86d5-d7997747529e	YNL066W	23.88	Yeast
000669fc-d962-46fc-97cf-2446fc0936f7	YDR385W	20.06	Yeast
00075c35-ee83-429b-b955-fd601dc26ea5	YLR150W	30.16	Yeast
00078a2f-2747-4465-9fb5-077762c672f7	YDL229W	37.53	Yeast
0007c245-aee2-435d-b03f-ad0adb5ae536	YBR181C	32.4	Yeast
0007cbfa-d08e-46fa-b4b6-8d9a58bd853f	YLR110C	40.53	Yeast
0007dc22-6e0f-4ea6-9bb6-3102a0c2e1fe	YPR036W-A	51.25	Yeast
00084cad-ac85-4cb7-ae13-765cdf8e67e4	YBR084C-A	46.67	Yeast
0008b164-c594-4612-9949-c7df3e5706fc	YLR061W	12.82	Yeast
0009502b-9614-4c45-b227-7ab94750c0db	YNR037C	6.94	Yeast
00099dd6-e6d5-477e-8b39-a096076654ac	YMR122W-A	6.05	Yeast
0009e635-4f7a-4537-8603-139c77d078ca	YLR167W	24.18	Yeast
000a4420-74a3-4f67-a123-ee9804dc7702	YPR074C	15.47	Yeast
000a4870-341b-4df7-b728-01ff378d892c	YMR083W	79.99	Yeast
000a5a8f-d52e-416f-baeb-886701de97c8	YGR214W	7.96	Yeast
000abdb4-7440-4e77-87cc-6769714f4145	YMR112C	10.18	Yeast
000ad7b8-5cca-4f09-aac6-0e6ace461479	YOR323C	45.08	Yeast
000bcf3f-2ae5-4342-ae7a-f3e16806ce2c	YHR105W	0	Yeast
000cbfa5-0e23-400c-95e4-9eea11e8ea36	YAL003W	33.91	Yeast
000cdd69-a8d2-400a-887f-2e2178013816	YLR150W	6.91	Yeast
000d4e6d-0358-444c-82eb-369bda204bb2	YDR225W	129.73	Yeast
000d8a34-8787-400f-b0b0-2348be4b4ecf	YDL136W	40.51	Yeast
000e58e1-de07-469c-b84b-c0ed9236be58	YLR150W	16.83	Yeast
000e8249-01b1-4eb4-aaee-bb94dba3e651	YDR500C	23.51	Yeast
000e84d6-bcee-4060-afa9-d864dae37ff6	YNL178W	17.84	Yeast
000ed8a1-0424-4814-b8ac-c839962df4e0	YEL027W	40.43	Yeast
000ef1b3-c9dc-4ba4-92ba-47a6daba5afa	YDR064W	26.03	Yeast
000f03bc-d5a7-4232-80ba-502b1a222407	YCR012W	9.01	Yeast
00102e08-e875-4bc3-a95c-f7c213b3ae0d	YBL087C	15.21	Yeast
00103473-9bcc-49a4-9360-a1b0fc5d9aa8	YLR150W	16.54	Yeast
0010cb8f-32bd-4a90-83fb-39108504aca7	YER021W	21.55	Yeast
001119fb-4b3f-4d22-96a5-b62005b71f96	YDR395W	39	Yeast
0012095f-62c6-4cca-9331-b37238cc71eb	YBR011C	0	Yeast
0012a115-e1be-476e-a285-97db29555590	YOL039W	51.2	Yeast
0012dbe9-a65f-4b21-8284-ef2cddf5afa2	YKL060C	29.39	Yeast
0013737b-092d-4d90-aef1-957fc6cd5ae2	YLR325C	0	Yeast
00138380-35b3-4133-98ef-f6ae56e7d705	YDR497C	9.83	Yeast
0013af3e-09d0-412a-85ad-2e07791ea776	YCL005W-A	22.65	Yeast
0014a4af-bcae-4808-a647-f44c0d77ff1e	YBR015C	21.38	Yeast
001562ef-2eb1-4722-b7fe-251e109e31c2	YLR110C	62.29	Yeast
0015712a-01f3-460f-b28f-86560843bbd4	YGL246C	43.53	Yeast
00158b1c-d562-43d4-bbda-2150b033e26e	YIL133C	13.28	Yeast
00159279-f85b-4942-98bb-5a76cce4c665	YNL069C	13.65	Yeast
00161f3b-503d-4bac-beca-ed075eb36552	YGR192C	24.98	Yeast
0016ab9a-778f-47a9-8a8a-2ad1c80d3b42	YMR178W	23.05	Yeast
0016c55c-4fb0-400b-9467-d4bbe542ccdb	YER056C	12.6	Yeast
00177652-41e0-4191-9ecd-91292fddf993	YPL053C	52.31	Yeast
0017bbe9-1dfb-4e86-910f-f6fd9c1b0757	YPR029C	9.61	Yeast
0017d119-8c13-4ad9-890c-810da5f08220	YJR145C	59.72	Yeast
0017d126-c73e-49c7-9f75-8a82ff958e68	YBL016W	42.85	Yeast
0017d4a1-0526-464d-973c-1839258d5f3f	YLR388W	43.83	Yeast
0017d55a-e197-4454-bf67-3764504789ee	YPL246C	17.46	Yeast
001812ab-9e4d-4f11-8327-0221ba11e1a2	YOR375C	34.6	Yeast
00189c85-78bb-463d-b5ab-2a9d96266d4d	YLR287C-A	28.66	Yeast
0018f76c-5722-4ba4-b3a0-f2ac04a3fc32	YDL184C	26.88	Yeast
0018feb2-cc25-434d-b69e-78186cd4db1b	YLR150W	25.71	Yeast
0019168d-466f-43b3-bcca-3e22951bb7ec	YLR264W	21.83	Yeast
00195140-078a-4e95-916d-a7dccca4eb47	YKL152C	16.82	Yeast
00197d9f-c373-46ae-b26f-8a5dd68d6c56	YDR050C	20.9	Yeast
001989b0-c5fd-4a9e-8eb0-ed2c419d34e1	YOR133W	11.21	Yeast
0019953e-d53e-4959-8e48-5f6437b8c186	YDR418W	29.09	Yeast
0019aa34-ba90-4869-8c94-998f98b49126	YBL027W	0	Yeast
001a9a78-044a-413e-91a6-f7da75e871b2	YDL022W	39.56	Yeast
001b2e8c-f242-4965-8e53-12b8cb97e891	YHR174W	7.58	Yeast
001b9d2c-37f9-4fb1-9676-c72269506f1b	YAR015W	31.33	Yeast
001bd3b0-8cc5-46c2-b4f4-d4f994add64a	YER064C	65.82	Yeast
001c0e72-cc2a-476a-adda-9bc45d84f768	YPL063W	16.99	Yeast
001c9510-7a71-42ce-adc2-f06b4fd1c6eb	YGR192C	22.73	Yeast
001ca8c4-22c4-4e6f-85ad-1c6c71477105	YOL086C	25.8	Yeast
001cca4a-de6e-4223-82a4-b088f1c0bb67	YOR158W	19.01	Yeast
001ccba5-2a92-4f49-a2ba-10c686892b32	YLR344W	28.6	Yeast
001d1f4c-f405-4fae-b5c4-496602babcf1	YBR011C	38.76	Yeast
001daa38-ced4-4736-9e8f-bae3b43fd074	YOL005C	20.05	Yeast
001ecb86-45b0-49f7-8252-807460c5b0d4	YGR192C	9.02	Yeast
001f4dbd-9acf-4edd-b207-993f6439c04d	YCR012W	14.21	Yeast
001f4de8-f502-446b-9ffe-a0b1da9ab0ab	YDL007W	10.74	Yeast
001f59bb-20b5-4537-b3ad-5557649c482b	YPR080W	5.28	Yeast
001f5a21-f394-456c-bb8b-358e740aeccd	YKL096W-A	14.66	Yeast
001f6709-d302-4f6d-93dd-e33f850b4ae5	YGR086C	55.97	Yeast
001f97f0-02ef-4a4e-9451-db5fc13ef01d	YLL024C	8.28	Yeast
001fd2f6-f32d-4d4e-84ca-0bd10b83849a	YPR149W	31.03	Yeast
001fdb20-b7e6-49bc-89f9-b5d795dd697f	YGL091C	23.76	Yeast
00205925-3dc1-4e06-a155-a9ba343f5919	YLR075W	0	Yeast
0020b1a2-b522-414b-b7e1-5d7b42a485d4	YGL103W	33.83	Yeast
0020f43b-4ecb-4dbb-b0af-67c12353480a	YLR110C	34.52	Yeast
0021d107-c01e-41a6-9c21-88a7331c4eac	YGR192C	0	Yeast
00221920-550d-4f9c-9691-2d55f3f12374	YML034W	7.3	Yeast
002274c5-f159-4e7d-b7f2-47dc834701cb	YDR524C-B	54.21	Yeast
0022d22e-e352-463a-ba76-6fd9612192eb	YIL018W	45.48	Yeast
00234d54-ec62-4332-bca7-7a93bef56c12	YDR024W	23.92	Yeast
00237422-96d9-4c6c-b6c5-4dc5c07fa05f	YDR077W	24.12	Yeast
002472f7-fd68-40dd-902d-3a59320e0343	YCR031C	17.17	Yeast
00248fa9-3ae7-4249-925e-dfe3f86f8b64	YJR123W	18.33	Yeast
0024a77b-5177-4da8-9ac0-1d9002ba19ca	YCL011C	41.51	Yeast
0025bfb8-bf1e-4394-9b17-42a51a73c183	YJL189W	43.72	Yeast
0025e2d9-2e40-4a27-ab53-4519855fe70a	YPL220W	38.43	Yeast
0025e87c-820b-41ce-81c8-3226827bd886	YDL212W	16.83	Yeast
00263ed6-de00-4494-b197-2d8091a1b159	YOR182C	21.44	Yeast
002670da-f6d9-4c37-94e4-d78c6b230f20	YLR325C	11.74	Yeast
00273ade-0556-44c2-a695-f7365af40b57	YMR116C	33.15	Yeast
00275e29-16e8-441a-982c-37f84210fc6c	YER102W	24.09	Yeast
00277186-cfd6-4292-bfa1-135e2eb10588	YLR413W	12.67	Yeast
0027b347-a32a-4eb3-8148-c20bd84dffed	YLR075W	5.35	Yeast
0027fdb2-7280-4116-b134-fdcbce7ff9f4	YJL167W	45.49	Yeast
00286bf2-83a7-4e59-b807-dea240b0a94f	YER074W	23.97	Yeast
00289d60-4263-4f60-8219-3807d32d1ffe	YOL077C	22.02	Yeast
0028c91d-5b0a-4667-83de-44dc809bca5a	YMR114C	53.3	Yeast
002906e8-15e5-43f5-95ee-86a116292459	YAL038W	18.27	Yeast
0029526c-18fa-4a1f-bdef-594b72a543d8	YGL189C	35.44	Yeast
0029f924-33e1-4b3f-9225-2de4c4903e80	YDL127W	26.56	Yeast
002a322c-4e62-4cb7-9f0e-1e8f25b5bd95	YMR116C	21.34	Yeast
002a4673-baab-4a2e-a0ad-84e6d96b69b7	YER043C	25.13	Yeast
002a9250-9545-4a20-97a6-5f72576e09ec	YMR278W	0	Yeast
002b1530-4477-4ba2-9759-eef00242b81b	YHL011C	54.02	Yeast
002bdc9e-d924-42f8-8835-cf603161c6df	YBR196C	25.82	Yeast
002bed90-14e7-4b08-b9a1-073428871a3a	YML021C	27.87	Yeast
002c3cf9-e362-4c57-a81a-587a97fcde53	YML081W	41.63	Yeast
002c67c2-17fd-4336-a6de-1cd86d2701c5	YJL217W	87.49	Yeast
002c7a92-685f-4b36-8b47-6c8d4729db09	YGL103W	16.71	Yeast
002c8516-7752-4fe8-b427-0ded150606e5	YDR508C	0	Yeast
002cb312-b9ce-4d84-b3e9-9febbaca4632	YDL084W	31.65	Yeast
002d185a-5270-493a-9d6c-6141e3121797	YML058W	60.29	Yeast
002d20be-cdea-40a2-a5a0-dc25e3cbdbc1	YLR044C	40.88	Yeast
002d280c-5dda-4db7-af1e-6e7db1734c42	YGL189C	17.27	Yeast
002d2ea4-2738-4529-956b-0c7d09ec609d	YLR342W	12.96	Yeast
002dcaee-f593-408f-8ad3-46f7e09cba25	YOR133W	48.52	Yeast
002dd817-838c-4a55-aa8c-47a1f82b66ed	YJL136C	17.72	Yeast
002e1689-ae17-4e39-bad1-043ef7d6e69c	YEL017W	31.05	Yeast
002e16ca-b5e1-4bd2-a8a6-091cce6bb834	YCR012W	59.06	Yeast
002ee268-066f-485f-ad33-7e511a661bef	YEL047C	50.72	Yeast
002f1124-768d-45b1-a989-f13f427a4a8f	YMR307W	10.79	Yeast
002f5a48-a87d-45d2-bec2-da6774999ea8	YKL096W-A	30.25	Yeast
002f5e48-5da3-472e-bfb4-721f766f2ba4	YLR044C	10.34	Yeast
00301b94-e1c7-4222-85fb-a5f73364174b	YNL069C	22.07	Yeast
003079e2-6f48-4e01-988f-510318d383ad	YAL038W	29.86	Yeast
00309dcd-dfbb-434b-b2be-9d883a573f59	YML024W	20.38	Yeast
003101c0-fe4e-4bb2-8418-8f049bf1e7ef	YLR355C	25.53	Yeast
0031b883-0185-48b9-b8a0-8099b6cac58f	YJR123W	8.65	Yeast
0031cc81-00f3-4137-80a0-f80dc847b10f	YPL079W	24.19	Yeast
0031fb8e-47e1-47d3-be72-f1c8335d2ea6	YIL148W	15.56	Yeast
00323944-5d2b-4011-a8ce-90f228097edb	YDR035W	7.08	Yeast
00323af5-b667-4fdd-a093-0d8c607ef5ea	YMR297W	29.78	Yeast
0032682f-3890-44e4-8b1d-714a2fc9f7f4	YDR341C	35.77	Yeast
00329e47-3af3-41f1-8dc2-9e16fd27a67f	YLR325C	23.46	Yeast
0034ce66-d2e6-49e3-8601-73d09b05a5c3	YOL040C	34.36	Yeast
00350fea-6289-4df3-851b-74accbafbe19	YPR080W	18.04	Yeast
0035e2ae-ebe2-49ec-9483-64f593ce5edb	YDR304C	35.46	Yeast
0036a039-0256-4e70-8c4a-ddf4155349bf	YPR080W	25.17	Yeast
0036e0f6-b913-4a54-8024-db8cdde5a617	YLR244C	0	Yeast
00374ce6-2d88-4d6e-a3b6-8307687812a1	YKL039W	4.94	Yeast
003762e9-6dcd-4d08-8f1c-2315921e1870	YHR203C	21.04	Yeast
00376d3b-23d4-4c6a-b937-d7d321a6385c	YGR192C	14.88	Yeast
0037905f-a100-4dcb-8e11-708a072add70	YOR133W	36.89	Yeast
00384430-11c7-4847-bb35-0629b2118d6e	YOL086C	4.46	Yeast
0038fd18-b74c-48b7-a694-a084e3c1afa3	YEL046C	47.95	Yeast
00390c59-a9a3-4178-9272-109d7ff6203c	YDR524C-B	21.93	Yeast
003935b2-673e-4536-a48e-01b21abf60af	YGL225W	24.64	Yeast
0039c87f-44c7-4f90-8890-758318e03ad8	YBR084C-A	34.64	Yeast
003a0291-800d-40ac-b669-4c8c3448012e	YLR075W	32.05	Yeast
003a45e8-6300-427d-ba62-96c1ebc7b187	YBR118W	17.11	Yeast
003a705d-d259-4cdf-a600-94bbfc7668dd	YFL026W	35.94	Yeast
003ac4ef-c6fa-418d-88d1-9eaf439f9faf	YEL040W	4.64	Yeast
003bba0c-4a33-499e-a97b-3a3745e49d40	YPL131W	9.78	Yeast
003bfb16-5fd8-40dc-bd8d-d9d08983b575	YGR094W	17.91	Yeast
003c2bd2-39f5-4805-864e-e264d8edf387	YIL131C	12.06	Yeast
003c6d0d-10b0-4554-888e-675571ecd82a	YIL131C	31.61	Yeast
003c8206-9dfa-47d0-8f96-399048cd1554	YKL006W	51.54	Yeast
003c91c1-81e0-494d-bc95-3943237d4042	YGR026W	29.35	Yeast
003ca7ab-b658-4d6d-9358-f10818d26161	YKL119C	9.5	Yeast
003cd08a-60ec-496c-9343-bc0c504b0df1	YLR093C	14.1	Yeast
003d33c1-99f8-4e6f-bc0e-b2b6f752e47a	YBR233W	64.36	Yeast
003d3e39-190c-4952-99d6-e5b97f0c0128	YER177W	18.15	Yeast
003d6cbc-3055-4c5e-95a1-e925682e5447	YBR179C	30.14	Yeast
003d702f-0441-4834-be49-3c13c8b1e355	YFL004W	14.31	Yeast
003d9379-69cd-4138-8121-20301fe6acd6	YAL038W	21.64	Yeast
003f28ca-a0be-4673-8a29-c27dbac4ff16	YHR179W	20.01	Yeast
003f78e5-2a1c-44a6-9bab-d3a6bca873cb	YNL321W	15.97	Yeast
003fefd1-229f-4e3b-b2a2-0cbc9ed51c3c	YLR167W	16.87	Yeast
0040e917-2e88-42e9-b07f-fe1d2b646b15	YPR060C	20.28	Yeast
0040efd1-e635-4df8-b706-661cf78f0494	YPL079W	25.97	Yeast
0041ac00-b380-4ca6-be4a-a86b37aa2992	YDR050C	27.26	Yeast
0041c4d3-e2c6-4a7c-8364-ce806427159d	YKL180W	39.96	Yeast
004256be-a999-4adf-b186-8fc7e124c44a	YNL030W	35.04	Yeast
00426754-be9d-43ac-9982-b9307aa568c7	YHR021C	30.41	Yeast
0042d607-308d-4c97-a3ee-432d199c662c	YOR293W	18.75	Yeast
004388c9-5e2b-44ef-8628-75974c2749ce	YLR197W	39.98	Yeast
0043c8f1-ed87-4e43-ac87-54b050cd3c14	YPR080W	9.41	Yeast
0043eb00-f373-48dc-8712-0c868b780a1f	YBL018C	12.69	Yeast
004486af-20a1-49e2-aa03-fc6c7d702bbd	YEL034W	6.53	Yeast
0044a962-8217-403b-b1ed-299d470d126c	YKL096W-A	39.33	Yeast
0044ba90-d75e-4fbc-855e-569467587f88	YBR085W	27.75	Yeast
0044cd97-69fa-46c3-b0c7-5e8d875880bd	YGR192C	0	Yeast
004521e0-2c66-44d2-b939-b52ec12b892b	YNL055C	33.2	Yeast
00454748-6724-44c0-a065-1cc78c8f5e71	YOR236W	33.34	Yeast
004580d3-e7d7-4574-bc74-d523463d3f0f	YNL067W	33.67	Yeast
00460d8f-cef7-42d7-a650-89e18ada1b16	YCR012W	18.8	Yeast
00465b2e-b158-42d2-b5c7-21d1ad57d975	YPL015C	27.55	Yeast
0046f3eb-85be-4de6-a846-425f4b2e869f	YNR021W	53.31	Yeast
0046fb98-8c19-4c99-8094-c64742207d68	YHR174W	6.52	Yeast
0047578b-b372-4e27-b6ae-80edc3daacf2	YPR033C	31.33	Yeast
00477a69-f176-4aa2-996d-c18a1cdbe16a	YFR019W	41.43	Yeast
00487f24-356e-4813-a0f8-8cc84e88e10b	YNL016W	44.53	Yeast
0048d19a-d1b1-4dc5-8aa5-fc7b1c751ae4	YER073W	33.7	Yeast
0048f1dd-bea1-489e-b66c-30ac958d8b59	YNL220W	22.37	Yeast
00491559-0642-4232-ab24-c2f908ca9847	YBL015W	38.61	Yeast
00492283-1cde-46f0-8911-3fa8d50dde2d	YDR115W	23.22	Yeast
00492fc6-8647-41d1-b27b-32845edf819a	YKL060C	33.29	Yeast
00498d15-9659-4fcb-968e-92b2828f0e71	YOL120C	26.91	Yeast
0049f8b8-0d2e-47c1-b0c7-25e610d78f20	YNL209W	0	Yeast
004a02f2-f590-402a-82df-b48307aeb70f	YGR005C	32.58	Yeast
004a5af4-c3b5-4d7a-8258-4fc273ad6ebf	YGR192C	30.15	Yeast
004af644-65cc-47c2-ac3c-7217f1ff782f	YDR050C	23.27	Yeast
004b23bc-ed6c-4934-bbdb-0af965140b3f	YDR050C	40.8	Yeast
004b59b4-905b-4fb0-b4e9-b1f3a92a2aa8	YCR028C-A	56.96	Yeast
004b7d96-cbca-4033-8533-a6ba4cd994f7	YHR203C	38.68	Yeast
004b8962-a40f-479a-aec2-f61ba4b21ff9	YKL060C	21.34	Yeast
004bf6cd-5d91-48b8-8c72-7c2b55f3e772	YOR369C	31.91	Yeast
004c2106-d73e-48c5-8e41-cbb3ac3f60ce	YDL184C	33.09	Yeast
004d018b-9d4e-4c66-8d01-f2c19c6d6f9b	YKL019W	40.8	Yeast
004d2e00-6752-4399-80d5-0ff218a3bd2c	YHR174W	53.59	Yeast
004d49d6-de92-4dbc-925c-c5527b7b5ea1	YML009C	16.41	Yeast
004d5696-2031-4f0a-836e-618132792743	YJL190C	26.78	Yeast
004de035-6c71-4979-bcc2-cd6c8ba85124	YKL006W	17.77	Yeast
004de716-ee80-4088-8118-12cac665d15d	YDR155C	32.46	Yeast
004e2610-22a0-44a3-88ad-e5aebd1d8201	YHR046C	8.72	Yeast
004e4336-c260-4af8-be8b-133dfd38193a	YHR174W	49.44	Yeast
004f4bfd-614d-4c86-b49b-45b7918f6e67	YML073C	18.25	Yeast
004f5fbc-8ed9-496e-a893-46f7f64f69a5	YCR012W	43.26	Yeast
004fae3c-0a42-4ea1-a59a-854a945b1f12	YHL008C	14.29	Yeast
00502a1e-d0c9-4b85-9936-a22a04dd5742	YJR077C	33.67	Yeast
00502f5d-3afa-4256-ab0b-e8ea8388fd9c	YGR155W	17.27	Yeast
005046e1-3e91-4401-a75f-62c566864ab4	YKL060C	42.39	Yeast
0050508c-b848-45be-80cc-3b48ae18f466	YJR142W	38.79	Yeast
005071e9-c594-4def-838c-f2aca5b38df6	YML058W	28.03	Yeast
0050b108-fb2c-4af7-86b7-52efd796cf5d	YLR295C	48.39	Yeast
00517a5d-313d-449a-b04e-ae28eab770f5	YPR108W	25.35	Yeast
0052c4f1-f043-48ba-80ec-d3875a31c1d7	YLR441C	17.23	Yeast
0052f7fe-235f-41ae-8c6a-fcd30b6f8ab0	YMR120C	37.79	Yeast
00534ec3-6d9e-4556-9143-7958a9755cc3	YKR081C	16.52	Yeast
00536db8-b8d7-470d-8826-6ae4c14bfa6f	YJR123W	44.62	Yeast
0053b324-0285-46f6-ae96-a0006a31be44	YDL031W	26.03	Yeast
0053b3ce-5521-4a97-89d6-219df8ba3eea	YGR148C	11.01	Yeast
0053d4b5-0d0a-45ac-97bc-d29b98d8809c	YIL053W	57.5	Yeast
0053ddd4-0a85-4338-9497-8a2ecad6f8f7	YBR011C	45.85	Yeast
005417e0-daaa-4cb8-811b-9af04acbaab7	YMR239C	24.78	Yeast
00541e0f-4f89-4211-96f9-e0397be1f7a1	YLR167W	17.8	Yeast
00542d30-9365-46a3-a16f-4c01779d135b	YPR132W	35.12	Yeast
00545a00-a264-4405-8432-f066a88425dd	YER187W	153.97	Yeast
0054b543-540c-4940-9d18-855ec8db96cc	YGL103W	47.94	Yeast
005509be-d845-4ec1-b868-11fa4d568256	YAL003W	22.58	Yeast
00553b60-e2aa-4ba0-b185-59f6f438eeff	YJR121W	20.38	Yeast
0055460b-ad1e-430f-91fd-ddcc298a5840	YKL068W	0	Yeast
005599a4-b5f1-4871-b24e-22e0115171b7	YPL163C	52.62	Yeast
005609ce-4df9-4078-9261-9bc6f230610c	YOR283W	23.6	Yeast
00569077-a9a4-4f35-bcfc-037f274cc3b9	YML024W	10.4	Yeast
0056cf1d-71c0-4732-ba6f-8466cd1a698f	YPL249C-A	10.89	Yeast
005717a7-fd84-4585-86d8-ea99aeb966b4	YGR192C	10.31	Yeast
0057c997-16d7-4945-8ef6-64f657043dce	YOR332W	43.17	Yeast
0057e3c6-cc8e-4625-a185-423e5838d7ef	YGL055W	13.68	Yeast
0057ee52-461f-431e-b0e5-9016772588be	YLR167W	17.76	Yeast
0059b039-2a49-4b6d-8b48-6327913e1fcf	YGL253W	16.07	Yeast
0059b876-8ddf-4e41-911d-0135c9634fb8	YLL027W	37.9	Yeast
0059dac2-426b-43de-9a58-54d523977866	YDR189W	0	Yeast
0059dece-aded-4310-821a-3874e0b059fd	YHR174W	9.62	Yeast
005afe13-93aa-4242-bd64-7b77a607cbbe	YIL018W	30.62	Yeast
005b57fd-6792-475c-9ad3-c36a027dc117	YER003C	39.46	Yeast
005b924c-f294-4d2d-b075-1ee0a20117cb	YKL096W-A	47.68	Yeast
005baa37-0005-4d72-aafa-992d96d23e1c	YBR084C-A	22.65	Yeast
005bbbc2-b014-4135-bd42-bb32f847cdbf	YKL180W	34.07	Yeast
005be66c-3900-4be3-ab72-51c897681ed2	YHR174W	30.55	Yeast
005c52e3-f79a-4049-b12e-a58020ab8118	YGR148C	24.95	Yeast
005c9aba-7258-4b5c-8794-27a063acd081	YNL157W	27.73	Yeast
005d2aae-6200-46a6-b2fd-8dfb2c037f8b	YIL069C	21.92	Yeast
005de505-c86e-4cf4-a7d2-aaa678a1e890	YIL069C	44.53	Yeast
005e6cd0-ef45-4f07-a7fe-22d299386caa	YAL038W	6.38	Yeast
005fe8cf-cf94-422f-a926-eb021a1223fd	YGL103W	21.78	Yeast
00603fa6-52e1-4cd5-985c-15b40212948e	YLR075W	0	Yeast
006062e0-c40a-4c46-8a02-a5885e48c5eb	YKL056C	28.28	Yeast
0060e039-066c-487f-b141-1a602a41f28d	YPR080W	0	Yeast
006233a6-576d-4339-bc2f-44079a4beb1c	YKR094C	50.31	Yeast
0062ab7a-13ec-4565-ba81-dea4067fed4f	YKL180W	0	Yeast
006306d3-66cc-4efb-87d3-4e790cdbae10	YGL076C	15.11	Yeast
00636625-053f-49c2-8d84-f206b633ec9f	YDR382W	56.15	Yeast
006371eb-38b9-4e90-a6b6-30ccaa847915	YIL069C	12.3	Yeast
00637cc7-07d1-4119-bede-5d02a8dff9e3	YCR031C	29.99	Yeast
00638c29-8bea-40d3-8729-37da0f94841e	YBR278W	26.55	Yeast
0063cb8e-a359-40ca-901e-c0aa453b0177	YMR122W-A	10.3	Yeast
0063f3fc-86ba-4b9e-b8e8-831301957ad0	YGL076C	56.98	Yeast
006412ce-4dca-4912-bfe2-045e81b536c9	YOL120C	16.12	Yeast
00646416-4c9b-4019-91eb-e97483a02b57	YOR245C	20.74	Yeast
0064a8ab-bb41-4a9d-9e7b-60598f753fb8	YLR044C	11.67	Yeast
0064c753-3264-4000-8280-bf1279f44d41	YDL130W	17.04	Yeast
0064dab9-44dd-4a6c-a949-3029ac52aeb9	YBR031W	33.09	Yeast
00657e19-ffd5-4812-af03-5f4203f766be	YLR150W	26.01	Yeast
0065e2c1-414c-4fc0-9060-644264a9bff2	YDL081C	54.74	Yeast
00667460-a39f-4088-8afb-dd1e6c03e129	YMR297W	70.21	Yeast
0066b45e-f1da-4a8b-8fcb-9e5d38b9abaa	YHL033C	73.39	Yeast
0066eb45-22ae-4999-9621-30e6ec0495ea	YJR123W	13.95	Yeast
00670cdd-225d-49e3-a982-41d697de9156	YDL167C	53.32	Yeast
00672103-f0b8-485b-b836-4e02f9269c0a	YGL055W	47.88	Yeast
00676a66-4c6f-4a87-830e-2b5cb419c396	YGR192C	16.4	Yeast
00677b50-2838-4ca8-a7b0-84c3e4208e9c	YMR129W	32.11	Yeast
0067e4d4-6787-48e7-af9a-b2bf5cca907d	YDR025W	0	Yeast
0068aaca-01c4-4c20-a3d7-d5f4ae3f993a	YCR031C	13.04	Yeast
0068b963-d803-4bf4-8f2a-55020f75ac8d	YNL037C	41.15	Yeast
00692867-973a-4682-a8a2-01d83e9d1ea6	YGR282C	24.02	Yeast
0069b4ce-2a6c-4789-a5be-a704fca1e318	YPL260W	24.81	Yeast
0069b9f1-3b77-45a4-87d7-2050f427029d	YHR174W	37.93	Yeast
006a5e7a-0b50-48af-93e7-7602e8c491b7	YFL038C	18.66	Yeast
006a6ecd-0d13-4a20-8cbe-816931d335f7	YMR307W	23.22	Yeast
006a717d-4c9f-4274-9ec6-4444e8888090	YHR203C	26.21	Yeast
006acbf8-dcbe-4400-ba87-e8766cd170b6	YLR441C	28.55	Yeast
006be94e-4021-40d3-b80e-e1379029cef3	YBR118W	17.74	Yeast
006c5ec4-10bc-485f-9b62-37c866411b3f	YOL086C	16.53	Yeast
006d2d28-03b2-45f9-bca9-3dcba47c2975	YNL162W	26.95	Yeast
006d5581-db3d-48a9-95fb-b561ef05fedf	YJR127C	22.31	Yeast
006d895d-a498-4c16-82ee-78ae366329d7	YNL085W	0	Yeast
006e106c-28e3-4f6e-b9eb-f4ae5393d62d	YPL131W	11.87	Yeast
006e223c-4bbb-4d62-b4d6-be9068d51513	YOL022C	39.05	Yeast
006e9e44-28a9-4636-9c4f-d55ead7f7c93	YDR382W	39.27	Yeast
006ed2d2-63a5-4f83-a619-f7203db27204	YPL249C-A	49.66	Yeast
006f0c48-e2e6-43d5-b650-1dd6946e188a	YDR064W	13.06	Yeast
006fc45e-2567-47bc-a54d-990f6f165bd5	YDR471W	5.4	Yeast
006fe16a-4254-4e0e-9e78-e33cff5281df	YBR048W	55.89	Yeast
00700eb4-3394-4be9-b66a-eda6987c6003	YOL086C	42.42	Yeast
00701623-3cae-40b8-b73d-882a88e11565	YEL017W	21.58	Yeast
00703372-b3c8-4c2b-bd76-86ad50111896	YJL034W	10.31	Yeast
00703fb1-a68d-48ba-b44a-634569d34fc8	YLR448W	16.84	Yeast
0070c66b-2ae8-4b00-bcb8-1a4f5a301843	YLR044C	12.4	Yeast
007174d4-f55a-4ff6-8dbb-8c34423db5ec	YPL010W	20.08	Yeast
00718f0e-1ff1-46e8-85a1-8cbb63236974	YMR080C	0	Yeast
0071be86-0e2b-4b4a-ae02-fadcecb7bb2d	YLR109W	35.2	Yeast
007251e8-8e50-459f-98db-2f4db9a5c5b5	YFR032C-A	82.97	Yeast
0072e3b2-fa4e-479a-9a75-3349bc1e92ea	YNL302C	13.91	Yeast
00730ef5-81ac-4be1-a76c-5a999f032e28	YJR088C	8.73	Yeast
00732a7d-afb4-42c4-9495-0d212d67fe27	YDL192W	25.17	Yeast
007351f0-6587-417d-ac27-94d4a04ead9f	YGR155W	60.65	Yeast
00735431-165b-464e-90df-da3d88aab41d	YML063W	27.14	Yeast
00736c4f-a0f7-4574-9ab8-1a7e251397b9	YLR110C	66.92	Yeast
00738b5e-dbbf-47e6-9759-d98ff66117d3	YLR061W	53.95	Yeast
0073ac83-fbb6-4642-b94a-b0d777901829	YLR109W	22.97	Yeast
00740f89-b61b-483f-9eae-15df303a9b47	YBR118W	53.61	Yeast
00745926-8f43-422f-9c33-b903f66d0991	YDL185W	3.71	Yeast
00748595-cc62-4e91-9bcb-01b5472be442	YJL200C	51.75	Yeast
00748845-f415-472b-a613-717a8fff169f	YJL196C	12.92	Yeast
00749d07-1368-46ce-bc28-3708250d7d8f	YMR236W	27	Yeast
0074aefd-28d6-486d-a599-31c107bbdf6e	YMR230W	24.61	Yeast
00750a68-77ab-4e3e-abe0-8b158b97d681	YKL052C	9.35	Yeast
0075729b-62bb-44b2-818c-55aa45a51e43	YGL189C	15.37	Yeast
0075d326-d05c-420c-a561-0e010757b5b3	YJR009C	42.65	Yeast
0077731f-ded3-4e4a-ac30-47a8715124f5	YGR192C	20.88	Yeast
00785b2d-e00e-4af2-915e-d46a6974d580	YGR085C	54.89	Yeast
0078f9d7-eee0-4348-aa73-56d6c4596f46	YGL135W	41.27	Yeast
007909d3-1066-439c-a276-89ce6ae01719	YPL220W	55.01	Yeast
00794696-9495-405e-acce-4ce6b6424b62	YGR142W	33.47	Yeast
00795762-7ce9-4e82-8c47-c31f545bca81	YAL038W	0	Yeast
0079cf4b-079f-4607-8dd0-2618bd4ecd51	YJL136C	54.02	Yeast
0079d28e-0bf0-4507-9f1e-5f6ce8dc3cf9	YIL148W	53.61	Yeast
007a16ad-1b2e-4356-a048-ee6580624d46	YDL126C	12.68	Yeast
007aa470-d0a7-4bd1-841c-c5a14e2174fe	YOR133W	5.8	Yeast
007ad521-01c0-42fe-888f-c57e134d87f8	YIL148W	17.32	Yeast
007b9aa8-54ec-4111-b4bf-66a7dc349667	YLR342W	0	Yeast
007c8fda-7171-444c-8266-84a48fb110d1	YMR143W	26.55	Yeast
007d4bf0-d8c8-4d45-9330-9d5156ef2dcc	YAL059W	27.93	Yeast
007e3c55-719a-4b9a-8688-e2c2e3dca963	YMR215W	21.62	Yeast
007e6836-a11d-4337-805c-e98775ec0934	YBR181C	0	Yeast
007e8f46-90ce-40b3-983b-b9126f4d4a1f	YJL052W	55.34	Yeast
007ec02b-a15e-4964-9a6f-84d571844f45	YDR372C	49.83	Yeast
007f206a-2a00-4d50-be4a-923ca1b22047	YGR192C	15.54	Yeast
007f5beb-ec87-4a60-8654-7b10f8e38032	YBL092W	65.25	Yeast
007f87e2-1ea8-44da-9b19-094ca5f5a1bc	YKL016C	73.24	Yeast
007fc9b0-5774-47fb-9196-1f6035d0ce01	YGR192C	33.2	Yeast
00804d75-bbea-4f9d-b473-c154389efcff	YOR369C	21.62	Yeast
008105ee-1529-4476-b060-78a898eea8a6	YGR192C	22.09	Yeast
00813737-857d-4450-bbac-083bab89eae4	YFR031C-A	22.26	Yeast
008161ab-510b-4aba-bcde-47d28b6926af	YMR116C	5.37	Yeast
008247c1-0914-4ccd-a417-d48a150c314a	YMR230W	24.33	Yeast
00825149-484b-4dc5-923c-48b3898a0b7a	YJR145C	0	Yeast
00825c44-2370-40ff-be02-19877be2dd33	YBL092W	25.02	Yeast
0082db21-638f-451e-9942-952149b75fc5	YGL076C	27.82	Yeast
0082ed87-6355-48f6-89a0-ef464c7260f8	YHR174W	45.61	Yeast
00835818-d9ef-4279-916a-d69bd328a479	YGL147C	41.88	Yeast
008399ee-e24f-4ef1-b9a3-9ca0fe377273	YMR260C	31.03	Yeast
0083f025-186b-4bc1-9b84-4ef86374041f	YDL208W	51.62	Yeast
00859139-f161-45b5-afe9-f77e3a6c958a	YLR044C	4.45	Yeast
00859366-2e75-433d-8677-dfe830eb9f90	YPL274W	21.03	Yeast
0085d7a4-c2cb-424b-9263-0c4f304f9ebb	YPR108W	18.44	Yeast
0086029b-2c1a-417a-997f-475f90b858c7	YPR139C	40.73	Yeast
00864c2d-5679-420f-bf67-6df14b426340	YLR044C	0	Yeast
00868c63-a38f-4ba7-9915-03143318d340	YPR080W	21.22	Yeast
00869944-d31f-4a42-b9cb-48dd4d7b7458	YFL039C	36.28	Yeast
0086b485-4d75-4d86-88c5-21bb30108057	YKL117W	28.02	Yeast
00880f8d-41fe-4231-bc07-ed69ec7ce794	YLR110C	36.23	Yeast
0088117e-05a0-47b0-9da7-aed521c4bdbc	YDL126C	24.89	Yeast
00883e8a-6d38-4ebe-bf6b-36c1beaa0c6d	YLR150W	32.31	Yeast
00890576-8348-4d02-92e3-8a7d57b2ea43	YHR174W	35.4	Yeast
00898285-7eab-4122-bcc0-b160836a2d60	YHR007C	49.52	Yeast
0089cbfc-2073-4ade-9297-66a237a341a8	YDL145C	5.85	Yeast
008a1201-debb-4b88-baa3-95c837fc54e0	YKL096W-A	19.37	Yeast
008a38ee-a9aa-40bf-8b55-385de04ff6fe	YBL029C-A	39.9	Yeast
008add59-dda6-4722-8731-ac20c6fddaf1	YDL185W	9.28	Yeast
008b4412-a734-4a43-a472-6e679503622b	YPL221W	25.85	Yeast
008b618a-1398-4200-b6b4-23a55802c232	YLR044C	36.89	Yeast
008bf9bf-729d-4762-8967-7e631abaabce	YPL193W	39.84	Yeast
008c761e-b351-48ed-978b-452c4c35e162	YHR094C	16.02	Yeast
008caa29-5abd-4881-a99c-0832fb0e621b	YGR214W	26	Yeast
008d0613-92d5-4bd1-a21e-ae966aca33d0	YIL142W	10.83	Yeast
008d5985-3019-4ecf-923d-cd6ef1d0e1e6	YBR109C	38.72	Yeast
008d6ad8-d454-4f54-b4cc-683e5af766f2	YGR214W	0	Yeast
008dea68-ba37-4dba-bead-518f87dd4282	YGL103W	20.28	Yeast
008ea14d-720f-4e6d-bb44-18189b5ff55e	YHR064C	32.93	Yeast
008ef00c-b378-4b6c-8a9e-d1309884382c	YKL054C	19.07	Yeast
008f5ca2-2821-473d-88eb-5f7e7fdf2f4e	YPL090C	8.84	Yeast
008f7ee7-9c8a-4b24-a0e2-dc79532d8fa3	YLR044C	46.59	Yeast
008f92b0-a111-4b31-a256-cf9745e35381	YOL086C	23.11	Yeast
008fe670-e1f6-41ba-880f-9f6d938311ce	YGL123W	5.32	Yeast
008ff133-fd37-4f86-9f55-b632c6ba16cb	YLL045C	19.96	Yeast
00900fd7-aa8a-4437-932a-73a624b443df	YHR089C	30.39	Yeast
0090d843-6581-4f32-9e9d-4aaaee0e8d5f	YFL045C	51.19	Yeast
0090fc24-22a8-4ed3-bb07-6d2e8bb70f93	YOR270C	38.56	Yeast
00919a8a-64fb-4854-9bdf-5160fa3ab527	YMR116C	8.5	Yeast
00921253-edf5-4292-810f-3c98b9463656	YML130C	16.68	Yeast
00926067-a275-4cac-999c-6fe93d6f87af	YBR187W	11.41	Yeast
009263c8-7da4-4da1-a82e-84af835472b9	YNL061W	44.08	Yeast
0092d59b-7259-4a50-bf19-2bd969fc6e71	YMR260C	14.22	Yeast
0092dea3-b60f-464e-8647-631b2f66e892	YLR355C	17.22	Yeast
009443d3-7a46-43a2-a2ee-7964fa1f66f0	YJL190C	0	Yeast
00946b43-6874-4b5b-9f01-280ae29eecdc	YNL138W	4.05	Yeast
0094c5e8-ed50-4e18-9589-b923fee7d8cd	YGL189C	36.85	Yeast
0095d7c7-7686-48d1-ab2b-537af8c0d019	YPL220W	18.25	Yeast
00962f03-1303-459d-b969-29f9a8c0d734	YLR118C	49.48	Yeast
009664ca-cf67-4bfa-b05e-2d5cafbbd830	YDR225W	23.61	Yeast
0097382d-3848-401b-be12-8007f061d3cb	YIL148W	13.31	Yeast
00975da7-84c0-4077-bf7e-24e50b4546d7	YLR325C	35.09	Yeast
00977f84-7070-48b6-90f9-889d90367b8f	YLR340W	33.53	Yeast
00978976-211a-4e53-adc2-346204d949b5	YHL033C	68.3	Yeast
00979723-cba4-4b1f-a96b-53931e311446	YLR110C	40.19	Yeast
0097c813-9a73-4fa5-a308-60e4515f4c93	YAL038W	65.99	Yeast
0097edef-8a24-49e3-8208-bb84ce09dc2c	YPL131W	20.86	Yeast
0098104c-0435-4a39-b42c-659485147e12	YPR055W	14.91	Yeast
00986e71-3625-442f-8d7f-8506c198b11f	YGR192C	7.88	Yeast
009899f5-28e8-4533-82bd-c9307a7d06a8	YLR044C	6.69	Yeast
009901e3-cda4-469e-a0be-e92a6622df06	YLR044C	0	Yeast
009931f8-ca65-4d50-bf55-2db58d18d989	YOL040C	32.2	Yeast
0099331e-aa1c-4d3f-8bd7-014135a7b1e7	YHR128W	25.91	Yeast
0099c5a1-6d7a-4f62-8f88-4957c280b959	YNR016C	15.35	Yeast
0099cca9-4640-4a85-a3d5-d6de8ad50c50	YDL014W	57.29	Yeast
009a4aad-5da5-419c-871a-7800473d2851	YER086W	36.11	Yeast
009a5de9-3b1f-4e89-b9bf-3b4c5fad8bf1	YNL102W	9.34	Yeast
009a5e50-544f-4d4c-9e95-6181eaa3da69	YML125C	59.48	Yeast
009a699a-b717-45cc-9c0e-c54eb89352c8	YGR253C	25.19	Yeast
009a9fe9-21fb-4e52-9287-ce83ae74799d	YLL026W	48.1	Yeast
009aa9b8-d142-4bfd-9952-d02560b0ee49	YGL020C	27.11	Yeast
009af83f-5440-45dc-8929-97ed9a8ebc29	YBL092W	11.99	Yeast
009af921-d73c-404f-b61b-654e0e0e2eef	YBR164C	31.02	Yeast
009b109a-53a6-4606-95a0-c0c79c214782	YPR072W	69.5	Yeast
009b5ce3-56f4-4d1d-a86d-f72f994dd643	YKL006W	40.44	Yeast
009bc6bc-dbf9-45e0-9bfa-464d2779ebf4	YJL190C	13.72	Yeast
009bdd7a-08b8-4b4f-acae-08cc94758921	YDL226C	56.4	Yeast
009c1112-1157-4d56-bcc3-7e7ca52161a9	YDL130W	8.98	Yeast
009c41f6-fa0d-444f-b391-aeacebe0a047	YKL152C	14.55	Yeast
009c7c20-1071-4ba3-baf2-569193c24542	YBL092W	52.01	Yeast
009cd7fa-8552-4f0d-8eaa-c7e499d7bb2c	YGR173W	45.46	Yeast
009d0432-f17c-43b8-bf85-0ac03c6633ae	YDR524C-B	39.51	Yeast
009d7773-f7c6-4743-8958-27f3c6976e01	YDR524C-B	33.85	Yeast
009d7d66-c0c1-4197-b993-5b7b6c36efff	YJL138C	41.2	Yeast
009d9a03-bf0c-42a0-bb1f-630f503833a6	YBR106W	0	Yeast
009e0516-1ecc-4a0d-acb5-c9ba7f67482d	YHL010C	91.55	Yeast
009ec500-01ec-45cd-af6a-bbccc2d90421	YPR102C	5.33	Yeast
009ec7d8-b7c4-46ce-9b6b-e475ae36dec7	YOR369C	10.24	Yeast
009f2764-9bf3-45f1-be09-f456cb7c4450	YEL034W	30.62	Yeast
009f4778-ed73-4cb5-be00-3d15d3133cbd	YLR333C	19.04	Yeast
009fda0f-f89e-4c04-b8ab-9833f8024db9	YHR064C	31.35	Yeast
00a00161-f6e0-47db-804e-e3a0978fcc34	YJL173C	18.76	Yeast
00a00f18-6931-45b7-8bd0-20ae5a5886b9	YMR161W	36.93	Yeast
00a02f89-1390-4d4a-8e45-ae353022b7c0	YLR056W	55.85	Yeast
00a0a47e-4b03-430d-89ce-eab48a449405	YNL178W	10.61	Yeast
00a0d126-eec1-47cd-9e47-edc250c81757	YGR204W	27.38	Yeast
00a0d907-44d9-439c-ac7f-64336da99b40	YPL110C	57.37	Yeast
00a137e8-7928-4c97-94ae-bcd9c0828919	YLL024C	5.94	Yeast
00a1d1a3-ebdb-4bed-b6ed-59e6818e6a98	YLR044C	0	Yeast
00a27752-a337-4ca8-8d90-a50cf0283e6c	YOL040C	21.99	Yeast
00a34263-9766-46d5-8c04-d4e071c0ca7f	YKR082W	10.01	Yeast
00a37ef3-a517-4cd9-bcf9-f23fdbd4ac5e	YGL032C	53.8	Yeast
00a4c562-bce4-408e-8a93-65663d9209c0	YLR249W	11	Yeast
00a4fc66-5da7-47a6-b19f-993b1de73a8f	YLR110C	23.9	Yeast
00a50d43-16a9-4c37-9b93-3db625429c66	YDR461W	72.57	Yeast
00a62082-5776-489d-af7d-a0ac76197ea8	YDL229W	2.48	Yeast
00a65199-cb03-4c89-bfe2-21896aaebea1	YGL123W	16.28	Yeast
00a71fee-98b0-44a4-9f3f-e7b11210ceed	YOL086C	0	Yeast
00a805f4-d3f2-4cc9-aa37-cc0eb013eb31	YBR196C	0	Yeast
00a8621a-df88-4fc4-9a14-586925831d16	YPR149W	66.18	Yeast
00a8a80b-ce8d-4ae9-bb3b-501f8cd2d80c	YGL030W	61.69	Yeast
00a8b1a6-6bc2-48d4-95c9-4518660797b6	YJR077C	37.22	Yeast
00a98351-1f6a-4047-aa26-b0b1b495db98	YML073C	10.58	Yeast
00a9b975-a235-46c4-a4d4-e37bcf678cde	YOR154W	51.13	Yeast
00a9fa29-efa4-48a8-b214-c4f014c19f1d	YDL130W	71.92	Yeast
00a9fdc3-9894-4356-87b6-fd23bcee4658	YPR080W	5.7	Yeast
00aa33d2-492b-45fe-90c0-69d1c3b566f3	YFR032C-A	7.79	Yeast
00aa7527-87d6-4792-9f0a-02e50862e463	YPR080W	10.75	Yeast
00ab134d-66df-4963-a9ee-eb177960683b	YMR212C	15.07	Yeast
00ab257a-ca1f-45bb-ab02-a938f9e43fb2	YER186C	47.34	Yeast
00ab31b4-2792-4515-ab8e-832e5f98d5ee	YHR193C	41.86	Yeast
00ab433f-fd84-4614-8808-7b485401452d	YNL288W	51.92	Yeast
00ab8ea3-c167-46c2-af4a-e002cbdfa1bb	YCR037C	48.5	Yeast
00aba9ca-b73c-4543-885d-ae9dec5bd9a0	YGL031C	17.52	Yeast
00ac0d6f-4df8-4886-a92e-bc4e8f699d1e	YGL115W	0	Yeast
00ac472b-ad11-4085-9bea-2700f5ce3e98	YJR058C	16.62	Yeast
00ad409b-0454-47cf-9186-daba6a9b2e92	YBR126C	49	Yeast
00ad4549-3f52-47ee-9ace-fc558186c911	YDR224C	25.43	Yeast
00ad96e0-6600-4c39-ac07-b43fbf41a8cf	YGL030W	47.68	Yeast
00ae086a-0207-4b0c-ae99-6d3db0151cd1	YER177W	24.38	Yeast
00aea591-ed81-45ec-b8d9-2b622e7fce1a	YGR192C	35.32	Yeast
00af2af5-715e-4099-86f3-e3aea54b7357	YDR044W	48.47	Yeast
00af404d-ef4e-47e6-b46e-247c2610f8e4	YOL040C	36.84	Yeast
00af50a5-8a8c-45a9-ac4e-5c5d8202d211	YKL180W	8.98	Yeast
00af5f4d-b6da-46af-a7c1-ff696550a8f7	YKR057W	12.45	Yeast
00b0167e-19cc-49a7-9d41-08ce080995b2	YJR145C	45.29	Yeast
00b057ee-aa4a-4971-87e5-82ae8799be4a	YGR173W	49.73	Yeast
00b05b3c-24ea-41ed-942e-09c661759447	YLR075W	5.25	Yeast
00b06fc8-b9c8-4f74-ac38-640c9a11410f	YKL096W-A	24.41	Yeast
00b08455-40ea-4d72-9082-4a438cf9376f	YBR106W	65.07	Yeast
00b08ad0-1c0f-44ce-a9be-81154860cf8e	YBR118W	11.67	Yeast
00b0e38b-4da1-4c38-ab3d-c8e39df1600e	YLR340W	47.95	Yeast
00b0f574-90aa-4104-88f0-d3dc180bd251	YDR447C	16.42	Yeast
00b130c1-1ace-447c-b200-01fbbe82f2a8	YMR116C	22.21	Yeast
00b164a3-68b2-471d-9419-56b768dcfa0f	YLR044C	6.75	Yeast
00b1bd28-93e4-4b99-a78d-842875b2cb25	YLR340W	11.87	Yeast
00b2663b-f522-44f0-9229-cc24c0ffb3f6	YLR109W	22.04	Yeast
00b27a65-8071-4dba-8eb5-638156a0ffba	YMR307W	16.55	Yeast
00b28bf6-6c7b-4b76-b38f-b230c52dc028	YLR044C	9.41	Yeast
00b29085-0340-4835-a97c-71841b70daf4	YOR097C	12.96	Yeast
00b2f6f8-53b9-4bd4-a679-45f99509b86d	YDR524C-B	9.27	Yeast
00b30d0c-d909-4091-a662-ba2764163c77	YNL308C	9.61	Yeast
00b321ec-95bb-49b1-bc78-e93971acf4ab	YKL096W-A	15.88	Yeast
00b341e2-d4b8-442f-b278-63c71ec7ca2b	YGR275W	1.21	Yeast
00b37e35-edc0-4525-8f08-4add492094d6	YOR119C	0	Yeast
00b38a2b-27b7-4c68-a8a1-9bd863748bc1	YER055C	12.85	Yeast
00b3ea3c-2eb5-4196-9c00-9aa12772708d	YJR123W	68.73	Yeast
00b3f4d5-954d-40ad-ad89-d2f996826229	YNL302C	15.44	Yeast
00b3fc3d-e0be-471d-9849-5a3a4afddb0b	YLR109W	13.88	Yeast
00b44524-33f1-4c90-b4cb-b65d8c0e2408	YDR012W	57.95	Yeast
00b45b67-ddb6-4efa-bb84-bc703f183339	YDL061C	17.03	Yeast
00b48da6-73d2-4926-a697-eff26a0573cf	YGL103W	31.03	Yeast
00b49920-6a00-4a62-8a31-c3025b77a13f	YBL036C	54.17	Yeast
00b4a539-a49e-432a-8b11-f2119f799fed	YBR009C	66.16	Yeast
00b52ab2-04b1-4554-a1cb-22be6fd60fad	YHL015W	9.53	Yeast
00b574d3-0ac8-4b47-8d56-71f8a6be3bf6	YGL028C	66.42	Yeast
00b577b0-e7ae-468d-8201-ab7b0e1ce012	YNL178W	23.12	Yeast
00b5c6ac-6ffe-454c-9532-7ccfb360ef59	YKL060C	8.6	Yeast
00b5d87a-f86e-4c40-b59b-1c9f2d9ff552	YER159C	18.57	Yeast
00b5f01b-22ca-4f75-85b9-866154130e6f	YLR264W	40.19	Yeast
00b6dd62-b249-4e90-b588-de938ab3091c	YJR045C	47.94	Yeast
00b6f0af-27d8-4d7b-b7ef-9667c05261d0	YJR139C	7.77	Yeast
00b71549-4d72-4172-a367-b633ee513953	YGR192C	10.92	Yeast
00b72f96-7a9d-4de1-bafa-f10d0e64b0f1	YNL119W	0	Yeast
00b7397d-cef2-44a1-b6e5-009ce824e031	YPR043W	61.3	Yeast
00b7f57d-2f15-4349-a445-cd3a6b6069c7	YKL180W	15.97	Yeast
00b8278c-75cb-43dd-93e9-5e52fcec070d	YDL130W	15.24	Yeast
00b84850-b042-45bc-a705-364fba8b864a	YPL131W	11.82	Yeast
00b851d8-a5af-44c7-a0b5-651ab3ce5560	YFR040W	61.24	Yeast
00b863ba-c74c-4d6d-b998-2d81e4021c52	YOR165W	19.82	Yeast
00b90f89-766e-448a-9026-9e88650635c1	YHR203C	11.7	Yeast
00b957f3-babf-43c6-8a4c-9d4c5751ad8b	YLR061W	33.81	Yeast
00b99cca-4314-4922-89d0-78d2104f5090	YGL030W	52.38	Yeast
00ba3aa1-4c6e-4f7c-8af4-8c67b8f207d3	YGR159C	13.36	Yeast
00ba58ed-d9d8-4dc1-822d-5c8bed6ed7fe	YDR418W	17.97	Yeast
00bad222-e128-4c31-bece-2cbf22b16ace	YGL031C	17.07	Yeast
00bb619a-541f-4c01-af96-aa42710bbedd	YKL152C	20.18	Yeast
00bb6f7a-199d-4a6e-a146-aedc6e84ecdf	YKL201C	41.15	Yeast
00bca640-f731-42e4-aa59-f59e95b9b8ba	YMR143W	29.89	Yeast
00bcd65c-6bd1-4095-bc26-144e0b0eacd2	YGR192C	5.94	Yeast
00bcde1f-45c3-479d-9b19-4aac1360a36d	YGR008C	67.61	Yeast
00be11a8-7045-41a2-8416-b7cf116cea0c	YLR044C	14.69	Yeast
00be1d6d-80e8-4d58-b921-2491ef44640d	YDL208W	25.52	Yeast
00be6011-a0cf-44f5-a294-6617d0cdef1a	YPL245W	28.75	Yeast
00bee026-0b79-4e0f-b99a-b7bfda6de8c7	YLR044C	15.74	Yeast
00bf153d-0136-471a-bc1f-e71a699ebd82	YCR030C	16.04	Yeast
00bf90bf-8f0f-490a-9562-07a42c1cd3c2	YGL203C	6.44	Yeast
00c04a89-d822-4674-aa22-946a35f6b71f	YNL067W	0	Yeast
00c0a56c-1ea8-496a-bc73-c093278457fb	YLR333C	32.41	Yeast
00c0ab8a-e8bd-4f10-be1b-128686f1fd16	YGR192C	29.94	Yeast
00c0b7bc-2853-45ca-841b-80d909c5da04	YPR080W	36.07	Yeast
00c0d510-ff0c-48d7-a4c1-e097472b1d1d	YGR276C	11.72	Yeast
00c0e817-b783-461e-a120-2d0f633a343b	YNL287W	20.48	Yeast
00c152a6-8608-47d1-9313-d2b696fa8ea5	YAL005C	31.73	Yeast
00c1b745-f927-4e11-9da5-e32e444bd6d6	YMR122W-A	35.96	Yeast
00c27ce0-51af-40a4-bbb6-1c44ae51c288	YGR192C	35.41	Yeast
00c289de-7707-4109-a8ed-875466de2c4b	YHR021C	32.01	Yeast
00c2dcd7-f171-4d04-99fc-ff1d68b4b17a	YLR044C	16.82	Yeast
00c2efa0-73d2-4035-afa9-47fd1220eed2	YDL014W	31.21	Yeast
00c31543-6cb0-4c41-9244-f113453b3439	YBR189W	38.73	Yeast
00c35fe4-6aab-45c0-84ba-f443f8eb0132	YLR048W	13.24	Yeast
00c3a3e6-f244-486f-9bbf-062f9d7ab8dc	YPR132W	24.1	Yeast
00c3b75d-7279-4db2-85d1-8e26897ac647	YEL017C-A	31.21	Yeast
00c3bf44-e27b-482c-a2fe-54b80560d243	YGR192C	15.08	Yeast
00c3f33c-e509-4807-809e-e904efc5dd60	YDL133C-A	7.49	Yeast
00c43c12-3e8b-41fc-91ce-0fa2198196bb	YOL086C	17.99	Yeast
00c4b509-6f72-412f-9adf-e8e2572cb8e3	YPL131W	0	Yeast
00c4bb6e-98ab-4f68-a753-7492d63a6328	YNL030W	27.93	Yeast
00c5e58e-a22d-4393-b361-1e5627718413	YLR044C	18.07	Yeast
00c601f7-c6ef-498b-8476-f495fc2163ed	YEL034W	58.97	Yeast
00c658ed-187a-4ab9-a918-7ffbc8df4b10	YLR044C	9.64	Yeast
00c6ec8b-1ccf-4d70-bb9e-32ec59146946	YGR282C	36.77	Yeast
00c71a32-6486-4586-abfb-d83e62ec3cde	YER110C	24.05	Yeast
00c7531f-3980-4185-b557-a864dc08cdd6	YLR044C	0	Yeast
00c777ff-6848-40fa-864b-c03acac29a7a	YPL079W	28.54	Yeast
00c7ff2f-5494-4ce9-85ad-8476535af87d	YOR266W	12.39	Yeast
00c80f9b-e3ee-4201-8802-14d3e5557113	YKL006W	0	Yeast
00c84675-625f-4cb7-912b-fd851b11e31e	YLR044C	21.67	Yeast
00c882d6-75b1-4d98-86bd-d31a803b3e13	YOL120C	9.76	Yeast
00c8aa44-7060-4ff7-a7c2-349113d30cad	YKR038C	45.51	Yeast
00c90461-f0b6-45a7-8198-9b5f81792e7b	YMR122W-A	45.47	Yeast
00c914ce-cf2c-4ed9-a60d-487c472f6bb9	YOR096W	33.35	Yeast
00c91700-a3b6-4ce4-9c92-dc11f288d8bd	YBR191W	10.95	Yeast
00c91c16-5f9a-4ddc-9d2c-2f46afaf3cab	YCR107W	49.58	Yeast
00c91e88-c8b1-4836-965a-48a4a3421228	YGL036W	0	Yeast
00c95272-e229-415e-a652-8f442fea978e	YCR051W	18.98	Yeast
00c95f1e-467e-4603-b9f8-c7b1223e3286	YPR062W	6.73	Yeast
00c9b416-0fd5-4321-8348-c43af0476028	YPL061W	18.72	Yeast
00c9e6ee-edd1-4c78-8fbb-5a6cf4692056	YKL065C	26.14	Yeast
00ca3218-dbf9-4c51-ae0e-75599fcb00a8	YLR167W	10.37	Yeast
00ca9b33-f6a9-4bdd-b583-56b7c36e95be	YKL117W	39.17	Yeast
00cae0b1-dbbe-4f45-8c22-5f25d6f05fcd	YOR271C	26.48	Yeast
00cb107f-2430-4910-9161-54d6b03ad0c3	YFL045C	16.44	Yeast
00cb5eff-1d42-4125-8998-5fec9a7986e2	YJL130C	22.74	Yeast
00cc32c9-e57b-4afc-81bc-e22b43c5cd12	YBL092W	5.71	Yeast
00cc8b15-d68c-4c0d-b45a-33842bde3851	YER056C-A	15.42	Yeast
00cd1654-0f87-45d0-bb27-c731d2b8a7ff	YIL065C	34.27	Yeast
00cd7d41-d3d3-4304-b38f-770048e9909c	YKL096W-A	11.02	Yeast
00ce4262-957d-47cb-bfc2-196fa047089b	YOR323C	15	Yeast
00ce4f1d-18c3-40b2-b7a8-fc3c9a77df3b	YNL178W	6.99	Yeast
00ce891a-e104-4c80-9654-777a0d2e07fa	YBR143C	11.76	Yeast
00ce9997-6297-4834-963f-5fc44c1e15ed	YKL060C	16.59	Yeast
00ceedc1-a701-4e78-a9c0-0cd820cc9439	YDL061C	29.64	Yeast
00cef0c2-7d92-4fdc-ac02-03d084ca6b60	YGR192C	8.7	Yeast
00cf9ecf-1ce5-4740-91e3-8bf61c4cbeb8	YDL133C-A	41.59	Yeast
00d09b08-734f-41be-a38c-637fae7ad066	YGR192C	10.69	Yeast
00d0ca7c-3f72-4d9a-87c8-8f044ae551d8	YDR033W	20.19	Yeast
00d0cfbb-0828-4626-8c55-0b67fe37f37a	YLR061W	19.48	Yeast
00d0e062-0544-4451-a472-ba324c6306bf	YLR264W	42.84	Yeast
00d1431c-26a5-4e81-a6d5-ac6d945475f9	YLR344W	26.2	Yeast
00d15be9-b72c-4396-86fc-53d4ffcab50c	YKL152C	21.07	Yeast
00d1890a-c2c0-4309-b00d-2edd2faa34f5	YKL067W	7.42	Yeast
00d1905c-353d-4b47-a7f0-a3264573a075	YPL050C	20.92	Yeast
00d2355c-7841-4d4e-b984-6bdba6e51949	YJL004C	36.63	Yeast
00d2a220-203a-4122-bf84-52fe74a1f4d3	YDR212W	37.67	Yeast
00d2acd3-c205-4afa-ab2c-6b1bc400b018	YOR096W	26.17	Yeast
00d2f55d-5189-4eb5-a154-d7474ab4e8bf	YHL008C	5.86	Yeast
00d333a8-208d-46f9-bd28-828666522def	YER165W	19.06	Yeast
00d41d9c-ed45-48ba-9e0d-63be0c8d901f	YNL327W	8.05	Yeast
00d4f0c9-ac3f-46a8-9787-3248f0eee83c	YBR009C	14.24	Yeast
00d54de9-72ec-417c-8b7f-e93162cfcc9a	YDL053C	53.27	Yeast
00d56318-dd79-4d4a-8320-18d77a104b70	YDR510W	28.41	Yeast
00d5d3ad-c81f-4402-8790-4e7f3b5d4613	YKL127W	8.45	Yeast
00d6612d-f761-41db-9f1a-4783283d0046	YGR192C	0	Yeast
00d6e1eb-aea6-433f-8808-b64bb1cb4b26	YLR249W	22.85	Yeast
00d6e5bd-39db-4f78-ab24-acc77360b170	YPR069C	39.78	Yeast
00d6ed8d-a0fe-40e8-b268-4872a33764c1	YGR214W	14.64	Yeast
00d6f48a-3718-464f-bbdb-72a3188a4240	YBL092W	29.88	Yeast
00d70da5-c796-4842-b241-38dedb01f673	YIL050W	9.59	Yeast
00d74929-93f0-4be6-9f2d-af4a618227f5	YOR155C	45.63	Yeast
00d772f7-bb40-4913-9451-603b355c230e	YOR246C	20.41	Yeast
00d774f8-be22-4c4c-9164-13b111c3a3df	YOL040C	30.32	Yeast
00d7a5cc-aeb0-495d-868a-a8526a18d84d	YGL147C	2.99	Yeast
00d7dc9e-ef68-4d58-bb97-debd27424739	YDR002W	38.6	Yeast
00d7e798-8b8a-4074-9ab0-536185a663f3	YKL060C	23.03	Yeast
00d87888-a332-4a35-ad95-614dadb812d6	YLR359W	41.74	Yeast
00d89b46-5b7e-41c4-9752-961325a87839	YOL086C	8.87	Yeast
00d8c4d3-987a-4ea2-89de-d382093c5861	YDR050C	41.61	Yeast
00d8c9d8-9272-4a14-80e3-f37b02a583a1	YIL078W	48.99	Yeast
00d8d904-5098-4eed-8b55-4522ce5e623c	YPR080W	0	Yeast
00d9309d-4b7a-47a3-bb47-5c1989307cea	YBR118W	25.49	Yeast
00d9505b-2167-4c71-bdc2-0057f4ddc62e	YNL162W	27.8	Yeast
00d97f22-3506-42bc-a8fc-9a7809a98b03	YJL159W	29.61	Yeast
00d99f8f-8ad3-4b0b-a4c0-a2c448e9cfdd	YGL008C	27.86	Yeast
00da38eb-a215-4e78-95c8-2325108169c8	YNL067W	20	Yeast
00da3c74-db55-4241-aade-9a5258262fd7	YLR110C	41.74	Yeast
00da729b-3382-4126-b5a2-b94185838111	YHR013C	36.5	Yeast
00da952e-de93-40dc-bfe2-3698d70d5a7c	YMR297W	19.51	Yeast
00dacf1b-56b6-463b-87f8-3e4668bd460b	YNL189W	17.91	Yeast
00dad8a2-ba68-447c-a504-5814536d333e	YML028W	46.13	Yeast
00db1c56-8828-48ac-b77d-3918d4a8f10d	YHR141C	12.04	Yeast
00db8aa7-4cb7-4e67-a8cd-275e253e36d1	YDL184C	32.95	Yeast
00dbb197-6274-4760-b1e7-e73352ef3a5f	YKL060C	25.51	Yeast
00dbfc45-1d52-4f74-be28-c3d6de827862	YMR307W	7.71	Yeast
00dc5e25-6765-455c-8cc8-0ee733c9fb08	YEL001C	39.06	Yeast
00dcbc0f-9338-4152-b815-dec66a117448	YHR200W	20.07	Yeast
00dcbf7f-c7fa-49e0-8210-34d30435fa3a	YOL127W	22.19	Yeast
00dcdf29-f4a3-42a2-bbe6-aa1ff8435c21	YDL133C-A	34.5	Yeast
00dcf913-b358-489a-9979-eef96dacaf4f	YLR044C	28.41	Yeast
00de1d37-890f-477d-ba5f-56d794887250	YJR094W-A	28.83	Yeast
00de1e64-a90a-4d0f-be34-82f008e62187	YPR112C	25.28	Yeast
00df71a1-f7f7-4dd9-985a-a9e231cf0676	YOR187W	13.02	Yeast
00dfa82e-121b-4f21-af56-f37e327e26a2	YMR189W	63.24	Yeast
00dfb773-d96a-4c7e-9bad-3661071abc22	YLR075W	52.19	Yeast
00dfbd82-8ab8-40e7-8aca-fdc6bb02790b	YGL076C	15.31	Yeast
00dfe837-91b8-402f-b0f5-23f49cb93ee8	YDR064W	33.96	Yeast
00e021ba-117e-48df-b222-43428a7f56d9	YGL008C	138.79	Yeast
00e064d0-8e2e-4ba0-b19a-e30243c335b1	YPR080W	46.95	Yeast
00e0746d-22f9-4c23-9f18-297d57b096ce	YLR333C	39.49	Yeast
00e07d60-85bf-4775-b9b5-35718034fd56	YKL165C	28.8	Yeast
00e0a6bd-bf25-4a6f-8130-99bba8ec0130	YJR050W	0	Yeast
00e181ca-3ee0-4dbd-aedb-28720816264a	YNL162W	32.59	Yeast
00e1c3af-0b84-4216-9a2b-9e25bee9ccdc	YDL191W	48.31	Yeast
00e1c6a0-97a1-4f6e-92dc-69fef320d2c2	YJR135W-A	33.59	Yeast
00e226fe-5aac-43b9-9bda-15cc08714ba0	YNR009W	21.55	Yeast
00e23642-41bc-4575-882e-5f861d8377d5	YOR298C-A	0	Yeast
00e28c59-499c-4a82-a826-58af58afb9e2	YGL020C	31.48	Yeast
00e28dbe-55ff-448c-b8c4-5a2ff8b33a0b	YMR173W	25.96	Yeast
00e2df71-0e8d-4dad-82ec-9dbc215445eb	YOR293W	36.22	Yeast
00e30521-d569-4647-8d63-059f2f1cbe64	YOL086C	14.13	Yeast
00e38b94-6ce4-4feb-bfd1-ef8cdabf2772	YHR117W	49.77	Yeast
00e47d1d-79a4-4d9f-aee1-49ec2c478f72	YPR110C	64.67	Yeast
00e4b96a-7221-49d0-a6a3-ae9f2f20f5ee	YFL045C	30.43	Yeast
00e4fae3-fdfe-4b05-97e0-f6882193c47b	YML078W	13.08	Yeast
00e57093-a2d2-48c4-b8c9-1fad76bc0dc5	YLR096W	43.13	Yeast
00e586fa-9ab7-4901-b0c4-2e0eb079c14a	YGR192C	31.31	Yeast
00e58c4b-017a-4808-9584-be124960c369	YBL092W	10.01	Yeast
00e5b2df-de78-44e1-bc25-201083e2008f	YLR150W	35.74	Yeast
00e5c90a-d4be-4bea-a2a1-66ef8961470b	YJR145C	22.15	Yeast
00e629d9-2b27-4bda-9791-c814d8548f16	YDR002W	22.81	Yeast
00e64457-bc24-4ebb-a2ef-bc8db5dc717b	YGR218W	9.19	Yeast
00e69511-14a2-4a80-a057-1447db9a6bfc	YPL078C	21.61	Yeast
00e77ee3-19d6-4dc0-9122-26d120332bf9	YKR059W	70.54	Yeast
00e7829d-3127-4764-8d7b-173262fbcbb1	YBL087C	12.92	Yeast
00e79ed7-5fb5-40d4-8cc5-050671ebafbd	YHR094C	27.63	Yeast
00e7c37e-f778-434a-a332-77cd5c1371d9	YGL009C	42.52	Yeast
00e7efc8-74bc-4652-9cc7-8222b10b1937	YNL069C	10.44	Yeast
00e8118b-a8a2-4f34-b477-3339e6bf1a3a	YBR109C	50.62	Yeast
00e82eea-3901-4545-9730-d51c2bb0f782	YIL142W	0	Yeast
00e899c3-72f2-48f9-b53c-aba74dbbc9a5	YLR300W	70.25	Yeast
00e8d433-4483-428a-887a-11c046287b5f	YHR039C-A	33.6	Yeast
00e8ec05-a264-4ef1-83e3-3671ad8d3177	YIL109C	6.14	Yeast
00e96473-dfde-4f26-8b6c-7aafa5f175d1	YEL068C	20.27	Yeast
00e9dd50-33a3-4348-ab08-cdfe41bdb44f	YLR425W	20.69	Yeast
00e9ee8a-825e-4f66-8311-51e43479942c	YPL236C	26.42	Yeast
00e9ef59-b838-4dd3-b041-ab9ad6615d12	YOL086C	9.72	Yeast
00ea7b86-5f69-4713-a3de-6172903e59ee	YOL086C	29.5	Yeast
00eaf31f-1a2f-48a1-97d0-52400404cf67	YJL008C	39.4	Yeast
00eb6ae6-8546-4633-8089-10c688c0eb80	YPR080W	26.85	Yeast
00eb8579-0f00-4ac2-985f-ec2b10482a14	YJL166W	11.72	Yeast
00eb92b6-34c9-4a16-acaf-7f8695de8af4	YGR012W	0	Yeast
00ebd868-606c-433e-810b-965eb34544d7	YNL069C	34.99	Yeast
00ecea8b-fab5-473b-8ff5-57b4fdb85946	YDL061C	10.65	Yeast
00ed20f2-1565-489f-bdbb-70e22030d618	YDR050C	39.69	Yeast
00ee8365-ba10-4e69-8bc3-ee24800c7da0	YML073C	7.4	Yeast
00eeac08-2841-4ad8-b238-0893ed8f9301	YMR039C	27.94	Yeast
00eecad9-4a54-4743-bb8c-3f6896b42420	YPL143W	16.69	Yeast
00ef1bfb-713b-4f4e-828f-a64329ecbeff	YNL301C	17.98	Yeast
00ef1fcd-6bd4-4004-b249-a1a045e5fe63	YLR075W	37.93	Yeast
00ef2e0b-12d7-41ac-a19c-18d29d38556e	YHR155W	0	Yeast
00ef34f0-0708-4064-a869-a0036a0797e2	YDL103C	71.67	Yeast
00ef81c7-ac43-4842-95c7-2f18ca99c0ff	YNL069C	44.35	Yeast
00f01f69-3161-40ca-808f-0890329f2d24	YGR034W	23.52	Yeast
00f06475-2b2c-4215-8f2e-22ac442622b1	YKL060C	40.61	Yeast
00f07490-7612-4a6b-8776-c31e5920d1ad	YOR094W	22.9	Yeast
00f077bf-9cbe-4965-8b9b-e4abd70a58e6	YKL152C	11.4	Yeast
00f08af6-b834-4e8a-8438-6f54d14b496c	YPR020W	32.06	Yeast
00f0ef6e-c5f2-430b-a51e-5019f3d5fc53	YDR225W	23.07	Yeast
00f12e48-9967-40c5-9a13-2a4d282f7901	YHR081W	32.88	Yeast
00f23701-369e-4726-b4a3-810ecc1792db	YPL131W	33.93	Yeast
00f3277d-20c1-4a7c-b310-69e37077a331	YOR063W	50.22	Yeast
00f4ac3e-e337-4996-b994-7d1a119854ea	YHR174W	7.16	Yeast
00f4b67b-9bf4-4a8b-83ff-71068383a815	YKL117W	42.14	Yeast
00f52b09-b36b-4c9f-b114-a189129a47b4	YER074W-A	50.49	Yeast
00f549b5-ce11-4551-ad2f-e3fde80f0ee7	YKL096W-A	32.12	Yeast
00f5f37b-ce63-4bb2-9cfa-9b4e230a2584	YPR041W	33.18	Yeast
00f619a2-b9c1-40f9-9bb5-903506475877	YNL209W	46.64	Yeast
00f68371-05e3-491c-972e-297b45469b52	YGL123W	45.3	Yeast
00f6aba1-5c51-47c1-a3d8-b8da140b1258	YGL123W	22.47	Yeast
00f6e81f-c008-4083-aa22-57b27dfa93ab	YOL040C	46.75	Yeast
00f71129-f9c0-4bd0-91f1-1ced6a6b68a1	YNL178W	25.2	Yeast
00f7b665-d8d9-4093-adaa-0d43bbbac001	YGL189C	30.66	Yeast
00f82636-a31b-4c00-aad2-4f404561aed7	YHL033C	13.2	Yeast
00f869ba-4644-4c5a-856a-69f35785f7a3	YHR162W	48.54	Yeast
00f88344-a7fa-4617-9b53-e0684e5d68c6	YOL086C	28.27	Yeast
00fa1944-73b2-40a2-a356-0584bc8e0c27	YCR028C	41.05	Yeast
00faec75-48d9-460d-9c47-5c74b7b6540e	YDR110W	71.16	Yeast
00fc09c8-c4ab-4b34-8af3-97b6a0777885	YKR085C	14.3	Yeast
00fc2360-4e7a-400f-9dd5-6a10297d96d5	YDR155C	41.27	Yeast
00fdfee1-35d2-4328-a354-d2de33c37103	YBL072C	5.89	Yeast
00fe2cad-311b-44f0-b9fa-d2ba627448b0	YIL051C	15.56	Yeast
00fe2e14-2f24-4a79-8079-3baaf59df78c	YDR500C	21.68	Yeast
00fe6e1e-9981-4a3b-a6e4-329a5a519d84	YOL120C	0	Yeast
00ff0856-5e43-4a8c-88ba-43c63ebdd5c0	YHL015W	9.64	Yeast
00ff0a0d-d4fb-4493-abaa-4756323c1c9c	YKL180W	27.88	Yeast
00fff41b-906b-49c5-b6e4-a6059422e3cc	YDR524C-B	10.5	Yeast
01005553-0ee0-4a78-9180-0dcd0b29b7f7	YGL040C	31.23	Yeast
01005850-d8db-4c14-bdc6-7755dd21d3db	YKL060C	25.22	Yeast
0100b74b-495d-4207-9b9d-032b8f2b9cef	YDR384C	28.49	Yeast
0101a78d-6851-46c5-951f-2824a75ab62c	YPR080W	14.58	Yeast
0101ff7d-5d63-40e8-b6ce-5b4dfb4fe63b	YLR132C	75.8	Yeast
01020ee8-8198-4073-a850-9c0da1856ad7	YBR256C	47.73	Yeast
010213d4-8ada-4ac8-ab65-a483ccdb826e	YKL060C	15.78	Yeast
010267ec-f878-4ca4-a3d0-b766059f4d16	YLR044C	25.22	Yeast
0102c7a2-67cf-4d80-9373-75cdfaaf2546	YBR196C	33.79	Yeast
01030490-986f-494e-b76b-7d5acf4317da	YDR012W	18.82	Yeast
01033d69-101e-4af6-931a-13b918c1f008	YML028W	15.94	Yeast
01044b84-890d-4e83-8263-c97e1bd48e2e	YIL051C	49.08	Yeast
010463c7-8cb4-4a2b-85d8-6344fcad7347	YLR390W-A	26.52	Yeast
010489e1-eb30-4d80-a2e4-972b0b6d5afa	YOR369C	21.89	Yeast
010532fd-bd98-4956-95ef-089298af3998	YIL148W	28.12	Yeast
01054d3f-1a78-4fe0-b723-779a3fc83a42	YOL143C	45.22	Yeast
0105a93b-afe6-4b84-a059-235e217e8a3b	YML131W	26.01	Yeast
0105ceb4-af8b-4561-a77e-80998ec3b421	YOR063W	22.82	Yeast
0105fe47-6dfc-4ca3-bdee-7b1c09a1eca0	YOR210W	12.71	Yeast
010628d1-e1eb-4d6b-add7-2abb8a3272c1	YGR020C	29.38	Yeast
01066102-cbfd-48d4-845d-1b3cfc4a9351	YEL017C-A	17.76	Yeast
01068a17-0845-418f-a9b2-af96f068120b	YDR524C-B	40.81	Yeast
0106be30-79b8-4cc3-8739-6e3330531c3e	YOL129W	24.57	Yeast
010731a4-ccae-40ed-a47a-c951a32e7f23	YNL045W	64.34	Yeast
01094f68-e851-4a1f-bf9c-b88bc7dbbd7e	YDL097C	68.29	Yeast
0109729f-7827-4f01-884f-7f462abb3d0e	YKL096W-A	16.37	Yeast
0109fd1a-3c87-4176-8e6e-888533ebf863	YJL190C	11.04	Yeast
010a270c-9853-4de5-91ac-fde73e63f7a7	YDR385W	4.83	Yeast
010a4023-7113-44b1-b38b-fc2d370ee0f7	YAL038W	47.03	Yeast
010a50f5-8b5d-48d1-b2d7-c84757236093	YHR183W	0	Yeast
010b02fb-02ae-4c77-9fb5-2405402f69e8	YDR381W	30.75	Yeast
010b5ff7-ffe7-4eba-9ecd-38c4ee3840ac	YIL110W	12.89	Yeast
010becd9-2154-4d46-a573-2313a6134232	YKL152C	42.84	Yeast
010bf085-d235-419a-ad8a-3a4b255c1722	YLR249W	17.5	Yeast
010c1edf-fe01-4eb9-8248-c43945d59f0f	YDR165W	16.79	Yeast
010c3d75-2b25-49a1-a13b-73c399965e3e	YPL234C	69.09	Yeast
010c7bfc-a3fd-401f-a33b-29abf82d9650	YLR388W	0	Yeast
010d3b7f-0997-40ac-a134-fea5bd5a2d67	YDR520C	9.52	Yeast
010d52c4-d0f3-407e-89fa-c047500adbfb	YJR123W	15.82	Yeast
010df79a-0ae7-4b0a-9237-9074c7128465	YBR191W	20.74	Yeast
010f016d-5a76-4852-9ad9-30597990c706	YKL042W	23.21	Yeast
010f3a04-9482-47b8-9f81-dc3b0c31d80d	YLR185W	13.23	Yeast
010f40a4-2fec-4e59-991c-617550375e50	YKL180W	9.43	Yeast
0110281f-d106-47be-8a47-752a65cc869d	YMR143W	60.55	Yeast
011066af-15a1-4740-970d-a55793e88650	YEL040W	7.37	Yeast
01106864-4bfb-4243-bff2-3d7a7e7869e9	YJL055W	39.4	Yeast
011071d4-595d-403f-b985-44ae52e6840c	YER165W	0	Yeast
01108f43-7cc9-42f3-9161-f2958ed7b982	YDR500C	33.23	Yeast
01109c74-d48c-4958-9a28-1ca7b57503ea	YHR174W	35.99	Yeast
0110bad8-ceee-4ec1-b410-aa7e9e0224cd	YDL229W	0	Yeast
0110eb79-0fb6-4135-9fb6-14173a6f8040	YDR532C	56.39	Yeast
01114c9e-0d75-4711-a279-d142bc0d185b	YOR086C	41.98	Yeast
0111a162-75f8-4994-bd7a-af145717918b	YPL260W	16.21	Yeast
0111c6cd-c5f3-44ae-824c-8f1bb7d745e8	YLR075W	0	Yeast
01124e1b-f629-4738-9717-67aa4405c151	YGL189C	24.38	Yeast
01125c0e-6687-497b-b25a-50d5b72d47c0	YBR078W	48.64	Yeast
01128d1b-a8a6-44bd-8567-673e2d9aa9b3	YLR388W	58.86	Yeast
01131a19-4d49-4b54-aa6b-a3f53723b859	YCR031C	8.12	Yeast
01138471-dabc-4868-b685-3360e403b3ec	YPL131W	23.27	Yeast
0113d661-ca01-4d14-9317-a68c5c940d66	YGR162W	14.36	Yeast
011400ad-b5a2-4e4e-aa11-c2227ccb1754	YER030W	34.91	Yeast
01143015-54b4-4d22-b493-0c99ce7267ea	YER112W	67.83	Yeast
01146c2f-ad4d-4f33-8e19-cb443782dd9b	YCR012W	16.08	Yeast
01147c9b-1044-4c23-9331-832dcb8f523e	YDR155C	19.74	Yeast
01148495-0f21-49c8-bd91-701ebd547816	YDR418W	32.49	Yeast
0114a3bb-ce75-44cd-bc5d-3f13bbc6017d	YGR060W	18.85	Yeast
0114c330-f3d9-4333-ba5f-e94aeb7ac7b9	YNL175C	66.88	Yeast
0114ed28-9b8d-4628-b274-825f78875613	YGR192C	32.95	Yeast
011527b4-c669-4f8c-91a2-bf69035cb1b3	YDL130W	15.59	Yeast
011566b6-d6da-482b-bf2d-cabf6ea2070c	YOR198C	11.51	Yeast
0115bf74-9f90-4920-aee9-c15df6eed248	YDR382W	11.06	Yeast
01161a4d-cd37-4911-8724-56f9dfd9b015	YPL079W	16.27	Yeast
01165da9-9f0c-49f8-acaa-84794a1bd3ef	YDR037W	9.1	Yeast
0117151f-273b-4098-bb58-041e6d04a7e8	YIL018W	45.59	Yeast
01173856-f65e-4278-8955-78c19a42fc64	YGR192C	12.16	Yeast
011738d9-6a17-4d3f-8f14-7df513afb8d0	YCR009C	47.21	Yeast
01176e00-9fe6-4f89-ab62-1c8794ffcae5	YJR009C	16	Yeast
0117bbdf-a319-4dd3-8d69-99bdc438f1c2	YAL003W	39.9	Yeast
0117bf2e-8415-4d0b-aa16-5f810c1a81b5	YLR167W	27.65	Yeast
011824d4-9b9a-4477-8e54-f7ee1cc29652	YER072W	26.15	Yeast
01185472-67b6-4936-b049-36684d40cc99	YMR272C	55.8	Yeast
01188121-739f-4c3c-a0af-3a33676a93cd	YJR145C	39.43	Yeast
01195a2c-f9c0-49f9-a874-e6f01d76b8cc	YGL030W	76.23	Yeast
01197b47-b208-4988-8224-14fbecb25b17	YGR214W	32.71	Yeast
011a2940-c4e2-42a3-9292-5ed607a1dc9a	YJL039C	30.45	Yeast
011a792c-6f19-49f0-be72-d185971b9258	YMR258C	49.89	Yeast
011b36be-0f9a-497e-9b55-49fd3678ec3c	YNL069C	23.87	Yeast
011c6c5c-1dd1-4b54-8449-f7ca63788971	YJR060W	10.95	Yeast
011ca925-c514-4109-a036-1a76a973a58f	YBL038W	38.04	Yeast
011d7163-4045-4037-bcfa-97833e721ccc	YOL086C	52.53	Yeast
011df87a-3366-4fd0-bdb9-b234b02effbe	YDL031W	8.82	Yeast
011dfbd7-e56a-4e8a-8497-9259d6ac21d0	YLR083C	40.92	Yeast
011e08f9-c607-4e62-bede-c83b1c8fe121	YBR191W	31.36	Yeast
011ef54b-4d32-4faf-b7a6-203b36156d0b	YDL136W	54.2	Yeast
011f0909-4a7c-4919-90fc-abf04977cab0	YKL060C	18.63	Yeast
011f1b4d-888d-49db-bd61-d09981b95b66	YPR080W	0	Yeast
011fa04f-875a-4c73-ba3d-caa6ac7667e9	YOR137C	28.64	Yeast
01203353-67a2-4149-bf0c-6ed3373406ac	YMR067C	21.37	Yeast
01204bc5-02bf-4b38-a1b4-97d4549c4f30	YNL178W	0	Yeast
0120770f-838f-4bf2-ac67-c909617bcf3c	YLR293C	37.82	Yeast
0120a462-75e5-4309-974a-a8496bf48b0b	YIL051C	33.87	Yeast
0120e864-efa3-40c8-afdb-57fa032424cf	YLR044C	0	Yeast
0120f632-48a5-4c88-95fd-e922ebebd763	YML024W	13.68	Yeast
012365f4-d4b4-46d2-8049-17b44e11d03d	YOR350C	47.33	Yeast
0123ce61-8bc3-4a29-a138-b4e739934cf7	YAL005C	9.68	Yeast
0123dbaa-a79c-4f6f-ae38-8bd813f286ab	YOL040C	45.9	Yeast
01243ed9-f41f-4e3d-958e-5057e67c2a34	YML024W	33.6	Yeast
012505dd-0f8a-4429-a7b8-3b921244e412	YPR080W	23.27	Yeast
01250628-0de7-46da-964b-4f98416e76e2	YBL091C	22.26	Yeast
01258e11-1ef1-4432-a3af-93be69f858d2	YDR382W	13.21	Yeast
0125faa5-161f-46d3-afdf-fa2b974f5f52	YBR154C	0	Yeast
01269db2-8ef5-401b-9350-74e6a3a44ad7	YMR246W	59.74	Yeast
0126bef0-5c09-4a73-9528-01af90749343	YDR064W	11.32	Yeast
0127bb0b-d650-4b18-ba0f-898440c5f21b	YGL220W	28.26	Yeast
0127fa4f-77cb-4b0c-aed3-8a3a8d39f6df	YOR335C	21.58	Yeast
01287ff9-4636-465c-8682-4d9a979aee38	YDR524C-B	20.25	Yeast
0128e71c-cd9b-4f6a-adc4-cf24e4b1a220	YGR192C	6.99	Yeast
01291b31-4b32-45b5-88d1-d652c455a580	YLR449W	20.95	Yeast
0129543d-e0d4-4f25-90e0-539aaa7d46cd	YJL143W	52.18	Yeast
01299d28-7c92-4de4-9f38-5d2b2e5f00e2	YDL136W	25.07	Yeast
0129b53a-7e73-43d7-8033-6531f3f61d15	YMR221C	26.71	Yeast
0129da68-9726-417e-8719-5379e5bdb27c	YGR192C	20.91	Yeast
012a0e0f-9ae7-4005-a105-9c3cfe358e08	YLR441C	40.15	Yeast
012a738e-39d1-4b5a-8a2e-c212e3db9aa8	YDL046W	53.38	Yeast
012aace0-eefa-42ac-92b1-8eeee0831d17	YJR094W-A	61.26	Yeast
012b1646-35f8-4487-8792-0f185eb1d178	YOL039W	20.78	Yeast
012b413b-60bb-4bc1-8237-765c7d78a876	YJL190C	30.93	Yeast
012b742f-646b-4f44-85d7-ac432513182e	YJR135W-A	7.3	Yeast
012be98e-b11e-4977-817b-02a602bca603	YDR050C	11.95	Yeast
012c3740-801a-4c43-9b12-168db1b0e25d	YDR064W	52.42	Yeast
012c4ae3-a01f-4174-8972-367942c0351e	YPR080W	26.39	Yeast
012c7443-95a5-42c5-80da-362e334d49f9	YDL229W	5.47	Yeast
012cbc81-cb4e-43fc-b605-5b9b58a232c7	YOL086C	34.05	Yeast
012cd85f-3533-4a9f-98e0-7e1e5c1883c8	YGR285C	31.65	Yeast
012d512e-cdd9-486b-96f8-f9e36cb1f637	YFR032C-A	5.22	Yeast
012db69a-f183-4425-8e22-96792c1f4ea8	YKL081W	14.62	Yeast
012f52b5-b923-45f7-9f76-715f33d144a8	YEL038W	24.41	Yeast
012fe407-a0cb-4010-8f6d-61dcb0c56984	YAL005C	80.15	Yeast
012fe789-33ae-4f18-8b2d-1bdd90afe4bf	YLR110C	25.79	Yeast
01302215-0247-487e-a043-33df8185e0e9	YOR065W	25.57	Yeast
0130ac22-ce93-4e2f-8198-2fa5b723a009	YOL039W	7.97	Yeast
01321390-6953-4af0-a6d0-515d438826b8	YBR181C	67.71	Yeast
0132c3fa-7544-4ab1-b64f-322e58208cdc	YHR131C	5.37	Yeast
0132c9e9-6749-4e3c-b00c-53989fa2cb79	YKL152C	11.42	Yeast
01330cb2-e0b3-4832-b7ef-26a11e40c336	YOL139C	89.76	Yeast
01332105-06c0-4277-8c42-9cdb6bdbc0fb	YKL065C	19.75	Yeast
0133250c-9c88-4d53-a832-b83712ed7cf3	YBR031W	63.09	Yeast
01339416-9ad4-4315-80c2-62f2f9412663	YNL030W	5.78	Yeast
01351dcd-e35f-4b0e-9194-fd5c443f615a	YBL027W	19.81	Yeast
0135482a-456b-48f8-b7dd-06db778f62b0	YLR061W	14.63	Yeast
01356c83-6f6a-4aa5-af1b-e5c5a62a7007	YML007W	0	Yeast
01361c2f-d1e5-47b6-8556-bada88665052	YGR192C	20.18	Yeast
01363d1d-90b6-414c-97fc-046e798f15ae	YDL229W	14.79	Yeast
013664e4-f978-4714-beef-a3d0d2ade664	YOR078W	37.31	Yeast
0136a349-99dd-47b3-a09a-f2e317bf3412	YBR084C-A	16.63	Yeast
0136d694-9dd8-4db7-af17-64edf30ee2a7	YBR078W	6.37	Yeast
0136f8a4-8451-466c-bfc2-22c8873d7e41	YJL054W	31.46	Yeast
0137d42c-e505-401c-a808-3068f407b633	YLR438C-A	15.06	Yeast
0137ef02-6cbc-4c71-bcd2-f06f88154020	YHR143W-A	15.9	Yeast
0138b72e-2e9a-43ea-aa90-f110ebb72d6a	YDL082W	42.67	Yeast
01399f0b-421b-41dc-bc39-c0acf928b9f7	YCL035C	24.66	Yeast
0139ee94-9b6c-4105-9725-4f9d5a67f482	YBR189W	25.53	Yeast
013a099a-a193-42d6-9802-da496e327805	YLR167W	30.37	Yeast
013a17d3-85e2-46b7-8c1e-0087f7efe3fa	YGR103W	17.29	Yeast
013a74cd-cdd4-4bd6-bd40-94e065e5e640	YBR127C	27.72	Yeast
013b47e4-b933-4e37-85e8-65e2245c6bed	YCR012W	0	Yeast
013c09d8-b29e-44cc-a800-5e6991018375	YNL056W	25.93	Yeast
013c99b2-f693-4ddb-9ce8-2c362665d992	YHL015W	36.18	Yeast
013d5fff-47db-4aff-8bc6-6181ed1ef988	YPR148C	18.09	Yeast
013da832-6e11-4ea2-b25a-a4de4de81917	YOR330C	14.32	Yeast
013e2695-bd2f-4cbd-947f-40ee56f95914	YPR035W	34.65	Yeast
013e2b7f-45c2-4ac7-b559-c503cc94a35a	YBR118W	14	Yeast
013f459c-8e01-4d21-bf24-bfa2d1be0b3e	YMR143W	50.73	Yeast
013f7b90-efc5-4b0e-945c-afa3c4af40c2	YAL038W	41.39	Yeast
013fe861-f780-41f5-9cf2-d4b45c5eb6b6	YNL104C	20.16	Yeast
013ff16e-0a14-4504-b367-b0f8338cd465	YDR524C-B	0	Yeast
013ff602-7d31-4dba-8ef0-64dc79da21b0	YGR229C	50.27	Yeast
013fff35-0e7a-4558-b927-115b4a221f8c	YGR034W	17.96	Yeast
014011ea-715c-4969-ab02-b1f8da616f94	YGL030W	36.3	Yeast
014025a6-cb84-4d05-8801-d0c19041eb0f	YPL010W	17.46	Yeast
0140d7e4-2ab2-401a-a489-c2c6e54f6acd	YJR105W	11.75	Yeast
014107a8-8ec0-4111-953d-69f6f02b6df0	YHR049W	17.43	Yeast
01412173-28c4-4bc0-879f-8b9d2d324574	YGR192C	56.88	Yeast
01420877-8e2a-4e78-a9f4-b56b4f1a64e6	YOR096W	21.37	Yeast
014247ae-7c19-452d-afb9-1d0b4a47c9c5	YBR191W	0	Yeast
014277c4-d23b-4382-a81c-f4e629937905	YBL030C	39.32	Yeast
01429f18-7827-4bde-ba4c-511c061fb8bd	YLR448W	25.37	Yeast
0142d593-2317-499c-b731-9ceac6a4f90f	YOR369C	17.21	Yeast
0143cbc5-2922-4bb2-a1ee-a852469ac9eb	YHR174W	69.51	Yeast
0143eeb4-cc77-4832-af43-827af5f290e8	YDL083C	42.54	Yeast
01441400-9ee5-4583-a82d-f1b322a2ff65	YJR123W	34.4	Yeast
01441763-909e-4d40-9a8e-05bdb2c9b654	YKL006W	40.63	Yeast
0144a5b2-7d9b-44c3-bc3a-ae987c83280b	YPL095C	17.11	Yeast
0145137b-6fb4-4784-a2cb-1d9e1c32b858	YAL003W	8.31	Yeast
014596b7-f690-4efc-a7c7-307f43874fcf	YPR080W	8.62	Yeast
01459ecc-4c1a-49da-8439-ec599387dad4	YGR167W	15.35	Yeast
01463353-fdf0-4976-9a92-608ecdf08ab6	YEL027W	29.75	Yeast
01463dae-f325-4c6d-8f9a-b596e5514e7c	YGL245W	55.45	Yeast
0146734d-0dd7-4c3e-8f77-5f60713eed2f	YML028W	52.18	Yeast
01469b8b-b487-4b26-900e-9bd8350c1d96	YJL177W	18.13	Yeast
0147a43a-195d-40fd-ba66-e26f51b5064b	YBR048W	11.67	Yeast
0147b6e2-3c68-4142-9c4a-9ec88aead439	YJL034W	64.46	Yeast
0147ebde-3f76-4868-a4fe-9eeb93ed23d1	YLR249W	34.88	Yeast
01489b7c-bfdc-4f90-932e-d13d9b7aff73	YDR050C	13.95	Yeast
0148f53f-6cf2-45a7-970b-35c188da0c69	YHR155W	21.23	Yeast
01492a20-c15b-47a7-9d5f-96908ae9e887	YEL034W	18.24	Yeast
0149ba31-db99-4d28-8c12-6dbcf9fdbc55	YDR418W	15.17	Yeast
014a27dc-d616-4315-bf5e-55ccdf851bbe	YHL015W	22.66	Yeast
014aa89d-253b-4b23-a0f7-ae9f37b20ac5	YKR065C	22.67	Yeast
014aea43-bd7a-4e69-97cf-fe1de180ace8	YMR143W	37.83	Yeast
014afc8c-e47c-4ebb-897c-777748fe21f6	YHR174W	15.73	Yeast
014b0bdb-8ae5-4e6b-8553-d97cd94c8a86	YML024W	24.19	Yeast
014b15c7-5886-4c78-b111-3897809ea412	YGL135W	48.02	Yeast
014b3587-da65-41cc-97ae-5170ff45b732	YEL051W	15.81	Yeast
014b9774-8cf3-4357-a060-b7df27566a5d	YBR118W	23.16	Yeast
014bcb17-c7b8-4527-a6ff-704f49c809a3	YGR185C	15.05	Yeast
014be6fd-91c3-4905-95b5-c5eb2473215f	YKL096W	36.8	Yeast
014c0de0-c374-49b9-9724-a28fd1fe2d36	YBR078W	15.21	Yeast
014c352f-1c83-4629-b6e9-6d6dc8d74f45	YGL008C	0	Yeast
014c8270-6cab-4ba1-879b-9dd80fd3d486	YJR123W	29.65	Yeast
014ca72f-9cc8-4996-b8b9-c0360b79e3d6	YHR068W	25.59	Yeast
014d3e9e-f306-40e5-87c1-e3ac361d3337	YKL082C	49.34	Yeast
014d4ad6-90ab-42fa-b9b6-cd68145263d7	YNL010W	41.12	Yeast
014d509a-c1cd-4e4a-b498-ba09768d92a2	YGR192C	14.85	Yeast
014db634-6aec-466b-b181-fe07aab9c676	YEL009C	23.72	Yeast
014dd2aa-7f15-44d3-88ff-26bbf404a454	YJR123W	7.83	Yeast
014e682e-fdde-4b9b-bd9d-3be2320ed4b8	YHR203C	39.55	Yeast
014e7336-065c-4045-9128-c4dee3ba550c	YKL081W	14.54	Yeast
014e7c09-00c2-43cf-9c6a-bdcac9ca6e27	YLR048W	27.05	Yeast
014eccea-158a-47fc-9158-a786d1c80375	YOR355W	16.41	Yeast
01508dd8-587e-4832-ac68-711b61bee9e8	YKR057W	21.67	Yeast
0150b688-4fe4-4e5c-8bd7-4e510225567e	YOR023C	0	Yeast
0151c09e-58d6-4f6f-9bb6-a628249d606d	YLR354C	43.05	Yeast
015208ea-6eb8-49a5-9afa-7c00cb6a906e	YKL152C	63.91	Yeast
0152d98f-1941-4888-9c97-197908869b0b	YGL147C	13.45	Yeast
01531ac2-d2df-475e-8c95-a5cc048cd932	YBR158W	52.19	Yeast
0153670f-fd1d-42a3-87e8-ea1c88f3402a	YPL056C	21.61	Yeast
01537d23-f834-4230-8964-2f5ebe350e20	YBR053C	45.9	Yeast
01539b58-643f-4585-acbc-1b2c36132d24	YCR031C	23.37	Yeast
0153ece1-1970-40a6-bbd4-8f7e09caceb3	YHR174W	22.65	Yeast
01542cc4-e8c6-4283-af27-ebce3ee61434	YIL133C	17.86	Yeast
01547b31-ab8b-43ae-948b-0b5439969a45	YOR021C	74.31	Yeast
01552b88-d525-40f3-8ddd-d6983a550202	YLR020C	16.32	Yeast
01556608-7940-45e1-9e6d-c83b0bc1cc45	YML034W	0	Yeast
01558860-501d-41a4-be19-0541750c7c7c	YGL008C	5.13	Yeast
015594a5-7302-41a1-aba3-d687075317b6	YGL082W	46.18	Yeast
0155b164-f294-4a54-9e05-0e97b52e891b	YPR162C	34.82	Yeast
0155d58d-2294-4a87-bcd6-0558941fe83f	YDR385W	7.51	Yeast
0156b093-0502-41b7-bd3c-6487d1ee14a1	YEL038W	27.71	Yeast
0156d1c8-2a25-4961-910b-540783850620	YLR340W	24.75	Yeast
015733bd-2b10-4fb9-99fe-506a7a85c919	YHR174W	24.96	Yeast
01582f67-59fc-46e2-809b-22189ab2ac18	YBR221C	37.62	Yeast
015831cb-2e29-4992-a5ee-70b4d461b43f	YER117W	11.38	Yeast
0158dfe2-5c84-4fd7-b284-3cbfea3a3f37	YPL137C	27.77	Yeast
015901d5-ee78-4c45-a2f6-41cb8e791239	YOR085W	16.54	Yeast
015980c0-38d9-443e-9eeb-9d2b145cb8bf	YMR146C	31.18	Yeast
0159ebc3-27e8-41be-b602-c0eda29d492b	YNL302C	5.61	Yeast
0159eddd-dc04-4f82-9173-c8b6ba1eb80a	YIL018W	38.48	Yeast
015a68de-b93a-4f7e-801f-17508089d396	YDR155C	11.97	Yeast
015aafda-2582-4c66-8bd7-cef40e43b31e	YKL152C	60.19	Yeast
015ad2bc-58aa-46b9-81ac-6d86799ac870	YHR208W	36.86	Yeast
015ae7a3-ca2d-4595-add0-90b1af613d3e	YMR121C	8.98	Yeast
015b5c7b-6e60-4029-8f31-643f6ed93c23	YHR193C	11.56	Yeast
015b6e55-6eda-4508-a772-27ccf4b7f1bf	YPR080W	14.91	Yeast
015b828b-22ac-4ef9-b953-2e9bd30e0e1e	YMR236W	0	Yeast
015bc3ae-a0a8-4c3f-9559-98a00a23d3a2	YLR325C	13.09	Yeast
015bd871-6210-4f51-807f-17b90716e969	YNL069C	0	Yeast
015bdb54-b32d-44b2-bb33-5751716ef6b5	YOL121C	62.2	Yeast
015c00c9-4726-498f-833b-219a1fd64578	YBR079C	15.7	Yeast
015c5197-9dbe-4db9-9f80-7f461f37c79b	YDR024W	24.76	Yeast
015d0a67-096d-43a1-abad-b520b8ebacd7	YHL025W	10.74	Yeast
015d2b64-1be4-4835-8299-712d02402e9d	YGL189C	32.34	Yeast
015d487f-e21e-42d5-8207-8f4b23a11f88	YIL039W	19.93	Yeast
015dfc68-cf5d-4139-a0fa-ff08d88b289b	YJL136C	52.56	Yeast
015e281b-1948-47d7-b41d-2f3fc721be58	YCR012W	26.98	Yeast
015e44d8-5bf0-43d8-8192-cc2c4772e7bd	YML024W	22.54	Yeast
015e5a86-f7f1-4f29-9716-fab25c9a092a	YDR524C-B	43	Yeast
015ed596-e4a1-4e4c-9bc0-c69a5d53e689	YJL191W	27.67	Yeast
015ef8bf-9140-4c4c-b47e-3176a6412675	YPR102C	9.97	Yeast
015f1e27-b305-4aa8-9e44-9b66fe44f96c	YGL076C	22.98	Yeast
015fa22f-398b-4916-ac56-ec733262b34b	YBL056W	155.79	Yeast
0160223a-7b39-4bd8-8d97-ee8172a96e2d	YPR043W	43.5	Yeast
0160abf4-4de8-4d54-89c5-c105ed81842e	YJR123W	38.11	Yeast
01613348-c99b-4c56-ad5b-85b7c4db7065	YDL022W	13.72	Yeast
016169c8-19a9-4144-bce4-f0b42eab44f3	YKR057W	35.28	Yeast
01617626-8966-49dc-9610-734d1ae1dbfc	YLR044C	46.82	Yeast
01617972-e524-4529-b453-91b9299a765e	YBR085C-A	41.71	Yeast
01629ca7-5023-47d5-a825-9b80307738f9	YLR044C	7.74	Yeast
0162b6fb-4dec-4e38-9da0-33397c0737fd	YDL007W	12.9	Yeast
0162bb2c-31e0-4b9b-8511-f2d7d11ecc8d	YGR085C	47.77	Yeast
016358e2-c15f-4e1f-bc30-602a3c74f3cd	YGR254W	42.4	Yeast
01635eda-36df-4ee3-bd10-016362c948ed	YGR027C	64.86	Yeast
01637ec7-a3de-49bf-9210-e5e842855121	YDL061C	24.72	Yeast
0163c252-7b12-4124-8873-f96ff97067d9	YIL018W	20.84	Yeast
01651c61-3d5d-459b-b748-30d80bc8117b	YLR044C	35.52	Yeast
0166843f-e738-4889-9d58-a144a4c4afcb	YPL022W	73.13	Yeast
0166b116-3486-4ecf-8036-8cdc9a805188	YKL180W	17.33	Yeast
01679eec-bc54-46d0-ad8d-6081d73a1b80	YDR383C	41.84	Yeast
0167ca0e-049d-4fff-92b2-81f2a6c3959e	YOR027W	9.31	Yeast
0167ce39-c022-4b12-ad9b-d65ccb1a3dda	YKL006W	28.12	Yeast
0167edce-7495-460c-a840-b9d889f037b4	YML129C	19.52	Yeast
01682212-28f1-4fbc-9637-b05276cb21d7	YPL032C	0	Yeast
01688375-d1bf-4059-9d0b-e05f3f9234a2	YHR063C	53.72	Yeast
0168e1a5-6640-4372-8af0-4288c0fd93c1	YCR031C	63.85	Yeast
0169594b-9169-4c36-826f-bdc32cedaeb8	YPR132W	21.99	Yeast
0169f9eb-a775-408a-a727-b40a2ad626d2	YKL060C	8.44	Yeast
016a2c89-980b-47ad-baea-04bd22659c0f	YHR021C	22.6	Yeast
016a35cc-86bc-44b9-979a-e12cd696e020	YKL100C	63.01	Yeast
016a71a4-2cb8-4b86-a130-0bba42f66377	YER177W	19.79	Yeast
016b11ba-6143-48e8-8f29-b0fa37f2be79	YEL058W	33.18	Yeast
016b3e2d-ee89-4abe-a58d-99948047cdaf	YOL005C	27.37	Yeast
016b58f9-4c1f-455a-adf9-f7218b875445	YML028W	5.9	Yeast
016b851b-2d98-4976-abbd-e04d1be4723b	YGL031C	75.56	Yeast
016bb45a-1cf0-4a61-8964-84df2c391737	YJR085C	50.91	Yeast
016c16a7-271a-415b-9d69-9ccb065487ae	YMR143W	15.34	Yeast
016c7a49-30cc-4a12-ad72-4333e2967f09	YDR133C	28.92	Yeast
016cfd99-23fe-4c19-ad73-97f2d4b8ee24	YDR370C	56.48	Yeast
016d548f-ee06-4c70-ba7c-64ef804b8b48	YDR345C	7.21	Yeast
016d6eed-2c10-481d-bb48-52e49455a39a	YMR307W	13.1	Yeast
016dd379-a81e-4433-a666-2dfd42edc083	YOL077W-A	48.68	Yeast
016ddc76-c153-4c2f-9f5c-7dc49a5e0464	YBR036C	34.15	Yeast
016ddea8-8e5c-4ef3-b973-38a191408938	YLR110C	23.23	Yeast
016e59d0-baea-4494-b21c-015e4111c7aa	YPR124W	41.46	Yeast
016e6c81-a35a-4435-bbe8-020b1196d791	YAR035W	30.5	Yeast
016ecde9-d3bb-44c8-8150-b81771fbb9d7	YBR011C	15.45	Yeast
016ed650-c390-46da-92f2-7b44e2f3779e	YGL076C	27.32	Yeast
016f438b-2628-4baf-a38d-72f7e384b598	YKL172W	15.67	Yeast
016f853a-9428-4a17-a9a7-2060eb8da196	YLL021W	0	Yeast
016fa547-abef-407e-91f9-f4e7b04bf605	YDR077W	38.73	Yeast
016fac27-c82c-4e4f-a099-f6365d1efad3	YGR027C	26.53	Yeast
016fb92f-2096-4b42-999b-acd27946279d	YGR284C	40.09	Yeast
016ff990-abc2-451f-b7cc-5803c7dc19bd	YGR234W	40.49	Yeast
01701acf-244e-4537-abba-46de78d7476b	YBL058W	63.36	Yeast
0170b6bb-96fd-412b-8e14-c4916ed3bd9a	YDL083C	11.16	Yeast
0170f98a-7aae-442e-a284-08e58a466137	YHR089C	21.28	Yeast
01719217-6424-49a9-9251-2cf2898a9f44	YER055C	32.12	Yeast
01720f1f-75ca-4b7d-b367-fb802c0240e9	YNL138W	35.53	Yeast
017249fc-487e-452d-b2ce-65fd85b64a9d	YIL133C	61.45	Yeast
017286b2-ae62-4f58-b73c-72d753f50f82	YKL152C	19.15	Yeast
01730774-5abf-440b-95c7-eeec676de291	YHR104W	34.47	Yeast
017464b4-c685-453c-a975-ce99f0a4a10b	YDR064W	0	Yeast
017494a1-a280-4268-9e06-15e9331723e4	YKL096W-A	47.05	Yeast
0174be04-920d-4f57-9e8d-a34b8c38317a	YDL070W	17.93	Yeast
0175b5b8-2b91-47a6-85d4-6673f483468c	YPL090C	0	Yeast
0175cfce-158d-4732-9cca-194de5f52f55	YMR031C	25.8	Yeast
0176504f-72cb-40f6-a613-480e678af41d	YLR249W	25.44	Yeast
0177015e-94ac-41b8-804f-2a8eb08d1b75	YOR312C	18.57	Yeast
017781f4-7a97-4722-95fb-7e9778e91b67	YNL110C	15.92	Yeast
0177f455-dae5-4097-9a20-7617bf07cadf	YOL120C	15.17	Yeast
0178c89e-b7cc-40b7-8741-4592d6a3cd20	YOR259C	65.31	Yeast
017983ae-f131-4a3e-ab7a-53d5c84fa845	YKL096W-A	49.53	Yeast
017a0656-6372-4bc9-8542-9b4cf039467c	YPR080W	31.97	Yeast
017a130e-a6a9-428d-aba3-52403e2f0042	YJL136C	0	Yeast
017a38f4-2bc4-4399-9a1f-c0e4562b6336	YHR174W	37.37	Yeast
017a46f7-c18c-4835-b993-1dd5d16605f1	YGL035C	88.37	Yeast
017a4bfd-300a-4c18-8220-cbcfa7ed5261	YHL015W	38.2	Yeast
017a4c35-7f15-4fb0-a1c9-11b1b3326dbb	YDR317W	42.15	Yeast
017a7054-edcd-4882-89f3-0cdd9410558d	YLR438C-A	4.77	Yeast
017a77ca-506f-4de7-a502-daa884979e3c	YDR225W	14.51	Yeast
017a94e2-993d-4418-85c4-39d1ef7281d1	YFL039C	9.02	Yeast
017a95ba-55c7-4ce1-9d5c-2dd394c184ad	YCR031C	31.45	Yeast
017a99e8-d2fd-49b8-b31b-82476bffeb39	YLR340W	24.4	Yeast
017aa2e0-8aa6-449a-96b2-0ae7de04ddff	YGL039W	30.71	Yeast
017ae657-d1a3-49f4-8cb4-2e045371b219	YGR085C	12.58	Yeast
017b09e4-cba0-476f-b48a-ee4ce4987428	YDR385W	0	Yeast
017b8526-420f-431b-a020-ac27d3263a5b	YOL109W	0	Yeast
017c0cda-bfc0-4984-bf66-5143400cc1e2	YGR124W	34.82	Yeast
017c51ed-5641-423c-b446-b313d17faddd	YBR078W	15.14	Yeast
017c7b01-5c6a-47cd-8018-1656937f7011	YDL130W	26.48	Yeast
017d16d5-3709-4bd9-8938-7d0c8683e79a	YMR143W	15.56	Yeast
017d3ea9-10aa-4822-a494-16eeb9d6e63d	YLR075W	11.64	Yeast
017d596f-a1be-45f8-a59d-56f5cb90c99f	YMR116C	30.21	Yeast
017d65a3-71eb-4662-829a-924a215d68e1	YPR148C	56.64	Yeast
017db184-a2dd-4ed9-bb49-fff79234d01b	YLR413W	11.26	Yeast
017df9c6-ae73-421f-a61e-dae2f5f97777	YML024W	28.71	Yeast
017e9aaa-8996-4a03-8433-1de4dc7f06b4	YOL011W	14.85	Yeast
017f03dd-5f0c-4fa8-ab20-22101138e93e	YGR192C	28.2	Yeast
017f0742-b266-48ae-a50d-b237b7b55e40	YMR071C	5.73	Yeast
017f1589-8b52-4494-b93d-7d49626cfbd1	YLR061W	8.32	Yeast
017f24ef-2bcd-42b1-8380-fe0a1daf051b	YOL064C	15.11	Yeast
017fd42d-594e-4063-a292-79d5e3992f42	YER117W	15.57	Yeast
017fe2a2-7773-4d96-86e9-09429e4317a1	YOR369C	0	Yeast
01803f1e-4cd9-40d8-bb2a-69d7c4a76f8b	YKR057W	12.31	Yeast
018075da-0135-46ee-88fb-81a29d285b8f	YMR116C	22.6	Yeast
0180a054-e2b0-4edf-94da-1cad749cbdb1	YIL018W	42.65	Yeast
0180ab81-e35d-4a6f-9cad-04f116247796	YPR178W	6.53	Yeast
018154a7-3e51-4d7c-ba13-efdb7fdeff61	YKL060C	0	Yeast
0181d8dc-95eb-4a00-8b94-1508aa41ada2	YMR229C	17.9	Yeast
0181fa03-ee02-41ba-aec0-3680d4654d1b	YGR192C	22.73	Yeast
01820b57-e1d7-47bb-ac0d-1dfb30bc0a45	YOR207C	17.95	Yeast
01820d2d-0886-4139-8cd1-715b7a25f6c3	YIL053W	32.96	Yeast
0182ae04-53da-4d11-86d4-b28dbbe47436	YNL069C	0	Yeast
01832174-912c-4cf1-b78d-b3aabd4c4dd9	YKR094C	29.07	Yeast
01835d5a-f142-47c5-9103-3583b179be9a	YNL302C	5.79	Yeast
018366c3-82b4-4ab0-b57f-826b407a1762	YOL086C	0	Yeast
01837690-8aa3-481b-a3c2-303529c55dc7	YDR447C	29.66	Yeast
01837c69-1826-4d69-9aa4-6411bdd6d61c	YKL152C	35.79	Yeast
0183d1a9-b432-4546-87b9-2969da7c94c6	YDL083C	10.54	Yeast
018410eb-e2e9-4b5b-a014-ed75f32d136c	YHL011C	31.49	Yeast
01842644-5680-4612-b3df-c581eef708b5	YGL030W	33.44	Yeast
0184458b-1434-416b-bc78-8c6a29571033	YPL243W	31.01	Yeast
018496cd-20da-4516-a4b5-97dacf7551ca	YIL038C	18.22	Yeast
0184be67-5384-4bd6-9529-f9d512bb9d46	YJR123W	18.68	Yeast
01857d8a-c245-40b0-be0a-86c5ccd85744	YDL191W	38.63	Yeast
0185e6a5-2ac1-4c39-9406-c7b8bdf2ebeb	YBL027W	19.96	Yeast
01863aae-1358-487f-8f99-a92acdff40f5	YOR310C	18.54	Yeast
0186538b-bd5b-40e2-a560-f8991a345524	YEL026W	28.13	Yeast
0188413f-c1c3-4261-97b9-267d5405f00a	YGL033W	31.4	Yeast
0189b084-68e2-4699-ba69-615a27905345	YDL191W	36.49	Yeast
018a2de6-3707-406f-91eb-09f9cc657bec	YML073C	0	Yeast
018b508e-d983-4a5c-aec8-f736cdf301a9	YGL189C	0	Yeast
018b6dc0-8cc2-4d87-b8ff-86402fc2a881	YGR192C	42.75	Yeast
018bc325-2143-4aae-9436-8e016b578d26	YHR174W	8.8	Yeast
018c502b-8afb-4cf1-aa2f-3010d0336eb3	YPL131W	36.24	Yeast
018c52e7-61e8-453d-aff2-9c9cc52c0130	YLR167W	26.38	Yeast
018ca977-3c05-4d85-96ab-29f3e69120e9	YIL041W	46.72	Yeast
018d0eb8-965c-43e8-9fe3-00f2b469c081	YLR044C	20.36	Yeast
018d1815-05dc-41c0-abe5-5d69f4cb2e3f	YAL035W	0	Yeast
018dc271-c5d1-47e2-b4cb-9e3803419116	YML035C	14.89	Yeast
018dfbab-30f2-4f8e-ad28-26df67a2a9db	YMR251W-A	44.92	Yeast
018e4f2e-cf31-42d7-a9ff-a6d320ae21fd	YLR406C	29.19	Yeast
018f4ba2-77e4-4467-a81e-1bc30c4fdd1a	YJR134C	40.65	Yeast
01903313-2311-417f-ae1e-c5293514822a	YOL040C	18.72	Yeast
01916e78-5e96-49b8-8a34-ab473e909f28	YDR155C	18.25	Yeast
0192963c-2cb2-4e2d-9df8-0dd1819a2360	YJR123W	0	Yeast
01935d98-8f9c-4e04-a989-43910bec5773	YNL119W	63.11	Yeast
01935e18-5acb-423e-8617-e011579b238f	YLR167W	53.83	Yeast
01936497-ebbe-4e3b-b785-c5fc3b9d3c7b	YDR224C	27.57	Yeast
0193a30f-c617-4178-929d-a0ff5a6721d1	YHR141C	17.54	Yeast
019408ed-e417-4267-b031-22f3bf6bebe9	YDL101C	47.94	Yeast
0194298d-95e9-4f78-b6e7-d846495c4a20	YKL152C	46.58	Yeast
01944a2a-29c3-4ac5-9e8c-33ecc0175ee4	YPL131W	16.12	Yeast
01945660-fcc8-4eb5-9bca-30e7c99e4a99	YAL038W	40.16	Yeast
0194d580-bda7-48fe-a9b9-b8cc761455ba	YML060W	23	Yeast
0194d860-c0d4-4bcb-92ed-acfaae253200	YGL123W	15.13	Yeast
01961df0-4b83-4af2-b8d2-2cfd0950e072	YLR044C	12.37	Yeast
0197adf3-1ff5-40d3-8706-08e6f83ae441	YDR232W	66.77	Yeast
0197e26a-ee0f-4e48-bfa7-bb94ccc3d224	YEL051W	27.23	Yeast
019849cf-3f98-41f5-a086-c82271d7c77a	YPR088C	0	Yeast
0198b94f-64fd-4889-b8ee-a7d9be203846	YDR155C	42.96	Yeast
0199210c-7435-4097-ba48-cca1784c16b4	YPR080W	10.42	Yeast
01996709-aaf1-49dd-883f-377bfdd4e8d5	YKL056C	0	Yeast
019ab898-6b77-4e96-a4ed-1b34631a9ad0	YDR429C	19.92	Yeast
019adfbc-1cf1-4e52-8294-4df670a2c593	YGL123W	22.64	Yeast
019b23fe-b124-411b-8b23-33dfd134a883	YDL083C	50.39	Yeast
019b2ee2-96fa-4950-b78d-ba09775c4c75	YGR192C	6.23	Yeast
019b7664-2a18-4302-954d-af010fc987b9	YDR299W	51.59	Yeast
019c3ce5-1737-4e38-895d-90e9b6aace9d	YIL069C	37.13	Yeast
019c9774-f840-48bc-a7f6-0fd8eafa8925	YJR070C	6.87	Yeast
019ce1d2-0574-44d3-a7f4-dc70170dd6fb	YJR133W	15.03	Yeast
019d1d16-e360-42a8-be68-d37016105ed8	YGL106W	26.38	Yeast
019d953e-4621-4bb0-8913-0aa6e77155d2	YLR110C	67.46	Yeast
019dddb0-5b7c-4f46-8260-fd29419bf4c8	YDR298C	22.1	Yeast
019e015a-04e3-49de-839a-238bb1651695	YDR450W	0	Yeast
019e0c88-1296-408c-bda8-e1afb450f552	YGR020C	42.77	Yeast
019ef706-b69d-4e4e-9ddb-c0c8b42f3203	YGL026C	63.57	Yeast
019f1e66-f75e-4a7e-ab45-4b672e1e685b	YPL232W	71.73	Yeast
019f8edc-e511-4510-a385-bee00b67d178	YGL123W	42.74	Yeast
019fb388-ba74-4beb-bcf8-118181b9cbe5	YPL131W	18.06	Yeast
01a09e12-f03f-442e-99ea-3963e09ecae1	YGL008C	23.98	Yeast
01a12079-5b2d-439b-87cb-cfc9fe4a7971	YNL096C	32.27	Yeast
01a22484-5752-42e8-bbb2-29bdfad7772a	YER019C-A	21.5	Yeast
01a264a5-32e1-4ed5-9ac6-9f799bb03fbe	YDL130W	17.08	Yeast
01a2731d-d468-4db7-bc75-5f54aaa2d20a	YGL189C	8.63	Yeast
01a2d4aa-fef8-4cd4-95cb-3485cb8ea542	YNL101W	64.14	Yeast
01a2fbef-94f7-45d8-a44a-2e9c66c32a6d	YER026C	26.06	Yeast
01a39e2e-bd12-4614-a21b-7a65995fb356	YFR032C-A	52.17	Yeast
01a40c19-433a-4ea3-8d18-0a9297c8aeaf	YDR025W	18.75	Yeast
01a42a1f-c49b-41c5-bfc3-023479d4c615	YGR080W	0	Yeast
01a45869-2927-4ecf-bf18-d6ad3a52533c	YHR174W	9.22	Yeast
01a46c0f-ab04-4997-bd8d-4cfc20af55fc	YHR021C	6.13	Yeast
01a491a4-5bed-4a2a-8e99-3203808d64cc	YLR192C	50.26	Yeast
01a4fccf-6598-408d-ad24-9cc25101203d	YKL096W-A	18.03	Yeast
01a5fd93-0409-4076-bcac-a5c4a26bd977	YDL191W	19.1	Yeast
01a67318-820b-4a76-bd02-ee3b8da951cf	YER165W	15.15	Yeast
01a6afd1-8551-4d2c-ba44-1b02ca8dddab	YCR027C	43.02	Yeast
01a6b47b-e9d9-4c71-bb8f-e29e087a38b7	YGL009C	65	Yeast
01a7ac1b-8428-4b75-8ffa-9d9e66a80b2b	YCR031C	31.8	Yeast
01a7d158-e99d-43ac-baf5-9fcc5c92872a	YNL087W	29.47	Yeast
01a87ad8-6335-4b98-9ca8-b353ab0fa6d1	YGL147C	8.22	Yeast
01a9104f-0a67-47e7-be1a-e3c1a040a832	YNL067W	67.69	Yeast
01a913fa-2f86-48a0-8305-3b0a12237481	YJR123W	31.23	Yeast
01a93ef0-85a7-4fec-aec6-3daf87e7c847	YBR118W	13.58	Yeast
01a993a7-7e84-42cd-885f-3dee512e083e	YOL008W	23.72	Yeast
01a9a13e-d93e-4fe2-bf9a-d42dade74ee1	YMR311C	25.46	Yeast
01a9adbb-0eed-48d4-aa72-bad126d0b9fd	YDR074W	3.57	Yeast
01a9e86d-92de-4c48-b8a1-3d53f2b999ca	YHR089C	4.23	Yeast
01aa0446-4887-4620-85e0-e74835a707cd	YLR150W	15.71	Yeast
01ab5631-366e-4b1c-b072-1f6e6f5796f7	YGR192C	12.32	Yeast
01abc753-7a1a-44ba-88dc-6834222dca63	YHR174W	5.26	Yeast
01ac1471-1887-4f91-8453-f23b7dba4306	YCR024C-A	28.5	Yeast
01ac39d5-ebee-41b4-b591-e7d95844df83	YGR118W	20.87	Yeast
01ac4e96-4a0e-4f99-919a-30ef50d4aafd	YDR418W	8.75	Yeast
01acb4b3-0c09-4a26-a55e-0805054f1d77	YCR031C	38.13	Yeast
01acc256-e25a-41c7-9584-0ec8f84959f5	YHR094C	48.4	Yeast
01ad0f2c-9751-4209-a4a4-a57cf5058864	YDL232W	21.45	Yeast
01ad44df-7c48-411e-8ce2-49696d804ba1	YJL145W	43.05	Yeast
01aec17d-65c1-4e1d-b686-061a06132151	YGL189C	29.87	Yeast
01aec5bc-cc90-4a25-b4cb-f12378c25835	YBL072C	48.9	Yeast
01af0ef4-c757-49f4-af70-92421cd37015	YEL017C-A	62.75	Yeast
01afb494-5b0e-4168-a095-193caabec42b	YLR166C	58.85	Yeast
01afe137-a581-4fdb-9f6b-08e1bb2f6312	YKL013C	14.66	Yeast
01afe331-ea0e-406e-813b-f357615dac7a	YGR046W	8.79	Yeast
01b01744-2d26-4844-aaaf-5c34bc35893b	YDL036C	80.04	Yeast
01b0ad0c-d1ce-43b3-83fb-943afe5770a2	YOL086C	37.05	Yeast
01b24430-180d-4457-bdd9-4989481b3928	YMR214W	20.59	Yeast
01b3420b-2245-4241-bd36-69c8f918dbd2	YBR010W	20.37	Yeast
01b34798-822f-4086-84ad-4a8e42adeee1	YER117W	15.36	Yeast
01b356ad-2782-43e0-955f-8f6e0f72e062	YGR192C	21.74	Yeast
01b35bfa-aec4-42d5-b28f-ab2024e96ca8	YDR527W	55.03	Yeast
01b38050-0cc0-4106-8ceb-4c2f4933a707	YPL079W	27.61	Yeast
01b3a5df-00eb-43c7-b640-3d4639cbee21	YGR027C	32.26	Yeast
01b3fd46-078b-41d6-80ba-807603d0311c	YHR107C	38.73	Yeast
01b40fdf-4036-4a68-b670-f5886548f38b	YJR105W	30.76	Yeast
01b4292a-529c-438b-a0b2-044ecd2e18ff	YKL054C	15.49	Yeast
01b4eebc-c323-4c71-add7-3adb2d51c920	YGR192C	11.24	Yeast
01b50e8d-f638-4bb3-a448-a64158d82ce4	YPL152W	50.84	Yeast
01b515ea-2579-4e11-b524-bec0529ed7c4	YNL209W	6.73	Yeast
01b55715-93dc-4f1e-a8ef-b59609970037	YBL003C	14.79	Yeast
01b569ec-1af2-493d-8290-266d32f17940	YNL069C	18.6	Yeast
01b5b201-6cd0-4d99-8e17-6a2fac24331d	YDR210W	22.83	Yeast
01b622c0-19f4-4bd2-bec5-6a027e8020c5	YGR192C	15.12	Yeast
01b7fc32-ccb9-4b06-8066-57d36acebdca	YDL229W	41.98	Yeast
01b82d6f-f7d2-4818-a549-fac64adf655d	YGL195W	9.14	Yeast
01b891df-2343-4f53-b2af-ff209d7d91b4	YBR011C	38.66	Yeast
01b8a22b-f5b6-46e4-bb9a-a23bb43d779e	YJR104C	42.57	Yeast
01b8ade2-1f8a-4011-9c3b-ace1414a0cd8	YNL135C	23.72	Yeast
01b9342f-6ae6-43d1-b802-6f156e5b1c5a	YKL152C	19.01	Yeast
01ba1492-93c4-410e-a12b-394c7eaf6314	YDL060W	21.58	Yeast
01ba95bd-bbae-4f32-baad-48ddbef9c11d	YLR065C	41.73	Yeast
01bacf7a-d941-4de6-b9e0-c89715830cef	YHL011C	26.61	Yeast
01bae7f2-96ad-42d5-bbbf-5c44a982e46d	YNL308C	43.99	Yeast
01baf93d-3517-439d-8d74-120bd66c5274	YGR148C	4.98	Yeast
01bbc54d-f64d-4187-aabf-741c8326daac	YIL067C	33.85	Yeast
01bc0537-d92a-4029-9b2b-d8c7d35bf467	YBL092W	8.94	Yeast
01bc36e4-55af-4a83-894f-1a67ab646b30	YKL181W	27.46	Yeast
01bc9023-831d-4432-8e0a-4204d8c4430b	YER052C	15.53	Yeast
01bc9a59-0d64-465f-9863-7738d404a708	YGR211W	35.25	Yeast
01bdf0e2-ecbb-432a-a6d0-e1ac7a083da2	YLR342W	14.97	Yeast
01be0a95-3cd0-412b-8b36-950a2e382789	YDR471W	12.22	Yeast
01bec2cd-4dc4-4eff-b765-1e0dd404c9b8	YML073C	19.38	Yeast
01bef8ae-9e9f-44a7-b732-a26f66bfd698	YER102W	37.89	Yeast
01bf4438-e0b4-41c3-9a6e-bbc25364b4f9	YOR063W	49.76	Yeast
01bfc936-e62b-4818-ac1a-adbaaa7e1d33	YLL040C	11.19	Yeast
01bff06e-b786-4f69-a04f-89362e35251d	YOL086C	23.02	Yeast
01c08283-323a-471b-b1c3-dc17f4f2ee04	YLR061W	22.91	Yeast
01c0f314-e609-43a0-b3b9-64d3b0d8b8af	YJL109C	19.43	Yeast
01c1321c-0917-44d6-a4a7-71eb7fba2070	YDL055C	6.88	Yeast
01c142b8-6e58-4a89-a222-5c76c9e96067	YBR189W	38.36	Yeast
01c19ac2-985c-478d-8bb9-d3f373e3c738	YMR116C	2.53	Yeast
01c1cfbd-5001-4750-8ade-3082c25228e6	YDR025W	16.98	Yeast
01c22b8a-3a0c-4930-9a58-8ec3225301c7	YGL012W	28.83	Yeast
01c27521-117a-46bb-a1b6-0bc75c966ef8	YMR120C	28.76	Yeast
01c2f3ac-af5f-4707-88d6-98974125ebe4	YDR064W	15.82	Yeast
01c34574-6f1f-443a-a788-4e89ebc2d901	YGR124W	18.82	Yeast
01c34b83-b4b5-4142-b89a-64242ffe62e2	YNL080C	36.73	Yeast
01c3fa92-693d-4e64-99cc-6fecfe455f06	YJL196C	74.22	Yeast
01c4a86a-4746-45f6-8a8d-15e17d444937	YHR174W	26.63	Yeast
01c506e3-ab3c-4ce8-aeb1-501adfd8c838	YPR080W	43.93	Yeast
01c55568-8698-40cb-9a2b-af19e885a1fb	YLR029C	21.62	Yeast
01c5b418-d726-40fc-a54b-48d4c4e0aa46	YHL033C	26.76	Yeast
01c5c59e-9f2c-4a64-9736-5058754b93fd	YMR143W	20.33	Yeast
01c606f7-f409-4cb1-b2f8-012054a95840	YPR080W	10.97	Yeast
01c61772-cfe8-41aa-9f0e-f74a4a8dbaf7	YOR234C	0	Yeast
01c68787-0542-4a7f-85c0-089ab041520f	YDL229W	7.72	Yeast
01c6ab54-1330-40b8-9cfa-d7fbe2768731	YJR145C	14.56	Yeast
01c6be63-70a1-48cb-939e-47086866d8c1	YDL014W	47.81	Yeast
01c725d8-ea7b-41d8-88e0-238c119506eb	YOL086C	53.85	Yeast
01c77acc-af0c-4b86-9133-dc5999ab9028	YBR191W	11.01	Yeast
01c79209-0533-4353-bf40-f0c12da64227	YKL060C	24.69	Yeast
01c7a436-a28a-42d2-aac1-2cb90fd3327b	YPL131W	30.99	Yeast
01c8a1e2-49db-4bd8-941b-3b037622dc42	YOL039W	44.52	Yeast
01c98483-86fd-404c-ac04-966bce0840b5	YLR179C	0	Yeast
01c9856b-efeb-44a4-8fb2-84ee2660e72e	YGR192C	7.9	Yeast
01c9e07c-af6d-4929-a0f0-2e4acf8670cd	YEL071W	7.86	Yeast
01ca43a3-63ec-403d-88f4-1a1c77d84d5c	YJL001W	71.8	Yeast
01ca6d80-c394-4431-aaea-14e72a69c28f	YLR448W	14.63	Yeast
01ca95d9-8947-4ea1-a5bc-44c5bfb23dc0	YNR051C	0	Yeast
01ca9da2-28a0-4f76-905c-1d205a4aed5c	YDR365C	0	Yeast
01caa98c-2285-4bfe-a988-0773db0fad0a	YJL029C	18.91	Yeast
01cacec9-46e8-4efd-ac80-01eaba0cd349	YDL095W	40.2	Yeast
01cb08f5-20c3-4d45-9596-22115ce62f29	YLL050C	14.96	Yeast
01cb5227-c288-4d3a-b219-ba09f7e6076e	YGL076C	18.21	Yeast
01cb759a-7ddf-49d7-9d78-3923f3ba0d40	YOL121C	19.87	Yeast
01cbafb7-9d5c-416f-9760-5287e9eb2a0c	YAL038W	25.89	Yeast
01cbb054-0a8e-434c-8f6f-f116ecf78a7c	YJR045C	6.28	Yeast
01cc1482-d8de-419a-9016-bc7719aec25d	YDR471W	17.77	Yeast
01cc89bd-2ea9-4c88-ac10-df3b6c585255	YHR174W	10	Yeast
01cca7eb-66db-4f4c-a812-5bf80a68fd91	YJL127C	38.45	Yeast
01cd6337-dad8-4615-af3b-2b2c3bff1249	YKL152C	14.56	Yeast
01ce2bf0-5946-4327-ae4d-5424e139cd66	YDL229W	5.81	Yeast
01ce323f-ddf3-43fd-8f3d-9d27ee033a21	YGR192C	25.55	Yeast
01ce39d3-5020-445b-a593-308124fde3f6	YDL102W	11.54	Yeast
01cf4fdf-bbc2-4031-ba7c-88fac222bceb	YNL069C	24.26	Yeast
01cf65ea-0dab-4de6-b20b-3bb8078c6150	YGR192C	27.75	Yeast
01cfabcf-eb95-4806-9722-2d4debe598e4	YIL128W	19.73	Yeast
01cfc262-a0b5-44a8-a2a2-b338e841e365	YHR007C	0	Yeast
01d04540-8a92-40ff-8f81-435262059343	YCR012W	18.75	Yeast
01d05f86-da05-4880-9736-fae5a4095ed0	YDL130W	13.28	Yeast
01d13b1b-a7b5-4994-b10c-b3689d95ff49	YMR116C	0	Yeast
01d13c64-ab16-4098-b79c-be2b10058277	YGR027C	4.27	Yeast
01d1fa75-c8ab-4a2a-900b-0b30cf20bb1b	YNL085W	4.58	Yeast
01d2f9f2-21a6-4d21-9b89-7d02ff5009c6	YLR100W	12.84	Yeast
01d30068-1c50-453b-bc36-5caaf9bd3860	YPL220W	19.88	Yeast
01d3142f-4a71-4d8e-a95d-001543248c4f	YGL245W	5.02	Yeast
01d36a68-117b-4a26-8945-b9384db86fc2	YLR354C	49.1	Yeast
01d37cd7-bad9-4ef1-9cd6-23188c115c23	YDR382W	54.92	Yeast
01d3a402-55c8-49e3-9e63-19d19ab36fbc	YML008C	40.05	Yeast
01d3f84f-cb42-4fdb-8c84-66e5ecf0b93b	YLR048W	62.21	Yeast
01d4a0f6-6cdc-4112-a109-86ab6a4a8866	YBR283C	28.03	Yeast
01d51883-0531-40f8-81b1-df34f6f9a61c	YER055C	30.78	Yeast
01d53b5e-3342-4c14-a456-ac3da946b4b5	YKL152C	56.32	Yeast
01d5b72a-9e43-4f5f-8305-26c82cd98a35	YDR382W	23.42	Yeast
01d5c59d-1da8-4c52-9f13-c778b89217f2	YKL084W	13.97	Yeast
01d686b7-e661-491d-9d1b-8a69464ac942	YJR094W-A	22.89	Yeast
01d6a67e-35cd-4f27-83d3-5465fabc55bd	YDR500C	14.04	Yeast
01d6bc7e-18db-461c-b1bc-af0a1077c578	YBL092W	23.05	Yeast
01d6dbd1-3ecc-4b96-aa95-4981bff4731b	YOR196C	45.06	Yeast
01d7cab0-f754-4a58-846f-9fa9750ee53e	YDR527W	32.62	Yeast
01d856e0-d74b-42ac-9960-5006b389613c	YNL084C	17.95	Yeast
01d8dd6a-7534-4ec2-8df0-e009668b50db	YLR330W	44.51	Yeast
01d8e38a-6d81-4779-85b0-897847dc75d3	YNL069C	0	Yeast
01d8f735-6cfc-4b13-88fe-ef3a79b0d82c	YJL008C	28.91	Yeast
01d952aa-7fa2-426c-baf8-f14508b2a0c7	YMR142C	8.84	Yeast
01d9bf8f-ed70-4538-8b48-43103744d946	YKL181W	0	Yeast
01d9c1b4-075b-4d60-83d0-fdb897d852d9	YDR050C	76.77	Yeast
01d9fbb9-a41d-4834-82ea-916a7569cb8c	YMR071C	34.65	Yeast
01da7b7f-7b58-4831-9923-0a5c7f047595	YLR044C	31.41	Yeast
01daafa2-0e17-421c-93e4-12fb294f1901	YPR080W	24.95	Yeast
01dab984-aef5-43db-a279-83ab811cfa49	YOL086C	14.15	Yeast
01dac70f-47f2-4041-90a6-083296fbf1e0	YGR147C	57.79	Yeast
01db0383-b42e-4be0-b047-45d14438e8d9	YOL086C	40.53	Yeast
01dba580-5de3-4084-bced-dd3101e52f48	YLR340W	32.94	Yeast
01dbedf1-729f-4f78-b137-9b0958dd26b1	YDL075W	23.15	Yeast
01dc5eff-0aff-4ae3-b5de-4e87b4096214	YLR189C	52.06	Yeast
01dcc123-583a-47b0-b45d-81e05dd06f9a	YPL084W	0	Yeast
01dd12e0-0a72-4849-a2a9-0dfaec550d40	YAL056W	12.54	Yeast
01dd4798-6089-4bb0-a3d1-87a57828f70e	YML028W	32.7	Yeast
01dec58c-ee33-4521-ac8e-2b4f4cb7b6c7	YOL086C	11.82	Yeast
01deccc1-ffb3-41c3-917c-67f0e2b83d21	YDR064W	6.52	Yeast
01dee262-6d7b-444a-9692-e0ab26c55d88	YNL178W	16.3	Yeast
01deeb6d-cd5e-42aa-8637-44d465ea83a5	YOL039W	26.11	Yeast
01df0ce5-a64d-46a0-9bd1-0bf949f3c544	YLR277C	11.93	Yeast
01df2e27-f894-417e-810a-9993bf30f3dd	YPL070W	29.05	Yeast
01dfb804-96fa-4878-ac78-54c35ba49968	YOL127W	0	Yeast
01dffd17-0133-4b1f-994c-ae117e225954	YOR095C	11.39	Yeast
01e04103-1245-4958-b1e1-80d5b55d500f	YBR118W	13.78	Yeast
01e0703f-6b8c-4bdc-9d76-4ffb7d5557f9	YDR050C	15.2	Yeast
01e10031-7e5c-4bbe-9b1d-1c16110eac2c	YOL109W	9.85	Yeast
01e139a2-18e5-4476-b761-4ad86e22eec7	YHR187W	50.25	Yeast
01e20ec9-d60c-408a-9944-dc86efd9bc03	YDR524C-B	31.13	Yeast
01e215dd-873b-4ace-9976-915acaf3e4a4	YGL008C	0	Yeast
01e227b6-e4b8-4096-a79d-fbcccbb35ed5	YCR031C	16.21	Yeast
01e279c1-20b7-4cad-a4f2-05981d774d8e	YNL079C	9.63	Yeast
01e3c235-f258-452d-a57c-62f79457d546	YIL148W	15.59	Yeast
01e3c586-b557-416c-904b-0d576f3a0966	YOR293W	27.56	Yeast
01e424fb-6963-46ab-a61d-99f8462640fd	YOR369C	18.14	Yeast
01e43af4-82ae-4f66-b192-974399efc3df	YPL220W	22.04	Yeast
01e489a8-2b31-47c2-931d-70bbbf36d0e4	YBR048W	65.73	Yeast
01e4c24d-9d8b-4ae9-b952-be0a2a711786	YKL002W	19.93	Yeast
01e5212c-946c-45da-87ea-3ebb03ddb3f1	YDR155C	7.55	Yeast
01e55ffd-76a4-491e-95d9-96473e9b788f	YDL147W	44.05	Yeast
01e58d98-3ff4-4938-b9ec-1843cef766d3	YPR102C	7.15	Yeast
01e59674-7df9-44b8-aeb3-1ed8c4f7e783	YDL229W	37.28	Yeast
01e6a830-a3d8-4f54-8132-c139f083d544	YPR080W	41.46	Yeast
01e70098-552a-479e-b860-cbf29d3cb057	YCR031C	18.96	Yeast
01e77b41-6b2c-4aa7-866f-87f0e67d4ffe	YPR080W	12.3	Yeast
01e7f95d-5d41-4bf6-927c-6b1ea9e3a7b7	YBR181C	17.64	Yeast
01e80f77-53b0-405f-9aea-f3829fc65f46	YDR321W	52.43	Yeast
01e89633-64f9-4178-8eab-47c2d42d8012	YER102W	51.95	Yeast
01e9868f-37d2-4c56-b1b9-fb2a9d4617a6	YLR287C-A	49.84	Yeast
01ea3da4-954b-4a2a-8058-0d9dc62cd5e6	YIL133C	32.34	Yeast
01ea81ca-c91e-461b-ab49-1320b14693af	YNL145W	14.43	Yeast
01eb4152-4e35-4c9b-8a63-1d979a047588	YGL253W	21.15	Yeast
01eb7e4b-e497-4307-8192-46e39203bad8	YNL062C	22.74	Yeast
01eb8c59-40f5-46d4-8ba8-ca1af513886e	YDL184C	28.14	Yeast
01ebbebb-1d17-438a-a1bf-65a7ef9f7447	YBR084C-A	16.12	Yeast
01ebccfa-c478-493b-833f-a61640264bd0	YMR229C	33.99	Yeast
01ebfd31-3aeb-4d2d-bd2d-9ec18ad08d2c	YGR192C	23.01	Yeast
01ecb53a-82a8-48fb-b7ec-9c897f5356d1	YIL069C	27.89	Yeast
01ed2a1c-16d2-4c4f-bc39-69df607226f9	YHR174W	32.95	Yeast
01edd1a1-feb7-463b-b678-76269a7bec90	YJR145C	23.38	Yeast
01ee9ad9-3153-48e1-ba27-1c8dbabd0630	YDL027C	55.24	Yeast
01eeaded-779f-4393-9aaf-42427f29c3d4	YLR175W	57.58	Yeast
01eee080-86b4-49bf-8611-f3c5b61761e6	YBL092W	4.91	Yeast
01eef156-1c37-4356-800f-7802436a5552	YDL075W	14.4	Yeast
01ef4a85-170d-4e55-b418-c4475ce245f9	YPR080W	69.68	Yeast
01f06731-92bb-45a3-8740-d027d67d7652	YDL014W	12.49	Yeast
01f14f6b-ce26-4818-b2a4-72a8f07e41c9	YBR084C-A	44.06	Yeast
01f16e9f-4383-4c77-a463-c78cb7cd6b7b	YDR050C	23.62	Yeast
01f17433-c4f4-4e67-bbac-73788bcd1b25	YAL038W	48.16	Yeast
01f18ec3-70eb-4ff0-8ea7-862985647c24	YLR249W	27.89	Yeast
01f22147-0fe8-466e-8c3d-39a1c860d9a7	YHR174W	6.64	Yeast
01f27e55-ddb2-469e-a554-4f87fc3afa83	YOL071W	21.45	Yeast
01f28747-f1b4-470f-b45f-edc26d6f9728	YHR005C-A	0	Yeast
01f2b047-1887-4ac8-815b-14d25077acc7	YLL008W	15.28	Yeast
01f3058c-fc38-4b0a-8c9d-b62218da0865	YKL120W	23.71	Yeast
01f33b04-439f-46ec-a48d-1a269900c9c4	YHR174W	6.75	Yeast
01f3443a-a3b0-443b-9eb8-cb63ed60d4d9	YNL145W	45.87	Yeast
01f40aac-13a3-44d2-ab41-8887d0706f0f	YBR168W	47.02	Yeast
01f532fa-56c5-419e-8353-18813d2ea27c	YGR192C	10.19	Yeast
01f5c13e-966b-4b3f-9a7b-70d81ea7aeb0	YPR169W	43.82	Yeast
01f5ce1d-5f69-48be-ab34-13546e778f16	YBR189W	54.05	Yeast
01f60891-5c28-45b9-9957-0a74dcdc1ddd	YOR312C	46.04	Yeast
01f6996b-7abe-4369-97d5-fd8cffeafa53	YGR192C	44.42	Yeast
01f70b7e-a5df-4421-9d43-75109e1f849d	YKR057W	15.96	Yeast
01f728bc-d95a-48a1-998e-a339537be359	YPL143W	0	Yeast
01f744f8-c4af-49f1-9da2-ec02fe86754f	YJL063C	10.25	Yeast
01f8054f-f5f8-46c2-9205-7e188fbd8daa	YFL034C-A	37.49	Yeast
01f84456-a4ff-401d-a99b-617222fb763e	YLR287C-A	53.8	Yeast
01f8b6f6-6c5a-4028-aede-771fd4238cc9	YGL189C	25.09	Yeast
01f8bc2e-ecb8-434f-adc9-7842827d13de	YKR056W	40.72	Yeast
01f8c270-57b3-49ef-b81a-5a9141bd52f8	YLR048W	5.51	Yeast
01f8ca75-f07c-4412-b9b4-edd48b473542	YGL076C	35.08	Yeast
01f8d046-e479-48e0-842e-2c9638f9c039	YGR027C	52.99	Yeast
01f996b6-f017-4ff7-9814-0e3611e1e60b	YPR080W	42.68	Yeast
01f99c11-c89e-47af-b38b-16c888a83e29	YMR183C	42.64	Yeast
01f9b195-dad2-4b91-9a6f-c55f06d6424a	YPR060C	50.65	Yeast
01f9c50d-ade4-49b5-9cfb-4ea4b56f15b7	YPL249C-A	29.96	Yeast
01fb0a9f-db0c-49c6-ad58-6544fec27d58	YFL001W	62.84	Yeast
01fb4de2-feeb-4260-9e54-596f9dfc1799	YPR165W	27.54	Yeast
01fb5ee0-c7aa-4515-a693-1e45930f4cce	YNL162W	28.95	Yeast
01fb7b3a-164b-485c-95ed-1f115caabcb8	YDR129C	41.6	Yeast
01fc1b2e-13b3-45bd-8dec-3692fe46654f	YLR110C	32.52	Yeast
01fc2f5e-efa9-43bc-8bcd-e2fc061dc92b	YBR261C	14.89	Yeast
01fc4607-d8ac-417a-b387-135b8db3e84a	YPL111W	17.08	Yeast
01fca041-4040-47c3-ad9c-4bf9775bf83c	YBR191W	16.27	Yeast
01fd20ef-e6dc-4a44-998f-11c9310f1f18	YLR029C	27.18	Yeast
01fd3e6c-5486-4af6-b2d1-2e85e36667eb	YGL022W	101.4	Yeast
01fd4cf2-495a-4b9f-9db2-aa1443175606	YLR264W	33.63	Yeast
01fd8411-a40d-4e9a-b816-9d3720bf3889	YOR312C	13.93	Yeast
01fe2b9e-d1af-4e16-8354-0e56a9c014ef	YDR524C-B	23.48	Yeast
01fe420e-1ea8-4829-b5e1-93d7bfb48a75	YOL086C	35.36	Yeast
01fe4bcc-c733-420b-b9be-b1f6f05e9291	YLR325C	23.98	Yeast
01fe7fac-a4b8-4d1a-b9ef-ef50a5f8274a	YMR260C	32.66	Yeast
01fef1a2-bb22-4ead-9302-edce9730e08e	YGL076C	1.47	Yeast
01ffe322-10f6-4dbe-b615-d7a10f53975e	YBR031W	26.14	Yeast
020054cf-ac29-4d41-ba41-edb574d62968	YBR088C	39.95	Yeast
020094bc-cf3c-4bf7-8420-9f3261951fec	YLR249W	10.77	Yeast
0200a1db-3e0e-4480-8039-00b54b74b925	YBR196C	20	Yeast
02010874-154b-40a0-ad5f-e0434fcfba7f	YLR167W	4.83	Yeast
02016945-a9c9-45ce-bd19-25a50c055b2d	YLR044C	0	Yeast
020198d8-f1e4-4822-a8a8-c9fe5f534a83	YBR151W	15.86	Yeast
0202382d-79b2-4757-9e47-a246f0b07e33	YLR061W	33.9	Yeast
0202f149-e838-4b80-af87-009245ff2651	YHR203C	30.75	Yeast
0202f160-edf8-4125-900e-936d2692505a	YKL060C	16.58	Yeast
0202f9cf-fa8d-4555-badf-1cea6ca30e9d	YLL045C	45.82	Yeast
0203898a-440d-4741-bfec-5068de04e781	YNL302C	33.6	Yeast
020442a0-e150-47cc-a425-8d6e71567724	YPR043W	46.83	Yeast
02045285-d68f-44a8-a1fa-dba952c3d9a9	YMR296C	22.41	Yeast
0204c5ee-e315-465f-a0a5-f455a275c6b1	YDL184C	47.71	Yeast
0204f173-daf1-4323-910b-649cdd04f1e6	YCR031C	21.28	Yeast
020547a4-7a5e-4569-925d-1a83a6510a3f	YKL006W	29.35	Yeast
02057e39-56e5-44c3-b935-ae8eaca18412	YPL249C-A	12.39	Yeast
0205f966-40bc-4935-8312-cb8132ce7b09	YGR192C	10.01	Yeast
020614ab-aca7-438a-a688-5b5db2a10b1a	YMR242C	48.9	Yeast
02064bdc-f0ec-4a1b-894d-31e71474c9d5	YPL079W	24.2	Yeast
02068853-806a-4b89-b5f9-fd95c3026bda	YGL072C	5.67	Yeast
02069041-a6ff-4ef2-bb22-44e32daafb01	YOL105C	13.28	Yeast
02069cbc-93f0-4125-9258-e6014930c509	YLR340W	11.07	Yeast
02072530-73c0-4437-b452-040f1bb9f974	YGR027C	59.06	Yeast
02074971-006f-4002-ba58-c7466baeecb4	YOR175C	54.22	Yeast
0207fd26-24e1-4eef-a208-3c738cf70d4b	YPR043W	20.51	Yeast
02082616-690c-4724-93e2-15b0d181e259	YHR143W	26.35	Yeast
0208882e-4698-404f-86f8-a095cd74e745	YLR110C	8.44	Yeast
0208c432-fd48-47f5-b196-70f5c9b09c25	YOL086C	11.32	Yeast
02090309-4364-495c-baca-20719e160c8c	YBR120C	80.95	Yeast
02090375-c60f-45c2-8093-0e90ecdc0ee2	YDR050C	49.75	Yeast
020959a1-845a-4ca3-884a-36fa95fa8589	YPL143W	32.92	Yeast
0209f001-706a-4718-bd87-a0fb913817b6	YPL131W	14.81	Yeast
0209f190-8504-4f91-aa46-bc7a3a0b764c	YOL120C	16.57	Yeast
020a2908-ae34-4f95-bc5d-6a2a79e64f3c	YGL123W	9.18	Yeast
020a4075-ff37-45b1-a66a-ed7941dad2ee	YLL008W	19.29	Yeast
020a6875-6524-4cd7-a9a2-90b493fbb03e	YDR064W	35.73	Yeast
020a8c25-9515-4e7c-ae0a-89a2309257ea	YJR123W	15.83	Yeast
020aa8c2-908c-4b53-a8c8-3eeb99e5787d	YDR385W	29.39	Yeast
020b0e26-7b98-4a22-9a80-be40cdb8c3f7	YPR074C	31.82	Yeast
020b1d8c-2376-4267-a041-4b0d17c6de4e	YLR201C	33.41	Yeast
020b7d64-cc7e-40d7-8492-eba2960f6c3b	YAL038W	86.37	Yeast
020bee7b-3e18-418d-8dda-6ce910d94079	YKL186C	22.41	Yeast
020c3fda-f1e1-482f-89c6-aeefca0fcc21	YMR304W	8.12	Yeast
020ce62f-94a9-495e-8c94-eecc1a54b5f1	YCL040W	12	Yeast
020d307d-5d0b-4de4-adcc-bae4ae32a40c	YGL123W	19.08	Yeast
020ddac6-8c89-4ba3-8c23-f7eb1cf344c8	YDR050C	24.31	Yeast
020e5b84-8e80-4932-aa5c-f57ba827744e	YIL133C	9.26	Yeast
020eb8b1-5e3d-4817-ade4-c0ed86805507	YGR192C	40.52	Yeast
020ee992-0d78-4ba7-9ada-c4e3470abe59	YHR174W	29.36	Yeast
020f3912-ce37-434d-a38a-543478b32589	YKL157W	33.42	Yeast
0210276a-3e5e-48b5-9916-0cd928a339d2	YGL008C	63.99	Yeast
02102fd7-ae1e-4159-bd17-cdb10714382c	YER056C-A	40.41	Yeast
02104a7a-53a9-4106-93c4-4eba35ab23b8	YER149C	40.4	Yeast
02114036-bc74-41c8-b14b-f9a6db26ab37	YDR385W	49.81	Yeast
02114a93-c24d-4f1c-84dd-ac307ac599a1	YOL039W	32.99	Yeast
02116b22-966a-4163-b704-f83671f202ac	YLR109W	6.27	Yeast
021193a4-5e52-4ea8-bc10-445849d3a74c	YOR063W	25.79	Yeast
0211df03-83ff-406e-994b-ea2fc7f1a941	YKL060C	58.68	Yeast
02125b84-c40f-4571-beb7-366998d5b156	YCR031C	19.91	Yeast
02125e84-0507-439e-8d31-50ad85134d76	YJL189W	36.01	Yeast
02127f71-094a-49fb-9656-1fba2f1be316	YML053C	24.73	Yeast
02129f2c-f515-438b-8983-f930a6efe373	YDR254W	0	Yeast
0212a7aa-4e9b-4f1e-a4c8-a7f666365b91	YLR340W	57.63	Yeast
0212eacb-c493-4779-bcc6-6160fe00c334	YBL035C	10.75	Yeast
02136c84-02ce-4c5e-8712-05b7c65dd0eb	YLR048W	23.94	Yeast
02139307-3360-46de-8946-d35d3cefd7f1	YFR031C-A	18.24	Yeast
0213a04e-b0f4-41c3-a170-b4d0462bd1c2	YDR418W	13.85	Yeast
0214ab65-0729-4919-b5e8-eaed1d45a18f	YJL190C	69.19	Yeast
0214b4f4-4f9c-4e79-b037-6aff65e264b8	YBL087C	61.62	Yeast
0214c646-95c7-45cc-9e45-8a8918d3eb96	YKR094C	28.3	Yeast
021526c5-e780-400a-aa68-613200b2c750	YBR031W	61.3	Yeast
02154806-022e-4c57-ac1e-c498e11fd343	YPL249C-A	31.14	Yeast
0215706c-b178-45b9-8def-3593a7ff0774	YBR039W	52.41	Yeast
0215fd33-5111-4691-b4ee-c5df3a970d9b	YNL287W	45.43	Yeast
021632a9-ae08-41dc-98c5-6b95decb017a	YEL046C	18.49	Yeast
0216a011-4739-46f1-9071-819663b1480b	YPL177C	21.61	Yeast
0216f652-ff32-4576-a39c-be70d7f6c484	YBR136W	22.08	Yeast
02173367-1731-4a59-9ac1-61eee6c30216	YML094W	9.82	Yeast
02173471-6bae-4827-a1b6-073f06c0790b	YDR226W	18.93	Yeast
02183116-9e84-4ee0-b8a1-42997994bcbc	YBL093C	13.8	Yeast
02184858-66d5-4613-8f35-77428362f20e	YBR222C	15.79	Yeast
02187621-ab27-4c6c-acb9-f38f58c68e30	YKL117W	28	Yeast
02189271-df02-40dc-9383-41e51b2301d7	YML073C	24.75	Yeast
02190d6e-bd02-41d8-b000-281d06f7bf35	YGR135W	49.3	Yeast
02196b14-739f-466c-a01f-0280f52e7b7a	YGL021W	124.23	Yeast
02198207-63b0-4fa9-a2a0-81a30a36fef0	YDR012W	20.06	Yeast
0219ffc5-a770-457d-ae6f-15ac0c013a5f	YEL040W	42.68	Yeast
021a3e73-9f5e-4972-adfd-ae3d6b8b9af6	YAL005C	53.35	Yeast
021a6073-0f50-4492-8bba-90d6d7711d4b	YLR110C	44.95	Yeast
021b4298-c20e-4632-a195-e63d82fede58	YDL130W	54.41	Yeast
021c20da-01e6-4cf8-a155-38469f86d529	YFL039C	38.74	Yeast
021c3f77-1636-410c-bda9-bdd014966c7d	YCL001W	0	Yeast
021c4e7d-1b15-452b-a306-a3f5ede412be	YIL041W	60.07	Yeast
021c632a-b2e3-4033-b6b0-3ba77e036ee8	YER178W	20.42	Yeast
021c75a7-ea0d-4a0b-aaae-4d34723a76ac	YDR037W	12.38	Yeast
021d65e5-017e-4cf9-b61b-f385730c37cb	YGR209C	25.72	Yeast
021de79e-3a23-4306-89d0-0cfb84974ed6	YER112W	35.46	Yeast
021e6d80-37ff-48e6-95c6-590a6d69f53b	YLR454W	30.7	Yeast
021e8710-07cf-4ad6-ba5a-012e23ffe090	YBR087W	56.84	Yeast
021eb7a9-51a0-44a8-946f-b56eb4f16362	YKR067W	7.34	Yeast
021edce4-b619-479b-a76e-bd80583381b0	YPL012W	18.75	Yeast
021f110d-6822-407d-a777-a1efe2d95064	YPL051W	56.38	Yeast
021f273a-9337-4d03-9df8-75e744c81e11	YKL180W	52	Yeast
021f590f-dab1-4a8e-8185-efc9e62245fa	YDL229W	15.91	Yeast
0220a80b-671f-4d39-b186-fb1bab360200	YGR214W	22.76	Yeast
0220c593-1db6-49bc-8df6-6e3e835b9f3b	YKL080W	35.56	Yeast
022122a3-0454-4799-a2e1-b2d453fe7621	YGL196W	2.11	Yeast
02218231-9c13-4720-8d54-aaafcf04223d	YMR142C	63.89	Yeast
0222706f-0dd8-4f7a-bb34-0fc671ecbc34	YHR174W	23.1	Yeast
0222e4d6-215a-4bb5-bef5-ee8acc5d520a	YNL201C	13.35	Yeast
022310c2-efa7-4e72-b5a9-9010ce020dd0	YKL096W-A	45.06	Yeast
02232ffd-ef1c-433b-ab4a-59952d1dfa80	YGR020C	22.82	Yeast
0224325d-f7e4-4f4d-b53b-9f0de77f1ce8	YDR050C	5.01	Yeast
022451a9-8ad1-4b19-afbf-b37c43d64549	YKL060C	17.06	Yeast
0224e5b1-1360-4f29-a2cd-d524a3f28896	YKL096W-A	31.4	Yeast
022556ed-714b-4e70-af95-86149f4abcef	YBR009C	31.42	Yeast
02269b83-680f-45e3-9be0-8e3d0e377b89	YOL086C	20.16	Yeast
0226d1cf-ec90-4ea3-9e15-3c83edbe7580	YGL194C	14.57	Yeast
0227c7f5-35a2-43a5-91fc-de65a7941d85	YBR118W	6.51	Yeast
0227caf5-1d5b-4a32-8672-12e6c60546f1	YER058W	11.01	Yeast
022831f8-57de-4462-aa45-46548325c34c	YHR174W	17.43	Yeast
0228623c-8e8a-47f5-9507-0c31dcd97e1e	YDR064W	7.56	Yeast
022afd2a-e4b1-42b7-9a1b-9d617e4f7dbb	YDL217C	49.39	Yeast
022affd4-24b1-4511-a8c1-5624ea75684a	YKL096W-A	20.95	Yeast
022bc2fa-c4b1-48f5-be8b-8df41747668d	YPR163C	23.58	Yeast
022c2713-5067-4e14-8d13-a06b26487475	YGR218W	61.84	Yeast
022cc65b-9b23-4215-838f-e91bc26e9134	YGL189C	12.48	Yeast
022d47c7-3fc3-4997-adab-3bf4696de63e	YER177W	44.93	Yeast
022d5e10-eca1-44b7-a69c-936018a01d0b	YPL131W	16.71	Yeast
022d5f4e-d95a-4bc4-b77e-daa60ac4b76d	YOL086C	9.66	Yeast
022dcf77-e7f2-4753-acae-932baa2cb666	YGR214W	21.36	Yeast
022e204a-1701-47e7-bac9-bc05eb5c5556	YDR245W	69.64	Yeast
022e32bc-5fc8-411e-a6df-132fa9e4dd37	YLR286C	24.94	Yeast
022e3a41-55b6-47f3-9267-33827854bbda	YLR075W	24.06	Yeast
022e801b-6fad-4488-b8f5-084f2177750f	YLR075W	42.87	Yeast
022e8acf-6f48-4876-b9c5-59201fc1084e	YML073C	33.15	Yeast
022f062d-6cfa-4394-b851-a4a08a25211a	YOL086C	5.49	Yeast
022f3b9f-a193-4ef6-b770-29201dfec750	YAL003W	22.3	Yeast
022f4478-50b0-459b-ac04-bc6c896f770d	YKL084W	25.71	Yeast
022f4bf3-b3d9-43ee-9af8-e8001b56288a	YOR296W	40.24	Yeast
02303bcc-2fef-4d5f-a109-4a7b243ad7ac	YDR055W	35.54	Yeast
023043b6-8e89-4867-a2cc-23d59bebc1ca	YDL220C	0	Yeast
0230b528-00de-4bda-b427-c203036e9ed2	YPR080W	20.25	Yeast
0230f119-c003-4982-a11f-d377f4f98b5c	YGL189C	30.82	Yeast
02312abc-cde0-4376-b0a4-7f93520b14bc	YLR075W	59.57	Yeast
023137dd-763b-4402-92fc-0b6168153e7f	YKL180W	34.93	Yeast
02314181-9373-42f6-95f0-aa7f46fd6916	YBR010W	45.47	Yeast
023179ac-95f7-4e5f-b9b1-1bc462a05fc8	YNL187W	61.56	Yeast
02317c1d-6643-4222-b8cb-c4843027c8c7	YDR050C	0	Yeast
0231a313-8167-4f3e-b1d2-2c24b7948111	YNL220W	52.94	Yeast
0232bbd6-c597-439a-b793-e440e69f4cb2	YHR174W	0	Yeast
0233802c-c221-4281-8cf2-494e098ab430	YNL209W	6.14	Yeast
0233a76e-3be2-4e20-853b-c090afcdb285	YCR012W	31.21	Yeast
0233b756-1ca2-4c23-bd46-6f7686afec33	YMR076C	18.86	Yeast
0233d2f2-f5a7-4785-83dd-b94b3704c552	YLR287C-A	36.59	Yeast
023406fe-cb67-4162-929a-07a0b4108696	YDR450W	34.59	Yeast
02340b3c-fe09-4d8d-9ef0-2f0866655b66	YML063W	19.09	Yeast
02347f9d-45e1-4ae3-88c9-fed239b0b9ef	YJR148W	36.2	Yeast
0234dfc7-d699-4219-9ad4-f9e4ee71a8ce	YNL104C	12.18	Yeast
0234e1df-664e-46d3-8c2a-1b74dd0e2815	YGL019W	39.76	Yeast
02356a89-c6b7-431e-9a16-49208f6a8c55	YBR048W	0	Yeast
0235701b-2c4f-4861-9565-09f14fa7ff15	YLR075W	53.83	Yeast
0235a719-aea3-4296-90f4-1ab77fd71a20	YNL067W	14.99	Yeast
02365951-292e-4b18-bbfb-706ddcc004bf	YBR118W	18.23	Yeast
0237754a-11f8-4ac4-b531-fa81524115b7	YOR063W	52.98	Yeast
023776e9-249d-416e-9509-65bd137a54c1	YIL018W	46.07	Yeast
0237ad64-da24-44d4-8da4-913b8d3e807d	YMR292W	7.23	Yeast
0237dc3f-b7de-4263-909e-668532518de1	YKL210W	21.76	Yeast
02380d21-8a09-4986-b003-bf4b4e70c0fb	YER117W	15.55	Yeast
0238cec4-8c87-4e01-9e91-699f5a70c0df	YGL220W	17.06	Yeast
0238e131-d590-469d-a9a5-e13dd25329eb	YLR347C	8.36	Yeast
0239682b-71bb-4458-a266-c8f5fc95fe8e	YBR084C-A	24.68	Yeast
02398431-2617-4d90-8858-cfe3c0de9c2c	YMR091C	45.1	Yeast
023b1b7e-5975-4cca-bc57-e803e620580c	YDR050C	54.06	Yeast
023b519a-8385-41a9-88a8-6dee55422ab9	YBR068C	20.96	Yeast
023b940e-035a-4069-8155-5d422b3a0e92	YBL092W	33.05	Yeast
023b9fa0-7031-4f9f-b5b3-37737faa92c2	YNL112W	62.85	Yeast
023c33a4-b328-487a-881b-7d8058d6e913	YLR075W	26.49	Yeast
023ccede-cf92-4381-a75f-cd4049135912	YMR047C	15.18	Yeast
023d0dbf-9e1e-47cd-90df-dd42b88fa7bc	YOL123W	44.65	Yeast
023da998-1a7a-44bd-b23a-430c09df9e8a	YDR481C	20.06	Yeast
023e3f48-ecdc-429d-b95c-ddb4c5bd613f	YDR479C	66.8	Yeast
023e6d0d-9ce2-45a9-ab56-23ba2ebd8d22	YOL016C	58.24	Yeast
023e776a-4d1a-4d0c-901a-7efcb2a3c9ce	YER102W	11.31	Yeast
023f3faf-1edc-44d6-878f-6db84d85beee	YDL229W	10.38	Yeast
023f55d2-9349-4a5d-962b-63cf370a4780	YDL136W	8.17	Yeast
023f8f0d-e6af-4450-8f04-fb96faa8ea03	YGR192C	51.05	Yeast
02405166-6e6f-42f6-9972-4c86f746c1ba	YOL109W	30.66	Yeast
02408436-9ade-4f54-ad94-f83dba3ac8cd	YGR192C	48.58	Yeast
0240bbe1-7853-4609-953d-4b8cdb5bcd87	YKL006W	28.34	Yeast
02413b67-8fad-4d0b-bc97-de6adb3a4c81	YLL045C	20.95	Yeast
024169e4-8a30-4031-b150-5eed48b24e0c	YLR110C	33.68	Yeast
02418009-8d6c-4f74-8ad4-04a3891ffa7d	YHR143W-A	22.6	Yeast
02418c03-604d-412a-80e5-f5deac7a943e	YKL096W-A	22.84	Yeast
0241d13c-3153-46e0-ae21-c67a5b173fa4	YER112W	47.79	Yeast
024277bc-7165-42c6-b94e-5ffe750af01d	YGR027C	29.65	Yeast
02427e19-85e6-453c-a6bd-11e76af248fc	YKL060C	40.76	Yeast
0242a4be-a514-4870-8886-631a63262501	YGR083C	25.93	Yeast
0242cca2-0120-4694-abe3-f77c3e8f3df1	YNL055C	47.76	Yeast
02436a3b-8f00-4dea-99e6-4a18a1668fcc	YBR189W	15.59	Yeast
02437e69-c974-403c-a659-f5a73cb28388	YOL030W	29.96	Yeast
0243fd13-c86d-4cc8-9ba0-01eef580c2ea	YOL127W	5.25	Yeast
02443fca-dd44-4104-8fc5-e2d24dd1b207	YIL018W	9.7	Yeast
0244730a-08a5-40e7-88da-f81159c06960	YOL127W	18.6	Yeast
02449873-24b8-4cd3-8cd7-6098be209caa	YEL054C	16.58	Yeast
0244b3d4-8e0c-4af9-8e43-eb9c64a3df59	YPR080W	39.72	Yeast
0244df47-18da-4851-97d9-bcc9c173b94f	YER177W	39.82	Yeast
0244f44b-6b35-447d-a60e-49581b95279e	YBL092W	26.93	Yeast
024560d6-7423-4a7c-8b8c-4a5176723f85	YDL192W	10.85	Yeast
0245a734-2fde-43a2-b997-054d1a25a1ec	YFL033C	26.63	Yeast
02460152-8fe1-4574-84ef-058744468317	YLR044C	0	Yeast
02460bb9-25ec-4a75-adc4-80af58e61f58	YPR163C	18.59	Yeast
0246f2d6-a6b3-4847-9b77-99fd44668ecc	YLR059C	15.98	Yeast
0246f56e-e4a3-4594-8171-f5707ba8d20e	YMR194C-B	68.9	Yeast
024704e7-7b41-4b03-9b91-09c40eb0563d	YDR172W	34.45	Yeast
02473002-dd4a-49ed-9c1e-72298d272f17	YDR064W	9.44	Yeast
02482eb1-e0ec-44d0-bbbe-c0fa35475002	YHR141C	38.09	Yeast
0248785d-afe3-47e7-9d8e-03c8ed508829	YPR163C	52.01	Yeast
024932a7-36df-49c3-9f33-9718e16b685e	YPR033C	23.11	Yeast
024934da-f2c9-480a-83b5-18ccbb9f00e8	YHR021C	28.07	Yeast
02497a1c-f2d3-498e-ba95-8d9ba930ebfa	YLR110C	13.48	Yeast
024b1413-070a-4be0-a90f-2e6406be0c41	YDR050C	17.92	Yeast
024b4122-ac2e-4cd1-8f26-3fa216dd6f51	YER177W	14.82	Yeast
024b7465-2086-479a-b347-c766ac798612	YGR148C	50.04	Yeast
024bb06c-c2a3-446c-8d61-66a50c9dc589	YOR036W	55.26	Yeast
024c3187-f78d-447c-8af4-0879bcefd7c2	YIL078W	33.55	Yeast
024c549b-0972-4dbc-941a-5c45312c0d7d	YDL184C	42.01	Yeast
024ce2f6-b119-4050-994f-423be27493b1	YDR155C	39.31	Yeast
024d25b0-0ca9-4430-b4bc-41b149092fcc	YMR263W	18.43	Yeast
024d52fb-56f4-4362-9364-778dd29ff77c	YOL086C	12.19	Yeast
024da34f-ea82-476c-94b9-8e34f75fb694	YEL011W	36.09	Yeast
024dbff9-ba23-43eb-96bc-073c7ef22b18	YHR174W	11.96	Yeast
024e1104-27f9-425c-8731-3dde95f25365	YGR192C	55.41	Yeast
024e18f6-22e1-405c-b7cf-fbdde5fbc1b3	YPR080W	15	Yeast
024e43c1-5d81-49a1-88dd-183a80c2595b	YOR317W	41.25	Yeast
024ef055-d250-4a70-b390-e38bd1a2577f	YBL087C	6.12	Yeast
024f0437-6a8f-4583-8a5b-2bcdee2ae89f	YPL181W	70.77	Yeast
024f1cd6-5b90-496f-986d-57f86e7bbb8e	YLR044C	35.21	Yeast
024f2e09-46e1-4077-918f-c7654ed46946	YIL018W	25.45	Yeast
024f5aa0-187d-4457-aed2-5a6a05e30962	YBL004W	9.67	Yeast
024f8090-0c9c-4483-9198-48aed97ace8f	YER090W	0	Yeast
024fbd57-dfbc-4080-82d3-7f581c35614c	YGL126W	36.59	Yeast
024fc7d1-eef0-4fa1-86d3-5a6959410a46	YNL301C	49.94	Yeast
02501c3b-7598-4cfc-883e-1ab7b81dc8be	YLR367W	38.18	Yeast
025049ce-5bdf-495a-bc65-ca82df7a7b1a	YER056C-A	48.03	Yeast
02504a8b-4f13-4436-9a3e-3a007be2d7eb	YML012W	51.04	Yeast
025051ca-0315-4f73-b17f-6d1c8cb28977	YGR192C	47.14	Yeast
0250e464-931b-45a4-8982-ba25d713e46b	YDL055C	31.91	Yeast
0251043e-f1f9-4e6c-a040-764b66dbd6a0	YLR443W	42.78	Yeast
0251192f-853a-418c-a4c2-b0020cebc8bb	YDL168W	23.76	Yeast
0251c578-a265-4e0e-99a2-417f6a4bbf75	YLL024C	24.4	Yeast
0251f10c-a53a-4760-beb4-f64641d02c0d	YLR029C	35.36	Yeast
02521bc3-65a0-4914-ad5c-531efce5e135	YKL060C	7.6	Yeast
0252f9c3-396f-461f-81aa-98ba7585a05d	YDR524C-B	11.98	Yeast
0253168f-6f7a-4280-894f-602a15236e90	YMR178W	2.52	Yeast
02533ba2-917a-4979-bef3-56ef720de395	YNL251C	35.65	Yeast
02536d8f-9350-4f68-93b1-c02698802b8b	YBR031W	51.78	Yeast
0254589e-1884-44ae-b584-0160e47b6c3f	YGL123W	12.28	Yeast
02547c2a-65f6-47e9-a5b6-032cd961fe7d	YDL004W	0	Yeast
0254a5bc-f6c2-49f5-b0d9-134750bb8d1b	YDR025W	21.1	Yeast
0254d083-c89f-49c4-80d9-4f9065f2abcf	YPL249C-A	31.58	Yeast
0254ebad-1e70-4c56-b089-8bc6ee13745c	YGL135W	16.09	Yeast
025591e1-fe9f-4a42-b7b5-3337f99a6eda	YFR037C	0	Yeast
0255aade-91d9-4bb1-b1f4-b3bbceaccc29	YPL090C	57.37	Yeast
025601f9-ddfe-44bb-80e2-ec27d0d6dfc1	YMR001C	11.74	Yeast
02569d80-9405-4751-ba30-1cd601ef8499	YKL060C	25.11	Yeast
0256be4b-bb27-4d0b-8715-667c0ff1f2e7	YBR084C-A	16.6	Yeast
02572f55-e77b-4d1f-89c6-a9d19573027d	YBR125C	10.06	Yeast
02576139-26f1-466c-9244-d2d20ccbaac3	YLR214W	24.6	Yeast
0257d437-e01d-41f1-b1b1-805087873516	YLR110C	31.54	Yeast
025825f1-fefc-445d-8bdc-3278b43366b3	YGR148C	23.18	Yeast
02582964-3148-4041-a946-27508fc7bda5	YPL131W	32.52	Yeast
02583e90-f8bf-485e-9b88-b2bdf5883812	YPR080W	29.42	Yeast
02583eea-798a-4d3b-bfd6-84b5dc5a00ef	YGR155W	28.49	Yeast
025859fa-0141-4fdf-93f8-03f0fb5e4844	YHR174W	22.45	Yeast
02593576-b08e-49f3-b576-380809c6e450	YDR447C	21.37	Yeast
025b574b-04eb-44e6-9eac-3780543613ca	YER012W	25.84	Yeast
025ba6d3-2093-4b60-b1e2-d3c7c482d43d	YNL031C	7.94	Yeast
025d1127-848f-4cb1-a1c4-5f076c521e18	YLR197W	13.66	Yeast
025d24aa-3322-46c5-9e66-91918755b8cf	YER124C	57.88	Yeast
025d8522-2001-421f-b78e-d6afad7560cd	YGR192C	18.3	Yeast
025dbb3b-1dcc-44b3-833a-203eb54d56a8	YBR118W	6.67	Yeast
025de970-ee17-4706-b40a-1836c206b61f	YMR143W	15.84	Yeast
025e0235-d3f5-4284-8f9b-faa3cda00667	YOR096W	27.86	Yeast
025e0d7d-e543-4211-995d-74aac59256a1	YJL158C	44.41	Yeast
025e2dd3-ecc9-4d92-a369-49c5b00ad3c2	YJL189W	27.91	Yeast
025e9d1c-1516-4b9e-a781-2c17486e3c4e	YHR128W	55.82	Yeast
025ed600-dd29-4276-a2ac-b63609f5d632	YER094C	21.28	Yeast
025f129d-831f-4cfa-80b4-3181818a4fdd	YBL009W	20.5	Yeast
025fa0d9-75c9-49fa-9d4d-b8c6ff7a6027	Q0160	0	Yeast
0260570d-5677-4661-b154-149b7b7692a8	YPL249C-A	12.41	Yeast
0260a23f-cd0a-4c94-ae90-ffd679a3e635	YOL040C	19.64	Yeast
0260b067-6240-41dc-92ee-94110bb1fbe3	YGR027C	25.18	Yeast
026119f4-685b-49db-8833-0fb6ae1bb8fd	YOL086C	26.27	Yeast
02613484-9350-42bf-ab3a-fdd02a811392	YDR202C	6.76	Yeast
02616075-bde9-4304-9dfa-78050bfffcb6	YEL027W	26.03	Yeast
02617c8a-9148-4095-9775-75b8730c2979	YHR203C	17.78	Yeast
0261d26b-f7f5-44cd-a7a1-eab0d69783ac	YGR118W	10.85	Yeast
0261d774-8a15-442d-b200-c89e83a4d561	YKL152C	0	Yeast
0261e433-4c9b-4b53-b639-fc65edee9be2	YLR287C-A	0	Yeast
026218ec-a0e2-4ee0-8c4d-ecec8b95bd43	YLR325C	39.66	Yeast
02627de3-b52f-424f-9e65-a8fa4bd2bc8d	YER056C-A	17.68	Yeast
0262acce-c020-4089-bf24-c7c234448c98	YGL076C	18.26	Yeast
0262cde7-c117-4c2d-ab62-fe6ab495bee1	YJR104C	9.9	Yeast
02630f50-9467-4f2e-972a-5bf860e893db	YGR192C	16.17	Yeast
026397fd-c6b2-4e6d-950b-081910aabe70	YFL021C-A	38.35	Yeast
02647f7f-c77a-477e-99aa-294e3a9710f4	YBR010W	11.12	Yeast
0264c021-cb80-4e1f-a535-311ce48fa74e	YHR193C	21.39	Yeast
0264c6d3-1c24-49af-8632-5f50b2b1b8c5	YPR008W	62.23	Yeast
0264dd74-0bfe-449e-b283-e5222ef4fcc3	YKL096W-A	32.87	Yeast
0264f997-494e-4889-9d24-bcb1016df700	YNL207W	10.74	Yeast
02654bd5-50ef-4fc0-a2b4-cc584c33eee7	YJL158C	31.72	Yeast
0265e118-02ba-41d6-a166-bfaa50341d50	YDL208W	45.74	Yeast
0265e8b2-3ab0-4f62-83f2-f50d5409e7da	YKL034W	23.69	Yeast
02668d9c-7417-4736-9d7b-1834f7afd765	YML126C	46.66	Yeast
0266e0e9-94d3-4425-be17-92caa2e70356	YKR094C	63.62	Yeast
0267254c-2ace-4c4b-ac34-b4283128f408	YOR050C	20.79	Yeast
0267984a-76eb-44fd-9faf-dbacab2c9cf3	YLR287C-A	63.09	Yeast
0267ce48-344d-4e8e-9acd-28fc0f12758c	YBR118W	24.62	Yeast
0267d405-937f-467f-b2aa-9a96935c6478	YOR182C	31.75	Yeast
0267ddf6-44c4-4612-aae5-0e02127635c2	YHR118C	7.12	Yeast
02680cd1-e2e7-4e0a-b319-2f97b5d2b1de	YOL086C	0	Yeast
0268af28-ebbf-471f-89fc-d7242c1403b0	YLR384C	61.43	Yeast
0268b07d-ebba-4b93-84e5-fc7fae02dd3e	YBL092W	22.28	Yeast
0268c786-e361-4f11-9625-c52ff41d3749	YML028W	17.27	Yeast
0268ebda-06a6-4e3e-96ab-7c10c9e8ee10	YKL152C	10.1	Yeast
02690431-2ca2-4d6f-b408-d092f39bd82b	YJL091C	14.13	Yeast
02694cee-1b6e-4108-9246-931f7b9be467	YLR323C	7.93	Yeast
02694dab-a908-4a47-bbce-01f094cd00c6	YGR210C	17.72	Yeast
0269ae0c-af5d-4f02-bb39-621ab19c751e	YGR027C	12.81	Yeast
0269dbf0-5a5b-4928-9e30-032f8f2a9904	YPL131W	16.92	Yeast
026a179c-88ca-43ba-9094-5d0b6ab4c831	YDR060W	16.12	Yeast
026aa7d9-d7fe-4cbd-8146-2e52101a5763	YCR031C	22.62	Yeast
026ab1e5-a6ef-4717-a680-43b63aa0eb34	YLL045C	18.7	Yeast
026afe56-eda5-44de-af8f-9ff6677c5cd0	YDR035W	15.74	Yeast
026b005b-391d-46f9-917a-a4bb3b331c21	YJL190C	33.64	Yeast
026b35f5-8c36-4d83-9da2-8f17bd812f89	YEL026W	18.88	Yeast
026b8044-1e61-48a1-a00b-53b5a7d9a640	YPL053C	13.69	Yeast
026c45bd-57c6-4141-aaea-d7dc14bec567	YCR024C-A	63.07	Yeast
026c498e-10bd-4f47-b801-8130a36c10ec	YKL060C	34.87	Yeast
026c6b96-f092-4fdd-8f70-92234c7880b3	YOL086C	31.81	Yeast
026d14b4-5f6e-42f1-a597-bbf8d75e7ae3	YOL086C	22.02	Yeast
026d60e2-9831-4a3f-9399-533508bef07f	YGR155W	11.74	Yeast
026d9c02-49c0-447a-8b8c-b45e53aff3c2	YKL060C	23.36	Yeast
026ded19-24f7-49fb-a9bc-db0b7c1ed353	YOR167C	42.08	Yeast
026ead43-5fd9-46aa-8882-3d8013739d38	YDR524C-B	32.79	Yeast
026ed150-a825-4b48-b3a7-7d061e8b495f	YKL010C	0	Yeast
026f3169-89a0-4d16-91df-e57e49c904a2	YCL064C	11.43	Yeast
026f5416-de0b-466a-8382-f56e2757968f	YGL076C	17.53	Yeast
026f9302-4e55-4c63-aa52-b9828a227ba7	YDR353W	10.21	Yeast
026f9e18-7d23-4fb7-b8d3-8b7448888862	YPL098C	18.66	Yeast
026fa150-7155-423b-9961-7caf0e925c35	YBL087C	13.03	Yeast
026fc36a-59d8-4040-a973-21c23161ba9f	YKL152C	10.26	Yeast
026fe72d-5bd0-4e26-bc86-121309d44b38	YGR192C	32.76	Yeast
02706c12-259e-45a5-ac22-848233c8f705	YKR095W	41.91	Yeast
0270d59b-d7ff-4fbc-8e80-2b495788cf31	YHR174W	22.36	Yeast
02713b40-51fc-4ed3-87f3-d8fa26f95fd6	YDL075W	88.98	Yeast
02722400-167e-46b1-a17b-639584a91932	YPR080W	49.41	Yeast
027256bf-0d5c-4750-9d2a-58d8350873df	YBR027C	4.86	Yeast
02728bad-ebc8-4fe1-a897-eda9e591c368	YLR355C	9.97	Yeast
0272b95d-03b7-4aa6-95f6-167f73d61d53	YBR154C	59.01	Yeast
0272c9be-4863-4196-b7c1-e03e8571a89e	YOR122C	15.05	Yeast
0273cd47-d14f-4562-981d-705c217bdbec	YGR141W	17.54	Yeast
02743434-bf69-4b6f-b952-ec9c6de0a1ca	YML058W	54.77	Yeast
0274431c-deed-43b4-b259-17cdebf86789	YGL008C	13.48	Yeast
02755516-31b8-4d2f-91c5-b925d7107cbe	YFL045C	29.04	Yeast
02757d00-4d9a-4855-bd2c-e0bfe86a68cc	YLR325C	7.38	Yeast
0275ef2d-681a-4fdf-869e-2ca9c2fe2454	YML020W	4.13	Yeast
02766e75-894e-467c-bffa-3fed33c47dcd	YGR192C	46.28	Yeast
0276d41c-4026-4fd3-9377-3431281b0059	YHR174W	31.32	Yeast
0276dee7-041b-47d0-9a2f-82429fb1b6aa	YDR450W	24.81	Yeast
027715da-220c-4596-bb53-b0d855b7b095	YNR037C	17.47	Yeast
02774741-f5aa-4797-ba4c-48d913ea4c26	YMR038C	41.66	Yeast
02778191-d80f-4534-b68c-357e1b82852e	YDL230W	21.25	Yeast
0278dd65-2c05-40fa-8ec6-ce1a67cb68ac	YGL135W	19.76	Yeast
02796da0-89ab-4a1d-a896-5d06626ff5bc	YKL117W	32.12	Yeast
0279bf47-20d0-48e1-8c76-08ecc680cbe5	YPL079W	19.98	Yeast
0279debc-4a70-4b8b-8342-3394b9f998ce	YHR174W	13.88	Yeast
027a03d1-1a44-4902-b6d1-ea6bde5b437b	YDL136W	34.59	Yeast
027a2504-dd78-44d1-8eb8-c71d9ec5ddf4	YHR174W	18.59	Yeast
027ad8c2-7835-47e4-8de1-1b950dcf72c1	YKL087C	34.46	Yeast
027ad8f8-c29e-481e-a88c-2638ffd02321	YGL103W	26.17	Yeast
027aee72-7253-42fb-ac21-0f9adfdc526f	YPR037C	22.32	Yeast
027ca1ed-7bbf-48f2-a7b4-e50a74d8b9cf	YOR063W	38.54	Yeast
027ca6ac-57b0-440f-88d8-6eada70d9161	YNL302C	0	Yeast
027d0997-c244-484a-be03-874c59571158	YPR124W	15.83	Yeast
027d5922-fc1e-4c8b-9f22-c7ca527413db	YEL001C	72.23	Yeast
027d674d-9de5-4da5-966b-6ee7b9a75ede	YOL120C	9.72	Yeast
027d681d-f323-4e87-9d3f-19eb8f66e212	YJR009C	39.67	Yeast
027db5be-9379-463f-b9f7-2a2d7b9f1069	YGR192C	29.91	Yeast
027e09a3-8aac-4522-b79e-ff704a0af779	YKL060C	10.24	Yeast
027e4f3e-b24c-4255-965c-282ef04e59e0	YOR369C	22.75	Yeast
027ea6d3-35c9-4d1c-af9d-38134891d538	YLL024C	41.56	Yeast
027eaef9-4dcb-4ce8-a83a-c831ea852869	YGL147C	16.83	Yeast
027f1330-1ac7-456e-9d1a-daa6aeadf7fc	YBR189W	40.62	Yeast
027f66d4-df76-4d10-8003-2ec2dd73b0a3	YML022W	63.57	Yeast
027f7f3c-3134-437b-859e-df114118d0a5	YML062C	26.23	Yeast
027fdfee-7fe2-4058-8520-1d1d84534997	YBR118W	22.59	Yeast
02800d59-685e-4de5-b29b-b6f2ccb81562	YGL253W	69.7	Yeast
02801ddf-dd12-4611-9c04-803838808a45	YJR009C	34.98	Yeast
02808245-fb1d-49b7-8fba-95fb8dafecae	YOL127W	29.23	Yeast
02808262-1607-4343-83d9-f79ddabf43c8	YMR314W	40.02	Yeast
0280c465-338d-423c-9dd5-2c7cd1f771a7	YHR143W	51.45	Yeast
0280cb22-2608-42ea-8979-d1b36e845e67	YIL133C	8.29	Yeast
0280d77d-f47d-4995-8715-cab3ffc7cb19	YDL120W	75.5	Yeast
0281655e-702f-4613-95a5-f4a93971b43c	YDR432W	12.32	Yeast
0281a23e-eb33-483c-a2e8-1ccbb364fc94	YBR118W	5.01	Yeast
02824e3e-cbe9-43b0-9ba5-63c08c9be641	YDR524C-B	47.48	Yeast
02825884-55e6-4619-b346-5cf9647dc480	YIL052C	30.1	Yeast
0282cb39-4888-4673-ae44-0d1e41f4b389	YHR174W	26.89	Yeast
0282ebe6-9a71-4d1a-96ba-d4190820fc60	YPL131W	19.24	Yeast
0282f482-d883-4af6-8976-ed34de74da84	YJR123W	23.65	Yeast
02831540-aa38-4d09-906f-704e426bd58f	YOR063W	35.26	Yeast
02833590-4251-461f-920d-44445af72f46	YMR292W	12.11	Yeast
0283abe7-dcad-458f-84aa-be669333b802	YBR078W	9.56	Yeast
0283bbc1-b480-4072-9021-c52f2ee967cc	YMR308C	16.13	Yeast
02846025-8083-4e7c-a1b7-83be8f2d982a	YOR293W	46.73	Yeast
02847acc-7ce4-4e4f-9661-39380a99018e	YDR385W	7.95	Yeast
0284e694-e50e-4ebb-8a39-2133c94d6f54	YDR246W	23.87	Yeast
0284fc3c-39f9-4ed2-9eee-a0253e79f0ea	YBR287W	51.89	Yeast
02852580-d470-424a-9c37-289f2804df14	YNL302C	21.96	Yeast
028565e8-47e3-4f87-be89-32a9bdf81b04	YAL038W	33.2	Yeast
0285d3fc-e353-4d93-9f04-bd6a3fc0e2e7	YFL027C	15.01	Yeast
0285ea05-93ed-41be-bbc7-43a6e8aa547d	YOL119C	5.3	Yeast
0285f49f-f16f-4ef6-8d7a-5f221b0d5219	YHL015W	17.6	Yeast
028615c9-f183-4d45-9f71-1506bcfec840	YNL055C	5.29	Yeast
02867cf7-46a7-44d6-b207-f76c6715e447	YLR340W	24.42	Yeast
02869073-49a2-479d-8365-30520a28daca	YLR110C	16.3	Yeast
02870a3d-07d9-4d97-8ae3-97428ed5fbc4	YDR382W	75.04	Yeast
028714db-2074-4afb-9b9c-1e4b19753083	YHR141C	33.49	Yeast
02875411-3c35-4624-ad6e-1b92a7b2bbf0	YKL152C	42.67	Yeast
0287e16b-1d43-4a21-b70e-a934a0df2590	YOL120C	22.66	Yeast
0287e410-2aac-4d9f-b918-c530341464f5	YNR006W	15.87	Yeast
02885890-88f3-45e3-aa2b-4ed6098fa191	YDL055C	17.55	Yeast
0288ab09-21a3-4416-a8df-564e2c23baac	YDL130W	54.15	Yeast
0288b656-5ca7-4dc2-89e7-46a9f5944d38	YGL226C-A	23.94	Yeast
02897408-59ad-42f5-8a11-149f1a33953f	YML028W	37.63	Yeast
0289de85-574c-47dd-b66e-ad82c1cf705a	YEL036C	25.6	Yeast
028a6ef1-be04-4f39-bd37-8cd5cd8629e4	YMR214W	0	Yeast
028b2fa8-3f44-4180-a9dd-5a486cbc125e	YDR091C	44.79	Yeast
028b4010-86b2-485f-82ba-e538d5c12b6c	YBR074W	14.77	Yeast
028b7aeb-9ecb-44c8-9322-21766554ecac	YLR083C	31.2	Yeast
028bfc70-07cd-4f25-b9a1-bea0504a23c2	YMR230W	16.6	Yeast
028c5e06-998d-4f4f-ab50-fdb870f31c69	YMR269W	15.93	Yeast
028cb0b9-e497-4197-8eb3-8bbb3fcf74f4	YHR174W	19.03	Yeast
028ccd50-d67c-4dd5-a13f-80065757896e	YGR254W	31.77	Yeast
028d3bc7-f6b8-40b3-b278-f17223bee3fd	YKL180W	17.56	Yeast
028f0937-c770-40c3-b7d1-0e172a712190	YMR012W	8.26	Yeast
028f3fc6-6fbd-496c-b0b2-a260dc8eca24	YLR043C	13.14	Yeast
028f848f-ff8e-449e-bd4f-a503164df877	YAL038W	32.46	Yeast
028f84e1-c219-41bc-973d-1aaf2a2fc5c6	YBL092W	26.55	Yeast
029025f4-9aec-49cf-81ac-65c3ed956fa7	YGR192C	24.16	Yeast
0291530f-eff1-465d-8c13-f62c7df994d6	YJL063C	20.16	Yeast
02919fea-689a-456f-a189-bfe7c09e8176	YJL111W	36.87	Yeast
0291e607-4691-4772-a14d-d6e3292351b2	YDR524C-B	32.56	Yeast
02926e10-df1a-447a-ab14-eafb0375db6b	YGL123W	38.66	Yeast
0292b63e-e97d-4e0d-8444-86f65b6a217a	YFR028C	14.3	Yeast
0292f721-8b4e-48f2-8bcc-9154d77389fd	YJR123W	17.16	Yeast
02935902-5fd2-472d-9036-e7e2e40ab29f	YDR399W	14.17	Yeast
029411e3-b14b-4539-b39c-6625fdcc5f73	YBL030C	51.89	Yeast
[truncated: 218,757+ more rows]
