# Supplementary material for: Nano3P-seq: transcriptome-wide analysis of gene expression and tail dynamics using end-capture nanopore cDNA sequencing
Source: Nat Methods. 2022 Dec 19;20(1):75–85. doi: 10.1038/s41592-022-01714-w (PMC9834059; doi:10.1038/s41592-022-01714-w)
Supplement: Supplementary file 16 — Statistical source data. [file 41592_2022_1714_MOESM16_ESM.xlsx]

## Sheet: Ext_Data_Fig7a-b
Source Data for Extended Data Figure 7a-b
Gene_Name	Median_Length ribodepletion	Gene_count ribodepletion	Median_Length polyA selection	Gene_count polyA selection
ENSDARG00000000069	106.56	26	92.35	21
ENSDARG00000000442	32.7	99	31.83	26
ENSDARG00000000853	94.77	42	88.02	16
ENSDARG00000000857	87.48	103	63.345	25
ENSDARG00000000887	141.19	322	142.775	99
ENSDARG00000001241	59.46	95	71.3	24
ENSDARG00000001244	115.04	30	149.955	19
ENSDARG00000001313	44.63	77	43.105	21
ENSDARG00000001733	44.15	35	78.15	16
ENSDARG00000001788	17.26	88	18.055	16
ENSDARG00000001940	108.36	205	104.82	45
ENSDARG00000002016	77.37	101	103.53	20
ENSDARG00000002127	54.3	58	58.335	17
ENSDARG00000002215	60.72	25	84.31	16
ENSDARG00000002267	68.6	41	94.025	27
ENSDARG00000002271	55.27	101	56.965	99
ENSDARG00000002304	25.46	105	20.16	39
ENSDARG00000002305	107.125	89	82.78	22
ENSDARG00000002344	46.46	375	46.335	98
ENSDARG00000002347	43.05	77	53.17	39
ENSDARG00000002369	61.495	321	66.41	67
ENSDARG00000002396	56.35	48	86.4	18
ENSDARG00000002401	82.125	81	60.31	19
ENSDARG00000002552	96.245	133	125.59	32
ENSDARG00000002591	39.7	71	48.33	24
ENSDARG00000002601	10.975	72	35.305	17
ENSDARG00000002685	77.62	125	63.87	29
ENSDARG00000002710	119.04	344	126.285	158
ENSDARG00000002791	92.595	144	91.09	48
ENSDARG00000002792	82.345	85	103.88	23
ENSDARG00000002949	73.13	107	69.68	22
ENSDARG00000002994	76.09	86	82.485	31
ENSDARG00000003017	42.59	203	65.76	46
ENSDARG00000003151	106.29	135	137.1	27
ENSDARG00000003153	103.22	126	85.95	22
ENSDARG00000003200	28.195	34	35.47	17
ENSDARG00000003526	71.84	89	66	20
ENSDARG00000003531	125.36	86	135.245	47
ENSDARG00000003570	56.34	77	38.52	20
ENSDARG00000003599	48.56	50	35.28	80
ENSDARG00000003641	54.18	31	68.5	25
ENSDARG00000003695	97.365	71	109.3	17
ENSDARG00000003795	53.965	120	52.04	34
ENSDARG00000003910	29.58	20	55.985	16
ENSDARG00000003920	74.51	29	96.32	21
ENSDARG00000003952	60.975	296	78.84	151
ENSDARG00000003968	23.24	119	16.7	28
ENSDARG00000004171	109.945	65	107.42	18
ENSDARG00000004173	63.52	81	84.12	20
ENSDARG00000004189	108.17	52	84.39	17
ENSDARG00000004261	82.49	150	96.02	26
ENSDARG00000004311	18.42	29	21.45	17
ENSDARG00000004405	14.02	104	21.61	36
ENSDARG00000004427	109.03	56	140.26	19
ENSDARG00000004460	94.63	60	104.54	23
ENSDARG00000004529	70.71	103	118.77	33
ENSDARG00000004706	95.39	23	102.37	21
ENSDARG00000004713	27.71	152	22.335	45
ENSDARG00000004757	122.44	244	114.46	94
ENSDARG00000004806	76.93	98	68.35	16
ENSDARG00000004823	37.09	32	32.91	18
ENSDARG00000004851	36.135	48	37.365	25
ENSDARG00000004906	44.8	151	52.77	46
ENSDARG00000004956	124.87	120	126.6	36
ENSDARG00000005058	45	126	90.66	42
ENSDARG00000005108	91.13	231	87.04	78
ENSDARG00000005115	64.695	97	76.23	32
ENSDARG00000005162	135.91	112	159.17	25
ENSDARG00000005191	57	113	40.24	45
ENSDARG00000005230	43.81	194	48.73	83
ENSDARG00000005355	30.675	55	68.51	22
ENSDARG00000005423	29.495	88	27.25	21
ENSDARG00000005451	80.01	59	111.65	16
ENSDARG00000005454	18.07	71	16.04	22
ENSDARG00000005513	61.16	194	58.83	45
ENSDARG00000005536	80.15	38	90.525	17
ENSDARG00000005551	145.02	17	133.05	18
ENSDARG00000005606	70.64	73	56.57	21
ENSDARG00000005699	115.035	118	124.61	39
ENSDARG00000005774	109.32	161	109.85	81
ENSDARG00000005791	44.56	189	45.31	72
ENSDARG00000005827	98.575	129	83.37	39
ENSDARG00000005840	24.75	90	25.37	30
ENSDARG00000006003	58.14	155	67.66	161
ENSDARG00000006010	48.31	114	55.28	46
ENSDARG00000006019	62.16	97	66.38	55
ENSDARG00000006092	160.37	103	168.27	21
ENSDARG00000006125	40.64	54	41.135	17
ENSDARG00000006225	117.99	264	112.41	70
ENSDARG00000006260	50.52	165	39.22	97
ENSDARG00000006316	38.01	223	45.28	61
ENSDARG00000006385	43.91	51	39.99	16
ENSDARG00000006389	62.46	39	51.37	29
ENSDARG00000006413	52.9	65	43.325	60
ENSDARG00000006487	116.115	95	151.29	16
ENSDARG00000006545	33.585	35	45.12	17
ENSDARG00000006580	27.96	1074	22.88	266
ENSDARG00000006609	108.635	44	97.455	17
ENSDARG00000006640	57.025	45	109.09	24
ENSDARG00000006691	78.655	1089	92.16	104
ENSDARG00000007098	128.05	29	92.625	16
ENSDARG00000007099	149.75	238	154.02	91
ENSDARG00000007196	66.43	54	61.12	22
ENSDARG00000007279	78.395	49	78.1	25
ENSDARG00000007320	36.73	138	42.33	38
ENSDARG00000007377	84.17	124	103.54	65
ENSDARG00000007385	76.5	178	89.51	22
ENSDARG00000007405	121.54	96	129.72	22
ENSDARG00000007438	48.325	67	48.51	21
ENSDARG00000007657	40.66	56	43.29	22
ENSDARG00000007708	68.27	29	25.2	16
ENSDARG00000007751	59.08	74	48.89	29
ENSDARG00000007795	128.86	78	132.5	29
ENSDARG00000007836	133.055	731	130.68	255
ENSDARG00000007863	99.65	218	102.15	43
ENSDARG00000008049	101.58	481	115.775	93
ENSDARG00000008097	130.81	56	139.81	23
ENSDARG00000008105	114.985	122	108.86	18
ENSDARG00000008184	142.475	41	138.85	18
ENSDARG00000008188	119.325	24	104.11	21
ENSDARG00000008200	43.885	57	38.8	22
ENSDARG00000008255	92.83	25	74.65	18
ENSDARG00000008278	83.93	50	99.8	17
ENSDARG00000008292	61.24	50	56.43	18
ENSDARG00000008363	70.73	94	66.98	46
ENSDARG00000008383	98.41	105	54.52	20
ENSDARG00000008395	27.47	99	28.04	22
ENSDARG00000008447	53.69	91	87.315	20
ENSDARG00000008551	97.44	28	136.92	19
ENSDARG00000008732	104.23	36	122.29	18
ENSDARG00000008748	100.625	75	94.45	24
ENSDARG00000008785	88.42	28	70.86	18
ENSDARG00000008796	98.17	216	120.8	36
ENSDARG00000008803	158.96	360	164.37	108
ENSDARG00000008807	23.12	37	35.17	27
ENSDARG00000008859	33.285	78	65.91	40
ENSDARG00000008936	83.43	128	89.35	28
ENSDARG00000008947	112.32	68	134.28	19
ENSDARG00000009001	70.71	55	78.87	21
ENSDARG00000009208	45.705	87	63.815	31
ENSDARG00000009212	64.95	956	80.03	156
ENSDARG00000009285	43.87	172	39.19	58
ENSDARG00000009336	137.58	197	158.71	44
ENSDARG00000009342	96.13	92	107.33	29
ENSDARG00000009447	23.63	253	24.61	64
ENSDARG00000009505	35.635	103	30.97	37
ENSDARG00000009681	57.73	44	79.55	20
ENSDARG00000009693	60	91	68.08	27
ENSDARG00000009740	120.43	104	129.605	33
ENSDARG00000009745	76.51	62	92.47	21
ENSDARG00000009753	86.805	131	86.63	26
ENSDARG00000009806	73.765	46	64.96	16
ENSDARG00000009830	105.29	187	105.71	46
ENSDARG00000009871	145.83	117	141.7	64
ENSDARG00000009942	109.91	350	133.91	81
ENSDARG00000010051	66.03	39	82.26	16
ENSDARG00000010149	42.16	268	45.96	91
ENSDARG00000010160	51.61	168	53.86	42
ENSDARG00000010194	28.835	33	55.75	20
ENSDARG00000010246	134.43	373	142.855	107
ENSDARG00000010266	112.06	48	113.93	18
ENSDARG00000010381	35.91	123	29.45	27
ENSDARG00000010400	57.08	42	53.665	19
ENSDARG00000010481	148.75	433	155.48	71
ENSDARG00000010487	94.735	31	87.61	20
ENSDARG00000010516	40.09	23	35.06	35
ENSDARG00000010553	101.385	61	111.16	22
ENSDARG00000010572	19.99	119	15.125	42
ENSDARG00000010721	114.92	129	119.69	27
ENSDARG00000010745	111.13	56	112.89	17
ENSDARG00000010752	57.435	178	52.34	33
ENSDARG00000010770	81.55	127	101.15	23
ENSDARG00000010779	95.41	41	90.17	22
ENSDARG00000010792	119.27	43	135.4	24
ENSDARG00000011000	126	207	146.92	72
ENSDARG00000011125	133.15	323	132.77	115
ENSDARG00000011146	37.67	16	19.63	18
ENSDARG00000011157	72.945	32	94.59	17
ENSDARG00000011201	43.215	103	47.28	56
ENSDARG00000011312	66.68	43	84.5	22
ENSDARG00000011373	44.46	97	61.72	24
ENSDARG00000011404	42.45	81	44.06	46
ENSDARG00000011418	78.735	60	60.25	27
ENSDARG00000011506	50.04	64	23.675	16
ENSDARG00000011510	57.995	133	74.325	43
ENSDARG00000011611	62.33	34	64	16
ENSDARG00000011662	72.24	81	88.84	23
ENSDARG00000011665	58.77	95	42.35	21
ENSDARG00000011740	105.91	81	145.02	32
ENSDARG00000011925	118.61	131	90.13	26
ENSDARG00000012140	61.395	46	56.56	26
ENSDARG00000012141	92.08	75	96.635	30
ENSDARG00000012144	53.4	77	43.205	24
ENSDARG00000012199	170.82	27	164.12	20
ENSDARG00000012215	47.97	90	52.13	24
ENSDARG00000012222	46.25	142	54.94	44
ENSDARG00000012234	116.31	177	150.35	56
ENSDARG00000012274	82.4	120	97.25	42
ENSDARG00000012432	79.62	103	93.72	47
ENSDARG00000012467	64.46	104	59.13	20
ENSDARG00000012485	26.795	127	15.82	46
ENSDARG00000012553	156.22	112	170.85	21
ENSDARG00000012627	134.89	38	117.95	28
ENSDARG00000012672	78.5	130	94.81	29
ENSDARG00000012682	94.21	73	113.07	23
ENSDARG00000012718	77.37	44	69.86	54
ENSDARG00000012741	108.32	63	118.34	19
ENSDARG00000012818	62.06	32	78.19	19
ENSDARG00000012848	77.16	49	65.865	17
ENSDARG00000012866	44.5	45	38.57	16
ENSDARG00000012871	111.07	89	105	24
ENSDARG00000012953	95.06	32	90.28	19
ENSDARG00000012981	67.98	72	69.58	27
ENSDARG00000013016	64.82	80	64.48	18
ENSDARG00000013095	141.85	68	150.23	19
ENSDARG00000013161	104.53	133	122.24	24
ENSDARG00000013307	29.275	144	37.97	98
ENSDARG00000013351	150.4	740	159.23	204
ENSDARG00000013576	115.36	81	72.53	21
ENSDARG00000013655	133.16	41	164.86	17
ENSDARG00000013670	52.38	46	48.6	38
ENSDARG00000013729	123.61	133	161.48	84
ENSDARG00000013732	77.56	40	92.57	19
ENSDARG00000013776	51.39	21	76.68	20
ENSDARG00000013800	125.705	247	144.415	78
ENSDARG00000013822	84.07	60	75.415	19
ENSDARG00000013863	112.1	26	86.1	18
ENSDARG00000013931	56.22	109	42.85	36
ENSDARG00000013946	87.23	347	108.61	95
ENSDARG00000013968	109.725	288	89.325	102
ENSDARG00000013979	42.075	31	61.43	17
ENSDARG00000014013	107.41	103	116.51	19
ENSDARG00000014047	101.655	477	120.94	91
ENSDARG00000014165	76.145	115	63.97	19
ENSDARG00000014208	44.29	1152	30.12	156
ENSDARG00000014222	59.62	37	93.65	24
ENSDARG00000014244	128.97	103	125.48	32
ENSDARG00000014329	90.49	400	120.285	68
ENSDARG00000014366	136.51	43	116.65	20
ENSDARG00000014430	50.14	51	44.07	20
ENSDARG00000014499	30.6	226	25.26	59
ENSDARG00000014536	129.74	91	151.78	16
ENSDARG00000014569	133.36	40	152.18	23
ENSDARG00000014571	138.96	151	157.61	44
ENSDARG00000014591	137.685	377	162.41	65
ENSDARG00000014685	104	121	77.28	25
ENSDARG00000014690	36.34	32	51.77	37
ENSDARG00000014692	85.07	80	100.29	23
ENSDARG00000014867	37.615	111	42.3	71
ENSDARG00000014898	78.005	185	63.3	54
ENSDARG00000014914	61.22	227	52.795	87
ENSDARG00000014943	39.17	158	51.395	56
ENSDARG00000014966	24.69	58	60.435	25
ENSDARG00000014994	96.355	62	97.485	59
ENSDARG00000015006	35.545	51	29.23	21
ENSDARG00000015111	131.59	634	154.015	116
ENSDARG00000015128	37.895	111	37.615	60
ENSDARG00000015239	133.01	170	130.56	39
ENSDARG00000015292	114.28	104	162.94	30
ENSDARG00000015325	101.44	100	102.575	49
ENSDARG00000015394	78.125	168	90.71	41
ENSDARG00000015422	51.005	46	55.32	21
ENSDARG00000015427	160.05	181	145.53	29
ENSDARG00000015524	97.06	57	99.58	16
ENSDARG00000015543	82.935	443	81.52	88
ENSDARG00000015551	45.95	1124	41.84	270
ENSDARG00000015649	99.66	78	97.535	38
ENSDARG00000015657	20.66	244	25.2	109
ENSDARG00000015681	20.01	29	63.89	18
ENSDARG00000015707	80.25	61	79.89	18
ENSDARG00000015709	94.57	104	96.24	47
ENSDARG00000015757	99.515	85	96.94	23
ENSDARG00000015851	142.515	52	143.62	33
ENSDARG00000015862	39.21	206	36.38	83
ENSDARG00000015905	54.795	138	70.02	19
ENSDARG00000015978	55.8	45	37.28	32
ENSDARG00000015990	131.38	38	129.04	17
ENSDARG00000016093	111.34	91	110.74	21
ENSDARG00000016117	74.57	77	90.485	35
ENSDARG00000016260	102.87	31	88.465	18
ENSDARG00000016318	49.82	115	65.53	24
ENSDARG00000016399	65.25	35	69.84	16
ENSDARG00000016443	79.32	49	82.035	18
ENSDARG00000016484	105.655	112	105.12	26
ENSDARG00000016516	118.48	223	125.87	73
ENSDARG00000016519	51.7	77	48.855	21
ENSDARG00000016691	65.23	34	59.15	38
ENSDARG00000016754	90.84	58	107.44	16
ENSDARG00000016783	112.915	49	144.135	18
ENSDARG00000016811	66.32	42	64.405	23
ENSDARG00000016855	115.36	53	104.29	30
ENSDARG00000016867	40.8	59	54.83	34
ENSDARG00000016871	104.995	137	111.29	52
ENSDARG00000016904	140.8	68	111.235	32
ENSDARG00000017163	57.05	61	37.98	27
ENSDARG00000017219	99.885	173	86.285	93
ENSDARG00000017315	111.39	95	78.83	29
ENSDARG00000017320	66.16	129	71.465	42
ENSDARG00000017445	56.865	151	60.32	45
ENSDARG00000017454	73.75	41	87.775	27
ENSDARG00000017675	36.17	35	50.605	17
ENSDARG00000017744	71.66	61	51.94	24
ENSDARG00000017762	150.83	81	174.09	30
ENSDARG00000017772	61.4	79	51.5	22
ENSDARG00000017775	81.235	33	63.45	26
ENSDARG00000017842	52.1	92	61.755	20
ENSDARG00000017844	102.48	71	102.54	38
ENSDARG00000017891	94.085	60	64.775	24
ENSDARG00000017905	100.77	49	97.035	18
ENSDARG00000018006	18.47	41	16.36	17
ENSDARG00000018049	111.69	86	128.92	46
ENSDARG00000018073	53.605	55	51.615	16
ENSDARG00000018145	37.8	514	40.57	189
ENSDARG00000018404	112.895	139	165.345	18
ENSDARG00000018411	46.23	44	106.135	21
ENSDARG00000018461	62.43	332	66.325	82
ENSDARG00000018562	50.475	129	68.24	40
ENSDARG00000018574	142.77	20	111.26	27
ENSDARG00000018637	61.545	138	45.11	31
ENSDARG00000018814	90.405	32	108.99	17
ENSDARG00000018840	147.06	25	111.48	18
ENSDARG00000018890	137.68	247	150.195	65
ENSDARG00000018904	120.6	113	148.64	43
ENSDARG00000018914	144.965	140	156.54	35
ENSDARG00000018953	66.21	78	82.9	16
ENSDARG00000018968	68.87	90	100.22	19
ENSDARG00000019000	127.11	81	131.16	22
ENSDARG00000019004	126.54	69	149.07	32
ENSDARG00000019103	40.61	53	58.39	20
ENSDARG00000019160	34.665	28	26.83	17
ENSDARG00000019195	55.865	58	40.925	21
ENSDARG00000019230	40.11	240	42.85	77
ENSDARG00000019398	84.34	60	87.89	27
ENSDARG00000019507	50.89	51	48.44	17
ENSDARG00000019644	64.445	457	56.295	48
ENSDARG00000019778	42.465	61	51.665	24
ENSDARG00000019881	151.07	255	139.11	53
ENSDARG00000019924	28.72	26	42.81	41
ENSDARG00000019941	101.86	97	119.56	28
ENSDARG00000019951	106.32	68	108.12	23
ENSDARG00000020008	56.16	126	29.04	31
ENSDARG00000020043	118.24	202	132.78	36
ENSDARG00000020218	102.48	42	75.555	16
ENSDARG00000020235	43.275	73	58.815	22
ENSDARG00000020289	38.645	174	41.69	67
ENSDARG00000020311	123.1	117	138.87	36
ENSDARG00000020377	94.375	91	121.75	16
ENSDARG00000020465	94.085	104	98.715	72
ENSDARG00000020467	114.59	24	176.14	24
ENSDARG00000020469	86.65	61	78.61	18
ENSDARG00000020504	136.125	1393	143.42	249
ENSDARG00000020527	89.83	116	75.42	23
ENSDARG00000020749	20.475	125	40.71	25
ENSDARG00000020764	35.02	84	46.425	28
ENSDARG00000020841	92.26	211	105.065	69
ENSDARG00000020850	75.79	834	83.135	368
ENSDARG00000020893	31.42	91	33.71	19
ENSDARG00000020913	52.19	47	63.255	17
ENSDARG00000020929	108.12	63	80.39	24
ENSDARG00000020979	26.05	96	20.23	29
ENSDARG00000020986	32.515	73	51.94	19
ENSDARG00000021059	50.03	76	39.295	27
ENSDARG00000021107	96.63	133	114.005	37
ENSDARG00000021252	37.16	70	56.17	28
ENSDARG00000021439	24.5	44	20.02	24
ENSDARG00000021483	62.24	170	62.5	35
ENSDARG00000021550	115.56	98	115.535	25
ENSDARG00000021582	55.4	71	81.6	24
ENSDARG00000021669	90.245	239	93.31	44
ENSDARG00000021794	20.4	43	43.17	16
ENSDARG00000021811	125.03	75	160.1	55
ENSDARG00000021838	39.935	288	41.97	72
ENSDARG00000021864	37.7	123	31.58	31
ENSDARG00000021938	72.15	103	81.22	18
ENSDARG00000021973	107.26	72	116.225	26
ENSDARG00000022129	142.88	148	136.28	97
ENSDARG00000022232	30.13	30	42.17	16
ENSDARG00000022315	27.59	42	20.37	23
ENSDARG00000022399	58.74	85	46.655	18
ENSDARG00000022614	119.87	42	111.17	23
ENSDARG00000023002	37.18	88	44.855	24
ENSDARG00000023160	102.33	54	101.49	20
ENSDARG00000023190	121.99	104	122.24	40
ENSDARG00000023299	83.6	510	87.4	93
ENSDARG00000023309	91.36	72	100.43	18
ENSDARG00000023330	154.89	258	160.375	73
ENSDARG00000023394	126.09	85	122.69	32
ENSDARG00000023443	62.31	80	50.37	20
ENSDARG00000023472	146.14	134	156.335	95
ENSDARG00000023536	96.57	58	106.17	24
ENSDARG00000023627	96.62	27	87.605	26
ENSDARG00000023648	84.63	32	61.94	18
ENSDARG00000023852	34.605	94	51.31	37
ENSDARG00000023858	65.74	37	44.4	17
ENSDARG00000023920	154.9	51	144.325	25
ENSDARG00000024026	73.865	58	72.75	22
ENSDARG00000024109	115.465	204	142.93	28
ENSDARG00000024209	44.2	32	88.92	22
ENSDARG00000024311	61.86	101	65.74	18
ENSDARG00000024314	25.57	52	20.27	21
ENSDARG00000024398	48.38	62	74.95	21
ENSDARG00000024651	74.75	87	77.295	49
ENSDARG00000024681	60.35	84	34.48	23
ENSDARG00000024693	52.9	123	44.47	29
ENSDARG00000024844	66.185	183	55.74	67
ENSDARG00000025073	50.74	146	43.95	63
ENSDARG00000025174	36.68	94	44.265	30
ENSDARG00000025326	31.88	108	33.76	33
ENSDARG00000025350	29.54	276	25.26	81
ENSDARG00000025386	29.09	217	35.175	84
ENSDARG00000025397	164.47	110	150.415	22
ENSDARG00000025554	45.86	49	50.25	18
ENSDARG00000025566	66.84	133	56.65	35
ENSDARG00000025581	57.66	57	51.93	52
ENSDARG00000025850	37.86	32	47.43	34
ENSDARG00000026070	66.42	87	73.21	40
ENSDARG00000026072	71.43	148	64.94	28
ENSDARG00000026109	28.61	51	24.74	19
ENSDARG00000026180	139.785	71	161.235	21
ENSDARG00000026225	110.56	64	100.9	35
ENSDARG00000026453	85.21	47	82.005	20
ENSDARG00000026476	105.26	141	111.44	41
ENSDARG00000026489	149.49	248	157.835	71
ENSDARG00000026701	36.15	16	40.01	17
ENSDARG00000026712	79.39	67	108.555	19
ENSDARG00000026766	38.47	186	56.53	41
ENSDARG00000026834	54.82	26	58.09	16
ENSDARG00000026862	88.75	218	85.02	45
ENSDARG00000026871	24.465	536	22.78	155
ENSDARG00000026908	85.435	99	82.305	48
ENSDARG00000027046	50.44	130	65.795	25
ENSDARG00000027078	36.29	24	37.04	24
ENSDARG00000027099	76.15	115	72.59	34
ENSDARG00000027169	38.8	126	37.54	43
ENSDARG00000027187	36.95	41	34.465	16
ENSDARG00000027322	92.9	78	94.425	18
ENSDARG00000027357	86.34	50	47.24	21
ENSDARG00000027590	151.38	115	142.3	24
ENSDARG00000027738	105.72	28	94.49	18
ENSDARG00000027813	64.545	103	83.605	21
ENSDARG00000027825	124.755	67	134.83	16
ENSDARG00000027938	43.205	57	60.13	20
ENSDARG00000027966	62.16	112	64.01	36
ENSDARG00000028106	57.25	109	59	16
ENSDARG00000028119	106.22	213	119.73	73
ENSDARG00000028198	85.44	40	92.39	23
ENSDARG00000028295	102.99	811	113.465	192
ENSDARG00000028335	141.345	51	128.7	45
ENSDARG00000028401	64.205	75	111.11	36
ENSDARG00000028523	82.76	87	54.38	26
ENSDARG00000028721	95.46	35	135.895	17
ENSDARG00000028848	62.63	68	68.5	24
ENSDARG00000028894	114.01	17	102.74	22
ENSDARG00000028896	75.43	108	76.03	30
ENSDARG00000029003	51.29	117	32.9	49
ENSDARG00000029036	54.29	59	78.495	20
ENSDARG00000029058	21.47	88	22.38	19
ENSDARG00000029064	23.615	26	25.18	16
ENSDARG00000029133	54.03	34	72.95	21
ENSDARG00000029150	62.585	234	75.43	114
ENSDARG00000029445	120.355	924	123.875	150
ENSDARG00000029500	58.6	53	52.96	17
ENSDARG00000029533	56.04	320	51.65	82
ENSDARG00000029722	182.34	1003	181.32	197
ENSDARG00000029795	42.81	52	52.59	16
ENSDARG00000029818	125.74	145	137.5	33
ENSDARG00000029856	86.955	57	95.385	47
ENSDARG00000029911	87.87	55	105.105	35
ENSDARG00000029944	80.37	74	66.445	19
ENSDARG00000030155	134.44	54	134.445	22
ENSDARG00000030479	139.225	73	158.94	24
ENSDARG00000030602	49.09	92	42.5	47
ENSDARG00000030756	27.65	88	20.445	46
ENSDARG00000030789	77.455	78	74.09	18
ENSDARG00000030949	45.11	147	54.01	24
ENSDARG00000031214	73.615	73	69.07	23
ENSDARG00000031261	109.29	100	107.28	21
ENSDARG00000031317	32.56	168	39.13	44
ENSDARG00000031434	79.35	99	69.44	37
ENSDARG00000031435	51.595	222	56.06	64
ENSDARG00000031761	39.31	25	50.9	16
ENSDARG00000031770	81.01	75	89.23	17
ENSDARG00000031776	48.15	791	53.25	278
ENSDARG00000031819	63.345	106	36.74	35
ENSDARG00000031915	60.525	70	87.03	16
ENSDARG00000031929	72.16	145	44.11	20
ENSDARG00000032049	85.325	25	116.32	17
ENSDARG00000032102	88.155	64	21.57	17
ENSDARG00000032129	76.32	35	61.22	17
ENSDARG00000032175	74.27	57	83.565	30
ENSDARG00000032324	128.87	58	163.315	17
ENSDARG00000032353	55.93	26	43.895	17
ENSDARG00000032373	117.15	126	138.25	21
ENSDARG00000032516	49.45	27	64.38	17
ENSDARG00000032575	117	135	91.83	35
ENSDARG00000032606	125.165	43	155.11	25
ENSDARG00000032619	68.825	111	85.56	29
ENSDARG00000032725	29.29	224	39.76	67
ENSDARG00000032849	103	111	99.19	21
ENSDARG00000032866	146.99	251	144.58	50
ENSDARG00000032970	42.53	50	30.54	17
ENSDARG00000032997	74.46	189	87.545	33
ENSDARG00000033126	80.28	67	74.99	30
ENSDARG00000033171	56.46	41	58.79	16
ENSDARG00000033175	66.56	79	51.08	32
ENSDARG00000033231	57.47	74	63.55	23
ENSDARG00000033364	96.66	122	79.73	20
ENSDARG00000033450	77.34	83	92.38	27
ENSDARG00000033539	59.98	66	57.91	17
ENSDARG00000033566	85.86	56	72.605	23
ENSDARG00000033597	145.025	143	140.73	53
ENSDARG00000033604	39.7	53	52.245	20
ENSDARG00000033738	27.105	215	28.65	79
ENSDARG00000033768	33.98	55	33	21
ENSDARG00000033852	130.905	88	131.49	20
ENSDARG00000033889	50.21	52	29.385	16
ENSDARG00000033999	30.97	71	21.3	23
ENSDARG00000034080	112.16	95	108.155	26
ENSDARG00000034138	55.48	35	36.025	16
ENSDARG00000034291	42.315	188	39.225	56
ENSDARG00000034326	49.52	60	45.79	21
ENSDARG00000034396	59.7	66	83.895	21
ENSDARG00000034427	60.69	119	64.46	41
ENSDARG00000034616	53.01	72	70.055	16
ENSDARG00000034734	56.485	32	73.91	17
ENSDARG00000034823	53.105	94	43.97	19
ENSDARG00000034897	56.55	131	50.215	41
ENSDARG00000035018	36.61	113	36.81	143
ENSDARG00000035028	16.43	58	29.4	26
ENSDARG00000035095	60.745	79	94.95	27
ENSDARG00000035136	118.865	65	116.58	21
ENSDARG00000035171	22.2	485	18.8	116
ENSDARG00000035282	58.78	149	53.12	82
ENSDARG00000035324	128.51	136	111.045	24
ENSDARG00000035325	139.35	104	145.84	82
ENSDARG00000035400	52.2	187	60.86	32
ENSDARG00000035470	31.105	26	43.06	17
ENSDARG00000035558	52.08	83	59.73	27
ENSDARG00000035559	126.87	32	112.945	24
ENSDARG00000035565	52.58	29	65.27	27
ENSDARG00000035622	27.1	343	33.88	61
ENSDARG00000035631	59.12	39	55.75	20
ENSDARG00000035676	124.52	176	148.78	66
ENSDARG00000035678	107.95	198	114.455	33
ENSDARG00000035692	44	326	42.695	62
ENSDARG00000035715	126.93	99	115.18	66
ENSDARG00000035719	35.43	37	34.875	19
ENSDARG00000035771	55.82	135	71.46	36
ENSDARG00000035821	78.09	76	72.32	24
ENSDARG00000035860	53.26	87	48.21	72
ENSDARG00000035869	20.29	40	40.72	17
ENSDARG00000035954	57.915	119	59.9	16
ENSDARG00000035957	75.27	952	97.24	229
ENSDARG00000035993	157.39	632	149.56	134
ENSDARG00000036055	26.8	51	30.36	21
ENSDARG00000036056	146.54	49	151.915	18
ENSDARG00000036064	77.5	169	61.935	30
ENSDARG00000036136	86.12	179	111.82	24
ENSDARG00000036161	134.36	877	141.17	430
ENSDARG00000036162	76.58	26	64.04	20
ENSDARG00000036180	42.51	624	48.105	276
ENSDARG00000036190	89.155	159	97.01	23
ENSDARG00000036247	68.735	127	56.8	23
ENSDARG00000036298	57.3	179	51.91	54
ENSDARG00000036305	57.77	67	70.05	18
ENSDARG00000036316	39.78	275	43.9	80
ENSDARG00000036438	93.36	72	107.545	19
ENSDARG00000036482	54.865	24	59.64	22
ENSDARG00000036500	41.19	50	45.16	17
ENSDARG00000036629	58.905	380	55.62	102
ENSDARG00000036675	135.87	320	138.23	323
ENSDARG00000036868	34.73	61	25.5	18
ENSDARG00000036875	40.22	302	35.7	125
ENSDARG00000037009	114.57	219	114.83	40
ENSDARG00000037038	22.825	39	23.5	25
ENSDARG00000037071	38.7	46	48.025	52
ENSDARG00000037109	139.785	68	115.16	23
ENSDARG00000037140	72.09	30	79.72	17
ENSDARG00000037158	148.21	390	163.48	97
ENSDARG00000037199	99.99	63	86.22	18
ENSDARG00000037238	104.97	175	134.02	46
ENSDARG00000037259	47.56	36	41.55	20
ENSDARG00000037284	82.65	23	109.19	16
ENSDARG00000037318	66.945	46	77.38	31
ENSDARG00000037358	81.88	35	60.1	32
ENSDARG00000037397	125	77	136.77	20
ENSDARG00000037423	122.23	104	112.23	23
ENSDARG00000037532	39.87	105	34.31	32
ENSDARG00000037537	47.74	26	54.99	17
ENSDARG00000037556	75.705	119	68.42	26
ENSDARG00000037618	77.92	246	92.14	115
ENSDARG00000037739	77.395	35	62.085	29
ENSDARG00000037746	15.47	868	46.98	87
ENSDARG00000037773	85	52	93.785	19
ENSDARG00000037846	119.2	146	145.63	16
ENSDARG00000037870	101.495	414	108.64	232
ENSDARG00000037966	52.88	36	48.2	16
ENSDARG00000037995	62.225	362	60.79	102
ENSDARG00000038000	78.29	55	77.21	16
ENSDARG00000038030	67.2	102	52.125	34
ENSDARG00000038068	120.77	692	119.75	165
ENSDARG00000038099	117.615	62	110.76	36
ENSDARG00000038225	113.92	69	130.3	22
ENSDARG00000038228	156.005	95	172.92	27
ENSDARG00000038239	118.975	129	144.155	38
ENSDARG00000038290	109.62	53	137.01	26
ENSDARG00000038306	93.145	33	85.23	22
ENSDARG00000038476	54.47	90	53.815	24
ENSDARG00000038635	109.54	314	108.795	60
ENSDARG00000038639	59.34	116	81.25	30
ENSDARG00000038694	67.49	301	48.91	46
ENSDARG00000038695	129.67	211	134.53	53
ENSDARG00000038743	63.455	115	115.01	31
ENSDARG00000038754	28.11	106	52.25	22
ENSDARG00000038785	75.73	126	109.565	43
ENSDARG00000038787	36.53	76	30.3	20
ENSDARG00000038792	52.81	55	72.87	49
ENSDARG00000038801	97.315	73	119.86	23
ENSDARG00000038847	43.37	115	56.65	19
ENSDARG00000038870	69.2	110	80.195	30
ENSDARG00000038882	75.24	83	83.07	45
ENSDARG00000038900	28.46	134	26.5	35
ENSDARG00000038901	35.67	54	30.43	16
ENSDARG00000038910	45.46	32	68.08	16
ENSDARG00000039007	25.97	48	21.62	33
ENSDARG00000039020	9.37	82	21.89	17
ENSDARG00000039034	87.835	56	82.5	26
ENSDARG00000039082	89.505	75	100.68	20
ENSDARG00000039125	62.455	42	77.35	16
ENSDARG00000039150	79.19	55	88.02	27
ENSDARG00000039185	132.03	80	139.33	21
ENSDARG00000039208	45.31	342	51.915	82
ENSDARG00000039345	82.25	86	73.77	24
ENSDARG00000039347	38.715	230	37.22	46
ENSDARG00000039354	44.635	36	69.6	20
ENSDARG00000039365	94.27	92	95.265	35
ENSDARG00000039424	107.66	220	106.575	82
ENSDARG00000039490	33.33	105	32.065	24
ENSDARG00000039830	115.79	102	130.57	33
ENSDARG00000039872	52.25	69	42.34	25
ENSDARG00000039880	23.265	85	45.77	51
ENSDARG00000039887	41.99	97	59.765	29
ENSDARG00000039913	77.75	83	64.935	36
ENSDARG00000039931	53.45	112	56.96	33
ENSDARG00000039958	42.36	88	52.04	22
ENSDARG00000039969	91.28	153	120.93	52
ENSDARG00000039980	87.44	100	84.5	27
ENSDARG00000039997	65.21	99	85.99	33
ENSDARG00000040031	94.06	56	99.33	24
ENSDARG00000040033	49.91	60	56.095	18
ENSDARG00000040039	71.02	139	97.27	39
ENSDARG00000040041	117.225	85	115.585	27
ENSDARG00000040059	57.565	67	77.95	36
ENSDARG00000040081	49.35	18	83.19	18
ENSDARG00000040161	35.175	90	49.45	18
ENSDARG00000040184	112.85	172	114.93	78
ENSDARG00000040224	45.15	103	16.42	27
ENSDARG00000040245	95.9	110	101.43	35
ENSDARG00000040266	64.46	211	94.76	99
ENSDARG00000040280	18.38	26	36.65	18
ENSDARG00000040287	95.73	71	126.825	16
ENSDARG00000040295	133.865	111	123.59	17
ENSDARG00000040439	55.04	185	52.3	29
ENSDARG00000040443	107.61	212	115.07	24
ENSDARG00000040513	35.81	122	33.775	38
ENSDARG00000040534	56.76	767	48.05	166
ENSDARG00000040538	51.22	29	60.2	30
ENSDARG00000040614	58.78	85	46.425	17
ENSDARG00000040650	26.32	29	13.85	18
ENSDARG00000040730	56.82	61	55.62	27
ENSDARG00000040764	61.545	388	64.495	72
ENSDARG00000040890	61.5	40	87.72	41
ENSDARG00000040988	100.005	21	77.91	26
ENSDARG00000041022	29.03	59	35.74	26
ENSDARG00000041040	47.25	18	55.64	16
ENSDARG00000041072	91.165	73	88.4	31
ENSDARG00000041113	88.86	55	114.4	21
ENSDARG00000041182	54.38	168	42.06	47
ENSDARG00000041203	163.58	146	164.81	38
ENSDARG00000041217	100.31	42	109.75	34
ENSDARG00000041226	41.145	45	52.17	19
ENSDARG00000041232	51.24	155	54.43	44
ENSDARG00000041362	22.41	61	23.66	19
ENSDARG00000041391	128.56	60	131.05	19
ENSDARG00000041402	80.775	78	75.1	18
ENSDARG00000041565	92.925	68	98.78	33
ENSDARG00000041607	131.94	220	144.04	45
ENSDARG00000041619	48.88	139	44.08	29
ENSDARG00000041665	68.875	35	61.38	20
ENSDARG00000041703	34.06	102	38.68	37
ENSDARG00000041723	37.86	139	26.74	42
ENSDARG00000041811	38.75	241	36.935	99
ENSDARG00000041887	73.79	67	93.64	26
ENSDARG00000042025	84.645	60	117.145	19
ENSDARG00000042087	62.955	51	58.63	18
ENSDARG00000042215	41.135	47	62.335	23
ENSDARG00000042458	52.8	85	61.18	16
ENSDARG00000042484	114.49	66	120.18	25
ENSDARG00000042527	46.79	80	34.81	29
ENSDARG00000042533	45.775	110	57.61	37
ENSDARG00000042539	78.275	118	79.18	34
ENSDARG00000042566	43.99	301	52.23	74
ENSDARG00000042644	52.38	98	40.66	18
ENSDARG00000042688	41.96	127	37.77	25
ENSDARG00000042708	14.73	37	18.03	18
ENSDARG00000042837	72.715	115	58.08	49
ENSDARG00000042864	44.805	114	49.47	16
ENSDARG00000042894	30.55	28	30.31	27
ENSDARG00000042905	40.39	110	35.535	64
ENSDARG00000042927	45.71	149	72.27	26
ENSDARG00000043126	123.09	280	130.56	51
ENSDARG00000043154	133.31	356	129.84	61
ENSDARG00000043177	29.11	51	25.51	16
ENSDARG00000043179	72.64	92	85.195	30
ENSDARG00000043236	57.89	1165	88.06	176
ENSDARG00000043257	41.48	352	30.74	111
ENSDARG00000043287	43	89	40.79	19
ENSDARG00000043453	44.64	63	45.055	42
ENSDARG00000043457	24.415	300	22.21	82
ENSDARG00000043484	85.67	112	107.29	28
ENSDARG00000043509	48.42	574	38.14	110
ENSDARG00000043511	82.76	17	69.8	17
ENSDARG00000043559	96.05	86	109.6	22
ENSDARG00000043631	104.37	171	117.55	30
ENSDARG00000043665	53.085	49	47.36	26
ENSDARG00000043797	72.49	151	65.49	27
ENSDARG00000043816	54.115	54	50.32	16
ENSDARG00000043848	21.75	102	22.8	46
ENSDARG00000043865	60.55	27	48.29	21
ENSDARG00000043898	46.69	81	30.61	23
ENSDARG00000044093	38.805	188	47.67	56
ENSDARG00000044299	139.545	97	167.02	47
ENSDARG00000044301	126.825	94	117.73	31
ENSDARG00000044332	99.63	44	102.86	16
ENSDARG00000044339	97.42	107	82.68	28
ENSDARG00000044521	23.18	266	24.1	78
ENSDARG00000044573	96.09	25	148.41	18
ENSDARG00000044601	41.88	71	35.12	16
ENSDARG00000044691	57.035	265	73.66	77
ENSDARG00000044760	113.285	106	157.08	32
ENSDARG00000044774	122.86	158	130.615	53
ENSDARG00000044811	90.765	119	109.17	27
ENSDARG00000044820	124.04	132	122.23	30
ENSDARG00000044938	117.17	83	133.89	18
ENSDARG00000044949	19.72	20	27.425	18
ENSDARG00000044972	92.455	48	92.985	17
ENSDARG00000045051	102.965	391	102.23	141
ENSDARG00000045095	55.305	59	56.8	20
ENSDARG00000045132	55.71	27	84.82	18
ENSDARG00000045139	40.38	99	49.74	26
ENSDARG00000045146	70.27	81	106.96	17
ENSDARG00000045155	66.05	154	57.29	30
ENSDARG00000045248	168.5	207	172.36	199
ENSDARG00000045359	107.28	70	115.945	17
ENSDARG00000045487	44.27	220	47	46
ENSDARG00000045514	26.82	77	16.635	29
ENSDARG00000045542	127.27	82	105.655	24
ENSDARG00000045562	62.65	68	73.42	35
ENSDARG00000045574	109.265	74	137.26	19
ENSDARG00000045618	52.39	131	34.16	30
ENSDARG00000045620	30.79	54	48.025	27
ENSDARG00000045680	114.54	105	127.975	16
ENSDARG00000045776	101.81	42	125.42	24
ENSDARG00000045847	93.72	55	76.06	41
ENSDARG00000045877	41.49	45	81.7	30
ENSDARG00000051783	35.55	91	34.21	47
ENSDARG00000051916	14.7	60	14.545	20
ENSDARG00000051923	43.24	41	33.59	18
ENSDARG00000051986	34.95	43	27.495	16
ENSDARG00000052073	100.41	63	86.195	39
ENSDARG00000052334	36.21	160	46.24	31
ENSDARG00000052374	75.55	70	101.385	29
ENSDARG00000052455	92.9	28	103.25	19
ENSDARG00000052518	57.655	93	58.99	23
ENSDARG00000052638	27.53	49	26.74	16
ENSDARG00000052703	110.62	81	42.61	18
ENSDARG00000052842	27.065	71	59.47	21
ENSDARG00000052856	165.49	1220	165.83	212
ENSDARG00000053021	54.595	42	64.135	19
ENSDARG00000053047	44.22	56	23.05	29
ENSDARG00000053058	34.86	436	29.43	101
ENSDARG00000053097	77.33	21	90.17	19
ENSDARG00000053291	90.225	539	87.365	94
ENSDARG00000053395	91.3	72	134.195	19
ENSDARG00000053404	81.53	88	85.565	22
ENSDARG00000053447	94.56	119	91.51	40
ENSDARG00000053457	48.03	363	48.62	82
ENSDARG00000053483	102.83	31	118.81	19
ENSDARG00000053558	75.25	84	76.565	47
ENSDARG00000053569	59.98	122	77.07	21
ENSDARG00000053685	40.42	80	32.13	25
ENSDARG00000053691	81.93	131	96.505	20
ENSDARG00000053792	53.7	50	55.055	31
ENSDARG00000053810	30.465	71	46.67	39
ENSDARG00000053912	127.005	157	119	78
ENSDARG00000053963	44.955	127	47.61	52
ENSDARG00000053990	103.53	223	98.765	82
ENSDARG00000054007	120.255	57	104.57	24
ENSDARG00000054063	78.79	91	80.74	29
ENSDARG00000054155	77.645	355	95.855	92
ENSDARG00000054211	56.495	48	65.39	27
ENSDARG00000054272	101.79	93	133.59	32
ENSDARG00000054290	68.62	71	86.2	29
ENSDARG00000054696	53.08	134	58.8	28
ENSDARG00000054707	133.37	66	161.665	18
ENSDARG00000054799	39.83	410	46.15	53
ENSDARG00000054804	156.75	116	168.3	32
ENSDARG00000054807	94.3	97	93.94	22
ENSDARG00000054818	48.45	69	47.77	94
ENSDARG00000054937	34.22	18	38.92	16
ENSDARG00000054963	18.925	28	20.89	16
ENSDARG00000054980	75.48	85	50.7	27
ENSDARG00000055086	22.72	47	18.67	24
ENSDARG00000055113	77.04	28	55.29	20
ENSDARG00000055120	47.87	720	45.37	217
ENSDARG00000055250	22.51	227	28.99	57
ENSDARG00000055475	62.03	121	67.48	26
ENSDARG00000055510	82.26	149	146	43
ENSDARG00000055566	40.76	57	34.785	18
ENSDARG00000055639	101.365	82	97.9	18
ENSDARG00000055655	21.37	44	23.64	28
ENSDARG00000055678	154.11	159	173.985	29
ENSDARG00000055912	108.31	36	86.58	22
ENSDARG00000055996	35.33	400	35.83	76
ENSDARG00000056008	57.605	84	56.2	118
ENSDARG00000056119	48.455	196	46.53	71
ENSDARG00000056127	117.96	203	154.92	49
ENSDARG00000056259	65.93	49	72.35	17
ENSDARG00000056307	60.27	99	77.345	47
ENSDARG00000056410	77.325	133	80.415	60
ENSDARG00000056475	92.745	46	93.57	18
ENSDARG00000056480	86.86	130	102.81	20
ENSDARG00000056515	26.85	205	40.61	27
ENSDARG00000056517	45.06	133	46.54	48
ENSDARG00000056549	52.43	39	47.53	18
ENSDARG00000056582	100.08	134	98.13	31
ENSDARG00000056621	115.3	132	145.525	46
ENSDARG00000056665	136.53	122	139.02	23
ENSDARG00000056695	37.6	124	43.05	33
ENSDARG00000056803	146.4	79	175.05	33
ENSDARG00000056923	90.07	65	97.97	16
ENSDARG00000056995	74.915	77	82.96	32
ENSDARG00000057007	110.015	30	109.09	23
ENSDARG00000057114	51.61	92	86.92	34
ENSDARG00000057167	98.13	150	114.48	26
ENSDARG00000057184	22.46	29	20.45	18
ENSDARG00000057234	116.74	228	119.5	72
ENSDARG00000057249	85.25	50	56.805	18
ENSDARG00000057255	71.76	62	82.45	27
ENSDARG00000057328	33.19	195	56.725	95
ENSDARG00000057414	68.55	95	76.22	20
ENSDARG00000057484	120.365	38	142.06	17
ENSDARG00000057556	43.4	214	39.36	60
ENSDARG00000057624	40.84	21	61.66	21
ENSDARG00000057633	32.88	156	47.9	21
ENSDARG00000057648	87.565	68	91.71	17
ENSDARG00000057676	84.715	202	65.295	35
ENSDARG00000057698	79.865	126	102.38	26
ENSDARG00000057699	123.95	47	119.86	23
ENSDARG00000057853	34.75	24	54.53	29
ENSDARG00000057854	118.8	227	126.755	45
ENSDARG00000057867	39.225	25	27.325	16
ENSDARG00000057890	119.98	43	129.825	25
ENSDARG00000058041	37.95	30	25.61	19
ENSDARG00000058044	100.07	32	48.92	20
ENSDARG00000058088	30.03	52	37.275	16
ENSDARG00000058203	166.925	63	163.42	19
ENSDARG00000058212	41.98	61	41.02	21
ENSDARG00000058297	83.685	86	84.14	24
ENSDARG00000058451	39.61	167	45.2	59
ENSDARG00000058463	89.89	71	78.51	17
ENSDARG00000058494	28.38	108	31.49	28
ENSDARG00000058504	73.48	63	66.37	16
ENSDARG00000058660	128.585	85	152.37	20
ENSDARG00000058710	44.64	105	44.86	16
ENSDARG00000058729	79.3	90	73.48	27
ENSDARG00000058734	66.82	151	94.56	21
ENSDARG00000058818	58.345	22	78.715	18
ENSDARG00000058917	117.7	191	115.79	27
ENSDARG00000059079	67.2	30	58.885	16
ENSDARG00000059128	50.345	124	40.59	17
ENSDARG00000059246	105.48	46	120.65	45
ENSDARG00000059308	76.99	94	68.87	62
ENSDARG00000059323	102.985	85	86.22	40
ENSDARG00000059360	124.77	228	136.605	57
ENSDARG00000059461	65.85	106	74.56	26
ENSDARG00000059654	65.46	77	103.25	23
ENSDARG00000059906	118.26	49	120.64	17
ENSDARG00000059908	44.38	109	65.32	24
ENSDARG00000060065	79.235	49	60.39	28
ENSDARG00000060071	67.125	28	68.87	16
ENSDARG00000060113	105.715	111	127.645	41
ENSDARG00000060238	122.01	63	131.885	28
ENSDARG00000060312	91.5	65	115.97	21
ENSDARG00000060394	68.44	141	93.23	28
ENSDARG00000060510	52.36	89	76.05	30
ENSDARG00000060584	40.345	30	45.13	16
ENSDARG00000060594	36.74	27	22.18	20
ENSDARG00000060695	131.31	63	141.59	35
ENSDARG00000060917	71.12	173	92.19	29
ENSDARG00000061173	113.88	60	106.23	23
ENSDARG00000061187	92.97	204	127.935	44
ENSDARG00000061413	96.9	48	95.21	17
ENSDARG00000061468	41.9	100	52.12	28
ENSDARG00000061525	63.95	68	104.485	23
ENSDARG00000061735	115.57	73	93.3	20
ENSDARG00000061802	85.69	53	95.71	21
ENSDARG00000061854	103.195	103	107.28	19
ENSDARG00000062002	62.01	145	56.12	41
ENSDARG00000062137	55.5	38	65.04	18
ENSDARG00000062244	97.35	39	97.32	21
ENSDARG00000062326	61.17	130	109.345	27
ENSDARG00000062472	59.47	34	79.545	20
ENSDARG00000062650	102.25	124	125.53	44
ENSDARG00000062651	107.2	71	124.06	18
ENSDARG00000063021	22.125	84	21.24	45
ENSDARG00000063100	43.5	149	28.45	33
ENSDARG00000063218	109.99	63	89.9	19
ENSDARG00000063295	59.665	88	41.225	27
ENSDARG00000063417	99.99	24	142.47	16
ENSDARG00000063626	34.63	128	40.035	29
ENSDARG00000063895	65.34	201	68.98	159
ENSDARG00000063899	58.06	99	64.62	212
ENSDARG00000063905	67.18	2829	65.39	700
ENSDARG00000063908	77.31	2131	76.23	442
ENSDARG00000063910	74.925	153	83.7	459
ENSDARG00000063911	70.57	260	80.265	93
ENSDARG00000063912	69.5	1704	68.02	556
ENSDARG00000063914	56.445	1328	55.48	172
ENSDARG00000063916	52.52	202	65.88	142
ENSDARG00000063917	56.95	217	61.995	66
ENSDARG00000063924	69.135	1272	67.62	422
ENSDARG00000067639	80.385	179	70.95	26
ENSDARG00000067975	40.31	39	53.79	23
ENSDARG00000067996	36.165	55	59.545	28
ENSDARG00000068123	92.77	156	118.34	57
ENSDARG00000068148	41.39	20	47.56	18
ENSDARG00000068157	115.785	38	136.49	18
ENSDARG00000068255	21.495	54	24.875	21
ENSDARG00000068261	98.355	70	88.67	17
ENSDARG00000068265	72.56	58	77.58	17
ENSDARG00000068400	33.88	30	43.6	18
ENSDARG00000068404	121.55	65	132.695	16
ENSDARG00000068409	96.435	88	121.14	20
ENSDARG00000068415	51.725	94	63.85	18
ENSDARG00000068434	65.96	32	65.14	22
ENSDARG00000068436	139.565	27	139.72	17
ENSDARG00000068641	81.12	103	82.08	20
ENSDARG00000068698	82.3	60	82.37	21
ENSDARG00000068759	98.75	62	94.76	20
ENSDARG00000068820	81.31	436	89.12	189
ENSDARG00000068856	73.68	72	75.525	19
ENSDARG00000068926	35.31	72	26.02	25
ENSDARG00000068978	87.71	59	93.855	18
ENSDARG00000068992	69.715	1014	85.68	171
ENSDARG00000068995	52.285	58	42.905	31
ENSDARG00000069009	49.67	144	66.97	41
ENSDARG00000069037	35.13	83	51.84	19
ENSDARG00000069065	46.265	245	46.235	49
ENSDARG00000069099	49.64	109	37.95	19
ENSDARG00000069100	99	80	121.15	18
ENSDARG00000069116	85.1	32	79.18	20
ENSDARG00000069129	42.315	38	34.01	17
ENSDARG00000069175	51.38	51	86.47	17
ENSDARG00000069278	63.95	32	56.795	16
ENSDARG00000069401	132.84	181	146.85	53
ENSDARG00000069422	114.5	227	138.605	70
ENSDARG00000069428	23.835	34	22.7	24
ENSDARG00000069432	73.09	101	73.915	26
ENSDARG00000069476	111.26	106	104.965	35
ENSDARG00000069527	115.78	71	124.645	39
ENSDARG00000069619	67.38	163	98.915	49
ENSDARG00000069706	42.28	90	39.26	26
ENSDARG00000069708	113.925	198	113.72	39
ENSDARG00000069763	54.31	20	63.195	22
ENSDARG00000069846	59.22	145	45.15	29
ENSDARG00000069910	93.07	54	126.92	20
ENSDARG00000069920	28.67	221	31.95	50
ENSDARG00000069956	92.7	35	68.67	17
ENSDARG00000069977	47.445	29	63.3	17
ENSDARG00000069980	50.31	90	61.58	36
ENSDARG00000070019	141.52	127	143.05	146
ENSDARG00000070040	33.065	54	36.605	17
ENSDARG00000070046	99.08	77	109.375	31
ENSDARG00000070108	108.88	87	116.4	33
ENSDARG00000070109	93.22	119	73.34	31
ENSDARG00000070150	56.23	70	81.83	29
ENSDARG00000070161	136.695	53	125.68	20
ENSDARG00000070166	74.78	52	70.635	19
ENSDARG00000070278	51.54	58	68.86	17
ENSDARG00000070360	52.13	200	84.19	16
ENSDARG00000070386	46.47	67	51.56	19
ENSDARG00000070404	12.115	60	12.35	20
ENSDARG00000070471	142.38	82	139.79	30
ENSDARG00000070545	101.06	151	124.035	30
ENSDARG00000070560	107.74	90	97.775	22
ENSDARG00000070570	51.3	198	66.29	43
ENSDARG00000070618	75.355	178	66.33	41
ENSDARG00000070623	113.79	100	111.47	27
ENSDARG00000070656	33.915	133	31.03	49
ENSDARG00000070657	75.935	71	97.2	20
ENSDARG00000070674	57.6	79	50.685	23
ENSDARG00000070688	89.09	59	77.85	16
ENSDARG00000070705	39.815	107	74.06	25
ENSDARG00000070787	107.62	48	125.81	19
ENSDARG00000070822	32.8	280	44.655	54
ENSDARG00000070849	45.02	215	48.77	45
ENSDARG00000070866	60.4	63	48.09	26
ENSDARG00000070898	120.17	44	121.96	17
ENSDARG00000070939	106.17	69	123.46	18
ENSDARG00000070959	131.825	108	126.52	43
ENSDARG00000071060	88.07	155	97.22	38
ENSDARG00000071259	41.055	71	64.9	18
ENSDARG00000071396	50.76	104	55.5	18
ENSDARG00000071403	127.96	65	127.98	57
ENSDARG00000071426	31.37	147	25.115	32
ENSDARG00000071478	63.785	115	45.095	25
ENSDARG00000071492	68.08	31	66.025	16
ENSDARG00000071555	46.28	203	56.25	32
ENSDARG00000071566	141.75	48	155.76	16
ENSDARG00000071570	71.11	87	72.075	26
ENSDARG00000071573	90.715	118	77.59	24
ENSDARG00000071583	53.595	106	46.035	50
ENSDARG00000071670	74.05	114	75.69	20
ENSDARG00000071691	36.7	97	26.52	20
ENSDARG00000071694	42.65	83	42.095	28
ENSDARG00000071724	73.345	53	92.39	16
ENSDARG00000073737	41.845	68	56.88	16
ENSDARG00000073787	28.165	379	24.6	37
ENSDARG00000073961	26.35	46	30.53	18
ENSDARG00000074163	15.07	95	34.55	22
ENSDARG00000074242	90.815	179	62.92	40
ENSDARG00000074282	93.65	83	108.545	16
ENSDARG00000074340	143.31	158	133.27	21
ENSDARG00000074393	95.405	63	75.39	28
ENSDARG00000074572	116.69	44	122.86	22
ENSDARG00000074624	108.84	88	111.18	21
ENSDARG00000074656	22.605	795	18.495	146
ENSDARG00000074667	122.24	116	132.17	28
ENSDARG00000074758	146.02	93	163.38	19
ENSDARG00000074849	106.485	260	109.935	103
ENSDARG00000074985	27.82	109	41.695	22
ENSDARG00000075008	31.93	91	50.88	32
ENSDARG00000075211	139.77	35	167.965	17
ENSDARG00000075347	50.43	90	78.85	20
ENSDARG00000075354	98.065	123	68.5	21
ENSDARG00000075421	73.37	502	98.18	106
ENSDARG00000075445	89.86	98	84.56	45
ENSDARG00000075543	124.6	47	97.805	16
ENSDARG00000075559	122.55	56	124.035	28
ENSDARG00000075682	71.33	414	76.36	87
ENSDARG00000075758	114.16	116	121.78	49
ENSDARG00000075795	58.785	156	60.54	47
ENSDARG00000075916	78.72	71	98.615	26
ENSDARG00000076066	110.01	31	110.67	16
ENSDARG00000076223	46.96	21	45.69	19
ENSDARG00000076227	121.52	26	110.4	21
ENSDARG00000076238	76.55	118	74.88	29
ENSDARG00000076283	134.51	132	135.915	29
ENSDARG00000076439	83.445	255	104.95	38
ENSDARG00000076474	15.665	192	23.31	75
ENSDARG00000076509	42.81	35	40.355	16
ENSDARG00000076568	90.74	411	76.19	94
ENSDARG00000076667	156.31	347	154.81	68
ENSDARG00000076791	95.1	24	121.9	16
ENSDARG00000076811	31.935	32	73.1	17
ENSDARG00000076836	66.06	68	55.92	16
ENSDARG00000077037	79.885	130	77.32	33
ENSDARG00000077116	75.71	51	93.375	29
ENSDARG00000077126	98.23	96	145.865	25
ENSDARG00000077226	125.06	72	152.015	29
ENSDARG00000077264	47.25	124	42.83	46
ENSDARG00000077291	53.61	138	52.835	42
ENSDARG00000077339	87.83	36	99.76	17
ENSDARG00000077620	112.98	417	137.13	150
ENSDARG00000077664	50.56	93	47.29	39
ENSDARG00000077712	88.815	143	70.88	64
ENSDARG00000077717	54.59	229	50.72	69
ENSDARG00000077776	168.92	34	124.94	18
ENSDARG00000077850	61.17	47	52.09	17
ENSDARG00000077860	51.14	28	60.21	16
ENSDARG00000077870	57.39	127	54.64	48
ENSDARG00000077950	96.33	88	94.52	28
ENSDARG00000078069	122.495	149	121.295	23
ENSDARG00000078164	87.14	22	67.1	18
ENSDARG00000078383	92.1	60	112.22	24
ENSDARG00000078473	152.91	168	155.02	55
ENSDARG00000078497	60.84	24	78.9	16
ENSDARG00000078552	75.265	39	102.09	20
ENSDARG00000078654	41.27	155	55.56	85
ENSDARG00000078785	84.1	27	73.875	21
ENSDARG00000079020	50.195	40	63.35	23
ENSDARG00000079252	87.54	43	65.43	18
ENSDARG00000079467	37.64	125	48.69	31
ENSDARG00000079578	54.785	52	46.95	28
ENSDARG00000079886	44.72	57	44.47	16
ENSDARG00000079949	148.46	73	122.33	18
ENSDARG00000079957	27.055	49	21.615	39
ENSDARG00000080010	63.35	35	63.62	24
ENSDARG00000086309	70.075	110	72.16	29
ENSDARG00000086463	69.55	56	74.66	17
ENSDARG00000086529	44.78	50	47.08	19
ENSDARG00000086618	60.75	110	68.25	23
ENSDARG00000086626	75.8	40	89.16	20
ENSDARG00000086699	96.27	92	119.04	23
ENSDARG00000086842	95.835	174	105.05	75
ENSDARG00000086903	37.72	65	31.43	19
ENSDARG00000087094	65.1	16	69.565	19
ENSDARG00000087193	48.155	105	49.855	34
ENSDARG00000087393	53.71	94	46.74	41
ENSDARG00000087402	42.25	67	30.11	20
ENSDARG00000087528	87.985	89	76.615	18
ENSDARG00000087583	70.59	52	46.59	16
ENSDARG00000087961	52.205	158	50.51	43
ENSDARG00000087996	47.225	259	65.02	43
ENSDARG00000088091	64.075	207	79.64	19
ENSDARG00000088357	33.68	84	24.17	16
ENSDARG00000088383	26.72	106	27.25	49
ENSDARG00000088639	11.98	76	17.36	26
ENSDARG00000088989	14.56	46	13.25	18
ENSDARG00000089567	13.97	60	16.76	19
ENSDARG00000089646	96.65	24	94.565	31
ENSDARG00000089681	72.235	217	75.32	48
ENSDARG00000089698	47.94	81	40.73	17
ENSDARG00000089861	48.88	80	63.41	26
ENSDARG00000090697	45.195	143	49.2	36
ENSDARG00000090768	83.925	139	44.73	23
ENSDARG00000090788	100.75	67	113.805	33
ENSDARG00000090854	25.27	83	35.57	30
ENSDARG00000090912	74.175	623	62.705	101
ENSDARG00000090929	25.2	40	21.94	48
ENSDARG00000091092	78.05	40	77.095	18
ENSDARG00000091234	21.38	82	30.89	24
ENSDARG00000091631	161.17	102	166.315	22
ENSDARG00000091678	61.84	36	54.31	24
ENSDARG00000091967	79.96	154	74.73	28
ENSDARG00000092553	69.83	646	70.925	168
ENSDARG00000092610	49.94	42	23.37	16
ENSDARG00000092693	38.2	162	34.05	146
ENSDARG00000092798	58.06	337	81.59	68
ENSDARG00000092807	52.34	1094	47.89	301
ENSDARG00000092856	97	139	102.42	35
ENSDARG00000093313	84.35	42	52.435	17
ENSDARG00000093704	43.99	31	33.595	20
ENSDARG00000093886	25.45	256	32.65	40
ENSDARG00000093931	47.61	78	52.54	26
ENSDARG00000094300	22.945	128	16.04	19
ENSDARG00000094486	84.91	99	90.91	16
ENSDARG00000094709	91.685	94	113.32	24
ENSDARG00000094850	73.415	39	61.49	18
ENSDARG00000095007	58.11	50	46.28	22
ENSDARG00000095743	58.24	270	77.165	43
ENSDARG00000095897	40.195	47	29.435	25
ENSDARG00000095904	112.89	111	120.95	19
ENSDARG00000096095	24.67	142	26.24	48
ENSDARG00000096229	35.59	33	29.74	20
ENSDARG00000096554	32.58	120	33.89	21
ENSDARG00000096603	17.44	87	25.365	22
ENSDARG00000097057	118.4	89	130.08	17
ENSDARG00000097102	143.225	666	154.51	128
ENSDARG00000097583	93.01	48	103.29	20
ENSDARG00000097973	116.985	147	133.19	71
ENSDARG00000098114	116.44	55	91.87	18
ENSDARG00000098344	51.48	79	99.39	18
ENSDARG00000098443	37.54	78	29.155	26
ENSDARG00000098453	101.87	54	121.475	18
ENSDARG00000098574	135.69	72	150.02	22
ENSDARG00000098591	80.86	117	49.07	31
ENSDARG00000098600	53.145	70	36	19
ENSDARG00000098622	138.24	351	152.535	69
ENSDARG00000098627	108.4	226	116.39	50
ENSDARG00000098639	34.265	73	22.69	29
ENSDARG00000098739	29.45	1940	25.25	486
ENSDARG00000098919	37.745	42	51.595	17
ENSDARG00000098934	17.19	39	19.23	16
ENSDARG00000098935	28.14	68	36.33	23
ENSDARG00000099022	44.49	63	54.285	19
ENSDARG00000099104	34.27	165	37.97	78
ENSDARG00000099148	91.31	412	98.91	100
ENSDARG00000099175	85.52	61	140.88	16
ENSDARG00000099240	52.98	47	54.205	16
ENSDARG00000099247	89.14	191	91.73	37
ENSDARG00000099256	109.16	53	136.96	21
ENSDARG00000099291	59.84	30	42.89	24
ENSDARG00000099312	58.62	340	63.06	59
ENSDARG00000099339	72.8	54	66.425	21
ENSDARG00000099439	64.53	448	59.01	80
ENSDARG00000099453	142.72	140	137.59	23
ENSDARG00000099455	103.43	63	119.31	21
ENSDARG00000099491	86.4	78	82.76	30
ENSDARG00000099499	111.175	199	90.34	75
ENSDARG00000099579	95.15	83	92.42	39
ENSDARG00000099635	116.59	87	128.615	47
ENSDARG00000099640	39.85	74	58.91	16
ENSDARG00000099642	33.48	61	31.43	22
ENSDARG00000099664	120.645	200	146.55	44
ENSDARG00000099730	22.865	96	25.085	17
ENSDARG00000099749	41.295	59	55.18	17
ENSDARG00000099766	129.35	293	122.7	76
ENSDARG00000099865	143.65	88	152.33	45
ENSDARG00000099966	82	34	130.16	16
ENSDARG00000100003	101.01	546	111.08	121
ENSDARG00000100031	63.33	85	61.5	33
ENSDARG00000100114	109.19	80	126.055	27
ENSDARG00000100363	21.16	73	21.66	32
ENSDARG00000100371	54.175	202	57.36	78
ENSDARG00000100392	59.855	330	65.63	60
ENSDARG00000100505	50.945	37	57.625	18
ENSDARG00000100508	63.37	24	85.765	17
ENSDARG00000100553	118.86	48	115.385	17
ENSDARG00000100558	41.59	255	26.89	64
ENSDARG00000100588	51.17	69	33.9	29
ENSDARG00000100741	50.2	519	58.13	103
ENSDARG00000101009	53.665	159	48.245	69
ENSDARG00000101260	114.59	56	103.87	17
ENSDARG00000101334	139.565	100	160.35	21
ENSDARG00000101341	83.285	74	99.85	18
ENSDARG00000101362	37.52	163	56.64	66
ENSDARG00000101406	38.69	35	30.355	18
ENSDARG00000101766	143.82	312	141.91	77
ENSDARG00000101849	35.925	72	21.955	18
ENSDARG00000101900	101.455	109	106.91	35
ENSDARG00000101915	10.67	27	13.9	16
ENSDARG00000102115	59.71	90	64.77	24
ENSDARG00000102145	59.56	67	45.39	16
ENSDARG00000102291	38.05	131	42.54	50
ENSDARG00000102317	42.37	61	29	28
ENSDARG00000102332	117.08	95	101.135	26
ENSDARG00000102333	86.72	16	70.975	16
ENSDARG00000102362	33.99	31	24.61	20
ENSDARG00000102365	77.655	48	104.18	19
ENSDARG00000102366	55.3	99	40.28	23
ENSDARG00000102441	157.18	147	160.16	35
ENSDARG00000102452	33.73	54	20.39	26
ENSDARG00000102571	133.27	74	144.26	24
ENSDARG00000102624	91.21	185	110.63	53
ENSDARG00000102632	72.02	779	65.3	157
ENSDARG00000102634	24.92	192	27.275	42
ENSDARG00000102640	105.12	30	99.47	19
ENSDARG00000102741	98.59	73	126.63	18
ENSDARG00000102889	146.25	76	157.07	18
ENSDARG00000102974	132.635	58	152.05	17
ENSDARG00000103025	37.075	95	39.03	17
ENSDARG00000103027	33.76	36	23.53	18
ENSDARG00000103066	53.265	87	56.095	22
ENSDARG00000103117	77.29	60	77.04	17
ENSDARG00000103134	83.76	32	107.18	18
ENSDARG00000103200	88.465	74	97.02	22
ENSDARG00000103271	41.545	86	62.81	28
ENSDARG00000103409	135.38	37	141.39	18
ENSDARG00000103553	125.73	84	149.635	17
ENSDARG00000103566	47.09	52	40.7	18
ENSDARG00000103672	150.265	607	155	149
ENSDARG00000103754	109.64	52	83.9	21
ENSDARG00000103791	43.035	1043	43.84	207
ENSDARG00000103845	85.73	144	102.08	37
ENSDARG00000103846	31.45	205	42.64	84
ENSDARG00000103922	61.27	47	70.49	21
ENSDARG00000103979	40.59	208	40.09	32
ENSDARG00000104030	117.34	54	124.98	20
ENSDARG00000104034	125.325	35	152.21	25
ENSDARG00000104066	84.815	82	87.52	50
ENSDARG00000104068	55.41	111	52.43	23
ENSDARG00000104111	52.78	49	58.63	25
ENSDARG00000104170	52.77	173	49.71	45
ENSDARG00000104186	16.74	87	31.68	27
ENSDARG00000104227	86.25	97	106.47	34
ENSDARG00000104296	59.595	30	67.49	19
ENSDARG00000104316	57.03	32	58.21	32
ENSDARG00000104353	118.42	207	131.495	69
ENSDARG00000104401	56.65	98	67.845	26
ENSDARG00000104508	64.555	34	61.15	18
ENSDARG00000104636	89.78	57	74.455	20
ENSDARG00000104702	28.28	98	44.71	45
ENSDARG00000104782	62.885	30	51.53	18
ENSDARG00000104837	76.51	152	70.1	28
ENSDARG00000104901	73.325	88	78.42	16
ENSDARG00000104907	29.38	133	40.25	42
ENSDARG00000105034	19.61	43	19.615	24
ENSDARG00000105036	53.1	81	59.115	21
ENSDARG00000105098	98.14	106	106.86	18
ENSDARG00000105116	111.95	633	118.705	134
ENSDARG00000105134	39.13	36	49.89	16
ENSDARG00000105278	52.37	33	50.97	26
ENSDARG00000105293	144.78	71	160.655	30
ENSDARG00000105479	44.16	38	50.1	25
ENSDARG00000109510	54.985	98	56.31	32
ENSDARG00000109864	108.1	97	91.28	18
ENSDARG00000110654	69.205	131	78.98	19
ENSDARG00000111442	89.685	416	94.6	109
ENSDARG00000112087	98.02	84	102.03	22
ENSDARG00000114958	29.185	91	28.87	17
ENSDARG00000115096	96.48	444	95.46	107
ENSDARG00000116649	119.64	177	133.97	27
ENSDARG00000117089	43.565	102	22.545	22

## Sheet: Ext_Data_Fig7c
Source Data for Extended Data Figure 7c
Gene_Name	Gene_count.Rep1	Median_Length.Rep1	Gene_count.Rep2	Median_Length.Rep2	Timepoint
ENSDARG00000053995	13	29.52	1	26.69	4hpf
ENSDARG00000011233	11	71.36	1	143.57	4hpf
ENSDARG00000105444	11	0	1	0	4hpf
ENSDARG00000061020	10	27.385	1	31.93	4hpf
ENSDARG00000069251	10	102.1	1	99.21	4hpf
ENSDARG00000002353	9	110.72	1	141.56	4hpf
ENSDARG00000068939	9	41.92	1	124.36	4hpf
ENSDARG00000043510	8	72.08	1	45.07	4hpf
ENSDARG00000090462	8	26.16	1	0	4hpf
ENSDARG00000101295	8	50.56	1	22.09	4hpf
ENSDARG00000005210	7	13.18	1	45.47	4hpf
ENSDARG00000016513	7	137.505	1	133.63	4hpf
ENSDARG00000033965	7	55.15	1	85.25	4hpf
ENSDARG00000056162	7	31.43	1	17.11	4hpf
ENSDARG00000089886	7	147.26	1	0	4hpf
ENSDARG00000090234	7	33.89	1	38.75	4hpf
ENSDARG00000100025	7	36.89	1	42.34	4hpf
ENSDARG00000104287	7	73.765	1	74.61	4hpf
ENSDARG00000005246	6	28.92	1	27.87	4hpf
ENSDARG00000014634	6	49.68	1	28.2	4hpf
ENSDARG00000028748	6	105.025	1	116.58	4hpf
ENSDARG00000029729	6	43.135	1	53.24	4hpf
ENSDARG00000035573	6	20.03	1	44.39	4hpf
ENSDARG00000060987	6	114.61	1	43.18	4hpf
ENSDARG00000063358	6	33.31	1	27.73	4hpf
ENSDARG00000094210	6	15.59	1	22.1	4hpf
ENSDARG00000098186	6	26.06	1	0	4hpf
ENSDARG00000099383	6	27.49	1	71.44	4hpf
ENSDARG00000100374	6	17.59	1	17.08	4hpf
ENSDARG00000101710	6	54.295	1	55.09	4hpf
ENSDARG00000103800	6	117.19	1	83.34	4hpf
ENSDARG00000006508	5	33.115	1	22.31	4hpf
ENSDARG00000012625	5	26.265	1	50.2	4hpf
ENSDARG00000016809	5	120.18	1	144.19	4hpf
ENSDARG00000019417	5	54.86	1	52.5	4hpf
ENSDARG00000024728	5	12.07	1	16.49	4hpf
ENSDARG00000025854	5	39.38	1	5.53	4hpf
ENSDARG00000026967	5	82.25	1	67.52	4hpf
ENSDARG00000032114	5	56.78	1	76.11	4hpf
ENSDARG00000044253	5	21.85	1	54.82	4hpf
ENSDARG00000051756	5	7.05	1	54.08	4hpf
ENSDARG00000059252	5	91.4	1	75.29	4hpf
ENSDARG00000061508	5	69.435	1	21.54	4hpf
ENSDARG00000063670	5	158	1	93.46	4hpf
ENSDARG00000067723	5	98.17	1	4.54	4hpf
ENSDARG00000077506	5	98.09	1	181.02	4hpf
ENSDARG00000088346	5	49.09	1	72.07	4hpf
ENSDARG00000100825	5	0	1	42.76	4hpf
ENSDARG00000102512	5	43.845	1	71.53	4hpf
ENSDARG00000104024	5	30.8	1	84.16	4hpf
ENSDARG00000005908	4	76.63	1	59.76	4hpf
ENSDARG00000007092	4	106.25	1	156.02	4hpf
ENSDARG00000008637	4	136.35	1	135.52	4hpf
ENSDARG00000015966	4	56.775	1	103.18	4hpf
ENSDARG00000020702	4	82.01	1	92.09	4hpf
ENSDARG00000020794	4	64.83	1	108.49	4hpf
ENSDARG00000022260	4	22.05	1	20.01	4hpf
ENSDARG00000024478	4	88.14	1	108.41	4hpf
ENSDARG00000033184	4	132.86	1	99.55	4hpf
ENSDARG00000033367	4	110.945	1	80.59	4hpf
ENSDARG00000052833	4	112.22	1	19.84	4hpf
ENSDARG00000059212	4	34.99	1	19.87	4hpf
ENSDARG00000067593	4	34.79	1	25.23	4hpf
ENSDARG00000067984	4	38.21	1	0	4hpf
ENSDARG00000068663	4	15.42	1	30.29	4hpf
ENSDARG00000070846	4	100.075	1	0	4hpf
ENSDARG00000086712	4	99.42	1	0	4hpf
ENSDARG00000090309	4	42.46	1	53.06	4hpf
ENSDARG00000091628	4	27.06	1	83.01	4hpf
ENSDARG00000093249	4	117.365	1	69.37	4hpf
ENSDARG00000099900	4	0	1	19.33	4hpf
ENSDARG00000100331	4	13.56	1	123.85	4hpf
ENSDARG00000102937	4	80.055	1	64.07	4hpf
ENSDARG00000115988	4	0	1	0	4hpf
ENSDARG00000000086	3	94.535	1	98.03	4hpf
ENSDARG00000001930	3	33.94	1	33.93	4hpf
ENSDARG00000002197	3	50.48	1	23.32	4hpf
ENSDARG00000007477	3	89.615	1	99.72	4hpf
ENSDARG00000007603	3	30.35	1	58.55	4hpf
ENSDARG00000010108	3	45.89	1	81.95	4hpf
ENSDARG00000011462	3	117.58	1	73.4	4hpf
ENSDARG00000013335	3	82.67	1	80.94	4hpf
ENSDARG00000013667	3	99.15	1	108.48	4hpf
ENSDARG00000016528	3	101.44	1	99.02	4hpf
ENSDARG00000017312	3	70.1	1	100.81	4hpf
ENSDARG00000023290	3	85.92	1	66.53	4hpf
ENSDARG00000025338	3	75.86	1	57.84	4hpf
ENSDARG00000026170	3	26.73	1	0	4hpf
ENSDARG00000027391	3	44.97	1	79.89	4hpf
ENSDARG00000027491	3	103.78	1	85	4hpf
ENSDARG00000029936	3	106.86	1	94.73	4hpf
ENSDARG00000030367	3	38.645	1	161.14	4hpf
ENSDARG00000030844	3	21.485	1	25.69	4hpf
ENSDARG00000032116	3	15.77	1	38.43	4hpf
ENSDARG00000032856	3	54.79	1	73.35	4hpf
ENSDARG00000034518	3	0	1	52.11	4hpf
ENSDARG00000035332	3	30.75	1	7.52	4hpf
ENSDARG00000037309	3	93.53	1	71.15	4hpf
ENSDARG00000037777	3	33.025	1	41.66	4hpf
ENSDARG00000038667	3	115.21	1	40.16	4hpf
ENSDARG00000040001	3	19.06	1	15.2	4hpf
ENSDARG00000042270	3	62.85	1	91.2	4hpf
ENSDARG00000043416	3	99.275	1	146.9	4hpf
ENSDARG00000043970	3	136.58	1	0	4hpf
ENSDARG00000052623	3	80.62	1	88.91	4hpf
ENSDARG00000056228	3	19.2	1	41.13	4hpf
ENSDARG00000057121	3	55.17	1	0	4hpf
ENSDARG00000057736	3	86.73	1	89.09	4hpf
ENSDARG00000061378	3	10.985	1	54.03	4hpf
ENSDARG00000061841	3	63.13	1	0	4hpf
ENSDARG00000068193	3	47.82	1	83.22	4hpf
ENSDARG00000068286	3	106.24	1	27.54	4hpf
ENSDARG00000068702	3	66.1	1	26.37	4hpf
ENSDARG00000069674	3	20.53	1	48.15	4hpf
ENSDARG00000073709	3	25.76	1	75.65	4hpf
ENSDARG00000073917	3	19.89	1	20.4	4hpf
ENSDARG00000078132	3	10.535	1	0	4hpf
ENSDARG00000086288	3	105.925	1	73.49	4hpf
ENSDARG00000086523	3	102.595	1	39.39	4hpf
ENSDARG00000088844	3	33.235	1	48.77	4hpf
ENSDARG00000096189	3	49.12	1	85.29	4hpf
ENSDARG00000097537	3	73.43	1	85.12	4hpf
ENSDARG00000097660	3	33.19	1	29.6	4hpf
ENSDARG00000099420	3	34.35	1	84.4	4hpf
ENSDARG00000099448	3	0	1	14.04	4hpf
ENSDARG00000099679	3	10.615	1	138.28	4hpf
ENSDARG00000100564	3	96.27	1	75.36	4hpf
ENSDARG00000100948	3	4.26	1	22.72	4hpf
ENSDARG00000100990	3	4.77	1	54.83	4hpf
ENSDARG00000101750	3	61.165	1	101.57	4hpf
ENSDARG00000103529	3	0	1	60.73	4hpf
ENSDARG00000104222	3	69.38	1	49.25	4hpf
ENSDARG00000104641	3	100.76	1	23.03	4hpf
ENSDARG00000003808	2	177.15	1	0	4hpf
ENSDARG00000003899	2	9.73	1	27.35	4hpf
ENSDARG00000003961	2	6.175	1	44.41	4hpf
ENSDARG00000004176	2	37.995	1	17.72	4hpf
ENSDARG00000004587	2	22.38	1	27.35	4hpf
ENSDARG00000006029	2	83.46	1	8.81	4hpf
ENSDARG00000007804	2	24.94	1	101.93	4hpf
ENSDARG00000007960	2	151.8	1	46.83	4hpf
ENSDARG00000009040	2	0	1	98.7	4hpf
ENSDARG00000009390	2	56.28	1	116.06	4hpf
ENSDARG00000012368	2	53.94	1	69.16	4hpf
ENSDARG00000013224	2	15.69	1	33.29	4hpf
ENSDARG00000013794	2	58.915	1	39.02	4hpf
ENSDARG00000014550	2	35.84	1	97.88	4hpf
ENSDARG00000015887	2	49.32	1	74.1	4hpf
ENSDARG00000016789	2	69.17	1	78.78	4hpf
ENSDARG00000018106	2	25.38	1	37.6	4hpf
ENSDARG00000021681	2	57.83	1	97.65	4hpf
ENSDARG00000025757	2	40.39	1	129.26	4hpf
ENSDARG00000026048	2	30.15	1	74.47	4hpf
ENSDARG00000026482	2	34.35	1	49.6	4hpf
ENSDARG00000027353	2	0	1	90.27	4hpf
ENSDARG00000027851	2	106.68	1	54.58	4hpf
ENSDARG00000030839	2	38.26	1	16.95	4hpf
ENSDARG00000031243	2	35.46	1	52.51	4hpf
ENSDARG00000031709	2	59.15	1	20.31	4hpf
ENSDARG00000032584	2	62.515	1	24.1	4hpf
ENSDARG00000037362	2	0	1	0	4hpf
ENSDARG00000039310	2	52.32	1	104.01	4hpf
ENSDARG00000039613	2	43.735	1	48.87	4hpf
ENSDARG00000041145	2	43.3	1	48.29	4hpf
ENSDARG00000041592	2	30.04	1	14.92	4hpf
ENSDARG00000041621	2	40.47	1	15.11	4hpf
ENSDARG00000042124	2	96.81	1	46.4	4hpf
ENSDARG00000042345	2	32.87	1	86.9	4hpf
ENSDARG00000042637	2	82.26	1	0	4hpf
ENSDARG00000045968	2	37.72	1	14.35	4hpf
ENSDARG00000052910	2	56.17	1	9.77	4hpf
ENSDARG00000053166	2	68.54	1	72.01	4hpf
ENSDARG00000053500	2	53.3	1	81.55	4hpf
ENSDARG00000053753	2	36.99	1	58.22	4hpf
ENSDARG00000054454	2	83.78	1	33.67	4hpf
ENSDARG00000055561	2	84.55	1	9.78	4hpf
ENSDARG00000056628	2	61.13	1	65.02	4hpf
ENSDARG00000056656	2	55.325	1	19.11	4hpf
ENSDARG00000057392	2	27.35	1	67.02	4hpf
ENSDARG00000059961	2	39.17	1	18.88	4hpf
ENSDARG00000060639	2	27.535	1	112.13	4hpf
ENSDARG00000062016	2	96.98	1	20.14	4hpf
ENSDARG00000062190	2	62.145	1	23.99	4hpf
ENSDARG00000062362	2	1.845	1	0	4hpf
ENSDARG00000069295	2	18.755	1	31.64	4hpf
ENSDARG00000069497	2	39.09	1	43.12	4hpf
ENSDARG00000069807	2	45.63	1	70.15	4hpf
ENSDARG00000070059	2	30.3	1	40.58	4hpf
ENSDARG00000070371	2	39.77	1	67.34	4hpf
ENSDARG00000070986	2	28.69	1	46.19	4hpf
ENSDARG00000071021	2	23.79	1	34.81	4hpf
ENSDARG00000071418	2	37.02	1	114.53	4hpf
ENSDARG00000071644	2	28.385	1	116.67	4hpf
ENSDARG00000071678	2	33.99	1	102.03	4hpf
ENSDARG00000074041	2	0	1	0	4hpf
ENSDARG00000076895	2	59.835	1	130.46	4hpf
ENSDARG00000077537	2	72.37	1	123.8	4hpf
ENSDARG00000077584	2	31.855	1	59.99	4hpf
ENSDARG00000077847	2	84.37	1	0	4hpf
ENSDARG00000078095	2	116.11	1	89.9	4hpf
ENSDARG00000078109	2	0	1	22.48	4hpf
ENSDARG00000087327	2	8.12	1	70.34	4hpf
ENSDARG00000089616	2	63.81	1	9.79	4hpf
ENSDARG00000089930	2	32.15	1	10.78	4hpf
ENSDARG00000090118	2	74.32	1	76.92	4hpf
ENSDARG00000095459	2	121.22	1	106.25	4hpf
ENSDARG00000098391	2	28.6	1	25.45	4hpf
ENSDARG00000099313	2	36.72	1	0	4hpf
ENSDARG00000099358	2	159.15	1	122.87	4hpf
ENSDARG00000099917	2	156.775	1	158.58	4hpf
ENSDARG00000100121	2	24.16	1	17.12	4hpf
ENSDARG00000100206	2	26.24	1	13.82	4hpf
ENSDARG00000100813	2	84.87	1	58.93	4hpf
ENSDARG00000100889	2	16.06	1	12.49	4hpf
ENSDARG00000101061	2	88.67	1	97.57	4hpf
ENSDARG00000101085	2	40	1	7.31	4hpf
ENSDARG00000101679	2	41.3	1	53.54	4hpf
ENSDARG00000101763	2	100.07	1	26.97	4hpf
ENSDARG00000102435	2	24.94	1	65.37	4hpf
ENSDARG00000104172	2	0	1	0	4hpf
ENSDARG00000105035	2	26.91	1	61.09	4hpf
ENSDARG00000105223	2	86.84	1	51.06	4hpf
ENSDARG00000105712	2	121.275	1	41.84	4hpf
ENSDARG00000105748	2	111.95	1	82.73	4hpf
ENSDARG00000109597	2	115.715	1	128.66	4hpf
ENSDARG00000000935	1	24.23	1	98.06	4hpf
ENSDARG00000001442	1	41.81	1	65.63	4hpf
ENSDARG00000002549	1	38.59	1	45.55	4hpf
ENSDARG00000003251	1	14.36	1	0	4hpf
ENSDARG00000007760	1	0	1	19.24	4hpf
ENSDARG00000008487	1	51.36	1	71.75	4hpf
ENSDARG00000009472	1	23.15	1	82.44	4hpf
ENSDARG00000009473	1	9.32	1	0	4hpf
ENSDARG00000009961	1	0	1	143.37	4hpf
ENSDARG00000014348	1	52.84	1	26.39	4hpf
ENSDARG00000015822	1	71.02	1	107.08	4hpf
ENSDARG00000017657	1	45.67	1	22.18	4hpf
ENSDARG00000018973	1	28.61	1	150.71	4hpf
ENSDARG00000018976	1	20.4	1	24.83	4hpf
ENSDARG00000019526	1	29.38	1	0	4hpf
ENSDARG00000019920	1	81.7	1	56.9	4hpf
ENSDARG00000021521	1	17.48	1	46.43	4hpf
ENSDARG00000024317	1	90.37	1	64.01	4hpf
ENSDARG00000026941	1	0	1	9.71	4hpf
ENSDARG00000027749	1	34.56	1	32.31	4hpf
ENSDARG00000028201	1	17.01	1	73.98	4hpf
ENSDARG00000029473	1	25.97	1	48.67	4hpf
ENSDARG00000029832	1	50.56	1	75.95	4hpf
ENSDARG00000030547	1	63.27	1	61.28	4hpf
ENSDARG00000030804	1	50.96	1	71.98	4hpf
ENSDARG00000035751	1	14.3	1	94.54	4hpf
ENSDARG00000036541	1	18.58	1	0	4hpf
ENSDARG00000037091	1	63.72	1	26.75	4hpf
ENSDARG00000039915	1	30.37	1	0	4hpf
ENSDARG00000040559	1	25.63	1	20.45	4hpf
ENSDARG00000041041	1	48.2	1	70.1	4hpf
ENSDARG00000041576	1	51.93	1	49.18	4hpf
ENSDARG00000042018	1	28.46	1	11.59	4hpf
ENSDARG00000042336	1	25.68	1	11.98	4hpf
ENSDARG00000044381	1	16.7	1	8.6	4hpf
ENSDARG00000051953	1	39.42	1	33.12	4hpf
ENSDARG00000052390	1	28.71	1	130.17	4hpf
ENSDARG00000053155	1	61.93	1	86.1	4hpf
ENSDARG00000056683	1	40.29	1	13.91	4hpf
ENSDARG00000058996	1	55.07	1	72.39	4hpf
ENSDARG00000059919	1	118.53	1	18.41	4hpf
ENSDARG00000060005	1	61.07	1	78.61	4hpf
ENSDARG00000060070	1	102.97	1	60.17	4hpf
ENSDARG00000060586	1	6.64	1	81.43	4hpf
ENSDARG00000060620	1	6.37	1	39.95	4hpf
ENSDARG00000061759	1	0	1	100.3	4hpf
ENSDARG00000062237	1	110.98	1	30.21	4hpf
ENSDARG00000062674	1	42.82	1	99.5	4hpf
ENSDARG00000063511	1	172.02	1	120.04	4hpf
ENSDARG00000068865	1	11.37	1	111.44	4hpf
ENSDARG00000068996	1	23.32	1	43.88	4hpf
ENSDARG00000069549	1	35.51	1	65.02	4hpf
ENSDARG00000069869	1	33.89	1	80.44	4hpf
ENSDARG00000070455	1	7.56	1	6.51	4hpf
ENSDARG00000071581	1	12	1	30.86	4hpf
ENSDARG00000073813	1	31.81	1	88.94	4hpf
ENSDARG00000073988	1	25.06	1	154.2	4hpf
ENSDARG00000074255	1	43.58	1	21.35	4hpf
ENSDARG00000076752	1	11.6	1	85.77	4hpf
ENSDARG00000076964	1	19.46	1	90.11	4hpf
ENSDARG00000077193	1	59.95	1	32.95	4hpf
ENSDARG00000078166	1	69.25	1	47.27	4hpf
ENSDARG00000078953	1	60.75	1	98.28	4hpf
ENSDARG00000079080	1	33.45	1	55.08	4hpf
ENSDARG00000079534	1	0	1	41.76	4hpf
ENSDARG00000080020	1	0	1	55.04	4hpf
ENSDARG00000086158	1	8.24	1	33.21	4hpf
ENSDARG00000089142	1	22.75	1	90.03	4hpf
ENSDARG00000089924	1	76.97	1	172.03	4hpf
ENSDARG00000092387	1	71.87	1	95.7	4hpf
ENSDARG00000093423	1	40.56	1	43.63	4hpf
ENSDARG00000094811	1	123.24	1	115.93	4hpf
ENSDARG00000095863	1	165.27	1	104.93	4hpf
ENSDARG00000096012	1	121.27	1	191.31	4hpf
ENSDARG00000096118	1	197.24	1	0	4hpf
ENSDARG00000097685	1	109.91	1	0	4hpf
ENSDARG00000099517	1	87.8	1	39.33	4hpf
ENSDARG00000100119	1	4.97	1	14.02	4hpf
ENSDARG00000100349	1	28.68	1	80.82	4hpf
ENSDARG00000101259	1	0	1	26.13	4hpf
ENSDARG00000101285	1	166.35	1	17.26	4hpf
ENSDARG00000101316	1	0	1	67.6	4hpf
ENSDARG00000101848	1	61.93	1	95.76	4hpf
ENSDARG00000102929	1	151.44	1	195.34	4hpf
ENSDARG00000103052	1	20.87	1	18.54	4hpf
ENSDARG00000104649	1	31.33	1	43.49	4hpf
ENSDARG00000113294	1	147.49	1	57	4hpf
ENSDARG00000002377	16	90.05	2	77.95	4hpf
ENSDARG00000103994	12	32.25	2	17.575	4hpf
ENSDARG00000011079	11	72.27	2	110.83	4hpf
ENSDARG00000103735	11	76.68	2	85.52	4hpf
ENSDARG00000024306	10	52.345	2	41.72	4hpf
ENSDARG00000030357	10	40.7	2	60.84	4hpf
ENSDARG00000069006	10	19.12	2	11.52	4hpf
ENSDARG00000002720	9	96.225	2	95.22	4hpf
ENSDARG00000005274	9	46.62	2	0	4hpf
ENSDARG00000017235	9	20.545	2	15.635	4hpf
ENSDARG00000057021	9	90.16	2	53.5	4hpf
ENSDARG00000060366	9	72.97	2	68	4hpf
ENSDARG00000060395	9	54	2	32.42	4hpf
ENSDARG00000088923	9	78.57	2	157.36	4hpf
ENSDARG00000102538	9	150.02	2	106.95	4hpf
ENSDARG00000114405	9	0	2	2.66	4hpf
ENSDARG00000005980	8	119.37	2	117.58	4hpf
ENSDARG00000018426	8	13.78	2	27.04	4hpf
ENSDARG00000037654	8	70.89	2	85.615	4hpf
ENSDARG00000044942	8	9.78	2	12.16	4hpf
ENSDARG00000003607	7	121.93	2	117.41	4hpf
ENSDARG00000008287	7	64.21	2	100.96	4hpf
ENSDARG00000009250	7	103.265	2	0	4hpf
ENSDARG00000016233	7	56.22	2	54.29	4hpf
ENSDARG00000021242	7	121.01	2	10.69	4hpf
ENSDARG00000022970	7	79.2	2	56.92	4hpf
ENSDARG00000030368	7	23.47	2	13.56	4hpf
ENSDARG00000059006	7	51.075	2	55.85	4hpf
ENSDARG00000059150	7	35.92	2	131.94	4hpf
ENSDARG00000060068	7	45.675	2	10.14	4hpf
ENSDARG00000077544	7	94.53	2	49.16	4hpf
ENSDARG00000089158	7	63.65	2	115.66	4hpf
ENSDARG00000089791	7	33.69	2	55.63	4hpf
ENSDARG00000092181	7	138.5	2	165.08	4hpf
ENSDARG00000098970	7	0	2	0	4hpf
ENSDARG00000101756	7	44.76	2	9.07	4hpf
ENSDARG00000102590	7	38.385	2	48.61	4hpf
ENSDARG00000103636	7	196.255	2	153.6	4hpf
ENSDARG00000103819	7	0	2	36.035	4hpf
ENSDARG00000105398	7	42.57	2	89.43	4hpf
ENSDARG00000009735	6	52.44	2	69.66	4hpf
ENSDARG00000013279	6	45.255	2	98.855	4hpf
ENSDARG00000013561	6	58.73	2	36.47	4hpf
ENSDARG00000027826	6	101.98	2	107.04	4hpf
ENSDARG00000028816	6	56.075	2	10.15	4hpf
ENSDARG00000029621	6	33.36	2	20.715	4hpf
ENSDARG00000030775	6	18.85	2	52.155	4hpf
ENSDARG00000031956	6	10.58	2	67.405	4hpf
ENSDARG00000037891	6	29.92	2	13.51	4hpf
ENSDARG00000037928	6	135.99	2	153.39	4hpf
ENSDARG00000044073	6	56.68	2	57.865	4hpf
ENSDARG00000053992	6	70.35	2	0	4hpf
ENSDARG00000057660	6	24.76	2	4.45	4hpf
ENSDARG00000075616	6	128.39	2	19.615	4hpf
ENSDARG00000076153	6	39.61	2	38.89	4hpf
ENSDARG00000076659	6	59.83	2	154.33	4hpf
ENSDARG00000077215	6	76.95	2	139.94	4hpf
ENSDARG00000077769	6	34.05	2	138.045	4hpf
ENSDARG00000078571	6	70.78	2	46.27	4hpf
ENSDARG00000100452	6	25.84	2	0	4hpf
ENSDARG00000101557	6	47.17	2	137.36	4hpf
ENSDARG00000103163	6	118.96	2	111.185	4hpf
ENSDARG00000000151	5	17.63	2	58.17	4hpf
ENSDARG00000005397	5	23.64	2	5.87	4hpf
ENSDARG00000008966	5	25.665	2	26.365	4hpf
ENSDARG00000012656	5	13.86	2	69.25	4hpf
ENSDARG00000013842	5	41.035	2	42.44	4hpf
ENSDARG00000013860	5	6.34	2	29.855	4hpf
ENSDARG00000016181	5	7.22	2	98.725	4hpf
ENSDARG00000016357	5	13.3	2	17.21	4hpf
ENSDARG00000019033	5	47.355	2	46.48	4hpf
ENSDARG00000019191	5	62.965	2	106.53	4hpf
ENSDARG00000020887	5	9.83	2	34.8	4hpf
ENSDARG00000021288	5	14.885	2	17.665	4hpf
ENSDARG00000023110	5	53.815	2	43.08	4hpf
ENSDARG00000023152	5	44.37	2	20.07	4hpf
ENSDARG00000024564	5	92.78	2	48.675	4hpf
ENSDARG00000026338	5	19.635	2	22.24	4hpf
ENSDARG00000027249	5	49.25	2	47.87	4hpf
ENSDARG00000035505	5	121.78	2	43.46	4hpf
ENSDARG00000038414	5	23.13	2	17.065	4hpf
ENSDARG00000041155	5	73.125	2	128.92	4hpf
ENSDARG00000042561	5	89.97	2	96.24	4hpf
ENSDARG00000043542	5	17.575	2	42.52	4hpf
ENSDARG00000057577	5	67.96	2	48.355	4hpf
ENSDARG00000074098	5	59.85	2	65.645	4hpf
ENSDARG00000075732	5	53.295	2	98.28	4hpf
ENSDARG00000087897	5	140.275	2	187.72	4hpf
ENSDARG00000092225	5	34.06	2	47.66	4hpf
ENSDARG00000098112	5	3.415	2	25.13	4hpf
ENSDARG00000098646	5	145.465	2	168.23	4hpf
ENSDARG00000100047	5	63.07	2	25.71	4hpf
ENSDARG00000102295	5	51.26	2	36.21	4hpf
ENSDARG00000103266	5	59.385	2	10.4	4hpf
ENSDARG00000104596	5	46.655	2	49.16	4hpf
ENSDARG00000005481	4	12.51	2	145.885	4hpf
ENSDARG00000007302	4	19.93	2	48.85	4hpf
ENSDARG00000011247	4	24.32	2	52.435	4hpf
ENSDARG00000012044	4	35.15	2	132.37	4hpf
ENSDARG00000012325	4	80.58	2	42.91	4hpf
ENSDARG00000013613	4	43.58	2	0	4hpf
ENSDARG00000014945	4	72.95	2	68.61	4hpf
ENSDARG00000017385	4	30.5	2	40.09	4hpf
ENSDARG00000021141	4	9.48	2	52.27	4hpf
ENSDARG00000024642	4	104	2	70.27	4hpf
ENSDARG00000028071	4	112.55	2	52.93	4hpf
ENSDARG00000030694	4	13.535	2	41.155	4hpf
ENSDARG00000032340	4	77.605	2	88.55	4hpf
ENSDARG00000033179	4	26.665	2	42.65	4hpf
ENSDARG00000033444	4	126.17	2	124.82	4hpf
ENSDARG00000035579	4	31.67	2	23.61	4hpf
ENSDARG00000035699	4	16.955	2	63.805	4hpf
ENSDARG00000036069	4	174.775	2	231.42	4hpf
ENSDARG00000036189	4	76.31	2	56.015	4hpf
ENSDARG00000039270	4	141.645	2	107.34	4hpf
ENSDARG00000042091	4	46.58	2	13.82	4hpf
ENSDARG00000042975	4	76.395	2	87.68	4hpf
ENSDARG00000043781	4	47.65	2	0	4hpf
ENSDARG00000045351	4	47.09	2	53.68	4hpf
ENSDARG00000051940	4	35.99	2	18.475	4hpf
ENSDARG00000052712	4	14.84	2	5.44	4hpf
ENSDARG00000055472	4	54.77	2	32.115	4hpf
ENSDARG00000055474	4	27.965	2	56.37	4hpf
ENSDARG00000055837	4	172.495	2	141.6	4hpf
ENSDARG00000056165	4	74.98	2	75.62	4hpf
ENSDARG00000056653	4	72.36	2	40.355	4hpf
ENSDARG00000057241	4	33.39	2	93.66	4hpf
ENSDARG00000058828	4	19.74	2	49.18	4hpf
ENSDARG00000059672	4	59.69	2	90.65	4hpf
ENSDARG00000060501	4	12.2	2	5.01	4hpf
ENSDARG00000061052	4	53.885	2	109	4hpf
ENSDARG00000062063	4	23.94	2	17.45	4hpf
ENSDARG00000062374	4	56.275	2	39.14	4hpf
ENSDARG00000062954	4	4.6	2	18.635	4hpf
ENSDARG00000063341	4	13.01	2	67.22	4hpf
ENSDARG00000067752	4	63.09	2	46.86	4hpf
ENSDARG00000068846	4	16.5	2	73.03	4hpf
ENSDARG00000069545	4	4.265	2	15.2	4hpf
ENSDARG00000071203	4	70.69	2	128.36	4hpf
ENSDARG00000071727	4	100.705	2	98.38	4hpf
ENSDARG00000074507	4	0	2	19.385	4hpf
ENSDARG00000074715	4	64.015	2	113.04	4hpf
ENSDARG00000076435	4	60.945	2	22.955	4hpf
ENSDARG00000076464	4	13.67	2	9.91	4hpf
ENSDARG00000077253	4	84.88	2	113.17	4hpf
ENSDARG00000087277	4	19.27	2	95.86	4hpf
ENSDARG00000090685	4	55.78	2	109.31	4hpf
ENSDARG00000092123	4	14.175	2	0	4hpf
ENSDARG00000094646	4	109.975	2	64.12	4hpf
ENSDARG00000096000	4	100.785	2	52.795	4hpf
ENSDARG00000103145	4	27.04	2	170.67	4hpf
ENSDARG00000104290	4	18.03	2	9.58	4hpf
ENSDARG00000104789	4	28.685	2	2.25	4hpf
ENSDARG00000105575	4	34.36	2	20.4	4hpf
ENSDARG00000000476	3	66.41	2	121.805	4hpf
ENSDARG00000000906	3	48.06	2	91.16	4hpf
ENSDARG00000005359	3	42.82	2	78.515	4hpf
ENSDARG00000006546	3	111.945	2	131.78	4hpf
ENSDARG00000007081	3	30.125	2	18.53	4hpf
ENSDARG00000007108	3	44.37	2	12.62	4hpf
ENSDARG00000007867	3	94.725	2	93.17	4hpf
ENSDARG00000010255	3	60.205	2	21.2	4hpf
ENSDARG00000010267	3	57.335	2	55.85	4hpf
ENSDARG00000012072	3	27.73	2	46	4hpf
ENSDARG00000012499	3	90.74	2	9.99	4hpf
ENSDARG00000015955	3	68.715	2	13.88	4hpf
ENSDARG00000016481	3	78.4	2	108.4	4hpf
ENSDARG00000016830	3	94.925	2	93.61	4hpf
ENSDARG00000017038	3	19.53	2	42.49	4hpf
ENSDARG00000017365	3	107.98	2	61.19	4hpf
ENSDARG00000018882	3	16.665	2	8.125	4hpf
ENSDARG00000018966	3	41.05	2	6.805	4hpf
ENSDARG00000019774	3	26.58	2	27.1	4hpf
ENSDARG00000022493	3	43.985	2	70.45	4hpf
ENSDARG00000023479	3	65.81	2	14.93	4hpf
ENSDARG00000023988	3	64.67	2	58.24	4hpf
ENSDARG00000027183	3	103.33	2	87.47	4hpf
ENSDARG00000032277	3	31.37	2	48.685	4hpf
ENSDARG00000035399	3	17.38	2	28.22	4hpf
ENSDARG00000038731	3	50.77	2	35.4	4hpf
ENSDARG00000038805	3	49.35	2	35.39	4hpf
ENSDARG00000038865	3	19.385	2	0	4hpf
ENSDARG00000039346	3	11.71	2	40.46	4hpf
ENSDARG00000042620	3	94.76	2	36.04	4hpf
ENSDARG00000043128	3	29.52	2	45.38	4hpf
ENSDARG00000043402	3	35.76	2	26.05	4hpf
ENSDARG00000043938	3	37.505	2	52.05	4hpf
ENSDARG00000044090	3	71.905	2	110.02	4hpf
ENSDARG00000044404	3	30.08	2	30.655	4hpf
ENSDARG00000045011	3	54.76	2	128.68	4hpf
ENSDARG00000045422	3	58.32	2	57.48	4hpf
ENSDARG00000045626	3	27.685	2	112.81	4hpf
ENSDARG00000052462	3	25.1	2	98.19	4hpf
ENSDARG00000053026	3	29.22	2	38.38	4hpf
ENSDARG00000055291	3	49.635	2	7.57	4hpf
ENSDARG00000055477	3	117.325	2	87.64	4hpf
ENSDARG00000055622	3	0	2	13.715	4hpf
ENSDARG00000056121	3	28.88	2	16.47	4hpf
ENSDARG00000056138	3	118.315	2	0	4hpf
ENSDARG00000056479	3	20.89	2	101.35	4hpf
ENSDARG00000057010	3	76.26	2	90.25	4hpf
ENSDARG00000058068	3	37.435	2	14.93	4hpf
ENSDARG00000060308	3	90.895	2	71.105	4hpf
ENSDARG00000060380	3	8.52	2	32.75	4hpf
ENSDARG00000061169	3	26.275	2	19.79	4hpf
ENSDARG00000061600	3	28.045	2	41.505	4hpf
ENSDARG00000061656	3	18.985	2	78.79	4hpf
ENSDARG00000063051	3	0	2	0	4hpf
ENSDARG00000063661	3	66.87	2	132.32	4hpf
ENSDARG00000063719	3	29.36	2	26.44	4hpf
ENSDARG00000069672	3	61.05	2	114.57	4hpf
ENSDARG00000069893	3	49.195	2	42.6	4hpf
ENSDARG00000070702	3	88.28	2	115.52	4hpf
ENSDARG00000070922	3	75.845	2	80.62	4hpf
ENSDARG00000074760	3	69.99	2	191.61	4hpf
ENSDARG00000074967	3	123.07	2	47.46	4hpf
ENSDARG00000075123	3	29.75	2	37.67	4hpf
ENSDARG00000075492	3	15.22	2	26.72	4hpf
ENSDARG00000075619	3	69.29	2	44.63	4hpf
ENSDARG00000076857	3	57.73	2	4.77	4hpf
ENSDARG00000078042	3	70.845	2	26.12	4hpf
ENSDARG00000079516	3	9.23	2	12.6	4hpf
ENSDARG00000079751	3	133.99	2	80.07	4hpf
ENSDARG00000079815	3	53.77	2	44.52	4hpf
ENSDARG00000086317	3	18.91	2	21.87	4hpf
ENSDARG00000086332	3	116.05	2	85.77	4hpf
ENSDARG00000087954	3	109.04	2	68.48	4hpf
ENSDARG00000089232	3	16.25	2	37.65	4hpf
ENSDARG00000090778	3	48.64	2	9.56	4hpf
ENSDARG00000090963	3	74.31	2	52.005	4hpf
ENSDARG00000091198	3	57.415	2	62.5	4hpf
ENSDARG00000092787	3	89.04	2	77.435	4hpf
ENSDARG00000093317	3	114.86	2	54.865	4hpf
ENSDARG00000098800	3	93.07	2	29.5	4hpf
ENSDARG00000100583	3	51.24	2	51.785	4hpf
ENSDARG00000100660	3	123.61	2	72.305	4hpf
ENSDARG00000102080	3	73.985	2	52.165	4hpf
ENSDARG00000102965	3	41.22	2	21.105	4hpf
ENSDARG00000103684	3	23.815	2	12.84	4hpf
ENSDARG00000104069	3	49.04	2	69.92	4hpf
ENSDARG00000104404	3	65.975	2	97.11	4hpf
ENSDARG00000104726	3	25.855	2	69.54	4hpf
ENSDARG00000105046	3	257.78	2	90.07	4hpf
ENSDARG00000107226	3	11.21	2	19.88	4hpf
ENSDARG00000003769	2	17.8	2	71.14	4hpf
ENSDARG00000004377	2	76.73	2	84.585	4hpf
ENSDARG00000010047	2	59.29	2	49.295	4hpf
ENSDARG00000010250	2	13.595	2	16.02	4hpf
ENSDARG00000010862	2	8.965	2	29.92	4hpf
ENSDARG00000010918	2	20.68	2	89.97	4hpf
ENSDARG00000012577	2	38.3	2	56.75	4hpf
ENSDARG00000013082	2	54.765	2	52.445	4hpf
ENSDARG00000013853	2	41.54	2	5.59	4hpf
ENSDARG00000017220	2	32.325	2	35.795	4hpf
ENSDARG00000020278	2	67.49	2	93.28	4hpf
ENSDARG00000023532	2	116.46	2	81.11	4hpf
ENSDARG00000025577	2	85.325	2	143.49	4hpf
ENSDARG00000026068	2	114.14	2	24.51	4hpf
ENSDARG00000029071	2	40	2	52.67	4hpf
ENSDARG00000030087	2	36.82	2	28.49	4hpf
ENSDARG00000031562	2	54.62	2	48.69	4hpf
ENSDARG00000031968	2	21.635	2	38.19	4hpf
ENSDARG00000034885	2	23.45	2	16.45	4hpf
ENSDARG00000035535	2	42	2	98.17	4hpf
ENSDARG00000035810	2	79.025	2	38.99	4hpf
ENSDARG00000036028	2	80.75	2	77.765	4hpf
ENSDARG00000036359	2	0	2	32.235	4hpf
ENSDARG00000037867	2	90.115	2	48.52	4hpf
ENSDARG00000038097	2	64.11	2	89.23	4hpf
ENSDARG00000039456	2	26.24	2	20.68	4hpf
ENSDARG00000041237	2	48.705	2	20.68	4hpf
ENSDARG00000042553	2	30.455	2	14.98	4hpf
ENSDARG00000044194	2	36.94	2	21.19	4hpf
ENSDARG00000044327	2	22.34	2	35.88	4hpf
ENSDARG00000045228	2	21.36	2	31.93	4hpf
ENSDARG00000045704	2	90.05	2	89.91	4hpf
ENSDARG00000046010	2	67.64	2	64.39	4hpf
ENSDARG00000051737	2	0.58	2	0	4hpf
ENSDARG00000053196	2	25.145	2	82.12	4hpf
ENSDARG00000053381	2	55.92	2	39.01	4hpf
ENSDARG00000053456	2	51.99	2	20.305	4hpf
ENSDARG00000054583	2	39.51	2	22.285	4hpf
ENSDARG00000055064	2	56	2	47.2	4hpf
ENSDARG00000055300	2	20.185	2	56.38	4hpf
ENSDARG00000055833	2	29.895	2	0	4hpf
ENSDARG00000056795	2	33.71	2	23.74	4hpf
ENSDARG00000058995	2	51.88	2	43.725	4hpf
ENSDARG00000059606	2	37.12	2	19.23	4hpf
ENSDARG00000063921	2	40.49	2	58.83	4hpf
ENSDARG00000068214	2	33.075	2	44.515	4hpf
ENSDARG00000068366	2	62.33	2	21.735	4hpf
ENSDARG00000068478	2	133.22	2	75.07	4hpf
ENSDARG00000070412	2	46.375	2	107.735	4hpf
ENSDARG00000070485	2	32.25	2	5.23	4hpf
ENSDARG00000070971	2	99.13	2	82.35	4hpf
ENSDARG00000071213	2	0	2	20.885	4hpf
ENSDARG00000073765	2	66.25	2	92.08	4hpf
ENSDARG00000075025	2	74.625	2	78.33	4hpf
ENSDARG00000076179	2	69.86	2	43.31	4hpf
ENSDARG00000077248	2	14.23	2	31.72	4hpf
ENSDARG00000077456	2	87.41	2	123.64	4hpf
ENSDARG00000078105	2	0	2	57.84	4hpf
ENSDARG00000078745	2	18.72	2	27.06	4hpf
ENSDARG00000078942	2	81.25	2	13.64	4hpf
ENSDARG00000086247	2	70.495	2	0	4hpf
ENSDARG00000087333	2	85.705	2	20.48	4hpf
ENSDARG00000089033	2	43.09	2	106.03	4hpf
ENSDARG00000089814	2	68.86	2	41.68	4hpf
ENSDARG00000092394	2	4.63	2	29.51	4hpf
ENSDARG00000096041	2	55.38	2	0	4hpf
ENSDARG00000097281	2	112.08	2	25.355	4hpf
ENSDARG00000097465	2	33.48	2	6.6	4hpf
ENSDARG00000097489	2	30.39	2	27.705	4hpf
ENSDARG00000098118	2	34.27	2	78.92	4hpf
ENSDARG00000099787	2	87.58	2	11.39	4hpf
ENSDARG00000102618	2	12.775	2	15.285	4hpf
ENSDARG00000103840	2	90.215	2	158.785	4hpf
ENSDARG00000104487	2	17.81	2	49.92	4hpf
ENSDARG00000107385	2	13.82	2	28.66	4hpf
ENSDARG00000110137	2	92.97	2	39.04	4hpf
ENSDARG00000002362	1	18.2	2	39.565	4hpf
ENSDARG00000004167	1	54.25	2	65.08	4hpf
ENSDARG00000004771	1	30.18	2	42.02	4hpf
ENSDARG00000004864	1	8.13	2	18.105	4hpf
ENSDARG00000005034	1	81.01	2	92.24	4hpf
ENSDARG00000008593	1	83.15	2	96.54	4hpf
ENSDARG00000009252	1	42.23	2	28.24	4hpf
ENSDARG00000009267	1	92.87	2	71.68	4hpf
ENSDARG00000013777	1	0	2	30.17	4hpf
ENSDARG00000016858	1	0	2	20.02	4hpf
ENSDARG00000016866	1	9.16	2	42.44	4hpf
ENSDARG00000017188	1	42.9	2	135.4	4hpf
ENSDARG00000018069	1	96.79	2	83.96	4hpf
ENSDARG00000019595	1	31.29	2	41.1	4hpf
ENSDARG00000020699	1	69.16	2	29.66	4hpf
ENSDARG00000021033	1	54.75	2	17.93	4hpf
ENSDARG00000021239	1	51.35	2	2.305	4hpf
ENSDARG00000021494	1	60.12	2	111.435	4hpf
ENSDARG00000026137	1	39.56	2	19.77	4hpf
ENSDARG00000031048	1	90.8	2	94.38	4hpf
ENSDARG00000034174	1	70.01	2	54.385	4hpf
ENSDARG00000036043	1	19.74	2	21.95	4hpf
ENSDARG00000038159	1	45.92	2	54.085	4hpf
ENSDARG00000039459	1	114.25	2	48.09	4hpf
ENSDARG00000040255	1	158.87	2	135.815	4hpf
ENSDARG00000040628	1	43.57	2	118.3	4hpf
ENSDARG00000040635	1	16.65	2	29.62	4hpf
ENSDARG00000042128	1	94.92	2	79.54	4hpf
ENSDARG00000043485	1	121.24	2	36.1	4hpf
ENSDARG00000043720	1	20.8	2	12.56	4hpf
ENSDARG00000044011	1	15.03	2	42.96	4hpf
ENSDARG00000045091	1	14.87	2	21.68	4hpf
ENSDARG00000045660	1	81	2	41.805	4hpf
ENSDARG00000051731	1	18.78	2	98.425	4hpf
ENSDARG00000051763	1	33.04	2	7.935	4hpf
ENSDARG00000051793	1	12.72	2	151.73	4hpf
ENSDARG00000053934	1	11.43	2	15.72	4hpf
ENSDARG00000054076	1	37.38	2	92.87	4hpf
ENSDARG00000054250	1	13.93	2	78.81	4hpf
ENSDARG00000055722	1	26.74	2	92.355	4hpf
ENSDARG00000058740	1	64.08	2	71.995	4hpf
ENSDARG00000060016	1	18.14	2	18.74	4hpf
ENSDARG00000060092	1	80.79	2	52.87	4hpf
ENSDARG00000061024	1	104.09	2	45.595	4hpf
ENSDARG00000061143	1	34.42	2	38.76	4hpf
ENSDARG00000061543	1	36.73	2	61.25	4hpf
ENSDARG00000062221	1	68.09	2	46.29	4hpf
ENSDARG00000062756	1	10.65	2	57.975	4hpf
ENSDARG00000063101	1	66.59	2	61.535	4hpf
ENSDARG00000068708	1	14.21	2	0	4hpf
ENSDARG00000068828	1	26	2	18.985	4hpf
ENSDARG00000070178	1	21.63	2	28.9	4hpf
ENSDARG00000070461	1	33.5	2	28.79	4hpf
ENSDARG00000070644	1	0	2	13.63	4hpf
ENSDARG00000071377	1	52.31	2	79.57	4hpf
ENSDARG00000071410	1	16.98	2	19.45	4hpf
ENSDARG00000071648	1	35.79	2	10.255	4hpf
ENSDARG00000074056	1	144.76	2	95.61	4hpf
ENSDARG00000074303	1	0	2	28.66	4hpf
ENSDARG00000074384	1	21.92	2	63.76	4hpf
ENSDARG00000075121	1	14.4	2	24.04	4hpf
ENSDARG00000075726	1	24.09	2	36.25	4hpf
ENSDARG00000076437	1	21.98	2	12.73	4hpf
ENSDARG00000077085	1	12.25	2	41.47	4hpf
ENSDARG00000079122	1	64.83	2	59.86	4hpf
ENSDARG00000079202	1	87.74	2	76.74	4hpf
ENSDARG00000087392	1	54.21	2	79.075	4hpf
ENSDARG00000087666	1	7.71	2	32.75	4hpf
ENSDARG00000088972	1	46.78	2	17.65	4hpf
ENSDARG00000091576	1	9.84	2	60.355	4hpf
ENSDARG00000092556	1	121.46	2	24.91	4hpf
ENSDARG00000093403	1	51.37	2	52.22	4hpf
ENSDARG00000098540	1	70.36	2	13.915	4hpf
ENSDARG00000098999	1	94.24	2	111.835	4hpf
ENSDARG00000100582	1	191.46	2	104.73	4hpf
ENSDARG00000101175	1	39.22	2	71.195	4hpf
ENSDARG00000101926	1	68.4	2	36.74	4hpf
ENSDARG00000102141	1	68.16	2	25.61	4hpf
ENSDARG00000102615	1	63.51	2	152.53	4hpf
ENSDARG00000103546	1	96.67	2	83.92	4hpf
ENSDARG00000104342	1	62.3	2	82.275	4hpf
ENSDARG00000110572	1	5.62	2	69.995	4hpf
ENSDARG00000014704	14	73.86	3	50.425	4hpf
ENSDARG00000015930	14	84.24	3	64	4hpf
ENSDARG00000036090	14	45.98	3	33.855	4hpf
ENSDARG00000096714	14	94.11	3	41.87	4hpf
ENSDARG00000020232	12	56.26	3	32.2	4hpf
ENSDARG00000053959	12	8.9	3	40.56	4hpf
ENSDARG00000100766	12	4.75	3	0	4hpf
ENSDARG00000018600	11	91.83	3	97.6	4hpf
ENSDARG00000030945	11	18.98	3	31.94	4hpf
ENSDARG00000036494	11	113.12	3	32.13	4hpf
ENSDARG00000061764	11	52.14	3	97.81	4hpf
ENSDARG00000077926	11	95.99	3	83.83	4hpf
ENSDARG00000098942	11	51.89	3	67.66	4hpf
ENSDARG00000006666	10	98.155	3	58.44	4hpf
ENSDARG00000038186	10	31.51	3	44.72	4hpf
ENSDARG00000038271	10	0	3	0	4hpf
ENSDARG00000042557	10	58.69	3	26.26	4hpf
ENSDARG00000045951	10	75.995	3	55.34	4hpf
ENSDARG00000046006	10	27.25	3	40.53	4hpf
ENSDARG00000059804	10	125.06	3	140.65	4hpf
ENSDARG00000086091	10	61.42	3	100.44	4hpf
ENSDARG00000003699	9	41.04	3	40.655	4hpf
ENSDARG00000003750	9	154.275	3	152.855	4hpf
ENSDARG00000042031	9	62.115	3	34.56	4hpf
ENSDARG00000045277	9	52.22	3	86.62	4hpf
ENSDARG00000056532	9	115.93	3	53.085	4hpf
ENSDARG00000061952	9	85.67	3	83.47	4hpf
ENSDARG00000062532	9	24.51	3	54.545	4hpf
ENSDARG00000004392	8	28.01	3	129.31	4hpf
ENSDARG00000004875	8	70.4	3	69.62	4hpf
ENSDARG00000005540	8	122.9	3	71.13	4hpf
ENSDARG00000008310	8	13.28	3	32.29	4hpf
ENSDARG00000026829	8	65.465	3	90.68	4hpf
ENSDARG00000035546	8	35.775	3	14.49	4hpf
ENSDARG00000038577	8	29	3	18.28	4hpf
ENSDARG00000043511	8	82.76	3	67.6	4hpf
ENSDARG00000043684	8	73.97	3	54.825	4hpf
ENSDARG00000044405	8	135.78	3	108.31	4hpf
ENSDARG00000057303	8	58.93	3	81.265	4hpf
ENSDARG00000060215	8	18.35	3	20.67	4hpf
ENSDARG00000063419	8	107.36	3	53.58	4hpf
ENSDARG00000068432	8	140.055	3	65.01	4hpf
ENSDARG00000075033	8	40.57	3	77.06	4hpf
ENSDARG00000076801	8	47.34	3	69.18	4hpf
ENSDARG00000092090	8	91.445	3	61.205	4hpf
ENSDARG00000093448	8	36.06	3	55.51	4hpf
ENSDARG00000094992	8	31.095	3	27.06	4hpf
ENSDARG00000097302	8	19.14	3	0	4hpf
ENSDARG00000099154	8	70.58	3	90.55	4hpf
ENSDARG00000101010	8	34.13	3	34.94	4hpf
ENSDARG00000101561	8	72.77	3	107.305	4hpf
ENSDARG00000103453	8	49.42	3	55.97	4hpf
ENSDARG00000103470	8	73.25	3	46.21	4hpf
ENSDARG00000105258	8	41.35	3	28.22	4hpf
ENSDARG00000012113	7	80.58	3	22.76	4hpf
ENSDARG00000019962	7	43.42	3	45.61	4hpf
ENSDARG00000020493	7	88.91	3	104.55	4hpf
ENSDARG00000021859	7	58	3	42.33	4hpf
ENSDARG00000030716	7	64.86	3	158.57	4hpf
ENSDARG00000031246	7	10.13	3	32.44	4hpf
ENSDARG00000034503	7	36.43	3	34.62	4hpf
ENSDARG00000036834	7	152.4	3	188.32	4hpf
ENSDARG00000037998	7	174.61	3	162.475	4hpf
ENSDARG00000054606	7	70.515	3	38.985	4hpf
ENSDARG00000056075	7	52.68	3	28.875	4hpf
ENSDARG00000056218	7	63.8	3	13.45	4hpf
ENSDARG00000056509	7	69.18	3	50.485	4hpf
ENSDARG00000058089	7	95.65	3	155.925	4hpf
ENSDARG00000059982	7	35.77	3	53.485	4hpf
ENSDARG00000062968	7	109.34	3	174.04	4hpf
ENSDARG00000068650	7	16.07	3	91.54	4hpf
ENSDARG00000069397	7	40.78	3	81.36	4hpf
ENSDARG00000070953	7	29.92	3	82.34	4hpf
ENSDARG00000074764	7	129.19	3	80.78	4hpf
ENSDARG00000078974	7	94.72	3	70.78	4hpf
ENSDARG00000095300	7	81.835	3	123.33	4hpf
ENSDARG00000100686	7	6.575	3	12.08	4hpf
ENSDARG00000101037	7	27.66	3	48.47	4hpf
ENSDARG00000007639	6	45.595	3	38.285	4hpf
ENSDARG00000009653	6	20.7	3	58.055	4hpf
ENSDARG00000009950	6	129.26	3	0	4hpf
ENSDARG00000011819	6	85.96	3	27.72	4hpf
ENSDARG00000012927	6	140.69	3	65.325	4hpf
ENSDARG00000013965	6	54.645	3	84.32	4hpf
ENSDARG00000015829	6	97.66	3	0	4hpf
ENSDARG00000016649	6	84.13	3	67.365	4hpf
ENSDARG00000016897	6	77.43	3	37.26	4hpf
ENSDARG00000017230	6	23.61	3	62.91	4hpf
ENSDARG00000019128	6	87.63	3	51.815	4hpf
ENSDARG00000019339	6	56.315	3	84.14	4hpf
ENSDARG00000019498	6	99.53	3	39.7	4hpf
ENSDARG00000020529	6	93.135	3	83.3	4hpf
ENSDARG00000021022	6	26.75	3	52.45	4hpf
ENSDARG00000022690	6	29.26	3	20.875	4hpf
ENSDARG00000035330	6	34.98	3	39.52	4hpf
ENSDARG00000036235	6	28.73	3	30.55	4hpf
ENSDARG00000038428	6	103.8	3	49.99	4hpf
ENSDARG00000038789	6	29.965	3	17.58	4hpf
ENSDARG00000040727	6	23.65	3	16.95	4hpf
ENSDARG00000041304	6	34.36	3	128.665	4hpf
ENSDARG00000043130	6	52.07	3	83.96	4hpf
ENSDARG00000043884	6	63.76	3	84.335	4hpf
ENSDARG00000044752	6	31.685	3	41.585	4hpf
ENSDARG00000045304	6	104.42	3	92.145	4hpf
ENSDARG00000045913	6	55.32	3	63.58	4hpf
ENSDARG00000052866	6	42.07	3	73.74	4hpf
ENSDARG00000055938	6	57.905	3	21.64	4hpf
ENSDARG00000056213	6	9.745	3	13.255	4hpf
ENSDARG00000057105	6	104.57	3	95.445	4hpf
ENSDARG00000057910	6	11.95	3	38.78	4hpf
ENSDARG00000062049	6	60.53	3	15.28	4hpf
ENSDARG00000069283	6	76.1	3	74.35	4hpf
ENSDARG00000070098	6	35.725	3	62.745	4hpf
ENSDARG00000070589	6	15.84	3	34.725	4hpf
ENSDARG00000071004	6	92.18	3	112.04	4hpf
ENSDARG00000075007	6	74.89	3	12.62	4hpf
ENSDARG00000075530	6	66.11	3	72.62	4hpf
ENSDARG00000075933	6	27.58	3	37.355	4hpf
ENSDARG00000076988	6	8.935	3	4.78	4hpf
ENSDARG00000078518	6	67.005	3	72.68	4hpf
ENSDARG00000079745	6	20.33	3	86.75	4hpf
ENSDARG00000086484	6	29.87	3	72.42	4hpf
ENSDARG00000089019	6	15.245	3	55.44	4hpf
ENSDARG00000091111	6	119.46	3	30.01	4hpf
ENSDARG00000094010	6	14.105	3	68.7	4hpf
ENSDARG00000094674	6	8.43	3	14.625	4hpf
ENSDARG00000100514	6	53.31	3	52.83	4hpf
ENSDARG00000103893	6	87.85	3	58.435	4hpf
ENSDARG00000105626	6	12.53	3	11.4	4hpf
ENSDARG00000006869	5	52.71	3	70.075	4hpf
ENSDARG00000007135	5	24.22	3	98.72	4hpf
ENSDARG00000007916	5	36.57	3	89.49	4hpf
ENSDARG00000009113	5	47.94	3	89.15	4hpf
ENSDARG00000011262	5	66.35	3	14.68	4hpf
ENSDARG00000012816	5	18.855	3	18.36	4hpf
ENSDARG00000015236	5	16.45	3	86.73	4hpf
ENSDARG00000017143	5	38.56	3	58.655	4hpf
ENSDARG00000018658	5	27.36	3	15.645	4hpf
ENSDARG00000022974	5	9.55	3	33.44	4hpf
ENSDARG00000022983	5	102.825	3	90.82	4hpf
ENSDARG00000025346	5	59	3	30.85	4hpf
ENSDARG00000025889	5	48.055	3	36.445	4hpf
ENSDARG00000029215	5	16.635	3	25.54	4hpf
ENSDARG00000030267	5	24.405	3	26.73	4hpf
ENSDARG00000030964	5	56.24	3	19.49	4hpf
ENSDARG00000033320	5	59.08	3	0.565	4hpf
ENSDARG00000034270	5	117.73	3	58.01	4hpf
ENSDARG00000035873	5	44.69	3	4.6	4hpf
ENSDARG00000036109	5	42.06	3	93.71	4hpf
ENSDARG00000036870	5	38.12	3	164.63	4hpf
ENSDARG00000041252	5	78.4	3	66.74	4hpf
ENSDARG00000043972	5	62.025	3	45.785	4hpf
ENSDARG00000044135	5	22.15	3	55.22	4hpf
ENSDARG00000051975	5	144.79	3	203.33	4hpf
ENSDARG00000058502	5	39.52	3	7.96	4hpf
ENSDARG00000059279	5	107.26	3	139.995	4hpf
ENSDARG00000060021	5	12.96	3	80.51	4hpf
ENSDARG00000060725	5	26.805	3	35.23	4hpf
ENSDARG00000061770	5	9.63	3	12.88	4hpf
ENSDARG00000062206	5	37.56	3	89.155	4hpf
ENSDARG00000062972	5	51.5	3	101.36	4hpf
ENSDARG00000070012	5	19.17	3	0	4hpf
ENSDARG00000075349	5	11.95	3	19.03	4hpf
ENSDARG00000077567	5	32.68	3	10.885	4hpf
ENSDARG00000077815	5	70.235	3	84.26	4hpf
ENSDARG00000086457	5	21.07	3	14.37	4hpf
ENSDARG00000086826	5	149.53	3	159.29	4hpf
ENSDARG00000090054	5	98.195	3	102.945	4hpf
ENSDARG00000090223	5	89.915	3	24.82	4hpf
ENSDARG00000092154	5	60.37	3	0	4hpf
ENSDARG00000092360	5	53.1	3	44.115	4hpf
ENSDARG00000096954	5	18.13	3	16.02	4hpf
ENSDARG00000098834	5	79.52	3	22.545	4hpf
ENSDARG00000099599	5	109.22	3	85.55	4hpf
ENSDARG00000099885	5	19.775	3	14.98	4hpf
ENSDARG00000100116	5	50.55	3	76.09	4hpf
ENSDARG00000101624	5	143.415	3	100.07	4hpf
ENSDARG00000105669	5	26.54	3	85.36	4hpf
ENSDARG00000000567	4	43.305	3	169.62	4hpf
ENSDARG00000003866	4	124.545	3	125.39	4hpf
ENSDARG00000006272	4	34.825	3	25.92	4hpf
ENSDARG00000011932	4	40.42	3	120.83	4hpf
ENSDARG00000012972	4	85.52	3	74.88	4hpf
ENSDARG00000014761	4	11.52	3	77.74	4hpf
ENSDARG00000018698	4	91.51	3	150.41	4hpf
ENSDARG00000019338	4	61.265	3	27.705	4hpf
ENSDARG00000020857	4	37.3	3	44.435	4hpf
ENSDARG00000021739	4	50.06	3	67.435	4hpf
ENSDARG00000023578	4	52.75	3	120.64	4hpf
ENSDARG00000026655	4	71.49	3	43.07	4hpf
ENSDARG00000026845	4	36.38	3	93.15	4hpf
ENSDARG00000028088	4	41.94	3	54.89	4hpf
ENSDARG00000028159	4	13.65	3	58.39	4hpf
ENSDARG00000029660	4	19.43	3	39.07	4hpf
ENSDARG00000030213	4	0	3	12.845	4hpf
ENSDARG00000032072	4	45.72	3	30.76	4hpf
ENSDARG00000033370	4	31.595	3	23.93	4hpf
ENSDARG00000034777	4	58.065	3	25.22	4hpf
ENSDARG00000036811	4	57.39	3	30.7	4hpf
ENSDARG00000037057	4	6.43	3	37.18	4hpf
ENSDARG00000037176	4	88.95	3	53.15	4hpf
ENSDARG00000037551	4	35.75	3	54.77	4hpf
ENSDARG00000039069	4	80.575	3	30.005	4hpf
ENSDARG00000039493	4	53.6	3	70.88	4hpf
ENSDARG00000043361	4	101.125	3	33.03	4hpf
ENSDARG00000051735	4	2.995	3	0	4hpf
ENSDARG00000052247	4	32.2	3	23.66	4hpf
ENSDARG00000052840	4	48.16	3	35.75	4hpf
ENSDARG00000055538	4	64.17	3	20.935	4hpf
ENSDARG00000055893	4	81.49	3	75.83	4hpf
ENSDARG00000056836	4	79.395	3	155.13	4hpf
ENSDARG00000057630	4	99.2	3	100.08	4hpf
ENSDARG00000057767	4	104.87	3	146.44	4hpf
ENSDARG00000058638	4	36.98	3	64.19	4hpf
ENSDARG00000060323	4	36.85	3	129.735	4hpf
ENSDARG00000060785	4	52.19	3	101.005	4hpf
ENSDARG00000062489	4	62.14	3	80.315	4hpf
ENSDARG00000063624	4	38.29	3	20.05	4hpf
ENSDARG00000067838	4	61.12	3	11.865	4hpf
ENSDARG00000070437	4	18.32	3	112.23	4hpf
ENSDARG00000071673	4	55.34	3	79.92	4hpf
ENSDARG00000071699	4	57.435	3	39.58	4hpf
ENSDARG00000074688	4	15.54	3	36.83	4hpf
ENSDARG00000076221	4	16.66	3	26.02	4hpf
ENSDARG00000079636	4	111.28	3	34.32	4hpf
ENSDARG00000086881	4	99.33	3	142.38	4hpf
ENSDARG00000087048	4	73.965	3	49.76	4hpf
ENSDARG00000087742	4	30.26	3	49.36	4hpf
ENSDARG00000090337	4	102.3	3	96.075	4hpf
ENSDARG00000090872	4	36.61	3	43.995	4hpf
ENSDARG00000091512	4	20.745	3	45.05	4hpf
ENSDARG00000092885	4	100.025	3	134.95	4hpf
ENSDARG00000093574	4	65.01	3	67.28	4hpf
ENSDARG00000094996	4	37.53	3	65.17	4hpf
ENSDARG00000099545	4	32.96	3	13.91	4hpf
ENSDARG00000100435	4	20.97	3	28.34	4hpf
ENSDARG00000102129	4	51.12	3	30.42	4hpf
ENSDARG00000102308	4	72.84	3	25.895	4hpf
ENSDARG00000102493	4	31.87	3	45.08	4hpf
ENSDARG00000102717	4	89.49	3	72.425	4hpf
ENSDARG00000103137	4	71.72	3	66.38	4hpf
ENSDARG00000103537	4	98.93	3	121.29	4hpf
ENSDARG00000104715	4	19.76	3	33.38	4hpf
ENSDARG00000001452	3	26.64	3	17.425	4hpf
ENSDARG00000002190	3	116.1	3	144.13	4hpf
ENSDARG00000002365	3	7.96	3	116.96	4hpf
ENSDARG00000003058	3	4.24	3	25.48	4hpf
ENSDARG00000003754	3	117.54	3	102.58	4hpf
ENSDARG00000005218	3	43.935	3	21.29	4hpf
ENSDARG00000005544	3	71.06	3	52.915	4hpf
ENSDARG00000005789	3	77.33	3	72.27	4hpf
ENSDARG00000006889	3	66.65	3	24	4hpf
ENSDARG00000007788	3	77.795	3	125.88	4hpf
ENSDARG00000008542	3	67.49	3	116.15	4hpf
ENSDARG00000012840	3	39.055	3	32.335	4hpf
ENSDARG00000013478	3	8.7	3	71.805	4hpf
ENSDARG00000013628	3	123.56	3	0	4hpf
ENSDARG00000014137	3	40.86	3	37.11	4hpf
ENSDARG00000015088	3	59.66	3	65.02	4hpf
ENSDARG00000015824	3	137.15	3	42.52	4hpf
ENSDARG00000016074	3	18.05	3	26.23	4hpf
ENSDARG00000016084	3	48.18	3	13.53	4hpf
ENSDARG00000016584	3	69.78	3	110.55	4hpf
ENSDARG00000020544	3	17.6	3	17.02	4hpf
ENSDARG00000021812	3	92.8	3	61.69	4hpf
ENSDARG00000025522	3	52.89	3	44.335	4hpf
ENSDARG00000027687	3	117.92	3	102.6	4hpf
ENSDARG00000029761	3	16.14	3	28.57	4hpf
ENSDARG00000030108	3	39.855	3	20.43	4hpf
ENSDARG00000035132	3	52.14	3	36.2	4hpf
ENSDARG00000035221	3	39.26	3	36.97	4hpf
ENSDARG00000035333	3	31.26	3	41.985	4hpf
ENSDARG00000036774	3	201.19	3	0	4hpf
ENSDARG00000037647	3	34.35	3	33.55	4hpf
ENSDARG00000037892	3	67.025	3	39.825	4hpf
ENSDARG00000039392	3	68.61	3	83.455	4hpf
ENSDARG00000042548	3	68.58	3	119.07	4hpf
ENSDARG00000043031	3	73.735	3	91.26	4hpf
ENSDARG00000043687	3	46.92	3	24.85	4hpf
ENSDARG00000044254	3	41.895	3	135.57	4hpf
ENSDARG00000044545	3	148.93	3	110.82	4hpf
ENSDARG00000045540	3	22.6	3	63.965	4hpf
ENSDARG00000051874	3	10.11	3	19.42	4hpf
ENSDARG00000052827	3	43.52	3	26.735	4hpf
ENSDARG00000053129	3	22.8	3	63.99	4hpf
ENSDARG00000054786	3	64.3	3	41.055	4hpf
ENSDARG00000056986	3	44.06	3	13.94	4hpf
ENSDARG00000059835	3	19.98	3	28.715	4hpf
ENSDARG00000060101	3	32.645	3	49.43	4hpf
ENSDARG00000061629	3	24.41	3	37.78	4hpf
ENSDARG00000062335	3	49.55	3	51.87	4hpf
ENSDARG00000062943	3	17.95	3	76.66	4hpf
ENSDARG00000063062	3	53.52	3	28.07	4hpf
ENSDARG00000069090	3	6.97	3	23.05	4hpf
ENSDARG00000070084	3	71.165	3	81.31	4hpf
ENSDARG00000070124	3	28.86	3	93.32	4hpf
ENSDARG00000070673	3	26.4	3	15.49	4hpf
ENSDARG00000071031	3	60.22	3	14.12	4hpf
ENSDARG00000074779	3	6.16	3	0	4hpf
ENSDARG00000075504	3	40.315	3	79.23	4hpf
ENSDARG00000076330	3	45.48	3	39.625	4hpf
ENSDARG00000077012	3	26.68	3	22.18	4hpf
ENSDARG00000077855	3	68.1	3	87.77	4hpf
ENSDARG00000078805	3	68.76	3	22.72	4hpf
ENSDARG00000079089	3	123.56	3	89.96	4hpf
ENSDARG00000079651	3	137.7	3	101.985	4hpf
ENSDARG00000079702	3	69.515	3	134.975	4hpf
ENSDARG00000079716	3	87.41	3	17.68	4hpf
ENSDARG00000089515	3	105.53	3	98.065	4hpf
ENSDARG00000095890	3	25.98	3	22.6	4hpf
ENSDARG00000096411	3	62.1	3	61.935	4hpf
ENSDARG00000101135	3	88.845	3	12.8	4hpf
ENSDARG00000101291	3	26.74	3	56.265	4hpf
ENSDARG00000101562	3	28.66	3	16.6	4hpf
ENSDARG00000102009	3	100.02	3	22.545	4hpf
ENSDARG00000104609	3	50.04	3	47.23	4hpf
ENSDARG00000105028	3	80.64	3	63.22	4hpf
ENSDARG00000105127	3	11.55	3	4.45	4hpf
ENSDARG00000115717	3	0	3	0	4hpf
ENSDARG00000115868	3	107.485	3	43.71	4hpf
ENSDARG00000004318	2	56.81	3	39.19	4hpf
ENSDARG00000007369	2	62.54	3	84.89	4hpf
ENSDARG00000008407	2	84.81	3	13.72	4hpf
ENSDARG00000012005	2	4.74	3	7.455	4hpf
ENSDARG00000016687	2	111.37	3	134.2	4hpf
ENSDARG00000020822	2	34.92	3	19.32	4hpf
ENSDARG00000025948	2	19.92	3	11.8	4hpf
ENSDARG00000031164	2	38.29	3	93.26	4hpf
ENSDARG00000032603	2	166.24	3	109.155	4hpf
ENSDARG00000035853	2	37.825	3	65.59	4hpf
ENSDARG00000035978	2	47.18	3	27.64	4hpf
ENSDARG00000036329	2	30.37	3	27.29	4hpf
ENSDARG00000036865	2	142.07	3	78.43	4hpf
ENSDARG00000039650	2	33.93	3	13.475	4hpf
ENSDARG00000044038	2	0	3	19.28	4hpf
ENSDARG00000045850	2	36.36	3	5.46	4hpf
ENSDARG00000053260	2	64.415	3	36.26	4hpf
ENSDARG00000053619	2	51.745	3	48.695	4hpf
ENSDARG00000055502	2	19.18	3	31.91	4hpf
ENSDARG00000059406	2	19.53	3	19.06	4hpf
ENSDARG00000060169	2	53.03	3	24.65	4hpf
ENSDARG00000060297	2	67.9	3	40.55	4hpf
ENSDARG00000062749	2	77.4	3	71.52	4hpf
ENSDARG00000062986	2	0	3	56.125	4hpf
ENSDARG00000069453	2	0	3	0	4hpf
ENSDARG00000073926	2	55.13	3	0	4hpf
ENSDARG00000074367	2	39.19	3	118.31	4hpf
ENSDARG00000074747	2	22.6	3	25.76	4hpf
ENSDARG00000074807	2	43.85	3	17.6	4hpf
ENSDARG00000076092	2	34.08	3	111.39	4hpf
ENSDARG00000076754	2	90.74	3	63.53	4hpf
ENSDARG00000076805	2	205.77	3	12.71	4hpf
ENSDARG00000077202	2	41.87	3	48.43	4hpf
ENSDARG00000077760	2	23.835	3	50.69	4hpf
ENSDARG00000078640	2	42.56	3	37.48	4hpf
ENSDARG00000078973	2	21.99	3	18.205	4hpf
ENSDARG00000079401	2	29.64	3	44.135	4hpf
ENSDARG00000092677	2	43.31	3	34.38	4hpf
ENSDARG00000092887	2	89.63	3	21.56	4hpf
ENSDARG00000093131	2	169.72	3	186.04	4hpf
ENSDARG00000093157	2	47.52	3	27.41	4hpf
ENSDARG00000095224	2	5.04	3	67.635	4hpf
ENSDARG00000098666	2	27.08	3	18.74	4hpf
ENSDARG00000098822	2	116.98	3	83.13	4hpf
ENSDARG00000099266	2	23.83	3	6.52	4hpf
ENSDARG00000099481	2	68.93	3	36.685	4hpf
ENSDARG00000099741	2	0	3	32.44	4hpf
ENSDARG00000100742	2	13.75	3	25.39	4hpf
ENSDARG00000100867	2	12.14	3	7.72	4hpf
ENSDARG00000102128	2	0	3	5.61	4hpf
ENSDARG00000102349	2	151.61	3	88.85	4hpf
ENSDARG00000102992	2	10.6	3	42.505	4hpf
ENSDARG00000103516	2	18.57	3	54.975	4hpf
ENSDARG00000001710	1	121.32	3	61.31	4hpf
ENSDARG00000005948	1	34.43	3	64.9	4hpf
ENSDARG00000011055	1	10.4	3	105.21	4hpf
ENSDARG00000013966	1	93.98	3	55.74	4hpf
ENSDARG00000014506	1	23.81	3	26.595	4hpf
ENSDARG00000015153	1	59.4	3	85.11	4hpf
ENSDARG00000015623	1	78.96	3	66.52	4hpf
ENSDARG00000018485	1	94.08	3	67.16	4hpf
ENSDARG00000019205	1	33.91	3	26.665	4hpf
ENSDARG00000019208	1	21.41	3	43.665	4hpf
ENSDARG00000019503	1	24.96	3	54.66	4hpf
ENSDARG00000022813	1	5.47	3	22.62	4hpf
ENSDARG00000023058	1	18.37	3	53.885	4hpf
ENSDARG00000025904	1	76.81	3	115.685	4hpf
ENSDARG00000026904	1	0	3	23.555	4hpf
ENSDARG00000027143	1	37.12	3	48.3	4hpf
ENSDARG00000036510	1	57.66	3	96.19	4hpf
ENSDARG00000036685	1	133.36	3	0	4hpf
ENSDARG00000037491	1	0	3	28.43	4hpf
ENSDARG00000040027	1	89.34	3	92.75	4hpf
ENSDARG00000040705	1	23.27	3	0	4hpf
ENSDARG00000043011	1	42.46	3	28.75	4hpf
ENSDARG00000043923	1	7.13	3	15.22	4hpf
ENSDARG00000044672	1	92.67	3	71.6	4hpf
ENSDARG00000044852	1	74.53	3	89.17	4hpf
ENSDARG00000051853	1	18.14	3	37.58	4hpf
ENSDARG00000059760	1	17.79	3	23.08	4hpf
ENSDARG00000060282	1	0	3	109.86	4hpf
ENSDARG00000060477	1	56.71	3	51.215	4hpf
ENSDARG00000060748	1	31.74	3	128.775	4hpf
ENSDARG00000061424	1	58.78	3	147.38	4hpf
ENSDARG00000069600	1	36.44	3	35.22	4hpf
ENSDARG00000069865	1	125.43	3	133.45	4hpf
ENSDARG00000076627	1	47.86	3	56.07	4hpf
ENSDARG00000077532	1	0	3	2.435	4hpf
ENSDARG00000078959	1	32.03	3	42.325	4hpf
ENSDARG00000079457	1	30.35	3	43.25	4hpf
ENSDARG00000079552	1	41.26	3	122.04	4hpf
ENSDARG00000089581	1	40.26	3	52.19	4hpf
ENSDARG00000097310	1	30.6	3	52.38	4hpf
ENSDARG00000101952	1	39.87	3	22.675	4hpf
ENSDARG00000102226	1	109.33	3	7.72	4hpf
ENSDARG00000103740	1	219.35	3	110.965	4hpf
ENSDARG00000103956	1	115.82	3	122.37	4hpf
ENSDARG00000104737	1	94.83	3	140.32	4hpf
ENSDARG00000104846	1	28.2	3	65.585	4hpf
ENSDARG00000105009	1	5.32	3	48.14	4hpf
ENSDARG00000105502	1	0	3	0	4hpf
ENSDARG00000105612	1	126.98	3	120.43	4hpf
ENSDARG00000114245	1	18.59	3	39.39	4hpf
ENSDARG00000070898	23	120.17	4	186.59	4hpf
ENSDARG00000055899	19	24.13	4	9.61	4hpf
ENSDARG00000060442	16	115.69	4	96.66	4hpf
ENSDARG00000091419	16	117.89	4	39.835	4hpf
ENSDARG00000019746	15	37.28	4	13.18	4hpf
ENSDARG00000036482	14	54.865	4	63.23	4hpf
ENSDARG00000101205	14	95.18	4	145.295	4hpf
ENSDARG00000011890	13	21.305	4	29.85	4hpf
ENSDARG00000018623	13	40.62	4	61.44	4hpf
ENSDARG00000044625	13	86.87	4	109.81	4hpf
ENSDARG00000045853	13	62.01	4	70	4hpf
ENSDARG00000061963	13	85.805	4	35.805	4hpf
ENSDARG00000112931	13	26.69	4	50.15	4hpf
ENSDARG00000005823	12	107.455	4	133.455	4hpf
ENSDARG00000005989	12	13.76	4	67.49	4hpf
ENSDARG00000020187	12	45.145	4	105.96	4hpf
ENSDARG00000043185	12	25.09	4	49.86	4hpf
ENSDARG00000045444	12	35.01	4	72.42	4hpf
ENSDARG00000057863	12	20.29	4	21.93	4hpf
ENSDARG00000091768	12	24.94	4	43.045	4hpf
ENSDARG00000013472	11	83.725	4	21.45	4hpf
ENSDARG00000035595	11	21.95	4	32.43	4hpf
ENSDARG00000056059	11	41.055	4	129.67	4hpf
ENSDARG00000058978	11	29.825	4	32.28	4hpf
ENSDARG00000069122	11	120.82	4	123.32	4hpf
ENSDARG00000094204	11	24.62	4	41.06	4hpf
ENSDARG00000000489	10	47.75	4	79.5	4hpf
ENSDARG00000003193	10	69.3	4	97.375	4hpf
ENSDARG00000021985	10	27.41	4	66.49	4hpf
ENSDARG00000034883	10	59.45	4	32.05	4hpf
ENSDARG00000039667	10	29.37	4	49.165	4hpf
ENSDARG00000051962	10	57.15	4	72.61	4hpf
ENSDARG00000056483	10	125.01	4	51.57	4hpf
ENSDARG00000058818	10	97.81	4	36.105	4hpf
ENSDARG00000059322	10	23.91	4	61.9	4hpf
ENSDARG00000061527	10	141.18	4	20.07	4hpf
ENSDARG00000061993	10	54.605	4	75.795	4hpf
ENSDARG00000070116	10	35.48	4	27.96	4hpf
ENSDARG00000105185	10	75.51	4	25.76	4hpf
ENSDARG00000016999	9	62.89	4	70.015	4hpf
ENSDARG00000017354	9	100.42	4	118.435	4hpf
ENSDARG00000018898	9	127.91	4	39.29	4hpf
ENSDARG00000018918	9	18.275	4	19.805	4hpf
ENSDARG00000019383	9	109.34	4	106.995	4hpf
ENSDARG00000021110	9	71.01	4	96.305	4hpf
ENSDARG00000022254	9	6.07	4	41.77	4hpf
ENSDARG00000025403	9	95.685	4	65.17	4hpf
ENSDARG00000026400	9	77.65	4	32.53	4hpf
ENSDARG00000037353	9	66.805	4	33.03	4hpf
ENSDARG00000037997	9	32.82	4	49.295	4hpf
ENSDARG00000038780	9	36.3	4	18.1	4hpf
ENSDARG00000045843	9	42.265	4	29.315	4hpf
ENSDARG00000057681	9	39.93	4	51.4	4hpf
ENSDARG00000057912	9	130.71	4	144.14	4hpf
ENSDARG00000059244	9	25.15	4	21.65	4hpf
ENSDARG00000059556	9	75.48	4	87.58	4hpf
ENSDARG00000076472	9	43.245	4	0	4hpf
ENSDARG00000079645	9	22.735	4	6.37	4hpf
ENSDARG00000079973	9	41.685	4	53.9	4hpf
ENSDARG00000087094	9	58.72	4	130.6	4hpf
ENSDARG00000089646	9	99.415	4	100.05	4hpf
ENSDARG00000090625	9	58.62	4	57.54	4hpf
ENSDARG00000093192	9	56.745	4	26.615	4hpf
ENSDARG00000094478	9	111.54	4	93.86	4hpf
ENSDARG00000097902	9	70.23	4	0	4hpf
ENSDARG00000098584	9	28.12	4	22.49	4hpf
ENSDARG00000099563	9	89.66	4	20.66	4hpf
ENSDARG00000103464	9	42.45	4	64.88	4hpf
ENSDARG00000105394	9	48.61	4	26.62	4hpf
ENSDARG00000002830	8	72.7	4	40.16	4hpf
ENSDARG00000003205	8	19.375	4	96.59	4hpf
ENSDARG00000010279	8	84.66	4	102.78	4hpf
ENSDARG00000015863	8	69.67	4	73.17	4hpf
ENSDARG00000016336	8	87.69	4	27.405	4hpf
ENSDARG00000025043	8	7.8	4	6.31	4hpf
ENSDARG00000033451	8	49.5	4	17.09	4hpf
ENSDARG00000036214	8	0	4	6.095	4hpf
ENSDARG00000036775	8	29.09	4	37.4	4hpf
ENSDARG00000038563	8	33.295	4	47.295	4hpf
ENSDARG00000040248	8	33.96	4	26.12	4hpf
ENSDARG00000042428	8	97.71	4	118.135	4hpf
ENSDARG00000044183	8	38.42	4	63.795	4hpf
ENSDARG00000046157	8	44.13	4	40.33	4hpf
ENSDARG00000059412	8	37.565	4	22.18	4hpf
ENSDARG00000059843	8	49.285	4	66.85	4hpf
ENSDARG00000060849	8	36.845	4	53.32	4hpf
ENSDARG00000060922	8	43.83	4	50.21	4hpf
ENSDARG00000061062	8	157.19	4	121.385	4hpf
ENSDARG00000063212	8	49.77	4	98.8	4hpf
ENSDARG00000069313	8	38.455	4	24.99	4hpf
ENSDARG00000071594	8	40.81	4	77.11	4hpf
ENSDARG00000074895	8	12.25	4	40.43	4hpf
ENSDARG00000092498	8	102.225	4	65.55	4hpf
ENSDARG00000092967	8	86.03	4	65.53	4hpf
ENSDARG00000094892	8	102.325	4	135.2	4hpf
ENSDARG00000099672	8	125.35	4	128.725	4hpf
ENSDARG00000102026	8	82.77	4	83.62	4hpf
ENSDARG00000102923	8	29.375	4	70.09	4hpf
ENSDARG00000000796	7	82.395	4	68.06	4hpf
ENSDARG00000001169	7	25.75	4	0	4hpf
ENSDARG00000001447	7	16.24	4	50.93	4hpf
ENSDARG00000010420	7	33.44	4	37.94	4hpf
ENSDARG00000013144	7	142.18	4	132.29	4hpf
ENSDARG00000018432	7	29.33	4	97.35	4hpf
ENSDARG00000019060	7	53.675	4	65.44	4hpf
ENSDARG00000019484	7	51.97	4	77.1	4hpf
ENSDARG00000029402	7	71.625	4	115.72	4hpf
ENSDARG00000029406	7	146.34	4	115.75	4hpf
ENSDARG00000035909	7	7.46	4	26.825	4hpf
ENSDARG00000042094	7	35.16	4	47.08	4hpf
ENSDARG00000042410	7	27.94	4	68.875	4hpf
ENSDARG00000042827	7	18.36	4	22.1	4hpf
ENSDARG00000045129	7	90.74	4	56.98	4hpf
ENSDARG00000045257	7	72.7	4	77.25	4hpf
ENSDARG00000045518	7	36.56	4	44.38	4hpf
ENSDARG00000045815	7	28.07	4	31.47	4hpf
ENSDARG00000052244	7	98.65	4	144.22	4hpf
ENSDARG00000054400	7	45.95	4	42.285	4hpf
ENSDARG00000054578	7	40.9	4	2.665	4hpf
ENSDARG00000055970	7	60.71	4	72.53	4hpf
ENSDARG00000059131	7	22.27	4	26.915	4hpf
ENSDARG00000061145	7	19.11	4	4.64	4hpf
ENSDARG00000062965	7	30.025	4	85.23	4hpf
ENSDARG00000068461	7	47.6	4	53.54	4hpf
ENSDARG00000070052	7	21.92	4	0	4hpf
ENSDARG00000071450	7	11.68	4	25.595	4hpf
ENSDARG00000077299	7	17.83	4	37.32	4hpf
ENSDARG00000078604	7	50.35	4	39.11	4hpf
ENSDARG00000088515	7	41.395	4	56.7	4hpf
ENSDARG00000092158	7	48.755	4	111.25	4hpf
ENSDARG00000096689	7	159.65	4	12.17	4hpf
ENSDARG00000098605	7	31.95	4	63.29	4hpf
ENSDARG00000099743	7	50.56	4	56.655	4hpf
ENSDARG00000100938	7	73.75	4	73.96	4hpf
ENSDARG00000101008	7	64.45	4	113.905	4hpf
ENSDARG00000102482	7	42.885	4	45	4hpf
ENSDARG00000102887	7	65.21	4	89.17	4hpf
ENSDARG00000103320	7	27.295	4	30.49	4hpf
ENSDARG00000103367	7	61.085	4	57.815	4hpf
ENSDARG00000104169	7	109.95	4	96.52	4hpf
ENSDARG00000109055	7	22.75	4	16.85	4hpf
ENSDARG00000001969	6	65.265	4	29.85	4hpf
ENSDARG00000003373	6	57.37	4	33.505	4hpf
ENSDARG00000006332	6	129.44	4	66.36	4hpf
ENSDARG00000007885	6	27.77	4	26.92	4hpf
ENSDARG00000012073	6	39.46	4	21.46	4hpf
ENSDARG00000012723	6	100.805	4	131.105	4hpf
ENSDARG00000013843	6	32.75	4	45.62	4hpf
ENSDARG00000013973	6	33.365	4	29.26	4hpf
ENSDARG00000016745	6	56.32	4	54.78	4hpf
ENSDARG00000021147	6	24.43	4	27.04	4hpf
ENSDARG00000036645	6	52.285	4	12.12	4hpf
ENSDARG00000037593	6	63.06	4	61.61	4hpf
ENSDARG00000038845	6	61.395	4	75.35	4hpf
ENSDARG00000041493	6	99.16	4	144.82	4hpf
ENSDARG00000042929	6	67.75	4	69.31	4hpf
ENSDARG00000045092	6	54.37	4	63.715	4hpf
ENSDARG00000045606	6	35.665	4	103.68	4hpf
ENSDARG00000045676	6	114.34	4	57.89	4hpf
ENSDARG00000054574	6	17.66	4	16.47	4hpf
ENSDARG00000055917	6	21.33	4	20.85	4hpf
ENSDARG00000056725	6	100.215	4	197.895	4hpf
ENSDARG00000059658	6	40.625	4	0	4hpf
ENSDARG00000061946	6	20.31	4	15.39	4hpf
ENSDARG00000062577	6	20.55	4	115.09	4hpf
ENSDARG00000067524	6	33.155	4	11.93	4hpf
ENSDARG00000069681	6	92.22	4	53.81	4hpf
ENSDARG00000074968	6	83.73	4	19.58	4hpf
ENSDARG00000076318	6	21.825	4	15.12	4hpf
ENSDARG00000077943	6	48.755	4	38.41	4hpf
ENSDARG00000078389	6	71.68	4	70.515	4hpf
ENSDARG00000078423	6	147.51	4	68.125	4hpf
ENSDARG00000078535	6	37.34	4	41.675	4hpf
ENSDARG00000088439	6	59.07	4	39.325	4hpf
ENSDARG00000092702	6	75.545	4	90.42	4hpf
ENSDARG00000095947	6	108.68	4	122.79	4hpf
ENSDARG00000096375	6	3.345	4	5.64	4hpf
ENSDARG00000096602	6	58.21	4	41.895	4hpf
ENSDARG00000096797	6	80.04	4	105.63	4hpf
ENSDARG00000096990	6	34.56	4	67.48	4hpf
ENSDARG00000097414	6	36.34	4	21.61	4hpf
ENSDARG00000098792	6	65.275	4	63.18	4hpf
ENSDARG00000101936	6	21.74	4	67.445	4hpf
ENSDARG00000103472	6	96.14	4	80.27	4hpf
ENSDARG00000104018	6	100.21	4	47.875	4hpf
ENSDARG00000104719	6	25.625	4	7.61	4hpf
ENSDARG00000104829	6	44.51	4	30.04	4hpf
ENSDARG00000002385	5	18.79	4	44.055	4hpf
ENSDARG00000002872	5	23.74	4	92.91	4hpf
ENSDARG00000003383	5	32.885	4	24.41	4hpf
ENSDARG00000003675	5	92.61	4	120.85	4hpf
ENSDARG00000005993	5	11.485	4	45.5	4hpf
ENSDARG00000006370	5	64.58	4	72.34	4hpf
ENSDARG00000008153	5	123.46	4	110.83	4hpf
ENSDARG00000011841	5	24.35	4	14.36	4hpf
ENSDARG00000012248	5	65.205	4	23.22	4hpf
ENSDARG00000016153	5	150.53	4	47.05	4hpf
ENSDARG00000017562	5	37.58	4	95.14	4hpf
ENSDARG00000018921	5	41.64	4	102.825	4hpf
ENSDARG00000019300	5	28.93	4	42.24	4hpf
ENSDARG00000025576	5	81.505	4	64.87	4hpf
ENSDARG00000026799	5	35.46	4	40.34	4hpf
ENSDARG00000029248	5	154.21	4	207.3	4hpf
ENSDARG00000031890	5	78.54	4	138.13	4hpf
ENSDARG00000033182	5	47.27	4	14.69	4hpf
ENSDARG00000038076	5	91.645	4	123.185	4hpf
ENSDARG00000041359	5	108.45	4	93.075	4hpf
ENSDARG00000045696	5	35.18	4	76.48	4hpf
ENSDARG00000046053	5	73.12	4	72.85	4hpf
ENSDARG00000053463	5	115.24	4	130.49	4hpf
ENSDARG00000054301	5	34.175	4	59.98	4hpf
ENSDARG00000056026	5	11.895	4	44.46	4hpf
ENSDARG00000060093	5	30.42	4	33.79	4hpf
ENSDARG00000061763	5	16.49	4	24.53	4hpf
ENSDARG00000063229	5	79.16	4	149.09	4hpf
ENSDARG00000063354	5	11.99	4	23.405	4hpf
ENSDARG00000067608	5	22.25	4	51.79	4hpf
ENSDARG00000068596	5	52.345	4	90.15	4hpf
ENSDARG00000069157	5	94.9	4	88.42	4hpf
ENSDARG00000074012	5	0	4	0	4hpf
ENSDARG00000075837	5	0	4	86.655	4hpf
ENSDARG00000077549	5	44.735	4	44.81	4hpf
ENSDARG00000079994	5	70.66	4	57.39	4hpf
ENSDARG00000094154	5	0	4	0	4hpf
ENSDARG00000095135	5	72.05	4	34.5	4hpf
ENSDARG00000098924	5	82.45	4	74.13	4hpf
ENSDARG00000099654	5	63.015	4	16.85	4hpf
ENSDARG00000100242	5	53.485	4	75.16	4hpf
ENSDARG00000100912	5	45.19	4	26.8	4hpf
ENSDARG00000101251	5	24.25	4	45.69	4hpf
ENSDARG00000101593	5	45.05	4	27.85	4hpf
ENSDARG00000102105	5	102.67	4	57.935	4hpf
ENSDARG00000102412	5	58.76	4	37.79	4hpf
ENSDARG00000003027	4	25.24	4	20.57	4hpf
ENSDARG00000004078	4	33.33	4	40.645	4hpf
ENSDARG00000008740	4	24.145	4	81.47	4hpf
ENSDARG00000012135	4	42.04	4	28.43	4hpf
ENSDARG00000013582	4	16.63	4	45.51	4hpf
ENSDARG00000013795	4	20.075	4	64.76	4hpf
ENSDARG00000015349	4	103.84	4	47.88	4hpf
ENSDARG00000016464	4	65.66	4	0	4hpf
ENSDARG00000016710	4	45.525	4	29.74	4hpf
ENSDARG00000018121	4	25.4	4	40.685	4hpf
ENSDARG00000021346	4	17.04	4	71.98	4hpf
ENSDARG00000024195	4	39.325	4	17.63	4hpf
ENSDARG00000026582	4	58.79	4	50.34	4hpf
ENSDARG00000030563	4	31.56	4	18.7	4hpf
ENSDARG00000032577	4	50.81	4	69.13	4hpf
ENSDARG00000035122	4	9.87	4	32.85	4hpf
ENSDARG00000037968	4	39.6	4	110.84	4hpf
ENSDARG00000041720	4	85.38	4	12.15	4hpf
ENSDARG00000043493	4	29.27	4	35.27	4hpf
ENSDARG00000043536	4	39.01	4	43.76	4hpf
ENSDARG00000052330	4	130.9	4	138.07	4hpf
ENSDARG00000055757	4	44.67	4	63.44	4hpf
ENSDARG00000055900	4	10.55	4	5.91	4hpf
ENSDARG00000056678	4	117.035	4	66.31	4hpf
ENSDARG00000057986	4	46.69	4	50.72	4hpf
ENSDARG00000062192	4	60.415	4	30.72	4hpf
ENSDARG00000062846	4	81.71	4	135.79	4hpf
ENSDARG00000063219	4	6.8	4	4.37	4hpf
ENSDARG00000069909	4	14.92	4	43.78	4hpf
ENSDARG00000074100	4	43.155	4	17.53	4hpf
ENSDARG00000074287	4	30.85	4	32.48	4hpf
ENSDARG00000074889	4	5.62	4	30.68	4hpf
ENSDARG00000076442	4	40.105	4	45.75	4hpf
ENSDARG00000077911	4	99.93	4	39.405	4hpf
ENSDARG00000078348	4	140.22	4	96.72	4hpf
ENSDARG00000079015	4	54.355	4	33.96	4hpf
ENSDARG00000079463	4	47.65	4	46.07	4hpf
ENSDARG00000090213	4	24.035	4	23.86	4hpf
ENSDARG00000093597	4	16.48	4	35.07	4hpf
ENSDARG00000093773	4	4.075	4	0	4hpf
ENSDARG00000099675	4	84.17	4	62.81	4hpf
ENSDARG00000101116	4	70.85	4	60.71	4hpf
ENSDARG00000102305	4	77.545	4	69.98	4hpf
ENSDARG00000103748	4	75.915	4	41.35	4hpf
ENSDARG00000000747	3	58.58	4	38.365	4hpf
ENSDARG00000002332	3	22.88	4	43.53	4hpf
ENSDARG00000002787	3	55.68	4	121.05	4hpf
ENSDARG00000004696	3	66.615	4	85.66	4hpf
ENSDARG00000005468	3	50.47	4	19.04	4hpf
ENSDARG00000009136	3	88.515	4	117.36	4hpf
ENSDARG00000012194	3	24.69	4	45.73	4hpf
ENSDARG00000013236	3	43.63	4	29.9	4hpf
ENSDARG00000016706	3	82.01	4	17.97	4hpf
ENSDARG00000016889	3	50.84	4	41.17	4hpf
ENSDARG00000021984	3	45.245	4	77.625	4hpf
ENSDARG00000022438	3	0	4	41.175	4hpf
ENSDARG00000026680	3	78.335	4	87.835	4hpf
ENSDARG00000031774	3	101.11	4	68.265	4hpf
ENSDARG00000031775	3	29.595	4	34.25	4hpf
ENSDARG00000037559	3	44.75	4	58.775	4hpf
ENSDARG00000037645	3	167.3	4	30.755	4hpf
ENSDARG00000038812	3	25.14	4	23.53	4hpf
ENSDARG00000039328	3	33.805	4	101.88	4hpf
ENSDARG00000040955	3	116.555	4	154.1	4hpf
ENSDARG00000041317	3	95.61	4	54.67	4hpf
ENSDARG00000043180	3	88.445	4	118.805	4hpf
ENSDARG00000043561	3	38.93	4	24.155	4hpf
ENSDARG00000057907	3	4.14	4	54.55	4hpf
ENSDARG00000060252	3	55.17	4	32.785	4hpf
ENSDARG00000062727	3	15.915	4	80.65	4hpf
ENSDARG00000069496	3	52.38	4	32.975	4hpf
ENSDARG00000070698	3	180.24	4	138.18	4hpf
ENSDARG00000071872	3	2.51	4	48.53	4hpf
ENSDARG00000076624	3	63.3	4	44.43	4hpf
ENSDARG00000076920	3	14.07	4	7.58	4hpf
ENSDARG00000078441	3	88.13	4	25.58	4hpf
ENSDARG00000078512	3	0	4	11.28	4hpf
ENSDARG00000079571	3	34.64	4	53.07	4hpf
ENSDARG00000086374	3	14.46	4	55.03	4hpf
ENSDARG00000086906	3	26.77	4	34.95	4hpf
ENSDARG00000091271	3	10.08	4	21.17	4hpf
ENSDARG00000095322	3	77	4	29.06	4hpf
ENSDARG00000102572	3	167.49	4	39.565	4hpf
ENSDARG00000105014	3	42.33	4	86.01	4hpf
ENSDARG00000107511	3	26.36	4	11.755	4hpf
ENSDARG00000116271	3	55.34	4	28.23	4hpf
ENSDARG00000002060	2	33.915	4	0	4hpf
ENSDARG00000002894	2	14.05	4	50.66	4hpf
ENSDARG00000003835	2	121.24	4	70.93	4hpf
ENSDARG00000004889	2	32.555	4	39.92	4hpf
ENSDARG00000007496	2	34.39	4	28.29	4hpf
ENSDARG00000010137	2	205.88	4	47.785	4hpf
ENSDARG00000010905	2	109.3	4	31.96	4hpf
ENSDARG00000015221	2	59.475	4	60.465	4hpf
ENSDARG00000018797	2	42.64	4	96.12	4hpf
ENSDARG00000019702	2	15.87	4	33.495	4hpf
ENSDARG00000020596	2	56.25	4	51.44	4hpf
ENSDARG00000028228	2	61.265	4	58.12	4hpf
ENSDARG00000030064	2	130.33	4	105.9	4hpf
ENSDARG00000032261	2	55.21	4	78.905	4hpf
ENSDARG00000034443	2	37.16	4	80.8	4hpf
ENSDARG00000035149	2	27.11	4	37.24	4hpf
ENSDARG00000037261	2	75.105	4	86.135	4hpf
ENSDARG00000037517	2	106.23	4	41.985	4hpf
ENSDARG00000040527	2	8.96	4	48.88	4hpf
ENSDARG00000040966	2	29.42	4	61.09	4hpf
ENSDARG00000042658	2	14.83	4	3.91	4hpf
ENSDARG00000043531	2	27.815	4	19.79	4hpf
ENSDARG00000044203	2	31.43	4	100.85	4hpf
ENSDARG00000044556	2	48.83	4	27.53	4hpf
ENSDARG00000046127	2	113.66	4	58.07	4hpf
ENSDARG00000053269	2	91.19	4	0	4hpf
ENSDARG00000057435	2	79.99	4	83.15	4hpf
ENSDARG00000062081	2	34.81	4	22.985	4hpf
ENSDARG00000062385	2	30.15	4	22.91	4hpf
ENSDARG00000063145	2	57.73	4	62.07	4hpf
ENSDARG00000068289	2	5.24	4	26.26	4hpf
ENSDARG00000068291	2	150.16	4	68.74	4hpf
ENSDARG00000070047	2	6.26	4	144.49	4hpf
ENSDARG00000070239	2	27.525	4	22.59	4hpf
ENSDARG00000075333	2	33.7	4	81.95	4hpf
ENSDARG00000077227	2	28.005	4	17.82	4hpf
ENSDARG00000077877	2	181.075	4	187.07	4hpf
ENSDARG00000077967	2	16.29	4	74.475	4hpf
ENSDARG00000078502	2	23.29	4	42.735	4hpf
ENSDARG00000089225	2	61.95	4	109.36	4hpf
ENSDARG00000090389	2	41.4	4	53.925	4hpf
ENSDARG00000090822	2	12.59	4	50.535	4hpf
ENSDARG00000104228	2	35.65	4	25.36	4hpf
ENSDARG00000104708	2	0	4	65.38	4hpf
ENSDARG00000112670	2	23.51	4	33.23	4hpf
ENSDARG00000116512	2	47.915	4	9.98	4hpf
ENSDARG00000002172	1	11.33	4	0	4hpf
ENSDARG00000007743	1	30.74	4	38.21	4hpf
ENSDARG00000011026	1	28.91	4	18.61	4hpf
ENSDARG00000013659	1	118.11	4	5.58	4hpf
ENSDARG00000014969	1	27.26	4	17.55	4hpf
ENSDARG00000019081	1	27.46	4	45.61	4hpf
ENSDARG00000029075	1	195.03	4	122.91	4hpf
ENSDARG00000035181	1	46.89	4	24.98	4hpf
ENSDARG00000035507	1	75.36	4	34.63	4hpf
ENSDARG00000036903	1	49.21	4	53.735	4hpf
ENSDARG00000037433	1	79.52	4	38.54	4hpf
ENSDARG00000039005	1	5.05	4	21.19	4hpf
ENSDARG00000045978	1	33.69	4	81.585	4hpf
ENSDARG00000055225	1	138.3	4	28.605	4hpf
ENSDARG00000057929	1	94.76	4	16.23	4hpf
ENSDARG00000061207	1	23.88	4	50.3	4hpf
ENSDARG00000062052	1	76.41	4	53.735	4hpf
ENSDARG00000069269	1	58.14	4	23.2	4hpf
ENSDARG00000074425	1	24.22	4	35.195	4hpf
ENSDARG00000077265	1	132.88	4	85.255	4hpf
ENSDARG00000105353	28	0	5	0	4hpf
ENSDARG00000038991	21	43.87	5	34.135	4hpf
ENSDARG00000014517	20	43.72	5	38.975	4hpf
ENSDARG00000002215	18	51.995	5	102.52	4hpf
ENSDARG00000096528	18	44.27	5	43.98	4hpf
ENSDARG00000070284	16	102.98	5	84.63	4hpf
ENSDARG00000006207	15	90.62	5	57.71	4hpf
ENSDARG00000038067	15	105.83	5	109.67	4hpf
ENSDARG00000043877	15	12.56	5	23.15	4hpf
ENSDARG00000005104	14	140.96	5	39.755	4hpf
ENSDARG00000014324	14	7.22	5	8.87	4hpf
ENSDARG00000037100	14	125.94	5	132.68	4hpf
ENSDARG00000054433	14	17.045	5	63.81	4hpf
ENSDARG00000060771	14	17.24	5	12.94	4hpf
ENSDARG00000100850	14	37.915	5	18.74	4hpf
ENSDARG00000104117	14	25.49	5	13.055	4hpf
ENSDARG00000004672	13	40.03	5	55.35	4hpf
ENSDARG00000011723	13	102.18	5	47.94	4hpf
ENSDARG00000021408	13	76.125	5	98.015	4hpf
ENSDARG00000055676	13	32.17	5	24	4hpf
ENSDARG00000071009	13	23.76	5	29.36	4hpf
ENSDARG00000077057	13	27.54	5	16.91	4hpf
ENSDARG00000077533	13	60.47	5	45.97	4hpf
ENSDARG00000020618	12	43.83	5	42.96	4hpf
ENSDARG00000042456	12	69.08	5	115.125	4hpf
ENSDARG00000057378	12	110.08	5	122.89	4hpf
ENSDARG00000070800	12	150.16	5	137.04	4hpf
ENSDARG00000076272	12	72.05	5	74.355	4hpf
ENSDARG00000097740	12	67.1	5	68.55	4hpf
ENSDARG00000101543	12	33.54	5	41.02	4hpf
ENSDARG00000006112	11	17.845	5	76.855	4hpf
ENSDARG00000011466	11	8.15	5	15.43	4hpf
ENSDARG00000013274	11	107.67	5	96.63	4hpf
ENSDARG00000019973	11	92.88	5	89.44	4hpf
ENSDARG00000030106	11	84.18	5	63.32	4hpf
ENSDARG00000034189	11	130.215	5	112.19	4hpf
ENSDARG00000040717	11	11.81	5	27.15	4hpf
ENSDARG00000044753	11	13.05	5	48.075	4hpf
ENSDARG00000052606	11	18.82	5	62.73	4hpf
ENSDARG00000055629	11	4.34	5	36.65	4hpf
ENSDARG00000062361	11	68.58	5	47.83	4hpf
ENSDARG00000074599	11	22.675	5	62.495	4hpf
ENSDARG00000099306	11	105.125	5	81.12	4hpf
ENSDARG00000099528	11	46.95	5	13.61	4hpf
ENSDARG00000101720	11	0	5	0	4hpf
ENSDARG00000103211	11	11.38	5	5.82	4hpf
ENSDARG00000103718	11	70.93	5	90.7	4hpf
ENSDARG00000114067	11	54.31	5	60.39	4hpf
ENSDARG00000006494	10	88.775	5	64.96	4hpf
ENSDARG00000010784	10	33.45	5	67.15	4hpf
ENSDARG00000012219	10	32.78	5	24.99	4hpf
ENSDARG00000013117	10	30.68	5	24.75	4hpf
ENSDARG00000029479	10	74.25	5	82.73	4hpf
ENSDARG00000032263	10	73.34	5	44.77	4hpf
ENSDARG00000042130	10	115.175	5	130.94	4hpf
ENSDARG00000052907	10	98.32	5	136.63	4hpf
ENSDARG00000055463	10	113.14	5	100.91	4hpf
ENSDARG00000055504	10	45.6	5	37.64	4hpf
ENSDARG00000055991	10	84.565	5	108.29	4hpf
ENSDARG00000056856	10	137.065	5	127.12	4hpf
ENSDARG00000061690	10	96.135	5	69.8	4hpf
ENSDARG00000069168	10	9.29	5	0	4hpf
ENSDARG00000069857	10	21.17	5	51.24	4hpf
ENSDARG00000100524	10	21.095	5	48.09	4hpf
ENSDARG00000008906	9	36.84	5	45.045	4hpf
ENSDARG00000011999	9	60.715	5	45.51	4hpf
ENSDARG00000015922	9	9.89	5	21.22	4hpf
ENSDARG00000015998	9	72.475	5	32.92	4hpf
ENSDARG00000018260	9	124.74	5	156.73	4hpf
ENSDARG00000019364	9	24.54	5	50.175	4hpf
ENSDARG00000025977	9	80.265	5	77.29	4hpf
ENSDARG00000040021	9	103.7	5	89.64	4hpf
ENSDARG00000055737	9	69.96	5	56.79	4hpf
ENSDARG00000056347	9	25.53	5	37.19	4hpf
ENSDARG00000074289	9	45.63	5	66.15	4hpf
ENSDARG00000086126	9	19.74	5	41.46	4hpf
ENSDARG00000089372	9	115.71	5	93.255	4hpf
ENSDARG00000097692	9	27.8	5	37.465	4hpf
ENSDARG00000098334	9	32.36	5	52.14	4hpf
ENSDARG00000100057	9	37.025	5	67.85	4hpf
ENSDARG00000102734	9	119.595	5	156.31	4hpf
ENSDARG00000103831	9	142.95	5	69.67	4hpf
ENSDARG00000002707	8	12.15	5	65.78	4hpf
ENSDARG00000006514	8	16.79	5	36.52	4hpf
ENSDARG00000009436	8	69.52	5	60.815	4hpf
ENSDARG00000009629	8	98.79	5	55.535	4hpf
ENSDARG00000012519	8	66.895	5	27.75	4hpf
ENSDARG00000019332	8	33.05	5	27.06	4hpf
ENSDARG00000021149	8	31.5	5	94.57	4hpf
ENSDARG00000024204	8	148.99	5	168.04	4hpf
ENSDARG00000031680	8	15.99	5	0	4hpf
ENSDARG00000035608	8	77.59	5	18.2	4hpf
ENSDARG00000036158	8	19.335	5	53.785	4hpf
ENSDARG00000039974	8	33.58	5	29.9	4hpf
ENSDARG00000045824	8	104.62	5	46.67	4hpf
ENSDARG00000055108	8	82.945	5	118.12	4hpf
ENSDARG00000057529	8	27.16	5	53.72	4hpf
ENSDARG00000058323	8	104.72	5	133.24	4hpf
ENSDARG00000061621	8	55.89	5	60.97	4hpf
ENSDARG00000062612	8	61.385	5	58.885	4hpf
ENSDARG00000067741	8	42.05	5	111.64	4hpf
ENSDARG00000067979	8	23.75	5	16.95	4hpf
ENSDARG00000078691	8	80.96	5	44.52	4hpf
ENSDARG00000078929	8	46.62	5	30.72	4hpf
ENSDARG00000079900	8	100.36	5	93.51	4hpf
ENSDARG00000088560	8	26.5	5	51.69	4hpf
ENSDARG00000091215	8	15.07	5	10.39	4hpf
ENSDARG00000092134	8	17.34	5	24.33	4hpf
ENSDARG00000093406	8	119.29	5	68.11	4hpf
ENSDARG00000094199	8	80.47	5	49.235	4hpf
ENSDARG00000094336	8	7.35	5	49.51	4hpf
ENSDARG00000102906	8	78.625	5	46.79	4hpf
ENSDARG00000004891	7	61.975	5	110.41	4hpf
ENSDARG00000008735	7	36.88	5	6.22	4hpf
ENSDARG00000017199	7	15.005	5	15.1	4hpf
ENSDARG00000017740	7	68.38	5	57.15	4hpf
ENSDARG00000020077	7	29.96	5	78.66	4hpf
ENSDARG00000020079	7	27.2	5	46.665	4hpf
ENSDARG00000020898	7	26.74	5	34.6	4hpf
ENSDARG00000022623	7	37.55	5	30.65	4hpf
ENSDARG00000022684	7	69.915	5	48.85	4hpf
ENSDARG00000026842	7	93.665	5	95.9	4hpf
ENSDARG00000029307	7	28.14	5	24.54	4hpf
ENSDARG00000029931	7	41.785	5	87.89	4hpf
ENSDARG00000033533	7	23.3	5	10.905	4hpf
ENSDARG00000035858	7	184.2	5	126.27	4hpf
ENSDARG00000035987	7	0.585	5	0	4hpf
ENSDARG00000039892	7	57.87	5	25.16	4hpf
ENSDARG00000040620	7	73.66	5	94.21	4hpf
ENSDARG00000043360	7	4.82	5	22.3	4hpf
ENSDARG00000043713	7	26.06	5	16.97	4hpf
ENSDARG00000043856	7	69.115	5	63.93	4hpf
ENSDARG00000052697	7	79.56	5	129.48	4hpf
ENSDARG00000052923	7	80.24	5	58.92	4hpf
ENSDARG00000054937	7	36.42	5	35.43	4hpf
ENSDARG00000055389	7	95.35	5	130.14	4hpf
ENSDARG00000057973	7	33.375	5	57.825	4hpf
ENSDARG00000058208	7	58.59	5	89.475	4hpf
ENSDARG00000061895	7	5.34	5	30.17	4hpf
ENSDARG00000067517	7	17.42	5	54.125	4hpf
ENSDARG00000078814	7	39.63	5	70.83	4hpf
ENSDARG00000101170	7	52.06	5	45.81	4hpf
ENSDARG00000102505	7	45.34	5	47.86	4hpf
ENSDARG00000000729	6	90.48	5	98.74	4hpf
ENSDARG00000006110	6	203.865	5	131.85	4hpf
ENSDARG00000007959	6	95.13	5	26.62	4hpf
ENSDARG00000014148	6	69.45	5	28.12	4hpf
ENSDARG00000014171	6	62.76	5	36.49	4hpf
ENSDARG00000015126	6	41.44	5	34.53	4hpf
ENSDARG00000016864	6	33.865	5	37.24	4hpf
ENSDARG00000017140	6	42.22	5	18.58	4hpf
ENSDARG00000025718	6	60.08	5	28.6	4hpf
ENSDARG00000040778	6	61.46	5	75.745	4hpf
ENSDARG00000040838	6	28.28	5	52.48	4hpf
ENSDARG00000041602	6	42.745	5	40.145	4hpf
ENSDARG00000044083	6	45.12	5	22.705	4hpf
ENSDARG00000045641	6	28.64	5	75.24	4hpf
ENSDARG00000051936	6	39.97	5	53.715	4hpf
ENSDARG00000054823	6	13.46	5	25.68	4hpf
ENSDARG00000055426	6	77.3	5	52	4hpf
ENSDARG00000056079	6	50.75	5	45.635	4hpf
ENSDARG00000056462	6	6.35	5	0	4hpf
ENSDARG00000058322	6	14.77	5	41.76	4hpf
ENSDARG00000058719	6	14.89	5	35.06	4hpf
ENSDARG00000060729	6	28.15	5	39.49	4hpf
ENSDARG00000062330	6	145.36	5	137.035	4hpf
ENSDARG00000063572	6	131.85	5	122.07	4hpf
ENSDARG00000063636	6	50.6	5	79.875	4hpf
ENSDARG00000068982	6	38.545	5	38.6	4hpf
ENSDARG00000070573	6	48.77	5	0	4hpf
ENSDARG00000071036	6	42.085	5	38.045	4hpf
ENSDARG00000071198	6	145.63	5	131.55	4hpf
ENSDARG00000075173	6	19.26	5	36.265	4hpf
ENSDARG00000093125	6	130.415	5	117.715	4hpf
ENSDARG00000097385	6	25.905	5	36.08	4hpf
ENSDARG00000099833	6	53.095	5	28.65	4hpf
ENSDARG00000101094	6	35.635	5	73.8	4hpf
ENSDARG00000103996	6	64.62	5	33.45	4hpf
ENSDARG00000104347	6	71.4	5	77.06	4hpf
ENSDARG00000002285	5	72.34	5	110.575	4hpf
ENSDARG00000003250	5	45.49	5	69.97	4hpf
ENSDARG00000003308	5	82.84	5	117.31	4hpf
ENSDARG00000003751	5	44.62	5	37.87	4hpf
ENSDARG00000004256	5	19.19	5	15.77	4hpf
ENSDARG00000009170	5	92.555	5	119.55	4hpf
ENSDARG00000011897	5	22.855	5	43.61	4hpf
ENSDARG00000018174	5	85.11	5	12.18	4hpf
ENSDARG00000018181	5	26.345	5	16.45	4hpf
ENSDARG00000024561	5	132.38	5	170.75	4hpf
ENSDARG00000035868	5	35.4	5	30.295	4hpf
ENSDARG00000036338	5	63.235	5	33.325	4hpf
ENSDARG00000037919	5	59.435	5	58.28	4hpf
ENSDARG00000038074	5	54.88	5	33.05	4hpf
ENSDARG00000039989	5	47.33	5	62.29	4hpf
ENSDARG00000040505	5	51.54	5	34.15	4hpf
ENSDARG00000041631	5	69.39	5	97.8	4hpf
ENSDARG00000042338	5	30.51	5	12.88	4hpf
ENSDARG00000044627	5	12.84	5	43.79	4hpf
ENSDARG00000044655	5	92.53	5	69.64	4hpf
ENSDARG00000045525	5	42.36	5	245.29	4hpf
ENSDARG00000055415	5	125.59	5	73.105	4hpf
ENSDARG00000057296	5	70.12	5	95.355	4hpf
ENSDARG00000058560	5	59.395	5	31.515	4hpf
ENSDARG00000059442	5	88.015	5	73.28	4hpf
ENSDARG00000059657	5	74.11	5	26.77	4hpf
ENSDARG00000059983	5	19.47	5	18.41	4hpf
ENSDARG00000063213	5	62.39	5	72.46	4hpf
ENSDARG00000075325	5	22.79	5	5.94	4hpf
ENSDARG00000076889	5	42.77	5	36.45	4hpf
ENSDARG00000091656	5	52.34	5	57.96	4hpf
ENSDARG00000092810	5	17.965	5	8.32	4hpf
ENSDARG00000093070	5	88.71	5	22.08	4hpf
ENSDARG00000093382	5	15.635	5	50.175	4hpf
ENSDARG00000093584	5	124.765	5	29.61	4hpf
ENSDARG00000094725	5	38.895	5	43.005	4hpf
ENSDARG00000096725	5	37.66	5	53.065	4hpf
ENSDARG00000101277	5	70.67	5	40.88	4hpf
ENSDARG00000103032	5	123.48	5	104.49	4hpf
ENSDARG00000002402	4	120.91	5	43.86	4hpf
ENSDARG00000003846	4	14.45	5	37.36	4hpf
ENSDARG00000004218	4	164.57	5	110.53	4hpf
ENSDARG00000006251	4	106.08	5	139.09	4hpf
ENSDARG00000007413	4	94.02	5	79.52	4hpf
ENSDARG00000007429	4	40.26	5	31.78	4hpf
ENSDARG00000014657	4	79.085	5	74.73	4hpf
ENSDARG00000017929	4	160.645	5	95.955	4hpf
ENSDARG00000018124	4	13.7	5	65.11	4hpf
ENSDARG00000019706	4	128.52	5	73.92	4hpf
ENSDARG00000021975	4	47.225	5	94.34	4hpf
ENSDARG00000033436	4	32.99	5	42.31	4hpf
ENSDARG00000036876	4	31.195	5	35.13	4hpf
ENSDARG00000037064	4	73.22	5	112.81	4hpf
ENSDARG00000038243	4	41.32	5	34.105	4hpf
ENSDARG00000038879	4	47.31	5	40.14	4hpf
ENSDARG00000040666	4	40.515	5	89.615	4hpf
ENSDARG00000045367	4	18.295	5	34.6	4hpf
ENSDARG00000045510	4	17.89	5	38.255	4hpf
ENSDARG00000053138	4	38.35	5	4.4	4hpf
ENSDARG00000054224	4	59.4	5	54.945	4hpf
ENSDARG00000057138	4	20.735	5	16.73	4hpf
ENSDARG00000058538	4	234.32	5	164.225	4hpf
ENSDARG00000059046	4	14.37	5	18.57	4hpf
ENSDARG00000062450	4	7.35	5	56.8	4hpf
ENSDARG00000073893	4	111.995	5	109.275	4hpf
ENSDARG00000087554	4	14.765	5	11.42	4hpf
ENSDARG00000089511	4	22.35	5	8.285	4hpf
ENSDARG00000091001	4	13.72	5	13.36	4hpf
ENSDARG00000098734	4	116.3	5	22.965	4hpf
ENSDARG00000098984	4	18.5	5	57.94	4hpf
ENSDARG00000100083	4	26.65	5	21.17	4hpf
ENSDARG00000101043	4	101.025	5	54.46	4hpf
ENSDARG00000103186	4	22.04	5	158.76	4hpf
ENSDARG00000105012	4	45.6	5	24.79	4hpf
ENSDARG00000110346	4	94.26	5	97.4	4hpf
ENSDARG00000115817	4	53.86	5	61.085	4hpf
ENSDARG00000003872	3	10.56	5	50.93	4hpf
ENSDARG00000006044	3	22.39	5	33.45	4hpf
ENSDARG00000006621	3	130.23	5	97.755	4hpf
ENSDARG00000011948	3	25.15	5	65.245	4hpf
ENSDARG00000012788	3	123.48	5	101.245	4hpf
ENSDARG00000014361	3	49.59	5	82.96	4hpf
ENSDARG00000015123	3	110.36	5	126.08	4hpf
ENSDARG00000015471	3	25.375	5	33.505	4hpf
ENSDARG00000018936	3	76.68	5	64.53	4hpf
ENSDARG00000025549	3	63.545	5	29.46	4hpf
ENSDARG00000026985	3	99.4	5	71.9	4hpf
ENSDARG00000037002	3	46.53	5	45.355	4hpf
ENSDARG00000037070	3	73.41	5	61.08	4hpf
ENSDARG00000044298	3	28.49	5	30.78	4hpf
ENSDARG00000044622	3	114.74	5	100.86	4hpf
ENSDARG00000045172	3	68.58	5	25.875	4hpf
ENSDARG00000045296	3	41.94	5	54.02	4hpf
ENSDARG00000055653	3	41.04	5	28.01	4hpf
ENSDARG00000057096	3	6.39	5	11.16	4hpf
ENSDARG00000057635	3	33.94	5	49.76	4hpf
ENSDARG00000058448	3	119.23	5	33.845	4hpf
ENSDARG00000058865	3	103.12	5	73.455	4hpf
ENSDARG00000063167	3	54.16	5	9.02	4hpf
ENSDARG00000063583	3	48.96	5	61.77	4hpf
ENSDARG00000070391	3	37.82	5	63.01	4hpf
ENSDARG00000074137	3	53.62	5	44.165	4hpf
ENSDARG00000075435	3	52.595	5	81.78	4hpf
ENSDARG00000077060	3	122.495	5	76.07	4hpf
ENSDARG00000077740	3	49.01	5	67.82	4hpf
ENSDARG00000078308	3	53.27	5	87.985	4hpf
ENSDARG00000079631	3	27.27	5	49.25	4hpf
ENSDARG00000086505	3	50.76	5	47.215	4hpf
ENSDARG00000087893	3	49.2	5	80.93	4hpf
ENSDARG00000091905	3	0	5	0	4hpf
ENSDARG00000095046	3	73.895	5	41.69	4hpf
ENSDARG00000098087	3	140.77	5	54.55	4hpf
ENSDARG00000098317	3	25.19	5	60.76	4hpf
ENSDARG00000098497	3	84.88	5	78.755	4hpf
ENSDARG00000098507	3	49.745	5	106.04	4hpf
ENSDARG00000102119	3	19	5	25.96	4hpf
ENSDARG00000103484	3	21.615	5	16.07	4hpf
ENSDARG00000103954	3	21.89	5	19.45	4hpf
ENSDARG00000001729	2	156.07	5	107.025	4hpf
ENSDARG00000005026	2	46.4	5	40.86	4hpf
ENSDARG00000006816	2	62.595	5	58.405	4hpf
ENSDARG00000008235	2	106.44	5	55.93	4hpf
ENSDARG00000012929	2	33.575	5	33.37	4hpf
ENSDARG00000020041	2	49.965	5	52.255	4hpf
ENSDARG00000021032	2	35.25	5	61.24	4hpf
ENSDARG00000031985	2	32.99	5	43.85	4hpf
ENSDARG00000036100	2	162.52	5	146.67	4hpf
ENSDARG00000039699	2	21.49	5	84.19	4hpf
ENSDARG00000041314	2	21.71	5	37.87	4hpf
ENSDARG00000045423	2	114.06	5	93.455	4hpf
ENSDARG00000045900	2	78.06	5	40.265	4hpf
ENSDARG00000046024	2	105.37	5	105.45	4hpf
ENSDARG00000056203	2	43.73	5	25.75	4hpf
ENSDARG00000057772	2	16.615	5	22.53	4hpf
ENSDARG00000062226	2	29.92	5	14.12	4hpf
ENSDARG00000062370	2	41.58	5	99.3	4hpf
ENSDARG00000062585	2	50.57	5	50.5	4hpf
ENSDARG00000067918	2	74.56	5	15.63	4hpf
ENSDARG00000071211	2	69.285	5	48.71	4hpf
ENSDARG00000075072	2	26.97	5	43.3	4hpf
ENSDARG00000089355	2	46.21	5	63.11	4hpf
ENSDARG00000092383	2	50.89	5	97.67	4hpf
ENSDARG00000100961	2	23.13	5	61.72	4hpf
ENSDARG00000101986	2	50.79	5	62.91	4hpf
ENSDARG00000102035	2	124.77	5	51.89	4hpf
ENSDARG00000103024	2	9.7	5	65.18	4hpf
ENSDARG00000105648	2	80.54	5	43.49	4hpf
ENSDARG00000111211	2	35.63	5	53.45	4hpf
ENSDARG00000014113	1	75.55	5	19.4	4hpf
ENSDARG00000024471	1	7.42	5	34.85	4hpf
ENSDARG00000027234	1	24.02	5	28.57	4hpf
ENSDARG00000062933	1	108.9	5	83.62	4hpf
ENSDARG00000074074	1	41	5	78.085	4hpf
ENSDARG00000077297	1	68.2	5	39.855	4hpf
ENSDARG00000079329	1	93.66	5	42.87	4hpf
ENSDARG00000104114	1	160.4	5	68.03	4hpf
ENSDARG00000017658	22	50.27	6	35.8	4hpf
ENSDARG00000021201	20	47.18	6	87.88	4hpf
ENSDARG00000031198	19	125.8	6	0	4hpf
ENSDARG00000003032	18	68.92	6	68.415	4hpf
ENSDARG00000020134	18	28.47	6	14.55	4hpf
ENSDARG00000056141	17	57.08	6	46.47	4hpf
ENSDARG00000073931	17	78.61	6	40.31	4hpf
ENSDARG00000013979	16	42.075	6	28.32	4hpf
ENSDARG00000038615	16	33.425	6	39.72	4hpf
ENSDARG00000039820	15	88.44	6	9.22	4hpf
ENSDARG00000060036	15	45.86	6	54.84	4hpf
ENSDARG00000096628	15	32.28	6	38.69	4hpf
ENSDARG00000004161	14	94.78	6	30.73	4hpf
ENSDARG00000009266	14	22.48	6	48.275	4hpf
ENSDARG00000031302	14	76.88	6	73.19	4hpf
ENSDARG00000033707	14	9.73	6	12.5	4hpf
ENSDARG00000042544	14	37.685	6	26.21	4hpf
ENSDARG00000052942	14	75.82	6	93.305	4hpf
ENSDARG00000053370	14	108.345	6	129.995	4hpf
ENSDARG00000071492	14	59.76	6	104.68	4hpf
ENSDARG00000005350	13	49.525	6	48.2	4hpf
ENSDARG00000014763	13	97.76	6	115.28	4hpf
ENSDARG00000040884	13	43.16	6	44.615	4hpf
ENSDARG00000044281	13	109.35	6	32.29	4hpf
ENSDARG00000045132	13	48.99	6	55.71	4hpf
ENSDARG00000069289	13	155.825	6	0	4hpf
ENSDARG00000089302	13	140.48	6	105.9	4hpf
ENSDARG00000089456	13	49.25	6	30.8	4hpf
ENSDARG00000007323	12	124.16	6	103.77	4hpf
ENSDARG00000014463	12	58.69	6	92.075	4hpf
ENSDARG00000027154	12	58.25	6	99.135	4hpf
ENSDARG00000053097	12	48.75	6	80.3	4hpf
ENSDARG00000054362	12	118.36	6	110.19	4hpf
ENSDARG00000058047	12	56	6	35.43	4hpf
ENSDARG00000058372	12	28.29	6	27.69	4hpf
ENSDARG00000060991	12	29.755	6	49.89	4hpf
ENSDARG00000063182	12	93.72	6	30.16	4hpf
ENSDARG00000071541	12	65.08	6	60.4	4hpf
ENSDARG00000007244	11	70.83	6	53.715	4hpf
ENSDARG00000028086	11	38.53	6	46.29	4hpf
ENSDARG00000028982	11	65.885	6	82.235	4hpf
ENSDARG00000031511	11	34.435	6	19.28	4hpf
ENSDARG00000034013	11	19.41	6	41.08	4hpf
ENSDARG00000035650	11	38.27	6	68.11	4hpf
ENSDARG00000037488	11	82.12	6	79.24	4hpf
ENSDARG00000041140	11	55.925	6	19.275	4hpf
ENSDARG00000052170	11	30.4	6	48.49	4hpf
ENSDARG00000056985	11	38.135	6	51.76	4hpf
ENSDARG00000057688	11	63.605	6	35.55	4hpf
ENSDARG00000062970	11	29.4	6	32.04	4hpf
ENSDARG00000068187	11	73.975	6	56.735	4hpf
ENSDARG00000069074	11	80.805	6	66.12	4hpf
ENSDARG00000069461	11	14.76	6	20.86	4hpf
ENSDARG00000090935	11	97.725	6	57.85	4hpf
ENSDARG00000101309	11	30.71	6	85.11	4hpf
ENSDARG00000104065	11	42.09	6	49.405	4hpf
ENSDARG00000001578	10	102.825	6	105.05	4hpf
ENSDARG00000013250	10	9.435	6	37.5	4hpf
ENSDARG00000013719	10	10.415	6	14.945	4hpf
ENSDARG00000013763	10	50.25	6	77.135	4hpf
ENSDARG00000018681	10	91.585	6	71.555	4hpf
ENSDARG00000019717	10	81.26	6	45.195	4hpf
ENSDARG00000023815	10	21.26	6	49	4hpf
ENSDARG00000024295	10	66.21	6	27.395	4hpf
ENSDARG00000029242	10	88.34	6	106.36	4hpf
ENSDARG00000036107	10	63.83	6	117.93	4hpf
ENSDARG00000037865	10	47.83	6	31.16	4hpf
ENSDARG00000042272	10	93.93	6	33.66	4hpf
ENSDARG00000043209	10	58.41	6	55.68	4hpf
ENSDARG00000046074	10	15.35	6	36.565	4hpf
ENSDARG00000052536	10	252.315	6	171.36	4hpf
ENSDARG00000054320	10	64.98	6	106.28	4hpf
ENSDARG00000061213	10	92.38	6	77.34	4hpf
ENSDARG00000063535	10	137.4	6	133.6	4hpf
ENSDARG00000069066	10	55.43	6	32.11	4hpf
ENSDARG00000071567	10	66.24	6	95.115	4hpf
ENSDARG00000091280	10	101.06	6	25.84	4hpf
ENSDARG00000093612	10	155.445	6	184.01	4hpf
ENSDARG00000098536	10	75.035	6	114.04	4hpf
ENSDARG00000101161	10	16.125	6	40.65	4hpf
ENSDARG00000007976	9	27.43	6	28.94	4hpf
ENSDARG00000009677	9	69.79	6	66.76	4hpf
ENSDARG00000011146	9	37.67	6	30.5	4hpf
ENSDARG00000011661	9	117.42	6	57	4hpf
ENSDARG00000014292	9	33.655	6	63.995	4hpf
ENSDARG00000019280	9	44.27	6	53.01	4hpf
ENSDARG00000024904	9	12.845	6	16.58	4hpf
ENSDARG00000026630	9	9.55	6	1.03	4hpf
ENSDARG00000031248	9	44.58	6	44.58	4hpf
ENSDARG00000037967	9	22.76	6	19.355	4hpf
ENSDARG00000045565	9	47.9	6	23.14	4hpf
ENSDARG00000054934	9	68.395	6	37.02	4hpf
ENSDARG00000055563	9	24.93	6	31.85	4hpf
ENSDARG00000058693	9	37.92	6	56.07	4hpf
ENSDARG00000062307	9	44.75	6	83.95	4hpf
ENSDARG00000062601	9	117.71	6	100.02	4hpf
ENSDARG00000068983	9	31.96	6	27.65	4hpf
ENSDARG00000071413	9	68.79	6	24.6	4hpf
ENSDARG00000071414	9	36.265	6	119.12	4hpf
ENSDARG00000076334	9	70.51	6	48.445	4hpf
ENSDARG00000077536	9	114.74	6	147.285	4hpf
ENSDARG00000078075	9	105.47	6	94.59	4hpf
ENSDARG00000086471	9	53.3	6	53.145	4hpf
ENSDARG00000096661	9	165.37	6	105.4	4hpf
ENSDARG00000103404	9	64.615	6	30.81	4hpf
ENSDARG00000104392	9	21.03	6	72.69	4hpf
ENSDARG00000003701	8	30.785	6	45.285	4hpf
ENSDARG00000004576	8	19.87	6	39.85	4hpf
ENSDARG00000006040	8	62.98	6	28.26	4hpf
ENSDARG00000022020	8	82.79	6	76.14	4hpf
ENSDARG00000023214	8	37.32	6	105.77	4hpf
ENSDARG00000029472	8	81.65	6	94.615	4hpf
ENSDARG00000040678	8	30.85	6	40.71	4hpf
ENSDARG00000040779	8	20.63	6	56.48	4hpf
ENSDARG00000045036	8	67.14	6	54.29	4hpf
ENSDARG00000045428	8	34.18	6	59.79	4hpf
ENSDARG00000052674	8	43.05	6	107.54	4hpf
ENSDARG00000053805	8	28.155	6	97.15	4hpf
ENSDARG00000055540	8	41.9	6	23.62	4hpf
ENSDARG00000058287	8	65.07	6	106.94	4hpf
ENSDARG00000060500	8	58.405	6	0	4hpf
ENSDARG00000061472	8	36.29	6	10.845	4hpf
ENSDARG00000074623	8	22.1	6	61.86	4hpf
ENSDARG00000093658	8	56.365	6	35.255	4hpf
ENSDARG00000095867	8	90.82	6	38.22	4hpf
ENSDARG00000098386	8	63.86	6	61.235	4hpf
ENSDARG00000099281	8	54.025	6	48.095	4hpf
ENSDARG00000099624	8	11.05	6	11.37	4hpf
ENSDARG00000101996	8	54.405	6	60.55	4hpf
ENSDARG00000103235	8	96.74	6	105.865	4hpf
ENSDARG00000000068	7	37.475	6	71.35	4hpf
ENSDARG00000000529	7	88.26	6	104.13	4hpf
ENSDARG00000002690	7	55.08	6	42.46	4hpf
ENSDARG00000003021	7	97.97	6	185.985	4hpf
ENSDARG00000006862	7	40.555	6	106.27	4hpf
ENSDARG00000007231	7	84.32	6	101.63	4hpf
ENSDARG00000012021	7	86.44	6	38.205	4hpf
ENSDARG00000016058	7	60.635	6	57.14	4hpf
ENSDARG00000027586	7	90.74	6	50.45	4hpf
ENSDARG00000030759	7	0	6	0	4hpf
ENSDARG00000030871	7	74.185	6	6.58	4hpf
[truncated: 3,675 more rows]

## Sheet: Ext_Data_Fig7d
Source Data for Extended Data Figure 7d
Gene_Name	tail_length	Sample
ENSDARG00000000018	114.49	Nano3Pseq
ENSDARG00000000018	28.55	Nano3Pseq
ENSDARG00000000018	27.4	Nano3Pseq
ENSDARG00000000018	145.06	Nano3Pseq
ENSDARG00000000018	82.94	Nano3Pseq
ENSDARG00000000018	53.87	Nano3Pseq
ENSDARG00000000018	124.91	Nano3Pseq
ENSDARG00000000018	164.91	Nano3Pseq
ENSDARG00000000019	106.05	Nano3Pseq
ENSDARG00000000019	91.29	Nano3Pseq
ENSDARG00000000019	144.74	Nano3Pseq
ENSDARG00000000068	44.57	Nano3Pseq
ENSDARG00000000068	65.67	Nano3Pseq
ENSDARG00000000068	67.23	Nano3Pseq
ENSDARG00000000068	89.88	Nano3Pseq
ENSDARG00000000068	99.94	Nano3Pseq
ENSDARG00000000068	65.44	Nano3Pseq
ENSDARG00000000069	129.07	Nano3Pseq
ENSDARG00000000069	103.75	Nano3Pseq
ENSDARG00000000069	111.23	Nano3Pseq
ENSDARG00000000069	87.93	Nano3Pseq
ENSDARG00000000069	79.84	Nano3Pseq
ENSDARG00000000069	88.85	Nano3Pseq
ENSDARG00000000069	131.24	Nano3Pseq
ENSDARG00000000069	92.74	Nano3Pseq
ENSDARG00000000069	46.75	Nano3Pseq
ENSDARG00000000069	55.3	Nano3Pseq
ENSDARG00000000069	92.35	Nano3Pseq
ENSDARG00000000069	117.27	Nano3Pseq
ENSDARG00000000069	93.07	Nano3Pseq
ENSDARG00000000069	75.38	Nano3Pseq
ENSDARG00000000069	73.59	Nano3Pseq
ENSDARG00000000069	135.13	Nano3Pseq
ENSDARG00000000069	67.42	Nano3Pseq
ENSDARG00000000086	45.32	Nano3Pseq
ENSDARG00000000103	53.06	Nano3Pseq
ENSDARG00000000103	103.92	Nano3Pseq
ENSDARG00000000151	46.22	Nano3Pseq
ENSDARG00000000212	37	Nano3Pseq
ENSDARG00000000394	102.7	Nano3Pseq
ENSDARG00000000394	107.4	Nano3Pseq
ENSDARG00000000423	68.4	Nano3Pseq
ENSDARG00000000442	110.83	Nano3Pseq
ENSDARG00000000442	61.27	Nano3Pseq
ENSDARG00000000442	51.92	Nano3Pseq
ENSDARG00000000442	0	Nano3Pseq
ENSDARG00000000442	60.78	Nano3Pseq
ENSDARG00000000442	18.36	Nano3Pseq
ENSDARG00000000442	1.1	Nano3Pseq
ENSDARG00000000442	41.34	Nano3Pseq
ENSDARG00000000442	48.22	Nano3Pseq
ENSDARG00000000442	28.99	Nano3Pseq
ENSDARG00000000442	26.58	Nano3Pseq
ENSDARG00000000442	53.22	Nano3Pseq
ENSDARG00000000442	39.51	Nano3Pseq
ENSDARG00000000442	34.67	Nano3Pseq
ENSDARG00000000442	23.78	Nano3Pseq
ENSDARG00000000442	11.34	Nano3Pseq
ENSDARG00000000442	42.76	Nano3Pseq
ENSDARG00000000442	26.11	Nano3Pseq
ENSDARG00000000442	7.24	Nano3Pseq
ENSDARG00000000442	15.23	Nano3Pseq
ENSDARG00000000476	35.36	Nano3Pseq
ENSDARG00000000476	25.43	Nano3Pseq
ENSDARG00000000489	63.41	Nano3Pseq
ENSDARG00000000489	6.25	Nano3Pseq
ENSDARG00000000489	15.65	Nano3Pseq
ENSDARG00000000489	26.52	Nano3Pseq
ENSDARG00000000529	111.04	Nano3Pseq
ENSDARG00000000529	0	Nano3Pseq
ENSDARG00000000529	63.7	Nano3Pseq
ENSDARG00000000529	83.6	Nano3Pseq
ENSDARG00000000529	84.68	Nano3Pseq
ENSDARG00000000540	63.83	Nano3Pseq
ENSDARG00000000540	86.3	Nano3Pseq
ENSDARG00000000540	96.39	Nano3Pseq
ENSDARG00000000540	70.29	Nano3Pseq
ENSDARG00000000540	7.75	Nano3Pseq
ENSDARG00000000540	104.69	Nano3Pseq
ENSDARG00000000540	107.21	Nano3Pseq
ENSDARG00000000588	5.45	Nano3Pseq
ENSDARG00000000588	16.28	Nano3Pseq
ENSDARG00000000588	6.47	Nano3Pseq
ENSDARG00000000588	177.71	Nano3Pseq
ENSDARG00000000588	14.82	Nano3Pseq
ENSDARG00000000588	32.48	Nano3Pseq
ENSDARG00000000729	93.9	Nano3Pseq
ENSDARG00000000729	98.33	Nano3Pseq
ENSDARG00000000729	143.38	Nano3Pseq
ENSDARG00000000729	133.68	Nano3Pseq
ENSDARG00000000729	80.9	Nano3Pseq
ENSDARG00000000729	67.05	Nano3Pseq
ENSDARG00000000729	183.34	Nano3Pseq
ENSDARG00000000729	100.8	Nano3Pseq
ENSDARG00000000729	76.59	Nano3Pseq
ENSDARG00000000729	81.56	Nano3Pseq
ENSDARG00000000729	104.49	Nano3Pseq
ENSDARG00000000729	92.05	Nano3Pseq
ENSDARG00000000729	105.36	Nano3Pseq
ENSDARG00000000729	91.67	Nano3Pseq
ENSDARG00000000730	91.73	Nano3Pseq
ENSDARG00000000730	67.47	Nano3Pseq
ENSDARG00000000730	13.83	Nano3Pseq
ENSDARG00000000730	104.37	Nano3Pseq
ENSDARG00000000730	24.57	Nano3Pseq
ENSDARG00000000730	27.39	Nano3Pseq
ENSDARG00000000730	62.4	Nano3Pseq
ENSDARG00000000747	22.56	Nano3Pseq
ENSDARG00000000760	0	Nano3Pseq
ENSDARG00000000760	67.76	Nano3Pseq
ENSDARG00000000760	36.02	Nano3Pseq
ENSDARG00000000760	54.91	Nano3Pseq
ENSDARG00000000760	71.28	Nano3Pseq
ENSDARG00000000779	53.72	Nano3Pseq
ENSDARG00000000779	33.77	Nano3Pseq
ENSDARG00000000779	35.4	Nano3Pseq
ENSDARG00000000779	25.07	Nano3Pseq
ENSDARG00000000779	73	Nano3Pseq
ENSDARG00000000830	13.51	Nano3Pseq
ENSDARG00000000830	43.94	Nano3Pseq
ENSDARG00000000853	111.22	Nano3Pseq
ENSDARG00000000853	118.81	Nano3Pseq
ENSDARG00000000853	69.33	Nano3Pseq
ENSDARG00000000853	88.02	Nano3Pseq
ENSDARG00000000853	84.31	Nano3Pseq
ENSDARG00000000853	113.13	Nano3Pseq
ENSDARG00000000853	92.7	Nano3Pseq
ENSDARG00000000853	50.04	Nano3Pseq
ENSDARG00000000853	64.81	Nano3Pseq
ENSDARG00000000853	68.33	Nano3Pseq
ENSDARG00000000853	104.19	Nano3Pseq
ENSDARG00000000857	0	Nano3Pseq
ENSDARG00000000857	84.71	Nano3Pseq
ENSDARG00000000857	67.13	Nano3Pseq
ENSDARG00000000857	52.78	Nano3Pseq
ENSDARG00000000857	70.06	Nano3Pseq
ENSDARG00000000857	54.73	Nano3Pseq
ENSDARG00000000857	50	Nano3Pseq
ENSDARG00000000857	60.63	Nano3Pseq
ENSDARG00000000857	80.51	Nano3Pseq
ENSDARG00000000857	69.36	Nano3Pseq
ENSDARG00000000857	108.13	Nano3Pseq
ENSDARG00000000857	30.75	Nano3Pseq
ENSDARG00000000857	69.04	Nano3Pseq
ENSDARG00000000857	66.06	Nano3Pseq
ENSDARG00000000857	0	Nano3Pseq
ENSDARG00000000857	54.91	Nano3Pseq
ENSDARG00000000887	122.15	Nano3Pseq
ENSDARG00000000887	143.15	Nano3Pseq
ENSDARG00000000887	139.88	Nano3Pseq
ENSDARG00000000887	120.7	Nano3Pseq
ENSDARG00000000887	126.52	Nano3Pseq
ENSDARG00000000887	148.12	Nano3Pseq
ENSDARG00000000887	180.79	Nano3Pseq
ENSDARG00000000887	162.68	Nano3Pseq
ENSDARG00000000887	151.57	Nano3Pseq
ENSDARG00000000887	140.44	Nano3Pseq
ENSDARG00000000887	139.06	Nano3Pseq
ENSDARG00000000887	129.8	Nano3Pseq
ENSDARG00000000887	141.58	Nano3Pseq
ENSDARG00000000887	175.97	Nano3Pseq
ENSDARG00000000887	157.79	Nano3Pseq
ENSDARG00000000887	134.55	Nano3Pseq
ENSDARG00000000887	139.43	Nano3Pseq
ENSDARG00000000887	150.53	Nano3Pseq
ENSDARG00000000887	90.07	Nano3Pseq
ENSDARG00000000887	181.91	Nano3Pseq
ENSDARG00000000887	49.2	Nano3Pseq
ENSDARG00000000887	173.4	Nano3Pseq
ENSDARG00000000887	144.02	Nano3Pseq
ENSDARG00000000887	115.04	Nano3Pseq
ENSDARG00000000887	109.47	Nano3Pseq
ENSDARG00000000887	160.36	Nano3Pseq
ENSDARG00000000887	130.1	Nano3Pseq
ENSDARG00000000887	0	Nano3Pseq
ENSDARG00000000887	164.2	Nano3Pseq
ENSDARG00000000887	181.1	Nano3Pseq
ENSDARG00000000887	184.48	Nano3Pseq
ENSDARG00000000887	132.71	Nano3Pseq
ENSDARG00000000887	118.55	Nano3Pseq
ENSDARG00000000887	145.3	Nano3Pseq
ENSDARG00000000887	157.91	Nano3Pseq
ENSDARG00000000887	145.53	Nano3Pseq
ENSDARG00000000887	141.2	Nano3Pseq
ENSDARG00000000887	142.5	Nano3Pseq
ENSDARG00000000887	143.05	Nano3Pseq
ENSDARG00000000887	0	Nano3Pseq
ENSDARG00000000887	123.29	Nano3Pseq
ENSDARG00000000887	114.08	Nano3Pseq
ENSDARG00000000887	159.37	Nano3Pseq
ENSDARG00000000887	89.08	Nano3Pseq
ENSDARG00000000887	168.7	Nano3Pseq
ENSDARG00000000887	195.62	Nano3Pseq
ENSDARG00000000887	151.52	Nano3Pseq
ENSDARG00000000887	151.84	Nano3Pseq
ENSDARG00000000887	154.99	Nano3Pseq
ENSDARG00000000887	109.02	Nano3Pseq
ENSDARG00000000887	44.04	Nano3Pseq
ENSDARG00000000887	157.97	Nano3Pseq
ENSDARG00000000887	177.77	Nano3Pseq
ENSDARG00000000887	113.29	Nano3Pseq
ENSDARG00000000887	157.45	Nano3Pseq
ENSDARG00000000887	173.07	Nano3Pseq
ENSDARG00000000887	122.19	Nano3Pseq
ENSDARG00000000887	145.03	Nano3Pseq
ENSDARG00000000887	185.84	Nano3Pseq
ENSDARG00000000887	186.89	Nano3Pseq
ENSDARG00000000887	141.5	Nano3Pseq
ENSDARG00000000887	104.94	Nano3Pseq
ENSDARG00000000887	50.91	Nano3Pseq
ENSDARG00000000887	128.6	Nano3Pseq
ENSDARG00000000906	9.13	Nano3Pseq
ENSDARG00000000906	52.35	Nano3Pseq
ENSDARG00000000935	119.31	Nano3Pseq
ENSDARG00000000966	38.12	Nano3Pseq
ENSDARG00000000966	25.14	Nano3Pseq
ENSDARG00000000966	40.54	Nano3Pseq
ENSDARG00000001014	196.31	Nano3Pseq
ENSDARG00000001057	23.86	Nano3Pseq
ENSDARG00000001162	73.23	Nano3Pseq
ENSDARG00000001162	126.97	Nano3Pseq
ENSDARG00000001162	73.72	Nano3Pseq
ENSDARG00000001162	0	Nano3Pseq
ENSDARG00000001162	94.6	Nano3Pseq
ENSDARG00000001162	72.5	Nano3Pseq
ENSDARG00000001162	69.75	Nano3Pseq
ENSDARG00000001169	21.31	Nano3Pseq
ENSDARG00000001169	48.15	Nano3Pseq
ENSDARG00000001210	41.11	Nano3Pseq
ENSDARG00000001210	26.83	Nano3Pseq
ENSDARG00000001210	51.25	Nano3Pseq
ENSDARG00000001210	33.37	Nano3Pseq
ENSDARG00000001210	35.73	Nano3Pseq
ENSDARG00000001210	22.17	Nano3Pseq
ENSDARG00000001210	49.77	Nano3Pseq
ENSDARG00000001210	39.76	Nano3Pseq
ENSDARG00000001210	27.95	Nano3Pseq
ENSDARG00000001210	38.6	Nano3Pseq
ENSDARG00000001210	30.44	Nano3Pseq
ENSDARG00000001220	124.12	Nano3Pseq
ENSDARG00000001241	18.22	Nano3Pseq
ENSDARG00000001241	68.5	Nano3Pseq
ENSDARG00000001241	77.31	Nano3Pseq
ENSDARG00000001241	85.64	Nano3Pseq
ENSDARG00000001241	59.8	Nano3Pseq
ENSDARG00000001241	88.61	Nano3Pseq
ENSDARG00000001241	120.99	Nano3Pseq
ENSDARG00000001241	84.82	Nano3Pseq
ENSDARG00000001241	144.78	Nano3Pseq
ENSDARG00000001241	31.86	Nano3Pseq
ENSDARG00000001241	20.26	Nano3Pseq
ENSDARG00000001241	71.3	Nano3Pseq
ENSDARG00000001241	50.87	Nano3Pseq
ENSDARG00000001241	49.17	Nano3Pseq
ENSDARG00000001241	80.02	Nano3Pseq
ENSDARG00000001241	49.56	Nano3Pseq
ENSDARG00000001241	96.21	Nano3Pseq
ENSDARG00000001244	157.51	Nano3Pseq
ENSDARG00000001244	142.84	Nano3Pseq
ENSDARG00000001244	163.64	Nano3Pseq
ENSDARG00000001244	0	Nano3Pseq
ENSDARG00000001244	136.86	Nano3Pseq
ENSDARG00000001244	157.07	Nano3Pseq
ENSDARG00000001249	17.49	Nano3Pseq
ENSDARG00000001249	34.37	Nano3Pseq
ENSDARG00000001249	71.16	Nano3Pseq
ENSDARG00000001249	41.6	Nano3Pseq
ENSDARG00000001249	25.57	Nano3Pseq
ENSDARG00000001249	69.17	Nano3Pseq
ENSDARG00000001249	44.31	Nano3Pseq
ENSDARG00000001249	45.62	Nano3Pseq
ENSDARG00000001249	14.02	Nano3Pseq
ENSDARG00000001249	42.39	Nano3Pseq
ENSDARG00000001313	85.12	Nano3Pseq
ENSDARG00000001313	10.07	Nano3Pseq
ENSDARG00000001313	58.74	Nano3Pseq
ENSDARG00000001313	53.36	Nano3Pseq
ENSDARG00000001313	25.64	Nano3Pseq
ENSDARG00000001313	47.9	Nano3Pseq
ENSDARG00000001313	12.09	Nano3Pseq
ENSDARG00000001313	38.22	Nano3Pseq
ENSDARG00000001313	25.13	Nano3Pseq
ENSDARG00000001313	16.82	Nano3Pseq
ENSDARG00000001313	18.88	Nano3Pseq
ENSDARG00000001313	49.06	Nano3Pseq
ENSDARG00000001313	46.37	Nano3Pseq
ENSDARG00000001313	42.43	Nano3Pseq
ENSDARG00000001313	43.78	Nano3Pseq
ENSDARG00000001313	50.99	Nano3Pseq
ENSDARG00000001313	62.72	Nano3Pseq
ENSDARG00000001313	0	Nano3Pseq
ENSDARG00000001354	132.05	Nano3Pseq
ENSDARG00000001431	125.41	Nano3Pseq
ENSDARG00000001452	67.29	Nano3Pseq
ENSDARG00000001452	15.13	Nano3Pseq
ENSDARG00000001557	110.71	Nano3Pseq
ENSDARG00000001557	13.35	Nano3Pseq
ENSDARG00000001557	89.37	Nano3Pseq
ENSDARG00000001557	86.57	Nano3Pseq
ENSDARG00000001557	76.99	Nano3Pseq
ENSDARG00000001557	88.59	Nano3Pseq
ENSDARG00000001557	10.89	Nano3Pseq
ENSDARG00000001557	31.84	Nano3Pseq
ENSDARG00000001557	70.79	Nano3Pseq
ENSDARG00000001557	119.64	Nano3Pseq
ENSDARG00000001558	101.37	Nano3Pseq
ENSDARG00000001558	119.88	Nano3Pseq
ENSDARG00000001558	33.54	Nano3Pseq
ENSDARG00000001558	132.74	Nano3Pseq
ENSDARG00000001710	16.24	Nano3Pseq
ENSDARG00000001710	86.64	Nano3Pseq
ENSDARG00000001710	41.88	Nano3Pseq
ENSDARG00000001710	49.46	Nano3Pseq
ENSDARG00000001729	17.49	Nano3Pseq
ENSDARG00000001729	7.69	Nano3Pseq
ENSDARG00000001729	21.08	Nano3Pseq
ENSDARG00000001729	17.21	Nano3Pseq
ENSDARG00000001733	19.18	Nano3Pseq
ENSDARG00000001733	78.15	Nano3Pseq
ENSDARG00000001733	19.88	Nano3Pseq
ENSDARG00000001733	73.03	Nano3Pseq
ENSDARG00000001733	82.19	Nano3Pseq
ENSDARG00000001733	105.65	Nano3Pseq
ENSDARG00000001733	70.38	Nano3Pseq
ENSDARG00000001733	91.32	Nano3Pseq
ENSDARG00000001733	113.73	Nano3Pseq
ENSDARG00000001734	83.88	Nano3Pseq
ENSDARG00000001734	121.88	Nano3Pseq
ENSDARG00000001734	36.52	Nano3Pseq
ENSDARG00000001754	99.15	Nano3Pseq
ENSDARG00000001754	109.4	Nano3Pseq
ENSDARG00000001754	108.38	Nano3Pseq
ENSDARG00000001754	65.06	Nano3Pseq
ENSDARG00000001754	64.63	Nano3Pseq
ENSDARG00000001754	91.99	Nano3Pseq
ENSDARG00000001767	14.46	Nano3Pseq
ENSDARG00000001767	49.51	Nano3Pseq
ENSDARG00000001767	16.26	Nano3Pseq
ENSDARG00000001777	16.88	Nano3Pseq
ENSDARG00000001777	32.68	Nano3Pseq
ENSDARG00000001777	68.19	Nano3Pseq
ENSDARG00000001777	60.23	Nano3Pseq
ENSDARG00000001777	11.9	Nano3Pseq
ENSDARG00000001777	68.71	Nano3Pseq
ENSDARG00000001777	13.66	Nano3Pseq
ENSDARG00000001777	27.4	Nano3Pseq
ENSDARG00000001777	51.56	Nano3Pseq
ENSDARG00000001777	76.85	Nano3Pseq
ENSDARG00000001777	74.87	Nano3Pseq
ENSDARG00000001777	0	Nano3Pseq
ENSDARG00000001777	0	Nano3Pseq
ENSDARG00000001788	25.49	Nano3Pseq
ENSDARG00000001788	17.81	Nano3Pseq
ENSDARG00000001788	11.89	Nano3Pseq
ENSDARG00000001788	12.88	Nano3Pseq
ENSDARG00000001788	15.52	Nano3Pseq
ENSDARG00000001788	13.03	Nano3Pseq
ENSDARG00000001788	33.74	Nano3Pseq
ENSDARG00000001788	17.7	Nano3Pseq
ENSDARG00000001788	19.4	Nano3Pseq
ENSDARG00000001788	18.3	Nano3Pseq
ENSDARG00000001788	18.42	Nano3Pseq
ENSDARG00000001788	26.63	Nano3Pseq
ENSDARG00000001788	10.05	Nano3Pseq
ENSDARG00000001788	21.93	Nano3Pseq
ENSDARG00000001804	16.58	Nano3Pseq
ENSDARG00000001804	33.3	Nano3Pseq
ENSDARG00000001825	85.13	Nano3Pseq
ENSDARG00000001829	15.37	Nano3Pseq
ENSDARG00000001829	65.41	Nano3Pseq
ENSDARG00000001829	57.79	Nano3Pseq
ENSDARG00000001829	71.44	Nano3Pseq
ENSDARG00000001829	21.48	Nano3Pseq
ENSDARG00000001880	27.4	Nano3Pseq
ENSDARG00000001880	9.46	Nano3Pseq
ENSDARG00000001880	7.8	Nano3Pseq
ENSDARG00000001880	38.07	Nano3Pseq
ENSDARG00000001880	21.93	Nano3Pseq
ENSDARG00000001880	5.4	Nano3Pseq
ENSDARG00000001880	10.22	Nano3Pseq
ENSDARG00000001888	0	Nano3Pseq
ENSDARG00000001890	63.77	Nano3Pseq
ENSDARG00000001890	110.13	Nano3Pseq
ENSDARG00000001890	85.92	Nano3Pseq
ENSDARG00000001890	69.25	Nano3Pseq
ENSDARG00000001897	6.93	Nano3Pseq
ENSDARG00000001897	49.18	Nano3Pseq
ENSDARG00000001898	43.44	Nano3Pseq
ENSDARG00000001898	90.02	Nano3Pseq
ENSDARG00000001930	57.47	Nano3Pseq
ENSDARG00000001940	99.63	Nano3Pseq
ENSDARG00000001940	87.32	Nano3Pseq
ENSDARG00000001940	117.39	Nano3Pseq
ENSDARG00000001940	77.68	Nano3Pseq
ENSDARG00000001940	109.54	Nano3Pseq
ENSDARG00000001940	76.49	Nano3Pseq
ENSDARG00000001940	86.2	Nano3Pseq
ENSDARG00000001940	88.68	Nano3Pseq
ENSDARG00000001940	90.58	Nano3Pseq
ENSDARG00000001940	148.16	Nano3Pseq
ENSDARG00000001940	76.81	Nano3Pseq
ENSDARG00000001940	122.2	Nano3Pseq
ENSDARG00000001940	102	Nano3Pseq
ENSDARG00000001940	97.23	Nano3Pseq
ENSDARG00000001940	38.03	Nano3Pseq
ENSDARG00000001940	118.41	Nano3Pseq
ENSDARG00000001940	147.58	Nano3Pseq
ENSDARG00000001940	107.93	Nano3Pseq
ENSDARG00000001940	107.01	Nano3Pseq
ENSDARG00000001940	120.05	Nano3Pseq
ENSDARG00000001940	114.31	Nano3Pseq
ENSDARG00000001940	0	Nano3Pseq
ENSDARG00000001940	88.62	Nano3Pseq
ENSDARG00000001940	111.42	Nano3Pseq
ENSDARG00000001940	102.6	Nano3Pseq
ENSDARG00000001940	104.82	Nano3Pseq
ENSDARG00000001940	115.32	Nano3Pseq
ENSDARG00000001940	123.65	Nano3Pseq
ENSDARG00000001940	113.14	Nano3Pseq
ENSDARG00000001969	98.23	Nano3Pseq
ENSDARG00000001969	107.6	Nano3Pseq
ENSDARG00000001969	132	Nano3Pseq
ENSDARG00000001969	45.4	Nano3Pseq
ENSDARG00000001969	71.3	Nano3Pseq
ENSDARG00000001969	81.89	Nano3Pseq
ENSDARG00000001969	61.42	Nano3Pseq
ENSDARG00000002016	98.65	Nano3Pseq
ENSDARG00000002016	97.09	Nano3Pseq
ENSDARG00000002016	103.53	Nano3Pseq
ENSDARG00000002016	110.45	Nano3Pseq
ENSDARG00000002016	99.1	Nano3Pseq
ENSDARG00000002016	79.05	Nano3Pseq
ENSDARG00000002016	120.98	Nano3Pseq
ENSDARG00000002016	106.88	Nano3Pseq
ENSDARG00000002016	89.42	Nano3Pseq
ENSDARG00000002016	89.76	Nano3Pseq
ENSDARG00000002016	121	Nano3Pseq
ENSDARG00000002016	109.36	Nano3Pseq
ENSDARG00000002016	117.14	Nano3Pseq
ENSDARG00000002016	91.64	Nano3Pseq
ENSDARG00000002016	111.86	Nano3Pseq
ENSDARG00000002037	26.49	Nano3Pseq
ENSDARG00000002060	94.61	Nano3Pseq
ENSDARG00000002060	22.21	Nano3Pseq
ENSDARG00000002060	49.44	Nano3Pseq
ENSDARG00000002060	47.9	Nano3Pseq
ENSDARG00000002060	34.55	Nano3Pseq
ENSDARG00000002077	50.92	Nano3Pseq
ENSDARG00000002077	41.13	Nano3Pseq
ENSDARG00000002077	37	Nano3Pseq
ENSDARG00000002077	59.91	Nano3Pseq
ENSDARG00000002077	21.41	Nano3Pseq
ENSDARG00000002077	57.96	Nano3Pseq
ENSDARG00000002077	18.05	Nano3Pseq
ENSDARG00000002082	51.11	Nano3Pseq
ENSDARG00000002082	121.7	Nano3Pseq
ENSDARG00000002082	155.32	Nano3Pseq
ENSDARG00000002082	112.92	Nano3Pseq
ENSDARG00000002082	165	Nano3Pseq
ENSDARG00000002082	159.66	Nano3Pseq
ENSDARG00000002127	84.49	Nano3Pseq
ENSDARG00000002127	35.56	Nano3Pseq
ENSDARG00000002127	83.29	Nano3Pseq
ENSDARG00000002127	56.24	Nano3Pseq
ENSDARG00000002127	26.95	Nano3Pseq
ENSDARG00000002127	39.27	Nano3Pseq
ENSDARG00000002127	60.43	Nano3Pseq
ENSDARG00000002127	18.43	Nano3Pseq
ENSDARG00000002127	105.11	Nano3Pseq
ENSDARG00000002127	99.7	Nano3Pseq
ENSDARG00000002127	6.34	Nano3Pseq
ENSDARG00000002127	60.87	Nano3Pseq
ENSDARG00000002127	114.97	Nano3Pseq
ENSDARG00000002127	18.06	Nano3Pseq
ENSDARG00000002128	149	Nano3Pseq
ENSDARG00000002128	41.1	Nano3Pseq
ENSDARG00000002128	127.66	Nano3Pseq
ENSDARG00000002128	74.09	Nano3Pseq
ENSDARG00000002128	127.53	Nano3Pseq
ENSDARG00000002165	29.95	Nano3Pseq
ENSDARG00000002165	59.51	Nano3Pseq
ENSDARG00000002165	98.98	Nano3Pseq
ENSDARG00000002168	140.07	Nano3Pseq
ENSDARG00000002168	155.78	Nano3Pseq
ENSDARG00000002168	110.01	Nano3Pseq
ENSDARG00000002172	99.47	Nano3Pseq
ENSDARG00000002172	131.37	Nano3Pseq
ENSDARG00000002172	14.97	Nano3Pseq
ENSDARG00000002172	113.42	Nano3Pseq
ENSDARG00000002174	13.99	Nano3Pseq
ENSDARG00000002174	55.39	Nano3Pseq
ENSDARG00000002174	53.99	Nano3Pseq
ENSDARG00000002174	59.22	Nano3Pseq
ENSDARG00000002174	34.84	Nano3Pseq
ENSDARG00000002184	85.33	Nano3Pseq
ENSDARG00000002184	106.94	Nano3Pseq
ENSDARG00000002184	27.52	Nano3Pseq
ENSDARG00000002184	86.04	Nano3Pseq
ENSDARG00000002184	31.02	Nano3Pseq
ENSDARG00000002184	44.62	Nano3Pseq
ENSDARG00000002184	51.38	Nano3Pseq
ENSDARG00000002184	21.57	Nano3Pseq
ENSDARG00000002184	49.18	Nano3Pseq
ENSDARG00000002184	26.58	Nano3Pseq
ENSDARG00000002184	112.62	Nano3Pseq
ENSDARG00000002190	93.41	Nano3Pseq
ENSDARG00000002190	91.8	Nano3Pseq
ENSDARG00000002197	77.4	Nano3Pseq
ENSDARG00000002197	37.96	Nano3Pseq
ENSDARG00000002210	63.37	Nano3Pseq
ENSDARG00000002210	53.66	Nano3Pseq
ENSDARG00000002215	73.26	Nano3Pseq
ENSDARG00000002215	62.24	Nano3Pseq
ENSDARG00000002215	90.24	Nano3Pseq
ENSDARG00000002215	84.31	Nano3Pseq
ENSDARG00000002215	121.84	Nano3Pseq
ENSDARG00000002215	57.64	Nano3Pseq
ENSDARG00000002215	40.65	Nano3Pseq
ENSDARG00000002215	88.25	Nano3Pseq
ENSDARG00000002215	117.7	Nano3Pseq
ENSDARG00000002220	46.02	Nano3Pseq
ENSDARG00000002220	13.62	Nano3Pseq
ENSDARG00000002220	69.89	Nano3Pseq
ENSDARG00000002220	59.18	Nano3Pseq
ENSDARG00000002220	25.62	Nano3Pseq
ENSDARG00000002220	42.09	Nano3Pseq
ENSDARG00000002220	27.76	Nano3Pseq
ENSDARG00000002240	24.12	Nano3Pseq
ENSDARG00000002240	13.76	Nano3Pseq
ENSDARG00000002264	14.33	Nano3Pseq
ENSDARG00000002264	17.46	Nano3Pseq
ENSDARG00000002267	93.98	Nano3Pseq
ENSDARG00000002267	51.34	Nano3Pseq
ENSDARG00000002267	55.09	Nano3Pseq
ENSDARG00000002267	96.4	Nano3Pseq
ENSDARG00000002267	108.08	Nano3Pseq
ENSDARG00000002267	126.36	Nano3Pseq
ENSDARG00000002267	97.5	Nano3Pseq
ENSDARG00000002267	25.82	Nano3Pseq
ENSDARG00000002267	33.87	Nano3Pseq
ENSDARG00000002267	53.37	Nano3Pseq
ENSDARG00000002267	109.26	Nano3Pseq
ENSDARG00000002267	107.34	Nano3Pseq
ENSDARG00000002267	9.02	Nano3Pseq
ENSDARG00000002267	15.28	Nano3Pseq
ENSDARG00000002267	104.25	Nano3Pseq
ENSDARG00000002267	110.71	Nano3Pseq
ENSDARG00000002267	85.47	Nano3Pseq
ENSDARG00000002267	68.28	Nano3Pseq
ENSDARG00000002267	84.58	Nano3Pseq
ENSDARG00000002267	104.15	Nano3Pseq
ENSDARG00000002267	117.42	Nano3Pseq
ENSDARG00000002267	94.07	Nano3Pseq
ENSDARG00000002271	83.65	Nano3Pseq
ENSDARG00000002271	140.59	Nano3Pseq
ENSDARG00000002271	40.16	Nano3Pseq
ENSDARG00000002271	129.35	Nano3Pseq
ENSDARG00000002271	52.44	Nano3Pseq
ENSDARG00000002271	47.13	Nano3Pseq
ENSDARG00000002271	41.83	Nano3Pseq
ENSDARG00000002271	44.29	Nano3Pseq
ENSDARG00000002271	62.13	Nano3Pseq
ENSDARG00000002271	12.68	Nano3Pseq
ENSDARG00000002271	52.58	Nano3Pseq
ENSDARG00000002271	50.61	Nano3Pseq
ENSDARG00000002271	85.63	Nano3Pseq
ENSDARG00000002271	57.08	Nano3Pseq
ENSDARG00000002271	52.4	Nano3Pseq
ENSDARG00000002271	48.96	Nano3Pseq
ENSDARG00000002271	35.25	Nano3Pseq
ENSDARG00000002271	74.82	Nano3Pseq
ENSDARG00000002271	70.67	Nano3Pseq
ENSDARG00000002271	12.95	Nano3Pseq
ENSDARG00000002271	71.16	Nano3Pseq
ENSDARG00000002271	56.68	Nano3Pseq
ENSDARG00000002271	30.41	Nano3Pseq
ENSDARG00000002271	60.67	Nano3Pseq
ENSDARG00000002271	65.95	Nano3Pseq
ENSDARG00000002271	121.39	Nano3Pseq
ENSDARG00000002271	44.24	Nano3Pseq
ENSDARG00000002271	80.92	Nano3Pseq
ENSDARG00000002271	97.52	Nano3Pseq
ENSDARG00000002271	85.48	Nano3Pseq
ENSDARG00000002271	38.42	Nano3Pseq
ENSDARG00000002271	51.13	Nano3Pseq
ENSDARG00000002271	91.5	Nano3Pseq
ENSDARG00000002271	157.2	Nano3Pseq
ENSDARG00000002271	70.33	Nano3Pseq
ENSDARG00000002271	48.87	Nano3Pseq
ENSDARG00000002271	53.86	Nano3Pseq
ENSDARG00000002271	27.58	Nano3Pseq
ENSDARG00000002271	63.33	Nano3Pseq
ENSDARG00000002271	71.37	Nano3Pseq
ENSDARG00000002271	93.75	Nano3Pseq
ENSDARG00000002271	45.46	Nano3Pseq
ENSDARG00000002271	37.64	Nano3Pseq
ENSDARG00000002271	68.16	Nano3Pseq
ENSDARG00000002271	58.31	Nano3Pseq
ENSDARG00000002271	23.42	Nano3Pseq
ENSDARG00000002271	92.16	Nano3Pseq
ENSDARG00000002271	36.97	Nano3Pseq
ENSDARG00000002271	85.21	Nano3Pseq
ENSDARG00000002271	41.96	Nano3Pseq
ENSDARG00000002271	113.32	Nano3Pseq
ENSDARG00000002271	70.12	Nano3Pseq
ENSDARG00000002271	70.77	Nano3Pseq
ENSDARG00000002271	48.41	Nano3Pseq
ENSDARG00000002271	37.95	Nano3Pseq
ENSDARG00000002271	78.57	Nano3Pseq
ENSDARG00000002271	36.83	Nano3Pseq
ENSDARG00000002271	74.1	Nano3Pseq
ENSDARG00000002271	24.28	Nano3Pseq
ENSDARG00000002271	79.51	Nano3Pseq
ENSDARG00000002271	37.93	Nano3Pseq
ENSDARG00000002271	56.85	Nano3Pseq
ENSDARG00000002271	14.88	Nano3Pseq
ENSDARG00000002271	88.5	Nano3Pseq
ENSDARG00000002271	162.5	Nano3Pseq
ENSDARG00000002271	13.2	Nano3Pseq
ENSDARG00000002271	15.83	Nano3Pseq
ENSDARG00000002271	63.15	Nano3Pseq
ENSDARG00000002271	13.06	Nano3Pseq
ENSDARG00000002271	62.02	Nano3Pseq
ENSDARG00000002285	99.71	Nano3Pseq
ENSDARG00000002285	85.78	Nano3Pseq
ENSDARG00000002285	82.33	Nano3Pseq
ENSDARG00000002285	24.93	Nano3Pseq
ENSDARG00000002285	126.99	Nano3Pseq
ENSDARG00000002285	79.66	Nano3Pseq
ENSDARG00000002298	12.56	Nano3Pseq
ENSDARG00000002304	39.74	Nano3Pseq
ENSDARG00000002304	24.55	Nano3Pseq
ENSDARG00000002304	38.6	Nano3Pseq
ENSDARG00000002304	19.03	Nano3Pseq
ENSDARG00000002304	50.28	Nano3Pseq
ENSDARG00000002304	17.77	Nano3Pseq
ENSDARG00000002304	28.4	Nano3Pseq
ENSDARG00000002304	11.22	Nano3Pseq
ENSDARG00000002304	16.63	Nano3Pseq
ENSDARG00000002304	31.66	Nano3Pseq
ENSDARG00000002304	17.18	Nano3Pseq
ENSDARG00000002304	1.24	Nano3Pseq
ENSDARG00000002304	8.96	Nano3Pseq
ENSDARG00000002304	42.71	Nano3Pseq
ENSDARG00000002304	7.34	Nano3Pseq
ENSDARG00000002304	13.67	Nano3Pseq
ENSDARG00000002304	10.79	Nano3Pseq
ENSDARG00000002304	39.26	Nano3Pseq
ENSDARG00000002304	49.89	Nano3Pseq
ENSDARG00000002304	21.02	Nano3Pseq
ENSDARG00000002304	47.37	Nano3Pseq
ENSDARG00000002304	22.41	Nano3Pseq
ENSDARG00000002304	32.58	Nano3Pseq
ENSDARG00000002304	9.26	Nano3Pseq
ENSDARG00000002304	20.16	Nano3Pseq
ENSDARG00000002304	16.81	Nano3Pseq
ENSDARG00000002304	14.27	Nano3Pseq
ENSDARG00000002304	32.32	Nano3Pseq
ENSDARG00000002304	10.72	Nano3Pseq
ENSDARG00000002304	8.53	Nano3Pseq
ENSDARG00000002304	14.35	Nano3Pseq
ENSDARG00000002304	42.83	Nano3Pseq
ENSDARG00000002304	125.24	Nano3Pseq
ENSDARG00000002305	22.04	Nano3Pseq
ENSDARG00000002305	56.75	Nano3Pseq
ENSDARG00000002305	173.25	Nano3Pseq
ENSDARG00000002305	44.15	Nano3Pseq
ENSDARG00000002305	39.89	Nano3Pseq
ENSDARG00000002305	73.19	Nano3Pseq
ENSDARG00000002305	103.38	Nano3Pseq
ENSDARG00000002305	133.42	Nano3Pseq
ENSDARG00000002305	33.72	Nano3Pseq
ENSDARG00000002305	69.08	Nano3Pseq
ENSDARG00000002305	95.23	Nano3Pseq
ENSDARG00000002305	124.22	Nano3Pseq
ENSDARG00000002305	26.72	Nano3Pseq
ENSDARG00000002305	23.13	Nano3Pseq
ENSDARG00000002305	107.63	Nano3Pseq
ENSDARG00000002305	92.37	Nano3Pseq
ENSDARG00000002305	109.89	Nano3Pseq
ENSDARG00000002305	102.07	Nano3Pseq
ENSDARG00000002330	18	Nano3Pseq
ENSDARG00000002330	14	Nano3Pseq
ENSDARG00000002330	20.24	Nano3Pseq
ENSDARG00000002330	18.03	Nano3Pseq
ENSDARG00000002332	144.2	Nano3Pseq
ENSDARG00000002336	107.06	Nano3Pseq
ENSDARG00000002339	55.77	Nano3Pseq
ENSDARG00000002339	50.18	Nano3Pseq
ENSDARG00000002339	34.99	Nano3Pseq
ENSDARG00000002339	39.72	Nano3Pseq
ENSDARG00000002339	33.66	Nano3Pseq
ENSDARG00000002339	17.95	Nano3Pseq
ENSDARG00000002339	30.62	Nano3Pseq
ENSDARG00000002339	86.6	Nano3Pseq
ENSDARG00000002344	22.28	Nano3Pseq
ENSDARG00000002344	11.31	Nano3Pseq
ENSDARG00000002344	41.21	Nano3Pseq
ENSDARG00000002344	64.16	Nano3Pseq
ENSDARG00000002344	23.56	Nano3Pseq
ENSDARG00000002344	55.21	Nano3Pseq
ENSDARG00000002344	50.31	Nano3Pseq
ENSDARG00000002344	50.8	Nano3Pseq
ENSDARG00000002344	85.5	Nano3Pseq
ENSDARG00000002344	46.38	Nano3Pseq
ENSDARG00000002344	28.34	Nano3Pseq
ENSDARG00000002344	9.4	Nano3Pseq
ENSDARG00000002344	23.61	Nano3Pseq
ENSDARG00000002344	71.9	Nano3Pseq
ENSDARG00000002344	24.41	Nano3Pseq
ENSDARG00000002344	34.58	Nano3Pseq
ENSDARG00000002344	41.33	Nano3Pseq
ENSDARG00000002344	73.69	Nano3Pseq
ENSDARG00000002344	66.21	Nano3Pseq
ENSDARG00000002344	25.93	Nano3Pseq
ENSDARG00000002344	181.17	Nano3Pseq
ENSDARG00000002344	60.89	Nano3Pseq
ENSDARG00000002344	46.29	Nano3Pseq
ENSDARG00000002344	19.59	Nano3Pseq
ENSDARG00000002344	50.49	Nano3Pseq
ENSDARG00000002344	41.26	Nano3Pseq
ENSDARG00000002344	11.58	Nano3Pseq
ENSDARG00000002344	41.03	Nano3Pseq
ENSDARG00000002344	14.28	Nano3Pseq
ENSDARG00000002344	22.76	Nano3Pseq
ENSDARG00000002344	18.41	Nano3Pseq
ENSDARG00000002344	28.93	Nano3Pseq
ENSDARG00000002344	53.45	Nano3Pseq
ENSDARG00000002344	35.56	Nano3Pseq
ENSDARG00000002344	72.2	Nano3Pseq
ENSDARG00000002344	68.02	Nano3Pseq
ENSDARG00000002344	109.26	Nano3Pseq
ENSDARG00000002344	61.09	Nano3Pseq
ENSDARG00000002344	52.91	Nano3Pseq
ENSDARG00000002344	80.39	Nano3Pseq
ENSDARG00000002344	76.07	Nano3Pseq
ENSDARG00000002344	33.01	Nano3Pseq
ENSDARG00000002344	58.34	Nano3Pseq
ENSDARG00000002344	20.85	Nano3Pseq
ENSDARG00000002344	29.5	Nano3Pseq
ENSDARG00000002344	22.23	Nano3Pseq
ENSDARG00000002344	22.37	Nano3Pseq
ENSDARG00000002344	36.08	Nano3Pseq
ENSDARG00000002344	60.5	Nano3Pseq
ENSDARG00000002344	9.41	Nano3Pseq
ENSDARG00000002344	52.28	Nano3Pseq
ENSDARG00000002344	81.27	Nano3Pseq
ENSDARG00000002344	41.08	Nano3Pseq
ENSDARG00000002344	83.09	Nano3Pseq
ENSDARG00000002344	20.23	Nano3Pseq
ENSDARG00000002344	29.91	Nano3Pseq
ENSDARG00000002344	13.48	Nano3Pseq
ENSDARG00000002344	83.5	Nano3Pseq
ENSDARG00000002344	47	Nano3Pseq
ENSDARG00000002344	61.2	Nano3Pseq
ENSDARG00000002344	23.18	Nano3Pseq
ENSDARG00000002344	54.74	Nano3Pseq
ENSDARG00000002344	62.38	Nano3Pseq
ENSDARG00000002344	44.14	Nano3Pseq
ENSDARG00000002344	32.66	Nano3Pseq
ENSDARG00000002344	64.67	Nano3Pseq
ENSDARG00000002344	94.69	Nano3Pseq
ENSDARG00000002344	45.37	Nano3Pseq
ENSDARG00000002344	27.03	Nano3Pseq
ENSDARG00000002344	88.46	Nano3Pseq
ENSDARG00000002344	77.1	Nano3Pseq
ENSDARG00000002344	25.25	Nano3Pseq
ENSDARG00000002344	69.55	Nano3Pseq
ENSDARG00000002344	29.04	Nano3Pseq
ENSDARG00000002344	24.47	Nano3Pseq
ENSDARG00000002344	22.67	Nano3Pseq
ENSDARG00000002344	116.38	Nano3Pseq
ENSDARG00000002344	114.99	Nano3Pseq
ENSDARG00000002344	99.14	Nano3Pseq
ENSDARG00000002344	58.45	Nano3Pseq
ENSDARG00000002344	50.92	Nano3Pseq
ENSDARG00000002344	83.25	Nano3Pseq
ENSDARG00000002347	21.41	Nano3Pseq
ENSDARG00000002347	17.56	Nano3Pseq
ENSDARG00000002347	68.38	Nano3Pseq
ENSDARG00000002347	31.3	Nano3Pseq
ENSDARG00000002347	70.3	Nano3Pseq
ENSDARG00000002347	39.6	Nano3Pseq
ENSDARG00000002347	58.03	Nano3Pseq
ENSDARG00000002347	32.05	Nano3Pseq
ENSDARG00000002347	60.93	Nano3Pseq
ENSDARG00000002347	97.92	Nano3Pseq
ENSDARG00000002347	19.17	Nano3Pseq
ENSDARG00000002347	43.92	Nano3Pseq
ENSDARG00000002347	52.42	Nano3Pseq
ENSDARG00000002347	53.17	Nano3Pseq
ENSDARG00000002347	24.11	Nano3Pseq
ENSDARG00000002347	9.55	Nano3Pseq
ENSDARG00000002347	35.07	Nano3Pseq
ENSDARG00000002347	53.52	Nano3Pseq
ENSDARG00000002347	68.77	Nano3Pseq
ENSDARG00000002347	68.26	Nano3Pseq
ENSDARG00000002347	74.27	Nano3Pseq
ENSDARG00000002347	60.97	Nano3Pseq
ENSDARG00000002347	22.65	Nano3Pseq
ENSDARG00000002347	69.35	Nano3Pseq
ENSDARG00000002347	58.06	Nano3Pseq
ENSDARG00000002347	55.79	Nano3Pseq
ENSDARG00000002347	27.52	Nano3Pseq
ENSDARG00000002347	62.7	Nano3Pseq
ENSDARG00000002347	53.5	Nano3Pseq
ENSDARG00000002347	70.55	Nano3Pseq
ENSDARG00000002347	45.66	Nano3Pseq
ENSDARG00000002347	28.04	Nano3Pseq
ENSDARG00000002347	39.59	Nano3Pseq
ENSDARG00000002353	15.02	Nano3Pseq
ENSDARG00000002362	44.8	Nano3Pseq
ENSDARG00000002365	125.58	Nano3Pseq
ENSDARG00000002365	123.86	Nano3Pseq
ENSDARG00000002365	178.04	Nano3Pseq
ENSDARG00000002369	128.3	Nano3Pseq
ENSDARG00000002369	76.01	Nano3Pseq
ENSDARG00000002369	24.13	Nano3Pseq
ENSDARG00000002369	46.53	Nano3Pseq
ENSDARG00000002369	45.8	Nano3Pseq
ENSDARG00000002369	72.41	Nano3Pseq
ENSDARG00000002369	49.61	Nano3Pseq
ENSDARG00000002369	64.88	Nano3Pseq
ENSDARG00000002369	273.58	Nano3Pseq
ENSDARG00000002369	0	Nano3Pseq
ENSDARG00000002369	65.98	Nano3Pseq
ENSDARG00000002369	24.86	Nano3Pseq
ENSDARG00000002369	59.77	Nano3Pseq
ENSDARG00000002369	83.41	Nano3Pseq
ENSDARG00000002369	31.63	Nano3Pseq
ENSDARG00000002369	58.01	Nano3Pseq
ENSDARG00000002369	96.54	Nano3Pseq
ENSDARG00000002369	67.2	Nano3Pseq
ENSDARG00000002369	22.42	Nano3Pseq
ENSDARG00000002369	27.48	Nano3Pseq
ENSDARG00000002369	85.52	Nano3Pseq
ENSDARG00000002369	55.54	Nano3Pseq
ENSDARG00000002369	117.56	Nano3Pseq
ENSDARG00000002369	93.37	Nano3Pseq
ENSDARG00000002369	72.17	Nano3Pseq
ENSDARG00000002369	191.31	Nano3Pseq
ENSDARG00000002369	66.35	Nano3Pseq
ENSDARG00000002369	95.98	Nano3Pseq
ENSDARG00000002369	19.75	Nano3Pseq
ENSDARG00000002369	76.3	Nano3Pseq
ENSDARG00000002369	72.2	Nano3Pseq
ENSDARG00000002369	221.76	Nano3Pseq
ENSDARG00000002369	199.43	Nano3Pseq
ENSDARG00000002369	129.29	Nano3Pseq
ENSDARG00000002369	81.71	Nano3Pseq
ENSDARG00000002369	43.1	Nano3Pseq
ENSDARG00000002369	53.28	Nano3Pseq
ENSDARG00000002369	66.47	Nano3Pseq
ENSDARG00000002369	44.52	Nano3Pseq
ENSDARG00000002369	61.52	Nano3Pseq
ENSDARG00000002369	69.58	Nano3Pseq
ENSDARG00000002369	45.65	Nano3Pseq
ENSDARG00000002369	86.53	Nano3Pseq
ENSDARG00000002369	38.04	Nano3Pseq
ENSDARG00000002369	12.24	Nano3Pseq
ENSDARG00000002369	90.42	Nano3Pseq
ENSDARG00000002377	107.6	Nano3Pseq
ENSDARG00000002377	90.13	Nano3Pseq
ENSDARG00000002377	69.12	Nano3Pseq
ENSDARG00000002377	61.83	Nano3Pseq
ENSDARG00000002377	62.02	Nano3Pseq
ENSDARG00000002377	87.03	Nano3Pseq
ENSDARG00000002377	52.26	Nano3Pseq
ENSDARG00000002377	50.32	Nano3Pseq
ENSDARG00000002377	117.31	Nano3Pseq
ENSDARG00000002377	76.19	Nano3Pseq
ENSDARG00000002385	35.87	Nano3Pseq
ENSDARG00000002385	13.18	Nano3Pseq
ENSDARG00000002396	89.09	Nano3Pseq
ENSDARG00000002396	23.44	Nano3Pseq
ENSDARG00000002396	112.02	Nano3Pseq
ENSDARG00000002396	101.35	Nano3Pseq
ENSDARG00000002396	15.29	Nano3Pseq
ENSDARG00000002396	93.8	Nano3Pseq
ENSDARG00000002396	77.95	Nano3Pseq
ENSDARG00000002396	83.71	Nano3Pseq
ENSDARG00000002396	110.66	Nano3Pseq
ENSDARG00000002396	69.51	Nano3Pseq
ENSDARG00000002396	103	Nano3Pseq
ENSDARG00000002396	72.9	Nano3Pseq
ENSDARG00000002396	105.89	Nano3Pseq
ENSDARG00000002396	111.42	Nano3Pseq
ENSDARG00000002396	0	Nano3Pseq
ENSDARG00000002396	59.18	Nano3Pseq
ENSDARG00000002401	144.11	Nano3Pseq
ENSDARG00000002401	103.73	Nano3Pseq
ENSDARG00000002401	59.14	Nano3Pseq
ENSDARG00000002401	61.48	Nano3Pseq
ENSDARG00000002401	77.73	Nano3Pseq
ENSDARG00000002401	10.34	Nano3Pseq
ENSDARG00000002401	55.92	Nano3Pseq
ENSDARG00000002401	34.15	Nano3Pseq
ENSDARG00000002401	130.65	Nano3Pseq
ENSDARG00000002401	43.51	Nano3Pseq
ENSDARG00000002401	25.21	Nano3Pseq
ENSDARG00000002401	92.66	Nano3Pseq
ENSDARG00000002402	90.87	Nano3Pseq
ENSDARG00000002402	57.24	Nano3Pseq
ENSDARG00000002402	29.66	Nano3Pseq
ENSDARG00000002403	48.58	Nano3Pseq
ENSDARG00000002403	161.6	Nano3Pseq
ENSDARG00000002403	29.67	Nano3Pseq
ENSDARG00000002403	72.9	Nano3Pseq
ENSDARG00000002403	12.84	Nano3Pseq
ENSDARG00000002403	53.69	Nano3Pseq
ENSDARG00000002445	14.3	Nano3Pseq
ENSDARG00000002463	50.59	Nano3Pseq
ENSDARG00000002467	81.35	Nano3Pseq
ENSDARG00000002467	69.87	Nano3Pseq
ENSDARG00000002467	81.83	Nano3Pseq
ENSDARG00000002467	43.27	Nano3Pseq
ENSDARG00000002467	81.68	Nano3Pseq
ENSDARG00000002479	55.4	Nano3Pseq
ENSDARG00000002479	130.03	Nano3Pseq
ENSDARG00000002479	88.01	Nano3Pseq
ENSDARG00000002479	85.2	Nano3Pseq
ENSDARG00000002479	94.1	Nano3Pseq
ENSDARG00000002479	61.24	Nano3Pseq
ENSDARG00000002479	40.27	Nano3Pseq
ENSDARG00000002479	93.04	Nano3Pseq
ENSDARG00000002479	101.2	Nano3Pseq
ENSDARG00000002479	78.24	Nano3Pseq
ENSDARG00000002487	47.91	Nano3Pseq
ENSDARG00000002487	55.52	Nano3Pseq
ENSDARG00000002487	51.28	Nano3Pseq
ENSDARG00000002487	80.08	Nano3Pseq
ENSDARG00000002506	7.84	Nano3Pseq
ENSDARG00000002506	11.39	Nano3Pseq
ENSDARG00000002506	9.99	Nano3Pseq
ENSDARG00000002506	0	Nano3Pseq
ENSDARG00000002506	0	Nano3Pseq
ENSDARG00000002506	17.39	Nano3Pseq
ENSDARG00000002506	168.38	Nano3Pseq
ENSDARG00000002509	119.95	Nano3Pseq
ENSDARG00000002509	98.25	Nano3Pseq
ENSDARG00000002509	66.32	Nano3Pseq
ENSDARG00000002509	180.55	Nano3Pseq
ENSDARG00000002509	209.15	Nano3Pseq
ENSDARG00000002509	125.48	Nano3Pseq
ENSDARG00000002536	92.53	Nano3Pseq
ENSDARG00000002536	140.67	Nano3Pseq
ENSDARG00000002536	103.25	Nano3Pseq
ENSDARG00000002536	153.93	Nano3Pseq
ENSDARG00000002536	159.19	Nano3Pseq
ENSDARG00000002536	113.61	Nano3Pseq
ENSDARG00000002536	125.06	Nano3Pseq
ENSDARG00000002536	132.94	Nano3Pseq
ENSDARG00000002536	110.45	Nano3Pseq
ENSDARG00000002536	59.27	Nano3Pseq
ENSDARG00000002538	105.36	Nano3Pseq
ENSDARG00000002538	131.53	Nano3Pseq
ENSDARG00000002538	185.33	Nano3Pseq
ENSDARG00000002538	113.46	Nano3Pseq
ENSDARG00000002538	133.32	Nano3Pseq
ENSDARG00000002538	110.47	Nano3Pseq
ENSDARG00000002546	103.7	Nano3Pseq
ENSDARG00000002552	163.2	Nano3Pseq
ENSDARG00000002552	64.01	Nano3Pseq
ENSDARG00000002552	150.01	Nano3Pseq
ENSDARG00000002552	104.75	Nano3Pseq
ENSDARG00000002552	137.55	Nano3Pseq
ENSDARG00000002552	171.38	Nano3Pseq
ENSDARG00000002552	92.24	Nano3Pseq
ENSDARG00000002552	76.72	Nano3Pseq
ENSDARG00000002552	0	Nano3Pseq
ENSDARG00000002552	141.54	Nano3Pseq
ENSDARG00000002552	132.59	Nano3Pseq
ENSDARG00000002552	127.12	Nano3Pseq
ENSDARG00000002552	124.06	Nano3Pseq
ENSDARG00000002552	15.37	Nano3Pseq
ENSDARG00000002552	51.38	Nano3Pseq
ENSDARG00000002552	164.21	Nano3Pseq
ENSDARG00000002571	74.33	Nano3Pseq
ENSDARG00000002591	58.37	Nano3Pseq
ENSDARG00000002591	10.37	Nano3Pseq
ENSDARG00000002591	0	Nano3Pseq
ENSDARG00000002591	88.03	Nano3Pseq
ENSDARG00000002591	110	Nano3Pseq
ENSDARG00000002591	87.02	Nano3Pseq
ENSDARG00000002591	37.77	Nano3Pseq
ENSDARG00000002591	80.75	Nano3Pseq
ENSDARG00000002591	16.86	Nano3Pseq
ENSDARG00000002591	53.89	Nano3Pseq
ENSDARG00000002591	53.38	Nano3Pseq
ENSDARG00000002591	48.33	Nano3Pseq
ENSDARG00000002591	29.69	Nano3Pseq
ENSDARG00000002591	51.15	Nano3Pseq
ENSDARG00000002591	25.62	Nano3Pseq
ENSDARG00000002591	52.73	Nano3Pseq
ENSDARG00000002591	45.43	Nano3Pseq
ENSDARG00000002591	40.84	Nano3Pseq
ENSDARG00000002591	60.49	Nano3Pseq
ENSDARG00000002591	106.99	Nano3Pseq
ENSDARG00000002591	42.28	Nano3Pseq
ENSDARG00000002591	46.71	Nano3Pseq
ENSDARG00000002591	42.99	Nano3Pseq
ENSDARG00000002601	68.3	Nano3Pseq
ENSDARG00000002601	38.96	Nano3Pseq
ENSDARG00000002601	50.87	Nano3Pseq
ENSDARG00000002601	10.63	Nano3Pseq
ENSDARG00000002601	14.23	Nano3Pseq
ENSDARG00000002601	55.66	Nano3Pseq
ENSDARG00000002601	7.62	Nano3Pseq
ENSDARG00000002601	13.51	Nano3Pseq
ENSDARG00000002601	49.36	Nano3Pseq
ENSDARG00000002601	55.01	Nano3Pseq
ENSDARG00000002601	27.63	Nano3Pseq
ENSDARG00000002601	9.84	Nano3Pseq
ENSDARG00000002601	31.65	Nano3Pseq
ENSDARG00000002601	104.73	Nano3Pseq
ENSDARG00000002632	133.69	Nano3Pseq
ENSDARG00000002632	94.43	Nano3Pseq
ENSDARG00000002632	150.72	Nano3Pseq
ENSDARG00000002642	44.84	Nano3Pseq
ENSDARG00000002663	31.14	Nano3Pseq
ENSDARG00000002670	98.2	Nano3Pseq
ENSDARG00000002670	47.28	Nano3Pseq
ENSDARG00000002670	102.19	Nano3Pseq
ENSDARG00000002670	57	Nano3Pseq
ENSDARG00000002670	86.62	Nano3Pseq
ENSDARG00000002670	134.85	Nano3Pseq
ENSDARG00000002670	139.57	Nano3Pseq
ENSDARG00000002685	77.72	Nano3Pseq
ENSDARG00000002685	110.97	Nano3Pseq
ENSDARG00000002685	20.5	Nano3Pseq
ENSDARG00000002685	60.37	Nano3Pseq
ENSDARG00000002685	103.36	Nano3Pseq
ENSDARG00000002685	35.89	Nano3Pseq
ENSDARG00000002685	48.95	Nano3Pseq
ENSDARG00000002685	0	Nano3Pseq
ENSDARG00000002685	78.44	Nano3Pseq
ENSDARG00000002685	37.9	Nano3Pseq
ENSDARG00000002685	68.68	Nano3Pseq
ENSDARG00000002685	67.37	Nano3Pseq
ENSDARG00000002685	105.04	Nano3Pseq
ENSDARG00000002685	85.81	Nano3Pseq
ENSDARG00000002685	100.66	Nano3Pseq
ENSDARG00000002685	84.26	Nano3Pseq
ENSDARG00000002685	29.88	Nano3Pseq
ENSDARG00000002685	13.64	Nano3Pseq
ENSDARG00000002685	71.9	Nano3Pseq
ENSDARG00000002685	44.05	Nano3Pseq
ENSDARG00000002685	42.87	Nano3Pseq
ENSDARG00000002685	103.2	Nano3Pseq
ENSDARG00000002685	37.66	Nano3Pseq
ENSDARG00000002685	73.02	Nano3Pseq
ENSDARG00000002685	51.53	Nano3Pseq
ENSDARG00000002685	58.33	Nano3Pseq
ENSDARG00000002685	48.57	Nano3Pseq
ENSDARG00000002685	95.56	Nano3Pseq
ENSDARG00000002690	55.8	Nano3Pseq
ENSDARG00000002690	51.49	Nano3Pseq
ENSDARG00000002690	34.13	Nano3Pseq
ENSDARG00000002690	89.19	Nano3Pseq
ENSDARG00000002690	90.95	Nano3Pseq
ENSDARG00000002690	55.46	Nano3Pseq
ENSDARG00000002690	58.56	Nano3Pseq
ENSDARG00000002690	36.63	Nano3Pseq
ENSDARG00000002707	102.03	Nano3Pseq
ENSDARG00000002707	174.57	Nano3Pseq
ENSDARG00000002707	152.74	Nano3Pseq
ENSDARG00000002707	27.58	Nano3Pseq
ENSDARG00000002707	112.47	Nano3Pseq
ENSDARG00000002707	61.28	Nano3Pseq
ENSDARG00000002707	185.72	Nano3Pseq
ENSDARG00000002710	116.99	Nano3Pseq
ENSDARG00000002710	142.97	Nano3Pseq
ENSDARG00000002710	209.95	Nano3Pseq
ENSDARG00000002710	0	Nano3Pseq
ENSDARG00000002710	117.71	Nano3Pseq
ENSDARG00000002710	58.64	Nano3Pseq
ENSDARG00000002710	87.33	Nano3Pseq
ENSDARG00000002710	160.32	Nano3Pseq
ENSDARG00000002710	98.15	Nano3Pseq
ENSDARG00000002710	96.43	Nano3Pseq
ENSDARG00000002710	139.7	Nano3Pseq
ENSDARG00000002710	128.77	Nano3Pseq
ENSDARG00000002710	0	Nano3Pseq
ENSDARG00000002710	0	Nano3Pseq
ENSDARG00000002710	116.91	Nano3Pseq
ENSDARG00000002710	173.77	Nano3Pseq
ENSDARG00000002710	174.58	Nano3Pseq
ENSDARG00000002710	150.22	Nano3Pseq
ENSDARG00000002710	133.06	Nano3Pseq
ENSDARG00000002710	203.61	Nano3Pseq
ENSDARG00000002710	189.72	Nano3Pseq
ENSDARG00000002710	155.23	Nano3Pseq
ENSDARG00000002710	103.71	Nano3Pseq
ENSDARG00000002710	84.01	Nano3Pseq
ENSDARG00000002710	66.19	Nano3Pseq
ENSDARG00000002710	133.27	Nano3Pseq
ENSDARG00000002710	121.04	Nano3Pseq
ENSDARG00000002710	0	Nano3Pseq
ENSDARG00000002710	131.04	Nano3Pseq
ENSDARG00000002710	90.42	Nano3Pseq
ENSDARG00000002710	127.49	Nano3Pseq
ENSDARG00000002710	162.34	Nano3Pseq
ENSDARG00000002710	87.67	Nano3Pseq
ENSDARG00000002710	178.54	Nano3Pseq
ENSDARG00000002710	134.12	Nano3Pseq
ENSDARG00000002710	139.04	Nano3Pseq
ENSDARG00000002710	118.46	Nano3Pseq
ENSDARG00000002710	124.66	Nano3Pseq
ENSDARG00000002710	57.18	Nano3Pseq
ENSDARG00000002710	172.6	Nano3Pseq
ENSDARG00000002710	149.78	Nano3Pseq
ENSDARG00000002710	146.28	Nano3Pseq
ENSDARG00000002710	38.51	Nano3Pseq
ENSDARG00000002710	110.24	Nano3Pseq
ENSDARG00000002710	128.35	Nano3Pseq
ENSDARG00000002710	214.65	Nano3Pseq
ENSDARG00000002710	153.45	Nano3Pseq
ENSDARG00000002710	173.98	Nano3Pseq
ENSDARG00000002710	38.19	Nano3Pseq
ENSDARG00000002710	91.23	Nano3Pseq
ENSDARG00000002710	177.44	Nano3Pseq
ENSDARG00000002710	170.02	Nano3Pseq
ENSDARG00000002710	93.69	Nano3Pseq
ENSDARG00000002710	73.52	Nano3Pseq
ENSDARG00000002710	118.7	Nano3Pseq
ENSDARG00000002710	65.25	Nano3Pseq
ENSDARG00000002710	137.22	Nano3Pseq
ENSDARG00000002710	140.56	Nano3Pseq
ENSDARG00000002710	0	Nano3Pseq
ENSDARG00000002710	67.83	Nano3Pseq
ENSDARG00000002710	125.08	Nano3Pseq
ENSDARG00000002710	157.4	Nano3Pseq
ENSDARG00000002710	139.92	Nano3Pseq
ENSDARG00000002710	0	Nano3Pseq
ENSDARG00000002720	56.37	Nano3Pseq
ENSDARG00000002720	38.75	Nano3Pseq
ENSDARG00000002720	19.43	Nano3Pseq
ENSDARG00000002745	57.55	Nano3Pseq
ENSDARG00000002745	113.3	Nano3Pseq
ENSDARG00000002745	52.4	Nano3Pseq
ENSDARG00000002745	0	Nano3Pseq
ENSDARG00000002745	46.05	Nano3Pseq
ENSDARG00000002745	113.36	Nano3Pseq
ENSDARG00000002748	37.16	Nano3Pseq
ENSDARG00000002750	6.73	Nano3Pseq
ENSDARG00000002750	64.68	Nano3Pseq
ENSDARG00000002750	46.66	Nano3Pseq
ENSDARG00000002758	64.21	Nano3Pseq
ENSDARG00000002779	29.99	Nano3Pseq
ENSDARG00000002787	125.53	Nano3Pseq
ENSDARG00000002791	75.28	Nano3Pseq
ENSDARG00000002791	90.32	Nano3Pseq
ENSDARG00000002791	102.3	Nano3Pseq
ENSDARG00000002791	68.11	Nano3Pseq
ENSDARG00000002791	111.44	Nano3Pseq
ENSDARG00000002791	76.21	Nano3Pseq
ENSDARG00000002791	93.95	Nano3Pseq
ENSDARG00000002791	91.09	Nano3Pseq
ENSDARG00000002791	65.02	Nano3Pseq
ENSDARG00000002791	102.97	Nano3Pseq
ENSDARG00000002791	75.67	Nano3Pseq
ENSDARG00000002791	109.17	Nano3Pseq
ENSDARG00000002791	89.8	Nano3Pseq
ENSDARG00000002791	125.52	Nano3Pseq
ENSDARG00000002791	0	Nano3Pseq
ENSDARG00000002791	123.27	Nano3Pseq
ENSDARG00000002791	85.23	Nano3Pseq
ENSDARG00000002791	101.69	Nano3Pseq
ENSDARG00000002791	116.87	Nano3Pseq
ENSDARG00000002791	63.78	Nano3Pseq
ENSDARG00000002791	95.44	Nano3Pseq
ENSDARG00000002791	110.48	Nano3Pseq
ENSDARG00000002791	48.46	Nano3Pseq
ENSDARG00000002791	99.33	Nano3Pseq
ENSDARG00000002791	82.57	Nano3Pseq
ENSDARG00000002791	75.58	Nano3Pseq
ENSDARG00000002791	103.5	Nano3Pseq
ENSDARG00000002791	133.04	Nano3Pseq
ENSDARG00000002791	89.91	Nano3Pseq
ENSDARG00000002791	76.76	Nano3Pseq
ENSDARG00000002791	70.82	Nano3Pseq
ENSDARG00000002791	100.35	Nano3Pseq
ENSDARG00000002791	121.38	Nano3Pseq
ENSDARG00000002791	79.87	Nano3Pseq
ENSDARG00000002791	121.15	Nano3Pseq
ENSDARG00000002791	142.5	Nano3Pseq
ENSDARG00000002791	65.49	Nano3Pseq
ENSDARG00000002791	76.77	Nano3Pseq
ENSDARG00000002791	129.53	Nano3Pseq
ENSDARG00000002792	97.1	Nano3Pseq
ENSDARG00000002792	193.04	Nano3Pseq
ENSDARG00000002792	89.61	Nano3Pseq
ENSDARG00000002792	103.88	Nano3Pseq
ENSDARG00000002792	165.26	Nano3Pseq
ENSDARG00000002792	82.03	Nano3Pseq
ENSDARG00000002792	78.11	Nano3Pseq
ENSDARG00000002792	137.82	Nano3Pseq
ENSDARG00000002792	100.63	Nano3Pseq
ENSDARG00000002792	132.49	Nano3Pseq
ENSDARG00000002792	122.37	Nano3Pseq
ENSDARG00000002798	129.4	Nano3Pseq
ENSDARG00000002826	27.99	Nano3Pseq
ENSDARG00000002826	18.37	Nano3Pseq
ENSDARG00000002826	91.59	Nano3Pseq
ENSDARG00000002826	26.81	Nano3Pseq
ENSDARG00000002826	64.15	Nano3Pseq
ENSDARG00000002826	40.42	Nano3Pseq
ENSDARG00000002830	134.6	Nano3Pseq
ENSDARG00000002830	101.31	Nano3Pseq
ENSDARG00000002830	61.18	Nano3Pseq
ENSDARG00000002830	74.39	Nano3Pseq
ENSDARG00000002830	81.16	Nano3Pseq
ENSDARG00000002840	40.68	Nano3Pseq
ENSDARG00000002840	80.08	Nano3Pseq
ENSDARG00000002840	78.14	Nano3Pseq
ENSDARG00000002897	49.62	Nano3Pseq
ENSDARG00000002897	27.58	Nano3Pseq
ENSDARG00000002909	30.18	Nano3Pseq
ENSDARG00000002909	64.33	Nano3Pseq
ENSDARG00000002909	84.89	Nano3Pseq
ENSDARG00000002909	74.14	Nano3Pseq
ENSDARG00000002909	67.72	Nano3Pseq
ENSDARG00000002909	36.79	Nano3Pseq
ENSDARG00000002909	102.7	Nano3Pseq
ENSDARG00000002909	113.64	Nano3Pseq
ENSDARG00000002909	29.68	Nano3Pseq
ENSDARG00000002909	107.33	Nano3Pseq
ENSDARG00000002909	33.47	Nano3Pseq
ENSDARG00000002909	39.86	Nano3Pseq
ENSDARG00000002909	67.16	Nano3Pseq
ENSDARG00000002909	95.4	Nano3Pseq
ENSDARG00000002912	41.62	Nano3Pseq
ENSDARG00000002912	20.72	Nano3Pseq
ENSDARG00000002912	19.84	Nano3Pseq
ENSDARG00000002912	62.03	Nano3Pseq
ENSDARG00000002912	20.29	Nano3Pseq
ENSDARG00000002912	49.66	Nano3Pseq
ENSDARG00000002912	41.24	Nano3Pseq
ENSDARG00000002912	40.41	Nano3Pseq
ENSDARG00000002912	27.38	Nano3Pseq
ENSDARG00000002912	26.08	Nano3Pseq
ENSDARG00000002949	43.35	Nano3Pseq
ENSDARG00000002949	17.2	Nano3Pseq
ENSDARG00000002949	80.61	Nano3Pseq
ENSDARG00000002949	72.92	Nano3Pseq
ENSDARG00000002949	53.46	Nano3Pseq
ENSDARG00000002949	106.81	Nano3Pseq
ENSDARG00000002949	54.65	Nano3Pseq
ENSDARG00000002949	137.57	Nano3Pseq
ENSDARG00000002949	43.8	Nano3Pseq
ENSDARG00000002949	43.93	Nano3Pseq
ENSDARG00000002949	78.64	Nano3Pseq
ENSDARG00000002949	69.68	Nano3Pseq
ENSDARG00000002949	53.04	Nano3Pseq
ENSDARG00000002949	22.6	Nano3Pseq
ENSDARG00000002949	127.62	Nano3Pseq
ENSDARG00000002949	83.47	Nano3Pseq
ENSDARG00000002949	102.21	Nano3Pseq
ENSDARG00000002959	20.34	Nano3Pseq
ENSDARG00000002967	64.07	Nano3Pseq
ENSDARG00000002967	32.94	Nano3Pseq
ENSDARG00000002967	8.9	Nano3Pseq
ENSDARG00000002967	7.65	Nano3Pseq
ENSDARG00000002967	51.33	Nano3Pseq
ENSDARG00000002967	39.63	Nano3Pseq
ENSDARG00000002967	12.81	Nano3Pseq
ENSDARG00000002967	107.66	Nano3Pseq
ENSDARG00000002967	18.76	Nano3Pseq
ENSDARG00000002971	201.95	Nano3Pseq
ENSDARG00000002971	68.45	Nano3Pseq
ENSDARG00000002991	30.96	Nano3Pseq
ENSDARG00000002991	62.35	Nano3Pseq
ENSDARG00000002991	20.25	Nano3Pseq
ENSDARG00000002994	51.09	Nano3Pseq
ENSDARG00000002994	127.64	Nano3Pseq
ENSDARG00000002994	120.17	Nano3Pseq
ENSDARG00000002994	4.75	Nano3Pseq
ENSDARG00000002994	65.83	Nano3Pseq
ENSDARG00000002994	83.13	Nano3Pseq
ENSDARG00000002994	100.64	Nano3Pseq
ENSDARG00000002994	126.25	Nano3Pseq
ENSDARG00000002994	81.84	Nano3Pseq
ENSDARG00000002994	57.59	Nano3Pseq
ENSDARG00000002994	67.61	Nano3Pseq
ENSDARG00000002994	55.48	Nano3Pseq
ENSDARG00000002994	83.79	Nano3Pseq
ENSDARG00000002994	53.2	Nano3Pseq
ENSDARG00000002994	90.9	Nano3Pseq
ENSDARG00000002994	101.93	Nano3Pseq
ENSDARG00000003017	15.29	Nano3Pseq
ENSDARG00000003017	46.71	Nano3Pseq
ENSDARG00000003017	143.1	Nano3Pseq
ENSDARG00000003017	99.02	Nano3Pseq
ENSDARG00000003017	50.06	Nano3Pseq
ENSDARG00000003017	105.41	Nano3Pseq
ENSDARG00000003017	40.8	Nano3Pseq
ENSDARG00000003017	53.27	Nano3Pseq
ENSDARG00000003017	176.01	Nano3Pseq
ENSDARG00000003017	20.87	Nano3Pseq
ENSDARG00000003017	48.97	Nano3Pseq
ENSDARG00000003017	17.15	Nano3Pseq
ENSDARG00000003017	70.15	Nano3Pseq
ENSDARG00000003017	82.05	Nano3Pseq
ENSDARG00000003017	122.11	Nano3Pseq
ENSDARG00000003017	34.7	Nano3Pseq
ENSDARG00000003017	92.28	Nano3Pseq
ENSDARG00000003017	22.36	Nano3Pseq
ENSDARG00000003017	31.2	Nano3Pseq
ENSDARG00000003017	79.04	Nano3Pseq
ENSDARG00000003017	65.76	Nano3Pseq
ENSDARG00000003017	42.8	Nano3Pseq
ENSDARG00000003017	12.44	Nano3Pseq
ENSDARG00000003017	96.33	Nano3Pseq
ENSDARG00000003017	30.59	Nano3Pseq
ENSDARG00000003017	70.23	Nano3Pseq
ENSDARG00000003017	81.4	Nano3Pseq
ENSDARG00000003017	23.62	Nano3Pseq
ENSDARG00000003017	134.71	Nano3Pseq
ENSDARG00000003017	75.28	Nano3Pseq
ENSDARG00000003017	147.92	Nano3Pseq
ENSDARG00000003021	30.1	Nano3Pseq
ENSDARG00000003021	107.46	Nano3Pseq
ENSDARG00000003027	20.34	Nano3Pseq
ENSDARG00000003027	9.39	Nano3Pseq
ENSDARG00000003032	96.03	Nano3Pseq
ENSDARG00000003032	70.53	Nano3Pseq
ENSDARG00000003032	85.86	Nano3Pseq
ENSDARG00000003032	50.82	Nano3Pseq
ENSDARG00000003058	15.14	Nano3Pseq
ENSDARG00000003058	8.9	Nano3Pseq
ENSDARG00000003058	18.29	Nano3Pseq
ENSDARG00000003058	24.39	Nano3Pseq
ENSDARG00000003061	87.2	Nano3Pseq
ENSDARG00000003084	54.47	Nano3Pseq
ENSDARG00000003098	85.2	Nano3Pseq
ENSDARG00000003109	80.38	Nano3Pseq
ENSDARG00000003109	148.18	Nano3Pseq
ENSDARG00000003109	177.6	Nano3Pseq
ENSDARG00000003127	101.66	Nano3Pseq
ENSDARG00000003127	64.67	Nano3Pseq
ENSDARG00000003127	53.73	Nano3Pseq
ENSDARG00000003127	32.91	Nano3Pseq
ENSDARG00000003127	27.25	Nano3Pseq
ENSDARG00000003127	104.81	Nano3Pseq
ENSDARG00000003127	77.84	Nano3Pseq
ENSDARG00000003127	56.18	Nano3Pseq
ENSDARG00000003144	103.5	Nano3Pseq
ENSDARG00000003144	124.75	Nano3Pseq
ENSDARG00000003151	140.98	Nano3Pseq
ENSDARG00000003151	142.48	Nano3Pseq
ENSDARG00000003151	191.15	Nano3Pseq
ENSDARG00000003151	96.44	Nano3Pseq
ENSDARG00000003151	130.85	Nano3Pseq
ENSDARG00000003151	192.31	Nano3Pseq
ENSDARG00000003151	122.79	Nano3Pseq
ENSDARG00000003151	140.4	Nano3Pseq
ENSDARG00000003151	12.23	Nano3Pseq
ENSDARG00000003151	159.99	Nano3Pseq
ENSDARG00000003151	132.55	Nano3Pseq
ENSDARG00000003151	95.21	Nano3Pseq
ENSDARG00000003151	116.33	Nano3Pseq
ENSDARG00000003151	85.7	Nano3Pseq
ENSDARG00000003151	134.99	Nano3Pseq
ENSDARG00000003151	139.21	Nano3Pseq
ENSDARG00000003151	126.03	Nano3Pseq
ENSDARG00000003151	146.94	Nano3Pseq
ENSDARG00000003151	203.66	Nano3Pseq
ENSDARG00000003151	181.7	Nano3Pseq
ENSDARG00000003153	102.09	Nano3Pseq
ENSDARG00000003153	134.94	Nano3Pseq
ENSDARG00000003153	80.03	Nano3Pseq
ENSDARG00000003153	37.98	Nano3Pseq
ENSDARG00000003153	157.89	Nano3Pseq
ENSDARG00000003153	88.82	Nano3Pseq
ENSDARG00000003153	107.83	Nano3Pseq
ENSDARG00000003153	83.08	Nano3Pseq
ENSDARG00000003153	46.68	Nano3Pseq
ENSDARG00000003153	118.76	Nano3Pseq
ENSDARG00000003153	77.63	Nano3Pseq
ENSDARG00000003153	58.62	Nano3Pseq
ENSDARG00000003153	31.28	Nano3Pseq
ENSDARG00000003153	64.88	Nano3Pseq
ENSDARG00000003153	105.98	Nano3Pseq
ENSDARG00000003153	117.8	Nano3Pseq
ENSDARG00000003167	95.72	Nano3Pseq
ENSDARG00000003167	107.47	Nano3Pseq
ENSDARG00000003169	103.02	Nano3Pseq
ENSDARG00000003175	40.58	Nano3Pseq
ENSDARG00000003189	51.7	Nano3Pseq
ENSDARG00000003189	91.59	Nano3Pseq
ENSDARG00000003189	106.89	Nano3Pseq
ENSDARG00000003189	48.54	Nano3Pseq
ENSDARG00000003189	91.47	Nano3Pseq
ENSDARG00000003189	13.7	Nano3Pseq
ENSDARG00000003189	114.5	Nano3Pseq
ENSDARG00000003193	240.33	Nano3Pseq
ENSDARG00000003193	130.78	Nano3Pseq
ENSDARG00000003193	130.18	Nano3Pseq
ENSDARG00000003193	140.72	Nano3Pseq
ENSDARG00000003200	14.39	Nano3Pseq
ENSDARG00000003200	38.81	Nano3Pseq
ENSDARG00000003200	9.42	Nano3Pseq
ENSDARG00000003200	35.93	Nano3Pseq
ENSDARG00000003200	22.82	Nano3Pseq
ENSDARG00000003200	26.23	Nano3Pseq
ENSDARG00000003200	14.42	Nano3Pseq
ENSDARG00000003200	163.59	Nano3Pseq
ENSDARG00000003200	32.22	Nano3Pseq
ENSDARG00000003200	42.56	Nano3Pseq
ENSDARG00000003200	37.89	Nano3Pseq
ENSDARG00000003200	35.01	Nano3Pseq
ENSDARG00000003200	24.38	Nano3Pseq
ENSDARG00000003200	38.47	Nano3Pseq
ENSDARG00000003200	51.29	Nano3Pseq
ENSDARG00000003200	100.65	Nano3Pseq
ENSDARG00000003205	29.25	Nano3Pseq
ENSDARG00000003205	94.92	Nano3Pseq
ENSDARG00000003206	33.45	Nano3Pseq
ENSDARG00000003206	43.19	Nano3Pseq
ENSDARG00000003206	16.13	Nano3Pseq
ENSDARG00000003206	44.73	Nano3Pseq
ENSDARG00000003206	32.18	Nano3Pseq
ENSDARG00000003206	65.12	Nano3Pseq
ENSDARG00000003206	12.44	Nano3Pseq
ENSDARG00000003206	18.28	Nano3Pseq
ENSDARG00000003206	46.83	Nano3Pseq
ENSDARG00000003206	65.02	Nano3Pseq
ENSDARG00000003206	44.19	Nano3Pseq
ENSDARG00000003206	24.27	Nano3Pseq
ENSDARG00000003213	93.1	Nano3Pseq
ENSDARG00000003213	137.08	Nano3Pseq
ENSDARG00000003213	163.75	Nano3Pseq
ENSDARG00000003213	170.1	Nano3Pseq
ENSDARG00000003213	151.19	Nano3Pseq
ENSDARG00000003213	183.88	Nano3Pseq
ENSDARG00000003213	117.44	Nano3Pseq
ENSDARG00000003213	130.09	Nano3Pseq
ENSDARG00000003213	139.89	Nano3Pseq
ENSDARG00000003217	125.68	Nano3Pseq
ENSDARG00000003217	105.15	Nano3Pseq
ENSDARG00000003217	108.08	Nano3Pseq
ENSDARG00000003217	67.41	Nano3Pseq
ENSDARG00000003217	74.95	Nano3Pseq
ENSDARG00000003217	31.87	Nano3Pseq
ENSDARG00000003235	138.81	Nano3Pseq
ENSDARG00000003235	28.3	Nano3Pseq
ENSDARG00000003235	56.17	Nano3Pseq
ENSDARG00000003235	28.59	Nano3Pseq
ENSDARG00000003235	48.9	Nano3Pseq
ENSDARG00000003235	120.48	Nano3Pseq
ENSDARG00000003235	37.52	Nano3Pseq
ENSDARG00000003235	100.45	Nano3Pseq
ENSDARG00000003235	103.97	Nano3Pseq
ENSDARG00000003235	13.74	Nano3Pseq
ENSDARG00000003235	91.83	Nano3Pseq
ENSDARG00000003235	90.75	Nano3Pseq
ENSDARG00000003235	38.52	Nano3Pseq
ENSDARG00000003235	98.01	Nano3Pseq
ENSDARG00000003269	102.03	Nano3Pseq
ENSDARG00000003270	99.66	Nano3Pseq
ENSDARG00000003308	112.53	Nano3Pseq
ENSDARG00000003308	80.79	Nano3Pseq
ENSDARG00000003308	130.3	Nano3Pseq
ENSDARG00000003308	152.88	Nano3Pseq
ENSDARG00000003308	32.95	Nano3Pseq
ENSDARG00000003308	102.93	Nano3Pseq
ENSDARG00000003308	73.78	Nano3Pseq
ENSDARG00000003311	61.32	Nano3Pseq
ENSDARG00000003311	49.7	Nano3Pseq
ENSDARG00000003320	9.8	Nano3Pseq
ENSDARG00000003320	40.28	Nano3Pseq
ENSDARG00000003373	23.9	Nano3Pseq
ENSDARG00000003373	53.34	Nano3Pseq
ENSDARG00000003381	33.24	Nano3Pseq
ENSDARG00000003382	14.96	Nano3Pseq
ENSDARG00000003382	122.37	Nano3Pseq
ENSDARG00000003382	63.35	Nano3Pseq
ENSDARG00000003383	32.25	Nano3Pseq
ENSDARG00000003383	29.82	Nano3Pseq
ENSDARG00000003383	18.43	Nano3Pseq
ENSDARG00000003383	9.64	Nano3Pseq
ENSDARG00000003383	18.22	Nano3Pseq
ENSDARG00000003383	17.35	Nano3Pseq
ENSDARG00000003383	17.6	Nano3Pseq
ENSDARG00000003383	25.75	Nano3Pseq
ENSDARG00000003383	41.16	Nano3Pseq
ENSDARG00000003383	22.55	Nano3Pseq
ENSDARG00000003398	101.52	Nano3Pseq
ENSDARG00000003398	68.29	Nano3Pseq
ENSDARG00000003462	53.31	Nano3Pseq
ENSDARG00000003462	53.52	Nano3Pseq
ENSDARG00000003462	43.69	Nano3Pseq
ENSDARG00000003495	72.17	Nano3Pseq
ENSDARG00000003495	35.76	Nano3Pseq
ENSDARG00000003495	54.27	Nano3Pseq
ENSDARG00000003495	52.74	Nano3Pseq
ENSDARG00000003495	54.11	Nano3Pseq
ENSDARG00000003526	46.8	Nano3Pseq
ENSDARG00000003526	79.91	Nano3Pseq
ENSDARG00000003526	98.13	Nano3Pseq
ENSDARG00000003526	32.29	Nano3Pseq
ENSDARG00000003526	147.35	Nano3Pseq
ENSDARG00000003526	29.33	Nano3Pseq
ENSDARG00000003526	66	Nano3Pseq
ENSDARG00000003526	84.47	Nano3Pseq
ENSDARG00000003526	0	Nano3Pseq
ENSDARG00000003526	95.76	Nano3Pseq
ENSDARG00000003526	60.55	Nano3Pseq
ENSDARG00000003526	59.95	Nano3Pseq
ENSDARG00000003526	96.81	Nano3Pseq
ENSDARG00000003531	91.4	Nano3Pseq
ENSDARG00000003531	120.88	Nano3Pseq
ENSDARG00000003531	140.15	Nano3Pseq
ENSDARG00000003531	124.44	Nano3Pseq
ENSDARG00000003531	202.6	Nano3Pseq
ENSDARG00000003531	163.05	Nano3Pseq
ENSDARG00000003531	118.48	Nano3Pseq
ENSDARG00000003531	178.28	Nano3Pseq
ENSDARG00000003531	145.3	Nano3Pseq
ENSDARG00000003531	144.56	Nano3Pseq
ENSDARG00000003531	103.32	Nano3Pseq
ENSDARG00000003531	130.34	Nano3Pseq
ENSDARG00000003564	37.54	Nano3Pseq
ENSDARG00000003564	23.64	Nano3Pseq
ENSDARG00000003564	16.54	Nano3Pseq
ENSDARG00000003564	36.06	Nano3Pseq
ENSDARG00000003570	17.46	Nano3Pseq
ENSDARG00000003570	26.95	Nano3Pseq
ENSDARG00000003570	4.13	Nano3Pseq
ENSDARG00000003570	10.84	Nano3Pseq
ENSDARG00000003570	14.67	Nano3Pseq
ENSDARG00000003570	32.22	Nano3Pseq
ENSDARG00000003570	160.3	Nano3Pseq
ENSDARG00000003570	67.19	Nano3Pseq
ENSDARG00000003570	55.94	Nano3Pseq
ENSDARG00000003570	13.71	Nano3Pseq
ENSDARG00000003570	44.82	Nano3Pseq
ENSDARG00000003570	99.07	Nano3Pseq
ENSDARG00000003570	86.72	Nano3Pseq
ENSDARG00000003570	103.81	Nano3Pseq
ENSDARG00000003573	30.44	Nano3Pseq
ENSDARG00000003573	61.64	Nano3Pseq
ENSDARG00000003573	11.56	Nano3Pseq
ENSDARG00000003573	31.23	Nano3Pseq
ENSDARG00000003573	42.46	Nano3Pseq
ENSDARG00000003573	63.09	Nano3Pseq
ENSDARG00000003599	40.42	Nano3Pseq
ENSDARG00000003599	17.11	Nano3Pseq
ENSDARG00000003599	51.71	Nano3Pseq
ENSDARG00000003599	35.28	Nano3Pseq
ENSDARG00000003599	44.46	Nano3Pseq
ENSDARG00000003599	36.22	Nano3Pseq
ENSDARG00000003599	60.73	Nano3Pseq
ENSDARG00000003599	39.43	Nano3Pseq
ENSDARG00000003599	56.22	Nano3Pseq
ENSDARG00000003599	61.52	Nano3Pseq
ENSDARG00000003599	154.4	Nano3Pseq
ENSDARG00000003599	21	Nano3Pseq
ENSDARG00000003599	64.39	Nano3Pseq
ENSDARG00000003599	71.69	Nano3Pseq
ENSDARG00000003599	54.28	Nano3Pseq
ENSDARG00000003599	73.21	Nano3Pseq
ENSDARG00000003599	12.22	Nano3Pseq
ENSDARG00000003599	66.73	Nano3Pseq
ENSDARG00000003599	50.22	Nano3Pseq
ENSDARG00000003599	11.25	Nano3Pseq
ENSDARG00000003599	47.41	Nano3Pseq
ENSDARG00000003599	30.15	Nano3Pseq
ENSDARG00000003599	49.23	Nano3Pseq
ENSDARG00000003599	44.07	Nano3Pseq
ENSDARG00000003599	21.8	Nano3Pseq
ENSDARG00000003599	53.5	Nano3Pseq
ENSDARG00000003599	24.55	Nano3Pseq
ENSDARG00000003599	44.85	Nano3Pseq
ENSDARG00000003599	19.46	Nano3Pseq
ENSDARG00000003599	21.72	Nano3Pseq
ENSDARG00000003599	43.1	Nano3Pseq
ENSDARG00000003599	12.47	Nano3Pseq
ENSDARG00000003599	52.21	Nano3Pseq
ENSDARG00000003599	11.87	Nano3Pseq
ENSDARG00000003599	21.74	Nano3Pseq
ENSDARG00000003599	33.33	Nano3Pseq
ENSDARG00000003599	25.96	Nano3Pseq
ENSDARG00000003599	50.46	Nano3Pseq
ENSDARG00000003599	10.83	Nano3Pseq
ENSDARG00000003599	66.65	Nano3Pseq
ENSDARG00000003599	34.16	Nano3Pseq
ENSDARG00000003599	28.13	Nano3Pseq
ENSDARG00000003599	12.14	Nano3Pseq
ENSDARG00000003599	33.71	Nano3Pseq
ENSDARG00000003599	45.78	Nano3Pseq
ENSDARG00000003599	32.29	Nano3Pseq
ENSDARG00000003599	52.57	Nano3Pseq
ENSDARG00000003599	42.53	Nano3Pseq
ENSDARG00000003599	0	Nano3Pseq
ENSDARG00000003599	11.1	Nano3Pseq
ENSDARG00000003599	98.13	Nano3Pseq
ENSDARG00000003599	30.16	Nano3Pseq
ENSDARG00000003599	79.49	Nano3Pseq
ENSDARG00000003599	44.06	Nano3Pseq
ENSDARG00000003599	32.09	Nano3Pseq
ENSDARG00000003599	24.66	Nano3Pseq
ENSDARG00000003599	23.61	Nano3Pseq
ENSDARG00000003599	17.11	Nano3Pseq
ENSDARG00000003599	18	Nano3Pseq
ENSDARG00000003599	35.14	Nano3Pseq
ENSDARG00000003599	14.83	Nano3Pseq
ENSDARG00000003599	34.84	Nano3Pseq
ENSDARG00000003599	38.14	Nano3Pseq
ENSDARG00000003599	53.57	Nano3Pseq
ENSDARG00000003599	75.42	Nano3Pseq
ENSDARG00000003599	40.3	Nano3Pseq
ENSDARG00000003599	45	Nano3Pseq
ENSDARG00000003599	10.31	Nano3Pseq
ENSDARG00000003599	20.05	Nano3Pseq
ENSDARG00000003599	34.27	Nano3Pseq
ENSDARG00000003599	19.26	Nano3Pseq
ENSDARG00000003607	116.83	Nano3Pseq
ENSDARG00000003607	96.19	Nano3Pseq
ENSDARG00000003616	36.25	Nano3Pseq
ENSDARG00000003641	71.77	Nano3Pseq
ENSDARG00000003641	100.65	Nano3Pseq
ENSDARG00000003641	55.41	Nano3Pseq
ENSDARG00000003641	68.5	Nano3Pseq
ENSDARG00000003641	91.9	Nano3Pseq
ENSDARG00000003641	77.17	Nano3Pseq
ENSDARG00000003641	33.38	Nano3Pseq
ENSDARG00000003641	78.94	Nano3Pseq
ENSDARG00000003641	64.77	Nano3Pseq
ENSDARG00000003641	105.39	Nano3Pseq
ENSDARG00000003641	73.78	Nano3Pseq
ENSDARG00000003641	0	Nano3Pseq
ENSDARG00000003641	38.4	Nano3Pseq
ENSDARG00000003641	40.62	Nano3Pseq
ENSDARG00000003641	105.36	Nano3Pseq
ENSDARG00000003641	56.47	Nano3Pseq
ENSDARG00000003641	55.03	Nano3Pseq
ENSDARG00000003655	0	Nano3Pseq
ENSDARG00000003655	90.89	Nano3Pseq
ENSDARG00000003655	118.51	Nano3Pseq
ENSDARG00000003655	98.39	Nano3Pseq
ENSDARG00000003675	51.48	Nano3Pseq
ENSDARG00000003675	169.03	Nano3Pseq
ENSDARG00000003681	96.41	Nano3Pseq
ENSDARG00000003681	197.92	Nano3Pseq
ENSDARG00000003681	115.07	Nano3Pseq
ENSDARG00000003681	96.3	Nano3Pseq
ENSDARG00000003681	115.65	Nano3Pseq
ENSDARG00000003681	62.29	Nano3Pseq
ENSDARG00000003681	65.87	Nano3Pseq
ENSDARG00000003681	109.2	Nano3Pseq
ENSDARG00000003681	107.69	Nano3Pseq
ENSDARG00000003681	65.89	Nano3Pseq
ENSDARG00000003681	32.17	Nano3Pseq
ENSDARG00000003693	107.49	Nano3Pseq
ENSDARG00000003693	120.23	Nano3Pseq
ENSDARG00000003693	114.83	Nano3Pseq
ENSDARG00000003693	125.78	Nano3Pseq
ENSDARG00000003693	72.34	Nano3Pseq
ENSDARG00000003693	78.64	Nano3Pseq
ENSDARG00000003693	66.33	Nano3Pseq
ENSDARG00000003693	84.19	Nano3Pseq
ENSDARG00000003693	44.08	Nano3Pseq
ENSDARG00000003693	65.82	Nano3Pseq
ENSDARG00000003693	93.73	Nano3Pseq
ENSDARG00000003693	63.42	Nano3Pseq
ENSDARG00000003693	51.38	Nano3Pseq
ENSDARG00000003695	65.93	Nano3Pseq
ENSDARG00000003695	157.04	Nano3Pseq
ENSDARG00000003695	107.4	Nano3Pseq
ENSDARG00000003695	148.43	Nano3Pseq
ENSDARG00000003695	77.36	Nano3Pseq
ENSDARG00000003695	84.45	Nano3Pseq
ENSDARG00000003695	122.33	Nano3Pseq
ENSDARG00000003695	124.31	Nano3Pseq
ENSDARG00000003695	109.3	Nano3Pseq
ENSDARG00000003695	81.22	Nano3Pseq
ENSDARG00000003695	138.96	Nano3Pseq
ENSDARG00000003699	117.2	Nano3Pseq
ENSDARG00000003699	62.92	Nano3Pseq
ENSDARG00000003699	76.22	Nano3Pseq
ENSDARG00000003701	13.83	Nano3Pseq
ENSDARG00000003701	16.39	Nano3Pseq
ENSDARG00000003701	20.27	Nano3Pseq
ENSDARG00000003701	18.34	Nano3Pseq
ENSDARG00000003749	26.67	Nano3Pseq
ENSDARG00000003749	23.28	Nano3Pseq
ENSDARG00000003749	64.39	Nano3Pseq
ENSDARG00000003749	73.29	Nano3Pseq
ENSDARG00000003749	68.4	Nano3Pseq
ENSDARG00000003749	42.02	Nano3Pseq
ENSDARG00000003749	9.14	Nano3Pseq
ENSDARG00000003750	124.98	Nano3Pseq
ENSDARG00000003751	32.77	Nano3Pseq
ENSDARG00000003754	104.58	Nano3Pseq
ENSDARG00000003754	111.97	Nano3Pseq
ENSDARG00000003757	49.28	Nano3Pseq
ENSDARG00000003757	39.61	Nano3Pseq
ENSDARG00000003757	45.43	Nano3Pseq
ENSDARG00000003757	53.57	Nano3Pseq
ENSDARG00000003757	95.47	Nano3Pseq
ENSDARG00000003757	120.28	Nano3Pseq
ENSDARG00000003769	17.53	Nano3Pseq
ENSDARG00000003769	20.93	Nano3Pseq
ENSDARG00000003769	46.26	Nano3Pseq
ENSDARG00000003769	76.69	Nano3Pseq
ENSDARG00000003769	130.42	Nano3Pseq
ENSDARG00000003769	24.3	Nano3Pseq
ENSDARG00000003789	114.82	Nano3Pseq
ENSDARG00000003789	94.89	Nano3Pseq
ENSDARG00000003789	130.47	Nano3Pseq
ENSDARG00000003789	108.38	Nano3Pseq
ENSDARG00000003789	95.97	Nano3Pseq
ENSDARG00000003789	103.67	Nano3Pseq
ENSDARG00000003789	68.37	Nano3Pseq
ENSDARG00000003795	56.14	Nano3Pseq
ENSDARG00000003795	67.58	Nano3Pseq
ENSDARG00000003795	99.6	Nano3Pseq
ENSDARG00000003795	45.35	Nano3Pseq
ENSDARG00000003795	102.35	Nano3Pseq
ENSDARG00000003795	26.68	Nano3Pseq
ENSDARG00000003795	101.39	Nano3Pseq
ENSDARG00000003795	100.34	Nano3Pseq
ENSDARG00000003795	26.02	Nano3Pseq
ENSDARG00000003795	90.15	Nano3Pseq
ENSDARG00000003795	151.26	Nano3Pseq
ENSDARG00000003795	28.71	Nano3Pseq
ENSDARG00000003795	23.22	Nano3Pseq
ENSDARG00000003795	66.22	Nano3Pseq
ENSDARG00000003795	25.04	Nano3Pseq
ENSDARG00000003795	52.04	Nano3Pseq
ENSDARG00000003795	15.93	Nano3Pseq
ENSDARG00000003795	93.5	Nano3Pseq
ENSDARG00000003795	15.43	Nano3Pseq
ENSDARG00000003795	9.18	Nano3Pseq
ENSDARG00000003795	62.18	Nano3Pseq
ENSDARG00000003795	39.2	Nano3Pseq
ENSDARG00000003795	67.83	Nano3Pseq
ENSDARG00000003795	132.33	Nano3Pseq
ENSDARG00000003795	13.26	Nano3Pseq
ENSDARG00000003795	98.02	Nano3Pseq
ENSDARG00000003795	41.16	Nano3Pseq
ENSDARG00000003795	38.49	Nano3Pseq
ENSDARG00000003795	18.95	Nano3Pseq
ENSDARG00000003808	210.83	Nano3Pseq
ENSDARG00000003811	152.63	Nano3Pseq
ENSDARG00000003811	45.06	Nano3Pseq
ENSDARG00000003835	132.63	Nano3Pseq
ENSDARG00000003845	86.6	Nano3Pseq
ENSDARG00000003846	14.93	Nano3Pseq
ENSDARG00000003846	0	Nano3Pseq
ENSDARG00000003854	18.58	Nano3Pseq
ENSDARG00000003866	88.34	Nano3Pseq
ENSDARG00000003866	94.41	Nano3Pseq
ENSDARG00000003866	143.3	Nano3Pseq
ENSDARG00000003866	86.34	Nano3Pseq
ENSDARG00000003866	88.05	Nano3Pseq
ENSDARG00000003872	10.71	Nano3Pseq
ENSDARG00000003910	99.47	Nano3Pseq
ENSDARG00000003910	79.51	Nano3Pseq
ENSDARG00000003910	8.83	Nano3Pseq
ENSDARG00000003910	52.84	Nano3Pseq
ENSDARG00000003910	59.13	Nano3Pseq
ENSDARG00000003910	87.38	Nano3Pseq
ENSDARG00000003910	34.18	Nano3Pseq
ENSDARG00000003910	10.68	Nano3Pseq
ENSDARG00000003910	37.93	Nano3Pseq
ENSDARG00000003910	68	Nano3Pseq
ENSDARG00000003920	64.32	Nano3Pseq
ENSDARG00000003920	101.17	Nano3Pseq
ENSDARG00000003920	109.61	Nano3Pseq
ENSDARG00000003920	0	Nano3Pseq
ENSDARG00000003920	107.62	Nano3Pseq
ENSDARG00000003920	152.16	Nano3Pseq
ENSDARG00000003920	96.32	Nano3Pseq
ENSDARG00000003920	63.66	Nano3Pseq
ENSDARG00000003920	90.85	Nano3Pseq
ENSDARG00000003920	134.22	Nano3Pseq
ENSDARG00000003920	101.81	Nano3Pseq
ENSDARG00000003920	103.37	Nano3Pseq
ENSDARG00000003920	79.64	Nano3Pseq
ENSDARG00000003920	91.85	Nano3Pseq
ENSDARG00000003920	32.53	Nano3Pseq
ENSDARG00000003927	44.25	Nano3Pseq
ENSDARG00000003927	51.14	Nano3Pseq
ENSDARG00000003927	156.49	Nano3Pseq
ENSDARG00000003927	35.45	Nano3Pseq
ENSDARG00000003927	19.52	Nano3Pseq
ENSDARG00000003927	15.59	Nano3Pseq
ENSDARG00000003931	115.18	Nano3Pseq
ENSDARG00000003931	109.39	Nano3Pseq
ENSDARG00000003934	49.95	Nano3Pseq
ENSDARG00000003934	9.9	Nano3Pseq
ENSDARG00000003938	62.06	Nano3Pseq
ENSDARG00000003938	11.84	Nano3Pseq
ENSDARG00000003938	52.47	Nano3Pseq
ENSDARG00000003938	69.55	Nano3Pseq
ENSDARG00000003938	14.06	Nano3Pseq
ENSDARG00000003938	76.51	Nano3Pseq
ENSDARG00000003938	20.78	Nano3Pseq
ENSDARG00000003938	23.11	Nano3Pseq
ENSDARG00000003938	5.45	Nano3Pseq
ENSDARG00000003938	51.52	Nano3Pseq
ENSDARG00000003938	58.56	Nano3Pseq
ENSDARG00000003952	116.71	Nano3Pseq
ENSDARG00000003952	110.18	Nano3Pseq
ENSDARG00000003952	90.73	Nano3Pseq
ENSDARG00000003952	48.66	Nano3Pseq
ENSDARG00000003952	68.19	Nano3Pseq
ENSDARG00000003952	75.17	Nano3Pseq
ENSDARG00000003952	79.44	Nano3Pseq
ENSDARG00000003952	119.18	Nano3Pseq
ENSDARG00000003952	138.77	Nano3Pseq
ENSDARG00000003952	47.67	Nano3Pseq
ENSDARG00000003952	113.9	Nano3Pseq
ENSDARG00000003952	84.24	Nano3Pseq
ENSDARG00000003952	30.64	Nano3Pseq
ENSDARG00000003952	108.49	Nano3Pseq
ENSDARG00000003952	85.31	Nano3Pseq
ENSDARG00000003952	84.39	Nano3Pseq
ENSDARG00000003952	99.99	Nano3Pseq
ENSDARG00000003952	72.77	Nano3Pseq
ENSDARG00000003952	132.18	Nano3Pseq
ENSDARG00000003952	20.87	Nano3Pseq
ENSDARG00000003952	70.35	Nano3Pseq
ENSDARG00000003952	48.03	Nano3Pseq
ENSDARG00000003952	35.09	Nano3Pseq
ENSDARG00000003952	0	Nano3Pseq
ENSDARG00000003952	129.54	Nano3Pseq
ENSDARG00000003952	74.63	Nano3Pseq
ENSDARG00000003952	44.77	Nano3Pseq
ENSDARG00000003952	110.75	Nano3Pseq
ENSDARG00000003952	81.57	Nano3Pseq
ENSDARG00000003952	119.18	Nano3Pseq
ENSDARG00000003952	122.53	Nano3Pseq
ENSDARG00000003952	100.45	Nano3Pseq
ENSDARG00000003952	46.27	Nano3Pseq
ENSDARG00000003952	74.59	Nano3Pseq
ENSDARG00000003952	32.11	Nano3Pseq
ENSDARG00000003952	91.02	Nano3Pseq
ENSDARG00000003952	60.81	Nano3Pseq
ENSDARG00000003952	81.84	Nano3Pseq
ENSDARG00000003952	46.01	Nano3Pseq
ENSDARG00000003952	83.39	Nano3Pseq
ENSDARG00000003952	106.9	Nano3Pseq
ENSDARG00000003952	86	Nano3Pseq
ENSDARG00000003952	74.16	Nano3Pseq
ENSDARG00000003952	108.34	Nano3Pseq
ENSDARG00000003952	75.06	Nano3Pseq
ENSDARG00000003952	63.45	Nano3Pseq
ENSDARG00000003952	33.83	Nano3Pseq
ENSDARG00000003952	157.06	Nano3Pseq
ENSDARG00000003952	80.44	Nano3Pseq
ENSDARG00000003952	14.64	Nano3Pseq
ENSDARG00000003952	30.38	Nano3Pseq
ENSDARG00000003952	35.91	Nano3Pseq
ENSDARG00000003952	135.44	Nano3Pseq
ENSDARG00000003952	94.06	Nano3Pseq
ENSDARG00000003952	39.47	Nano3Pseq
ENSDARG00000003952	64.39	Nano3Pseq
ENSDARG00000003952	85.33	Nano3Pseq
ENSDARG00000003952	79.09	Nano3Pseq
ENSDARG00000003952	103.85	Nano3Pseq
ENSDARG00000003952	62.19	Nano3Pseq
ENSDARG00000003952	195.95	Nano3Pseq
ENSDARG00000003952	91.17	Nano3Pseq
ENSDARG00000003952	58.93	Nano3Pseq
ENSDARG00000003952	42.31	Nano3Pseq
ENSDARG00000003952	106.97	Nano3Pseq
ENSDARG00000003952	53.6	Nano3Pseq
ENSDARG00000003952	125.64	Nano3Pseq
ENSDARG00000003952	38.3	Nano3Pseq
ENSDARG00000003952	113.04	Nano3Pseq
ENSDARG00000003952	84.61	Nano3Pseq
ENSDARG00000003952	70.99	Nano3Pseq
ENSDARG00000003952	76.92	Nano3Pseq
ENSDARG00000003952	86.38	Nano3Pseq
ENSDARG00000003952	46.41	Nano3Pseq
ENSDARG00000003952	52.03	Nano3Pseq
ENSDARG00000003952	67.62	Nano3Pseq
ENSDARG00000003952	101.11	Nano3Pseq
ENSDARG00000003952	59.5	Nano3Pseq
ENSDARG00000003952	18.22	Nano3Pseq
ENSDARG00000003952	114.17	Nano3Pseq
ENSDARG00000003952	48.03	Nano3Pseq
ENSDARG00000003952	123.75	Nano3Pseq
ENSDARG00000003952	89.92	Nano3Pseq
ENSDARG00000003952	85.84	Nano3Pseq
ENSDARG00000003952	73.74	Nano3Pseq
ENSDARG00000003952	35.22	Nano3Pseq
ENSDARG00000003952	126.07	Nano3Pseq
ENSDARG00000003952	31.99	Nano3Pseq
ENSDARG00000003952	73.01	Nano3Pseq
ENSDARG00000003952	44.31	Nano3Pseq
ENSDARG00000003952	43.18	Nano3Pseq
ENSDARG00000003952	81.61	Nano3Pseq
ENSDARG00000003952	43.39	Nano3Pseq
ENSDARG00000003952	104.95	Nano3Pseq
ENSDARG00000003952	81.51	Nano3Pseq
ENSDARG00000003952	76.54	Nano3Pseq
ENSDARG00000003952	94.43	Nano3Pseq
ENSDARG00000003952	37.65	Nano3Pseq
ENSDARG00000003952	117.79	Nano3Pseq
ENSDARG00000003952	128.84	Nano3Pseq
ENSDARG00000003952	85.29	Nano3Pseq
ENSDARG00000003952	58.6	Nano3Pseq
ENSDARG00000003952	131.27	Nano3Pseq
ENSDARG00000003952	60.73	Nano3Pseq
ENSDARG00000003952	71.82	Nano3Pseq
ENSDARG00000003952	51.62	Nano3Pseq
ENSDARG00000003952	66.59	Nano3Pseq
ENSDARG00000003952	73.7	Nano3Pseq
ENSDARG00000003952	149.55	Nano3Pseq
ENSDARG00000003952	7.74	Nano3Pseq
ENSDARG00000003952	90.12	Nano3Pseq
ENSDARG00000003952	77.32	Nano3Pseq
ENSDARG00000003952	91.56	Nano3Pseq
ENSDARG00000003952	25.66	Nano3Pseq
ENSDARG00000003952	78.71	Nano3Pseq
ENSDARG00000003952	125.67	Nano3Pseq
ENSDARG00000003952	26.36	Nano3Pseq
ENSDARG00000003952	88.88	Nano3Pseq
ENSDARG00000003952	83.49	Nano3Pseq
ENSDARG00000003952	50.57	Nano3Pseq
ENSDARG00000003952	102.56	Nano3Pseq
ENSDARG00000003952	107.56	Nano3Pseq
ENSDARG00000003952	100.95	Nano3Pseq
ENSDARG00000003952	78.84	Nano3Pseq
ENSDARG00000003952	33.61	Nano3Pseq
ENSDARG00000003968	16.7	Nano3Pseq
ENSDARG00000003968	15.81	Nano3Pseq
ENSDARG00000003968	11.48	Nano3Pseq
ENSDARG00000003968	62.97	Nano3Pseq
ENSDARG00000003968	13.33	Nano3Pseq
ENSDARG00000003968	6.1	Nano3Pseq
ENSDARG00000003968	10.04	Nano3Pseq
ENSDARG00000003968	20.23	Nano3Pseq
ENSDARG00000003968	28.53	Nano3Pseq
ENSDARG00000003968	23.05	Nano3Pseq
ENSDARG00000003968	18.08	Nano3Pseq
ENSDARG00000003968	57.96	Nano3Pseq
ENSDARG00000003968	54.05	Nano3Pseq
ENSDARG00000003968	18.57	Nano3Pseq
ENSDARG00000003968	5.21	Nano3Pseq
ENSDARG00000003968	16.41	Nano3Pseq
ENSDARG00000003968	15.86	Nano3Pseq
ENSDARG00000003973	0	Nano3Pseq
ENSDARG00000003973	37.51	Nano3Pseq
ENSDARG00000003974	34.12	Nano3Pseq
ENSDARG00000003974	81.2	Nano3Pseq
ENSDARG00000003974	27.02	Nano3Pseq
ENSDARG00000003974	49.81	Nano3Pseq
ENSDARG00000003974	122.42	Nano3Pseq
ENSDARG00000004017	142.14	Nano3Pseq
ENSDARG00000004037	16.63	Nano3Pseq
ENSDARG00000004037	71.77	Nano3Pseq
ENSDARG00000004037	93.21	Nano3Pseq
ENSDARG00000004037	23.9	Nano3Pseq
ENSDARG00000004046	25.26	Nano3Pseq
ENSDARG00000004046	52.64	Nano3Pseq
ENSDARG00000004046	18.85	Nano3Pseq
ENSDARG00000004046	20.87	Nano3Pseq
ENSDARG00000004046	62.44	Nano3Pseq
ENSDARG00000004046	32.81	Nano3Pseq
ENSDARG00000004046	26.95	Nano3Pseq
ENSDARG00000004046	22.21	Nano3Pseq
ENSDARG00000004049	150.49	Nano3Pseq
ENSDARG00000004049	156.59	Nano3Pseq
ENSDARG00000004049	142.72	Nano3Pseq
ENSDARG00000004049	150.79	Nano3Pseq
ENSDARG00000004078	14.11	Nano3Pseq
ENSDARG00000004078	70.4	Nano3Pseq
ENSDARG00000004094	16.3	Nano3Pseq
ENSDARG00000004115	88.77	Nano3Pseq
ENSDARG00000004115	104.32	Nano3Pseq
ENSDARG00000004115	159.9	Nano3Pseq
ENSDARG00000004151	27.08	Nano3Pseq
ENSDARG00000004154	136.73	Nano3Pseq
ENSDARG00000004154	80.08	Nano3Pseq
ENSDARG00000004154	38.45	Nano3Pseq
ENSDARG00000004154	55.17	Nano3Pseq
ENSDARG00000004160	87.9	Nano3Pseq
ENSDARG00000004160	114.52	Nano3Pseq
ENSDARG00000004160	29.61	Nano3Pseq
ENSDARG00000004160	51.71	Nano3Pseq
ENSDARG00000004160	59.83	Nano3Pseq
ENSDARG00000004160	54.87	Nano3Pseq
ENSDARG00000004160	84.91	Nano3Pseq
ENSDARG00000004160	24.14	Nano3Pseq
ENSDARG00000004160	59.03	Nano3Pseq
ENSDARG00000004160	101.68	Nano3Pseq
ENSDARG00000004160	96.27	Nano3Pseq
ENSDARG00000004161	144.91	Nano3Pseq
ENSDARG00000004161	0	Nano3Pseq
ENSDARG00000004161	193.25	Nano3Pseq
ENSDARG00000004171	28.06	Nano3Pseq
ENSDARG00000004171	190.17	Nano3Pseq
ENSDARG00000004171	110.76	Nano3Pseq
[truncated: 274,475+ more rows]

## Sheet: Ext_Data_Fig7e
Source Data for Extended Data Figure 7e
Gene_Name	Median Length Nano3Pseq	Gene_Count Nano3Pseq	Median_Length dRNAseq	Gene_Count dRNAseq
ENSDARG00000000018	98.715	12	89.97	71
ENSDARG00000000019	106.05	14	98.415	34
ENSDARG00000000068	66.45	10	56.59	15
ENSDARG00000000069	92.35	21	77.615	74
ENSDARG00000000086	45.32	1	49.08	2
ENSDARG00000000103	78.49	3	53	22
ENSDARG00000000151	46.22	4	35.13	7
ENSDARG00000000394	105.05	12	131.43	20
ENSDARG00000000423	68.4	2	56.76	6
ENSDARG00000000442	31.83	26	38.635	58
ENSDARG00000000476	30.395	2	23.11	5
ENSDARG00000000489	21.085	6	37.77	18
ENSDARG00000000529	83.6	6	53.365	8
ENSDARG00000000540	86.3	9	56.71	15
ENSDARG00000000588	15.55	8	38.5	37
ENSDARG00000000729	96.115	17	83.34	19
ENSDARG00000000730	62.4	9	58.42	19
ENSDARG00000000747	22.56	1	35.35	6
ENSDARG00000000760	54.91	6	32.19	9
ENSDARG00000000779	35.4	9	42.72	22
ENSDARG00000000830	28.725	6	45.65	3
ENSDARG00000000853	88.02	16	82.195	38
ENSDARG00000000857	63.345	25	71.34	53
ENSDARG00000000887	142.775	99	120.9	257
ENSDARG00000000906	30.74	2	31.25	4
ENSDARG00000000966	38.12	8	78.93	23
ENSDARG00000001057	23.86	1	43.02	10
ENSDARG00000001162	73.23	11	77.6	38
ENSDARG00000001169	34.73	3	17.79	5
ENSDARG00000001210	35.73	12	28.035	24
ENSDARG00000001220	124.12	1	142.14	3
ENSDARG00000001241	71.3	24	59.29	155
ENSDARG00000001244	149.955	19	155.43	49
ENSDARG00000001249	41.995	12	37.94	29
ENSDARG00000001313	43.105	21	43.035	38
ENSDARG00000001452	41.21	2	43.43	15
ENSDARG00000001557	81.78	12	64.57	49
ENSDARG00000001558	110.625	6	80.42	9
ENSDARG00000001710	45.67	5	88.22	7
ENSDARG00000001729	17.35	4	24.4	5
ENSDARG00000001733	78.15	16	44.34	35
ENSDARG00000001734	83.88	5	46.52	21
ENSDARG00000001754	95.57	10	77.71	20
ENSDARG00000001767	16.26	3	30.93	13
ENSDARG00000001777	32.68	14	44.505	8
ENSDARG00000001788	18.055	16	19.62	40
ENSDARG00000001804	24.94	2	18.11	9
ENSDARG00000001829	57.79	10	78.105	28
ENSDARG00000001880	10.22	7	18.64	8
ENSDARG00000001888	0	1	31.32	3
ENSDARG00000001890	77.585	8	100.24	37
ENSDARG00000001897	28.055	2	66.09	7
ENSDARG00000001898	66.73	2	23.91	6
ENSDARG00000001930	57.47	1	79.96	4
ENSDARG00000001940	104.82	45	90.715	84
ENSDARG00000001969	81.89	8	55.19	26
ENSDARG00000002016	103.53	20	72.575	58
ENSDARG00000002037	26.49	1	32.535	4
ENSDARG00000002060	47.9	6	24.22	9
ENSDARG00000002077	41.13	8	50.33	5
ENSDARG00000002082	138.51	11	119.525	28
ENSDARG00000002127	58.335	17	58.97	47
ENSDARG00000002128	127.53	7	133.32	9
ENSDARG00000002168	140.07	14	126	61
ENSDARG00000002172	106.445	4	42.925	8
ENSDARG00000002174	53.99	7	24.03	3
ENSDARG00000002184	49.18	13	52.91	52
ENSDARG00000002190	92.605	3	118.36	1
ENSDARG00000002210	58.515	2	49	1
ENSDARG00000002215	84.31	16	85.73	42
ENSDARG00000002220	42.09	10	32.82	12
ENSDARG00000002240	18.94	2	41.59	1
ENSDARG00000002264	15.895	2	35.205	10
ENSDARG00000002267	94.025	27	72.2	61
ENSDARG00000002271	56.965	99	54.785	178
ENSDARG00000002285	84.055	11	105.5	15
ENSDARG00000002298	12.56	2	43.56	2
ENSDARG00000002304	20.16	39	20.43	64
ENSDARG00000002305	82.78	22	93.96	84
ENSDARG00000002330	18.015	4	21.77	13
ENSDARG00000002332	144.2	2	22.33	7
ENSDARG00000002339	37.355	11	32.68	10
ENSDARG00000002344	46.335	98	37.44	146
ENSDARG00000002347	53.17	39	36.38	59
ENSDARG00000002353	15.02	3	26.215	6
ENSDARG00000002362	44.8	1	32.4	5
ENSDARG00000002365	125.58	4	113.08	6
ENSDARG00000002369	66.41	67	50.03	237
ENSDARG00000002377	72.655	12	84.76	29
ENSDARG00000002385	24.525	2	42.73	4
ENSDARG00000002396	86.4	18	69.98	50
ENSDARG00000002401	60.31	19	53.86	39
ENSDARG00000002402	57.24	3	96.98	4
ENSDARG00000002403	51.135	8	44.62	69
ENSDARG00000002445	14.3	1	33.96	1
ENSDARG00000002463	50.59	1	59.47	1
ENSDARG00000002467	81.35	6	56.445	26
ENSDARG00000002479	86.605	10	71.6	25
ENSDARG00000002487	53.4	5	30.74	3
ENSDARG00000002506	9.99	9	32.83	25
ENSDARG00000002509	122.715	11	52.04	12
ENSDARG00000002536	119.335	14	98.2	98
ENSDARG00000002538	122.495	12	115.32	37
ENSDARG00000002546	103.7	1	71.53	21
ENSDARG00000002552	125.59	32	104.47	66
ENSDARG00000002591	48.33	24	37.755	30
ENSDARG00000002601	35.305	17	37.94	23
ENSDARG00000002632	133.69	3	94.595	14
ENSDARG00000002642	44.84	2	55.44	3
ENSDARG00000002670	98.2	7	76.7	17
ENSDARG00000002685	63.87	29	59.86	74
ENSDARG00000002690	55.63	8	27.08	3
ENSDARG00000002707	112.47	7	55.46	64
ENSDARG00000002710	126.285	158	127.55	125
ENSDARG00000002720	38.75	4	46.79	13
ENSDARG00000002745	54.975	10	46.97	37
ENSDARG00000002748	37.16	1	47.475	8
ENSDARG00000002750	46.66	4	47.665	4
ENSDARG00000002758	64.21	3	38.855	6
ENSDARG00000002779	29.99	2	67.33	3
ENSDARG00000002787	125.53	2	116.63	13
ENSDARG00000002791	91.09	48	83.21	123
ENSDARG00000002792	103.88	23	98.38	82
ENSDARG00000002826	34.205	11	43.13	9
ENSDARG00000002830	81.16	7	60.68	27
ENSDARG00000002840	78.14	5	102.3	2
ENSDARG00000002909	67.44	15	63.98	58
ENSDARG00000002912	33.895	10	35.75	70
ENSDARG00000002949	69.68	22	65.09	67
ENSDARG00000002967	32.94	13	45.655	10
ENSDARG00000002971	135.2	3	69.72	4
ENSDARG00000002991	30.96	4	41.99	6
ENSDARG00000002994	82.485	31	72.31	72
ENSDARG00000003017	65.76	46	41.07	131
ENSDARG00000003021	68.78	4	126.55	11
ENSDARG00000003027	14.865	2	19.44	19
ENSDARG00000003032	78.195	4	86.83	9
ENSDARG00000003058	16.715	6	3.42	1
ENSDARG00000003061	87.2	1	73.97	1
ENSDARG00000003098	85.2	3	94.93	11
ENSDARG00000003109	148.18	5	146.61	11
ENSDARG00000003127	60.425	10	68.4	32
ENSDARG00000003144	114.125	2	96.58	25
ENSDARG00000003151	137.1	27	106.64	63
ENSDARG00000003153	85.95	22	82.17	51
ENSDARG00000003167	101.595	2	95.56	7
ENSDARG00000003169	103.02	3	76.705	10
ENSDARG00000003175	40.58	1	22.66	6
ENSDARG00000003189	91.47	10	60.68	13
ENSDARG00000003193	135.75	5	68.74	7
ENSDARG00000003200	35.47	17	48.345	42
ENSDARG00000003205	62.085	4	49.525	14
ENSDARG00000003206	38.32	13	37.415	18
ENSDARG00000003213	139.89	27	118.79	53
ENSDARG00000003217	90.05	8	82.73	18
ENSDARG00000003235	73.46	14	55.64	24
ENSDARG00000003269	102.03	1	90.265	8
ENSDARG00000003270	99.66	2	90.65	2
ENSDARG00000003308	102.93	9	92.92	14
ENSDARG00000003311	55.51	2	15.24	1
ENSDARG00000003320	25.04	3	25.41	15
ENSDARG00000003373	38.62	4	26.71	10
ENSDARG00000003381	33.24	1	43.84	2
ENSDARG00000003382	63.35	9	71.275	30
ENSDARG00000003383	20.49	11	29.42	30
ENSDARG00000003398	84.905	2	65.59	13
ENSDARG00000003462	53.31	3	44.88	2
ENSDARG00000003495	54.11	5	49.41	8
ENSDARG00000003526	66	20	61.925	60
ENSDARG00000003531	135.245	47	130.98	120
ENSDARG00000003564	29.85	6	30	7
ENSDARG00000003570	38.52	20	76.1	5
ENSDARG00000003573	36.845	9	29.15	19
ENSDARG00000003599	35.28	80	38.28	111
ENSDARG00000003607	106.51	3	70.435	6
ENSDARG00000003616	36.25	1	38.83	1
ENSDARG00000003641	68.5	25	61.64	119
ENSDARG00000003655	94.64	7	90.55	31
ENSDARG00000003675	110.255	3	83.26	2
ENSDARG00000003681	96.41	13	83.47	55
ENSDARG00000003693	78.64	15	80.505	14
ENSDARG00000003695	109.3	17	102.3	31
ENSDARG00000003699	76.22	4	83.09	6
ENSDARG00000003701	17.365	5	30.06	9
ENSDARG00000003749	42.02	8	36.31	23
ENSDARG00000003750	124.98	2	134.73	8
ENSDARG00000003751	32.77	2	48.3	7
ENSDARG00000003754	108.275	3	111.905	4
ENSDARG00000003757	51.425	10	51.26	41
ENSDARG00000003769	35.28	7	65.23	11
ENSDARG00000003789	103.67	14	145.66	21
ENSDARG00000003795	52.04	34	50.6	48
ENSDARG00000003808	210.83	2	81.92	1
ENSDARG00000003811	98.845	7	125.295	34
ENSDARG00000003835	132.63	1	67.595	6
ENSDARG00000003845	86.6	5	86.35	35
ENSDARG00000003846	7.465	2	40.815	4
ENSDARG00000003854	18.58	1	57.34	2
ENSDARG00000003866	88.34	5	104.06	12
ENSDARG00000003872	10.71	1	28.37	5
ENSDARG00000003910	55.985	16	51.665	22
ENSDARG00000003920	96.32	21	92.71	58
ENSDARG00000003927	39.85	8	80.79	31
ENSDARG00000003931	112.285	5	114.665	40
ENSDARG00000003934	29.925	2	47.18	19
ENSDARG00000003938	51.52	15	40.57	32
ENSDARG00000003952	78.84	151	67.11	631
ENSDARG00000003968	16.7	28	24.32	73
ENSDARG00000003973	18.755	2	38.19	1
ENSDARG00000003974	49.81	8	67.305	24
ENSDARG00000004017	142.14	1	130.15	1
ENSDARG00000004037	47.835	4	51.2	17
ENSDARG00000004046	26.105	13	33.98	24
ENSDARG00000004049	150.64	8	191.74	1
ENSDARG00000004078	42.255	2	73.595	6
ENSDARG00000004094	16.3	3	58.205	2
ENSDARG00000004115	104.32	9	127.82	14
ENSDARG00000004154	67.625	6	62.01	8
ENSDARG00000004160	59.83	14	53.32	56
ENSDARG00000004161	144.91	9	88.005	8
ENSDARG00000004171	107.42	18	92.795	50
ENSDARG00000004173	84.12	20	54.99	48
ENSDARG00000004174	129.325	8	133.61	34
ENSDARG00000004176	103.29	1	72.69	1
ENSDARG00000004189	84.39	17	105.82	58
ENSDARG00000004256	42.585	4	78.635	14
ENSDARG00000004261	96.02	26	68.78	167
ENSDARG00000004297	84.46	9	89.845	18
ENSDARG00000004308	100.39	1	37.25	9
ENSDARG00000004311	21.45	17	23.4	42
ENSDARG00000004318	143.56	1	67.76	2
ENSDARG00000004325	105.1	1	46.14	11
ENSDARG00000004392	37.37	4	32.88	8
ENSDARG00000004396	39.51	5	42.755	18
ENSDARG00000004405	21.61	36	21.4	89
ENSDARG00000004427	140.26	19	100.865	64
ENSDARG00000004436	6.58	2	98.775	2
ENSDARG00000004452	119.14	14	88.07	39
ENSDARG00000004460	104.54	23	103.41	73
ENSDARG00000004517	73.07	9	87.72	13
ENSDARG00000004527	40.44	4	33.14	13
ENSDARG00000004529	118.77	33	86.845	40
ENSDARG00000004576	91.37	4	26.94	7
ENSDARG00000004581	134.65	8	128.585	18
ENSDARG00000004587	38.66	2	56.93	1
ENSDARG00000004647	22.795	9	37.82	25
ENSDARG00000004672	44.19	11	67.5	1
ENSDARG00000004680	97.65	12	110.73	15
ENSDARG00000004687	93.11	2	76.72	1
ENSDARG00000004692	35.98	14	50.14	27
ENSDARG00000004706	102.37	21	110.045	22
ENSDARG00000004713	22.335	45	18	73
ENSDARG00000004726	63.37	7	68.52	16
ENSDARG00000004754	17.45	6	25.88	5
ENSDARG00000004757	114.46	94	116.15	97
ENSDARG00000004774	80.3	13	61.59	33
ENSDARG00000004785	68.17	2	66.89	22
ENSDARG00000004806	68.35	16	58.41	19
ENSDARG00000004823	32.91	18	22.07	41
ENSDARG00000004843	26.59	5	40.19	19
ENSDARG00000004851	37.365	25	35.89	25
ENSDARG00000004870	97.05	6	49.845	26
ENSDARG00000004874	27.58	5	74.93	11
ENSDARG00000004875	68.81	14	53.68	13
ENSDARG00000004906	52.77	46	51.81	111
ENSDARG00000004925	138.04	6	82.965	20
ENSDARG00000004937	88.835	11	85.47	40
ENSDARG00000004956	126.6	36	121.07	56
ENSDARG00000005015	42.08	4	53.72	20
ENSDARG00000005026	46.8	5	43.41	8
ENSDARG00000005034	22.62	1	61.53	5
ENSDARG00000005049	26.23	5	38.845	16
ENSDARG00000005058	90.66	42	63.08	40
ENSDARG00000005078	68.395	14	61.235	34
ENSDARG00000005095	47.51	4	54.93	3
ENSDARG00000005098	38.395	15	46.905	28
ENSDARG00000005104	100.25	10	115.39	13
ENSDARG00000005108	87.04	78	60.75	102
ENSDARG00000005115	76.23	32	57.2	115
ENSDARG00000005122	97.04	8	107.32	47
ENSDARG00000005128	80.475	8	35.105	4
ENSDARG00000005134	129.68	2	136.32	2
ENSDARG00000005162	159.17	25	136.26	60
ENSDARG00000005172	120.88	13	117.08	52
ENSDARG00000005186	30.53	2	40.38	1
ENSDARG00000005191	40.24	45	41.93	142
ENSDARG00000005210	63.655	2	30.04	4
ENSDARG00000005218	22.88	5	38.525	22
ENSDARG00000005230	48.73	83	48.235	232
ENSDARG00000005236	120.63	9	123.63	13
ENSDARG00000005246	50.94	7	34.87	19
ENSDARG00000005254	100.785	11	103.07	93
ENSDARG00000005274	76.885	4	84.925	2
ENSDARG00000005315	143.715	5	120.08	24
ENSDARG00000005318	123.295	5	126.96	30
ENSDARG00000005320	47.005	4	22.14	4
ENSDARG00000005350	43.94	7	80.54	33
ENSDARG00000005355	68.51	22	47.55	79
ENSDARG00000005359	49.24	7	52.72	16
ENSDARG00000005382	15.43	6	37.33	33
ENSDARG00000005423	27.25	21	35.725	48
ENSDARG00000005448	23.29	5	36.37	15
ENSDARG00000005451	111.65	16	61.55	33
ENSDARG00000005454	16.04	22	20.57	4
ENSDARG00000005456	116.44	1	55	10
ENSDARG00000005458	102.14	12	74.87	43
ENSDARG00000005462	37.72	12	32.455	24
ENSDARG00000005463	71.34	2	62.66	10
ENSDARG00000005468	47.32	13	52.55	42
ENSDARG00000005482	29.525	2	29.63	3
ENSDARG00000005500	7.715	2	16.84	2
ENSDARG00000005513	58.83	45	51.15	65
ENSDARG00000005536	90.525	17	79.18	53
ENSDARG00000005540	39.235	9	64.86	17
ENSDARG00000005547	14.49	2	21.19	5
ENSDARG00000005549	18.115	3	67.59	6
ENSDARG00000005551	133.05	18	132.22	35
ENSDARG00000005560	64.365	8	66.37	50
ENSDARG00000005561	29.9	1	29.91	1
ENSDARG00000005576	104.85	2	134.59	4
ENSDARG00000005590	65.84	4	97.68	7
ENSDARG00000005606	56.57	21	57.38	45
ENSDARG00000005619	36.82	12	34.04	59
ENSDARG00000005643	44.735	4	71.3	25
ENSDARG00000005651	0	2	72.865	6
ENSDARG00000005673	22.39	6	17.46	4
ENSDARG00000005675	59.66	14	60.45	83
ENSDARG00000005699	124.61	39	111.675	38
ENSDARG00000005713	18.33	5	13.96	3
ENSDARG00000005738	77.35	15	58.945	60
ENSDARG00000005772	62.66	12	45.105	30
ENSDARG00000005774	109.85	81	109.65	98
ENSDARG00000005789	87.56	2	62.48	1
ENSDARG00000005791	45.31	72	41.85	169
ENSDARG00000005799	16.23	9	22.21	14
ENSDARG00000005827	83.37	39	77.4	34
ENSDARG00000005840	25.37	30	25.495	68
ENSDARG00000005861	18.04	6	136.74	7
ENSDARG00000005867	49.5	5	35.64	5
ENSDARG00000005870	41.47	10	27.225	12
ENSDARG00000005891	76.73	3	46.9	21
ENSDARG00000005908	72.495	6	46.36	10
ENSDARG00000005924	52.915	2	45.45	7
ENSDARG00000005926	62.7	15	28.68	19
ENSDARG00000005927	12.45	8	24.79	15
ENSDARG00000005941	113.35	8	101.93	13
ENSDARG00000005945	134.235	15	124.7	13
ENSDARG00000005948	32.19	3	67.32	3
ENSDARG00000005989	48.555	4	36.59	6
ENSDARG00000005993	35.4	5	37.7	17
ENSDARG00000006003	67.66	161	54.06	199
ENSDARG00000006010	55.28	46	42.72	77
ENSDARG00000006019	66.38	55	65.96	161
ENSDARG00000006040	32.185	5	30.8	11
ENSDARG00000006062	46.725	14	41.045	46
ENSDARG00000006074	177.37	1	38.42	2
ENSDARG00000006092	168.27	21	164.71	73
ENSDARG00000006112	78.415	6	66.37	19
ENSDARG00000006124	75.92	8	50.84	15
ENSDARG00000006125	41.135	17	41.23	65
ENSDARG00000006192	27.08	2	32.975	10
ENSDARG00000006200	54.83	9	57.82	13
ENSDARG00000006207	105.82	3	70.33	6
ENSDARG00000006225	112.41	70	86.97	139
ENSDARG00000006235	75.37	10	58.075	20
ENSDARG00000006240	98.175	11	80.82	25
ENSDARG00000006242	97.55	5	96.22	29
ENSDARG00000006253	23.67	3	35.39	9
ENSDARG00000006257	23.17	15	26.67	24
ENSDARG00000006260	39.22	97	34.465	118
ENSDARG00000006266	21.33	1	19.61	1
ENSDARG00000006272	86.22	1	61.41	1
ENSDARG00000006283	26.26	10	36.42	17
ENSDARG00000006290	23.69	10	32.755	8
ENSDARG00000006300	60.455	3	53.82	3
ENSDARG00000006314	125.015	2	109.21	2
ENSDARG00000006316	45.28	61	29.98	108
ENSDARG00000006332	100.46	16	106.115	22
ENSDARG00000006353	92.185	8	106.04	19
ENSDARG00000006370	40.56	4	39.21	3
ENSDARG00000006385	39.99	16	53.34	3
ENSDARG00000006389	51.37	29	57.68	61
ENSDARG00000006392	60.95	7	49.31	13
ENSDARG00000006395	125.77	9	109.995	20
ENSDARG00000006397	95.8	11	77.915	38
ENSDARG00000006399	103.935	5	133.33	17
ENSDARG00000006408	47.3	12	99.31	9
ENSDARG00000006409	88.61	1	147.43	3
ENSDARG00000006413	43.325	60	44.27	51
ENSDARG00000006434	19.07	12	20.73	7
ENSDARG00000006477	75.72	10	108.18	31
ENSDARG00000006487	151.29	16	124.9	33
ENSDARG00000006508	47.06	1	26.175	4
ENSDARG00000006514	18.025	10	38.125	14
ENSDARG00000006524	112.48	15	145.79	33
ENSDARG00000006545	45.12	17	35	57
ENSDARG00000006553	113.15	3	123.9	26
ENSDARG00000006566	113.39	7	142.87	9
ENSDARG00000006567	59.02	4	53.33	14
ENSDARG00000006580	22.88	266	24.53	1043
ENSDARG00000006600	106.045	15	99.525	30
ENSDARG00000006604	62.64	9	58.67	31
ENSDARG00000006609	97.455	17	103.03	39
ENSDARG00000006624	93.46	9	62.17	21
ENSDARG00000006639	91.135	8	111.8	17
ENSDARG00000006640	109.09	24	92.11	87
ENSDARG00000006642	70.155	8	51.93	39
ENSDARG00000006666	20.2	1	58.635	2
ENSDARG00000006672	75.865	12	50.475	36
ENSDARG00000006683	58.13	3	120.19	3
ENSDARG00000006691	92.16	104	61.06	553
ENSDARG00000006712	83.78	6	68.19	23
ENSDARG00000006766	70.14	8	62.505	22
ENSDARG00000006782	99.8	10	139.52	35
ENSDARG00000006791	28.385	5	42.28	19
ENSDARG00000006812	0	2	132.72	11
ENSDARG00000006816	67.34	7	115.61	1
ENSDARG00000006837	105.835	6	126.11	9
ENSDARG00000006849	2.675	2	93.43	2
ENSDARG00000006859	153.7	1	112.31	1
ENSDARG00000006862	110.7	4	103.12	10
ENSDARG00000006865	16.16	1	41.78	1
ENSDARG00000006869	50.47	1	72.87	5
ENSDARG00000006889	65.845	4	61.285	10
ENSDARG00000006900	40.8	11	39.63	38
ENSDARG00000006915	21.7	7	24.17	5
ENSDARG00000006924	115.17	3	22.66	6
ENSDARG00000007025	12.07	3	16.15	3
ENSDARG00000007065	33.98	12	29.86	37
ENSDARG00000007081	102.82	3	87.7	3
ENSDARG00000007092	99.785	2	63.03	13
ENSDARG00000007098	92.625	16	97.84	13
ENSDARG00000007099	154.02	91	146.27	219
ENSDARG00000007108	45.13	2	27.285	10
ENSDARG00000007125	37.72	1	31.96	2
ENSDARG00000007127	57.33	9	52.59	22
ENSDARG00000007135	92.04	1	69.745	4
ENSDARG00000007136	95.53	10	52.13	22
ENSDARG00000007141	126.35	14	100.655	16
ENSDARG00000007179	101.96	11	75.04	27
ENSDARG00000007180	57.11	10	46.4	6
ENSDARG00000007181	72.21	1	59.39	2
ENSDARG00000007196	61.12	22	46.83	41
ENSDARG00000007198	106.99	7	122.085	20
ENSDARG00000007216	98.03	10	82.4	19
ENSDARG00000007221	82.97	7	50.11	11
ENSDARG00000007231	99.89	12	92.49	9
ENSDARG00000007241	22.11	4	48	5
ENSDARG00000007250	49.54	11	59.06	23
ENSDARG00000007271	36.725	2	64.89	3
ENSDARG00000007278	15.45	2	15.67	1
ENSDARG00000007279	78.1	25	75.12	199
ENSDARG00000007285	20.2	6	19.475	6
ENSDARG00000007294	117.345	13	123.46	50
ENSDARG00000007315	110.52	13	64.595	58
ENSDARG00000007320	42.33	38	31.83	55
ENSDARG00000007323	141.95	5	128.09	14
ENSDARG00000007329	96.56	3	141.965	16
ENSDARG00000007369	78.47	1	50.28	9
ENSDARG00000007377	103.54	65	82.03	128
ENSDARG00000007383	109.74	1	68.96	1
ENSDARG00000007385	89.51	22	61.895	120
ENSDARG00000007387	102.67	13	81.805	38
ENSDARG00000007396	41.82	4	48.295	4
ENSDARG00000007405	129.72	22	126.48	48
ENSDARG00000007409	57.31	11	42.42	28
ENSDARG00000007413	112.82	13	114.34	35
ENSDARG00000007418	62.16	12	33.86	24
ENSDARG00000007429	18.01	4	39.865	2
ENSDARG00000007438	48.51	21	33.86	75
ENSDARG00000007443	73.71	9	45.415	32
ENSDARG00000007449	25.43	9	33.42	33
ENSDARG00000007465	44.59	9	55.41	37
ENSDARG00000007485	25.18	8	43.335	32
ENSDARG00000007494	55.35	6	46.74	8
ENSDARG00000007523	64.22	2	25.5	1
ENSDARG00000007526	34.61	8	29.5	19
ENSDARG00000007603	25.94	1	31.235	4
ENSDARG00000007614	22.15	1	25.255	4
ENSDARG00000007630	67.61	5	46.97	7
ENSDARG00000007639	40.89	7	44.16	40
ENSDARG00000007657	43.29	22	35.62	13
ENSDARG00000007693	33.335	10	50.085	10
ENSDARG00000007708	25.2	16	57.695	8
ENSDARG00000007720	122.24	5	114.35	14
ENSDARG00000007722	73.62	6	61.73	27
ENSDARG00000007737	61.51	3	35.13	9
ENSDARG00000007743	65.94	1	44.35	3
ENSDARG00000007744	37.77	3	49.68	9
ENSDARG00000007751	48.89	29	49	35
ENSDARG00000007764	55.07	5	51.775	18
ENSDARG00000007786	92.04	2	118.93	2
ENSDARG00000007791	162.8	8	137.98	36
ENSDARG00000007795	132.5	29	113.325	50
ENSDARG00000007804	12.94	1	37.675	6
ENSDARG00000007808	41.24	9	53.03	9
ENSDARG00000007818	67.545	10	59.64	17
ENSDARG00000007825	65.1	1	60.62	11
ENSDARG00000007836	130.68	255	104.11	294
ENSDARG00000007863	102.15	43	89.56	155
ENSDARG00000007867	61.07	5	96.36	11
ENSDARG00000007885	45.205	4	72.75	8
ENSDARG00000007892	120.45	1	31.85	3
ENSDARG00000007916	70.15	1	45.21	2
ENSDARG00000007923	40.77	12	29.775	10
ENSDARG00000007955	28.85	1	64.36	3
ENSDARG00000007959	103.26	4	81.66	8
ENSDARG00000007971	61.91	13	50.78	57
ENSDARG00000007976	54.02	2	82.21	3
ENSDARG00000007989	51.335	11	44.79	58
ENSDARG00000008014	37.2	15	51.25	44
ENSDARG00000008020	80.07	11	52.705	38
ENSDARG00000008022	99.11	7	61.755	22
ENSDARG00000008049	115.775	93	88.38	227
ENSDARG00000008068	44.17	2	71.905	10
ENSDARG00000008097	139.81	23	127.43	49
ENSDARG00000008105	108.86	18	87.71	25
ENSDARG00000008107	42.8	3	35.975	6
ENSDARG00000008119	40.405	14	41.59	30
ENSDARG00000008142	68.21	3	61.205	22
ENSDARG00000008153	60.91	1	69.26	4
ENSDARG00000008155	111.175	8	88.99	38
ENSDARG00000008184	138.85	18	135.32	45
ENSDARG00000008188	104.11	21	128.68	125
ENSDARG00000008200	38.8	22	36.87	35
ENSDARG00000008224	58.81	5	46.885	40
ENSDARG00000008235	78.76	1	69.63	11
ENSDARG00000008237	48.49	12	43.97	36
ENSDARG00000008239	87.49	2	60.97	5
ENSDARG00000008255	74.65	18	90.39	74
ENSDARG00000008278	99.8	17	74.42	33
ENSDARG00000008287	92.41	1	49.03	5
ENSDARG00000008292	56.43	18	45.2	42
ENSDARG00000008310	34.995	4	12.79	5
ENSDARG00000008333	63.51	2	79.935	4
ENSDARG00000008363	66.98	46	48.67	53
ENSDARG00000008370	42.96	1	47.055	12
ENSDARG00000008380	108.71	12	66.605	20
ENSDARG00000008383	54.52	20	80.215	36
ENSDARG00000008384	73.99	5	48.42	2
ENSDARG00000008395	28.04	22	24.97	69
ENSDARG00000008407	89.33	1	24.59	1
ENSDARG00000008434	51.39	5	40.41	23
ENSDARG00000008447	87.315	20	66.2	44
ENSDARG00000008454	45.6	3	70.07	46
ENSDARG00000008472	35.225	3	50.015	2
ENSDARG00000008480	53.81	2	52.48	15
ENSDARG00000008494	28.29	11	37.685	62
ENSDARG00000008502	42.125	15	37.76	29
ENSDARG00000008503	51.07	6	46.325	6
ENSDARG00000008541	70.8	15	50	31
ENSDARG00000008542	73.955	3	128.97	1
ENSDARG00000008551	136.92	19	107.175	38
ENSDARG00000008568	115.875	5	73.015	12
ENSDARG00000008573	42.85	5	42.52	3
ENSDARG00000008592	12.7	2	45.71	9
ENSDARG00000008678	101.22	11	75.41	67
ENSDARG00000008727	29.86	1	30.64	1
ENSDARG00000008732	122.29	18	112.84	15
ENSDARG00000008735	24.67	4	28.425	12
ENSDARG00000008740	28.55	6	92.54	2
ENSDARG00000008748	94.45	24	83.075	90
ENSDARG00000008765	98.45	15	79.565	82
ENSDARG00000008785	70.86	18	64.84	30
ENSDARG00000008796	120.8	36	89.115	90
ENSDARG00000008803	164.37	108	153.07	148
ENSDARG00000008805	55.695	12	61.805	24
ENSDARG00000008807	35.17	27	40.48	19
ENSDARG00000008808	35.46	8	34.53	22
ENSDARG00000008816	79.775	7	99.8	34
ENSDARG00000008840	46.395	3	27.89	7
ENSDARG00000008859	65.91	40	42.965	108
ENSDARG00000008861	103.27	1	30.16	1
ENSDARG00000008884	113.91	8	90.985	44
ENSDARG00000008904	17.49	2	87.085	34
ENSDARG00000008906	28.86	5	57.23	6
ENSDARG00000008936	89.35	28	76.82	56
ENSDARG00000008947	134.28	19	117.48	15
ENSDARG00000008966	51.13	3	44.1	6
ENSDARG00000008976	58.59	4	111.79	9
ENSDARG00000008979	52.78	13	54.4	30
ENSDARG00000009001	78.87	21	63.93	47
ENSDARG00000009040	8.5	3	20.85	7
ENSDARG00000009046	42.66	2	37.5	7
ENSDARG00000009113	62.12	9	60.475	24
ENSDARG00000009133	80.35	14	84.6	15
ENSDARG00000009136	57.48	1	107.85	10
ENSDARG00000009142	101.25	7	112.39	6
ENSDARG00000009169	92.59	11	105.84	27
ENSDARG00000009170	101.61	7	94.9	7
ENSDARG00000009178	98.205	2	49.335	6
ENSDARG00000009208	63.815	31	56.09	46
ENSDARG00000009212	80.03	156	61.055	712
ENSDARG00000009214	93.505	2	135.88	1
ENSDARG00000009217	52.33	1	38.1	1
ENSDARG00000009250	136.945	5	84.435	2
ENSDARG00000009252	27.14	1	45.47	4
ENSDARG00000009253	43.075	7	44.86	33
ENSDARG00000009266	15.87	4	37.65	19
ENSDARG00000009267	97.57	2	60.86	2
ENSDARG00000009273	39.225	11	56.685	24
ENSDARG00000009285	39.19	58	35.57	119
ENSDARG00000009311	67.18	1	120.89	3
ENSDARG00000009315	50.47	1	98.835	8
ENSDARG00000009336	158.71	44	154.63	157
ENSDARG00000009342	107.33	29	89.13	55
ENSDARG00000009346	193.405	7	142.33	25
ENSDARG00000009436	75.04	7	61.81	36
ENSDARG00000009447	24.61	64	23.75	215
ENSDARG00000009473	83.41	2	145.38	1
ENSDARG00000009480	11.4	2	46.405	16
ENSDARG00000009488	47.47	7	50	9
ENSDARG00000009494	23.92	12	47.28	27
ENSDARG00000009505	30.97	37	29.43	79
ENSDARG00000009525	86.28	8	130.535	16
ENSDARG00000009534	95.88	12	103.41	19
ENSDARG00000009544	62.84	3	116.09	5
ENSDARG00000009557	101.16	8	98.995	12
ENSDARG00000009629	131.635	7	126.21	9
ENSDARG00000009640	23.895	14	33.93	15
ENSDARG00000009653	52.07	7	43.035	16
ENSDARG00000009657	75.54	8	59.595	20
ENSDARG00000009677	82.1	3	86.41	7
ENSDARG00000009681	79.55	20	59.41	69
ENSDARG00000009693	68.08	27	68.16	72
ENSDARG00000009735	56.62	11	60.37	25
ENSDARG00000009740	129.605	33	120.86	63
ENSDARG00000009745	92.47	21	70.475	144
ENSDARG00000009753	86.63	26	79.19	88
ENSDARG00000009754	46.21	15	53.47	23
ENSDARG00000009771	13	9	30.09	22
ENSDARG00000009783	146.88	11	99.85	50
ENSDARG00000009806	64.96	16	55.49	26
ENSDARG00000009830	105.71	46	94.53	105
ENSDARG00000009851	104.225	5	62.98	12
ENSDARG00000009862	121.635	10	108.71	33
ENSDARG00000009864	57.385	3	96.865	2
ENSDARG00000009871	141.7	64	129.74	163
ENSDARG00000009881	53.46	14	58.13	23
ENSDARG00000009942	133.91	81	102.41	189
ENSDARG00000009953	82.66	15	81.12	51
ENSDARG00000010010	57.805	2	39.805	14
ENSDARG00000010021	106.03	3	69.515	42
ENSDARG00000010051	82.26	16	48.42	15
ENSDARG00000010052	182.75	11	118.2	51
ENSDARG00000010078	77.63	3	47.5	7
ENSDARG00000010108	123.36	1	100.93	6
ENSDARG00000010113	38.67	9	34.92	26
ENSDARG00000010137	228.75	1	88.235	2
ENSDARG00000010145	21.74	2	102.7	7
ENSDARG00000010149	45.96	91	34.41	301
ENSDARG00000010160	53.86	42	48.81	76
ENSDARG00000010194	55.75	20	42.16	12
ENSDARG00000010238	111.885	15	93.225	78
ENSDARG00000010244	40.88	9	28.825	20
ENSDARG00000010246	142.855	107	130.775	274
ENSDARG00000010250	17.29	1	22.69	7
ENSDARG00000010255	69.79	2	60.03	13
ENSDARG00000010266	113.93	18	121.2	46
ENSDARG00000010267	120.4	2	45.82	1
ENSDARG00000010279	69.2	6	91.12	25
ENSDARG00000010280	98.19	11	124.655	24
ENSDARG00000010281	60.375	8	88.35	36
ENSDARG00000010301	113.845	10	118.66	20
ENSDARG00000010316	45.185	4	58.39	8
ENSDARG00000010381	29.45	27	27.89	118
ENSDARG00000010400	53.665	19	48.82	22
ENSDARG00000010411	51.79	1	43.695	6
ENSDARG00000010420	8.79	5	43.795	32
ENSDARG00000010432	129.67	13	105.81	35
ENSDARG00000010437	84.38	3	67.79	5
ENSDARG00000010445	80.47	4	51.93	11
ENSDARG00000010481	155.48	71	138.965	246
ENSDARG00000010487	87.61	20	88.02	50
ENSDARG00000010516	35.06	35	34.59	81
ENSDARG00000010553	111.16	22	82.375	126
ENSDARG00000010563	70.26	14	73.125	40
ENSDARG00000010571	109.48	13	82.53	27
ENSDARG00000010572	15.125	42	33.215	70
ENSDARG00000010583	104.27	1	56.19	2
ENSDARG00000010603	113.49	6	74.345	18
ENSDARG00000010610	134.61	2	124.585	4
ENSDARG00000010641	191.76	2	134.035	2
ENSDARG00000010673	57.84	9	69.515	28
ENSDARG00000010717	39.585	13	37.795	32
ENSDARG00000010721	119.69	27	138.16	93
ENSDARG00000010727	27.915	2	36	5
ENSDARG00000010732	69.31	9	69.745	2
ENSDARG00000010745	112.89	17	105.97	55
ENSDARG00000010752	52.34	33	61.285	74
ENSDARG00000010770	101.15	23	58.31	45
ENSDARG00000010779	90.17	22	87.72	31
ENSDARG00000010784	79.71	8	95.05	12
ENSDARG00000010789	104	4	76.215	14
ENSDARG00000010792	135.4	24	128.18	59
ENSDARG00000010831	133.185	6	93.09	10
ENSDARG00000010862	43.23	2	21.675	4
ENSDARG00000010873	152.97	2	147	8
ENSDARG00000010878	24.935	12	80.665	18
ENSDARG00000010918	7.67	2	49.07	5
ENSDARG00000010948	14.215	7	29.59	6
ENSDARG00000010956	81.19	2	64.34	10
ENSDARG00000010965	71.76	13	57.63	24
ENSDARG00000010978	101.735	5	87.56	5
ENSDARG00000010981	79.17	2	91.21	11
ENSDARG00000011000	146.92	72	127.57	130
ENSDARG00000011026	89.15	1	53.66	5
ENSDARG00000011027	107.975	9	99.16	6
ENSDARG00000011055	57.3	10	40.595	28
ENSDARG00000011079	104.305	2	75.835	8
ENSDARG00000011125	132.77	115	108.07	251
ENSDARG00000011146	19.63	18	39.88	4
ENSDARG00000011152	46.63	3	31.045	4
ENSDARG00000011157	94.59	17	65	19
ENSDARG00000011175	79.28	4	57.945	18
ENSDARG00000011196	79.06	2	65.555	4
ENSDARG00000011201	47.28	56	44.29	53
ENSDARG00000011219	29.43	11	43.42	5
ENSDARG00000011233	75.8	4	60.24	6
ENSDARG00000011239	44.89	12	28.65	36
ENSDARG00000011240	66.54	2	80.85	2
ENSDARG00000011246	62.97	7	17.35	5
ENSDARG00000011247	40.155	4	60.91	3
ENSDARG00000011262	37.77	5	33.395	6
ENSDARG00000011272	35.47	8	31.17	9
ENSDARG00000011299	92.88	12	83.08	35
ENSDARG00000011301	54.3	4	46.425	10
ENSDARG00000011312	84.5	22	105.34	13
ENSDARG00000011360	21.19	15	15.68	21
ENSDARG00000011370	103.57	9	91.475	46
ENSDARG00000011373	61.72	24	69.44	63
ENSDARG00000011404	44.06	46	43.3	43
ENSDARG00000011418	60.25	27	63.235	96
ENSDARG00000011462	102.17	4	88.32	22
ENSDARG00000011466	38.37	2	37.75	11
ENSDARG00000011493	51.405	9	56.63	13
ENSDARG00000011496	159.46	8	133.575	30
ENSDARG00000011498	36.89	7	56.96	25
ENSDARG00000011506	23.675	16	43.19	47
ENSDARG00000011510	74.325	43	76.14	115
ENSDARG00000011515	116.995	6	120.9	27
ENSDARG00000011553	16.85	11	21.415	6
ENSDARG00000011555	132.64	5	130.9	29
ENSDARG00000011564	154.74	13	129.75	39
ENSDARG00000011594	117.15	14	84.4	29
ENSDARG00000011605	65.555	13	98.17	65
ENSDARG00000011609	74.97	11	64.19	39
ENSDARG00000011611	64	16	63.9	30
ENSDARG00000011613	144.955	14	126.62	52
ENSDARG00000011648	155.9	13	143.36	14
ENSDARG00000011661	128.7	4	101.57	17
ENSDARG00000011662	88.84	23	73.76	70
ENSDARG00000011665	42.35	21	47.65	87
ENSDARG00000011723	121.86	2	65.32	18
ENSDARG00000011727	43.45	1	45.93	1
ENSDARG00000011740	145.02	32	149.73	60
ENSDARG00000011743	85.65	7	67.93	40
ENSDARG00000011764	83.505	11	117.155	4
ENSDARG00000011777	40.49	11	47.145	2
ENSDARG00000011819	22.43	3	65.24	13
ENSDARG00000011841	13.99	15	19.11	23
ENSDARG00000011885	16.755	5	35.32	15
ENSDARG00000011890	30.845	4	51.765	8
ENSDARG00000011897	56.58	4	61.53	8
ENSDARG00000011921	152.7	5	127.9	21
ENSDARG00000011925	90.13	26	99.945	116
ENSDARG00000011932	65.86	4	74.685	6
ENSDARG00000011934	65.85	3	74.67	20
ENSDARG00000011948	80.54	5	42.675	10
ENSDARG00000011958	126.07	9	94.035	20
ENSDARG00000011999	89.96	4	66.06	1
ENSDARG00000012002	99.49	3	95.465	18
ENSDARG00000012021	45.24	4	55.505	10
ENSDARG00000012025	68.31	2	57.21	17
ENSDARG00000012039	81.51	4	59.62	15
ENSDARG00000012040	91.275	15	83.74	69
ENSDARG00000012051	14.72	3	27.79	1
ENSDARG00000012072	40.57	2	37.695	4
ENSDARG00000012073	9.585	3	47.285	4
ENSDARG00000012113	81.33	3	27.21	6
ENSDARG00000012135	42.495	7	41.94	12
ENSDARG00000012140	56.56	26	50.23	54
ENSDARG00000012141	96.635	30	83.68	229
ENSDARG00000012144	43.205	24	54.885	42
ENSDARG00000012177	26.95	2	35.5	5
ENSDARG00000012192	135.77	2	82.74	13
ENSDARG00000012199	164.12	20	171	17
ENSDARG00000012215	52.13	24	41.67	44
ENSDARG00000012219	13.47	2	26.595	10
ENSDARG00000012222	54.94	44	45.69	147
ENSDARG00000012234	150.35	56	130.19	79
ENSDARG00000012244	78.465	11	61.31	29
ENSDARG00000012261	95.31	13	122.5	33
ENSDARG00000012274	97.25	42	124.58	103
ENSDARG00000012295	48.48	3	38.31	6
ENSDARG00000012314	76.65	1	107.18	3
ENSDARG00000012325	46.415	6	52.93	6
ENSDARG00000012368	21.14	2	34.725	2
ENSDARG00000012369	11.28	4	78.88	15
ENSDARG00000012378	82.11	3	70.6	23
ENSDARG00000012387	43.99	14	46.045	44
ENSDARG00000012390	35.705	5	61.36	13
ENSDARG00000012407	51	3	47.93	30
ENSDARG00000012432	93.72	47	72.41	101
ENSDARG00000012450	102.76	5	110.96	55
ENSDARG00000012467	59.13	20	68.32	70
ENSDARG00000012485	15.82	46	23.595	116
ENSDARG00000012499	103.76	2	129.535	2
ENSDARG00000012505	114.03	14	151.63	16
ENSDARG00000012506	140.91	5	95.59	7
ENSDARG00000012519	107.68	9	113.39	15
ENSDARG00000012553	170.85	21	150.865	36
ENSDARG00000012563	34.79	7	32.96	15
ENSDARG00000012572	25.34	3	39.44	37
ENSDARG00000012577	53.68	1	56.62	7
ENSDARG00000012588	102.24	1	56.585	2
ENSDARG00000012591	31.35	8	23.74	11
ENSDARG00000012603	91.495	4	64.44	23
ENSDARG00000012627	117.95	28	119.63	108
ENSDARG00000012656	65.36	4	90.12	7
ENSDARG00000012672	94.81	29	80.73	21
ENSDARG00000012674	40.245	2	30.78	3
ENSDARG00000012682	113.07	23	104.55	77
ENSDARG00000012718	69.86	54	55.735	180
ENSDARG00000012723	119.12	9	107.18	27
ENSDARG00000012741	118.34	19	99.14	3
ENSDARG00000012747	162.87	12	117.255	56
ENSDARG00000012777	178.02	1	101.925	12
ENSDARG00000012788	114.99	2	71.45	1
ENSDARG00000012816	25.175	5	33.74	6
ENSDARG00000012818	78.19	19	56.93	29
ENSDARG00000012827	62.06	9	58.64	15
ENSDARG00000012840	76.395	3	47.495	6
ENSDARG00000012848	65.865	17	77.85	51
ENSDARG00000012866	38.57	16	36.23	12
ENSDARG00000012871	105	24	119.71	36
ENSDARG00000012874	39.26	12	30.225	46
ENSDARG00000012887	54.49	12	59.56	14
ENSDARG00000012892	106.49	11	73.375	30
ENSDARG00000012899	70.095	4	30.42	4
ENSDARG00000012914	46.79	1	28.29	2
ENSDARG00000012915	116.265	7	107.83	11
ENSDARG00000012927	125.51	1	120.76	4
ENSDARG00000012929	45.775	2	54.99	4
ENSDARG00000012942	56.09	14	55.35	34
ENSDARG00000012946	20.25	5	52.75	16
ENSDARG00000012953	90.28	19	91.325	88
ENSDARG00000012972	65.07	5	77.36	11
ENSDARG00000012981	69.58	27	63.89	69
ENSDARG00000012987	41.33	10	36.44	13
ENSDARG00000013009	19.15	9	22.07	12
ENSDARG00000013016	64.48	18	60.03	28
ENSDARG00000013031	106.14	3	70.17	11
ENSDARG00000013050	15.3	1	31.93	1
ENSDARG00000013063	43.645	11	78.47	24
ENSDARG00000013075	19.04	6	16.105	4
ENSDARG00000013076	34.86	12	47	24
ENSDARG00000013078	91.2	5	85.39	17
ENSDARG00000013079	30.075	7	36.28	23
ENSDARG00000013082	27.075	5	56.04	8
ENSDARG00000013087	26.25	2	46.485	10
ENSDARG00000013095	150.23	19	129.93	26
ENSDARG00000013117	67.145	9	47.31	29
ENSDARG00000013122	97.52	7	89.13	14
ENSDARG00000013150	92.9	8	140.38	3
ENSDARG00000013161	122.24	24	109.16	25
ENSDARG00000013224	10.97	6	36.81	4
ENSDARG00000013236	49.33	1	34.15	1
ENSDARG00000013250	26.98	5	36.78	8
ENSDARG00000013274	87.065	8	84.04	16
ENSDARG00000013279	63.425	3	46.38	2
ENSDARG00000013307	37.97	98	34.875	58
ENSDARG00000013312	106.2	1	81.3	2
ENSDARG00000013329	71.425	10	44.08	12
ENSDARG00000013333	49.19	3	40.37	7
ENSDARG00000013351	159.23	204	151.27	427
ENSDARG00000013434	14.49	2	42.27	11
ENSDARG00000013441	80.71	2	66.36	3
ENSDARG00000013443	18.06	7	53.76	28
ENSDARG00000013457	70.52	8	57.33	15
ENSDARG00000013472	117.01	9	90.61	11
ENSDARG00000013475	56.175	12	43.78	21
ENSDARG00000013476	121.66	9	79.56	12
ENSDARG00000013526	104.44	1	98.32	2
ENSDARG00000013542	155.5	5	102.83	17
ENSDARG00000013561	36.65	10	31.695	10
ENSDARG00000013576	72.53	21	85.85	33
ENSDARG00000013613	63.49	9	64.57	7
ENSDARG00000013623	100.31	7	83.15	18
ENSDARG00000013628	67.785	6	65.43	4
ENSDARG00000013655	164.86	17	138.87	53
ENSDARG00000013667	134.03	3	69.79	9
ENSDARG00000013670	48.6	38	54.11	85
ENSDARG00000013704	53.37	2	31.65	8
ENSDARG00000013705	51.73	4	49.59	18
ENSDARG00000013719	23.835	4	21.65	13
ENSDARG00000013729	161.48	84	132.66	118
ENSDARG00000013732	92.57	19	60.82	77
ENSDARG00000013763	26.64	5	63.86	19
ENSDARG00000013776	76.68	20	48.565	56
ENSDARG00000013784	24.075	3	40.585	12
ENSDARG00000013795	34.645	5	43.915	10
ENSDARG00000013800	144.415	78	125.075	38
ENSDARG00000013802	75.79	14	75.87	37
ENSDARG00000013804	88.08	14	87	57
ENSDARG00000013822	75.415	19	56.57	25
ENSDARG00000013838	188.48	2	90.37	1
ENSDARG00000013839	24.365	5	46.22	18
ENSDARG00000013845	111.27	4	83.52	5
ENSDARG00000013860	55.86	3	44.03	4
ENSDARG00000013861	48.49	9	49.615	16
ENSDARG00000013863	86.1	18	95.03	1
ENSDARG00000013892	87.555	4	85.18	13
ENSDARG00000013928	59.52	9	63.515	24
ENSDARG00000013931	42.85	36	50.69	56
ENSDARG00000013938	58.97	9	45.055	30
ENSDARG00000013946	108.61	95	90.43	238
ENSDARG00000013961	80.965	7	61.04	11
ENSDARG00000013965	70.61	5	73.07	7
ENSDARG00000013966	44.455	3	58.42	3
ENSDARG00000013968	89.325	102	93.695	272
ENSDARG00000013973	72.785	3	53.94	7
ENSDARG00000013979	61.43	17	49.4	37
ENSDARG00000013990	133.035	9	131.79	31
ENSDARG00000014003	34.44	15	38.59	35
ENSDARG00000014004	48.92	7	67.64	6
ENSDARG00000014008	106.045	15	98.375	4
ENSDARG00000014013	116.51	19	108.77	68
ENSDARG00000014015	52.075	16	48.45	51
ENSDARG00000014039	135.07	3	140.3	7
ENSDARG00000014041	30.95	11	39.48	24
ENSDARG00000014047	120.94	91	110.61	273
ENSDARG00000014068	29.65	15	34.65	27
ENSDARG00000014091	50.46	1	45.345	2
ENSDARG00000014113	27.77	5	39.09	19
ENSDARG00000014148	88.67	3	168.355	2
ENSDARG00000014159	123.825	5	139.25	15
ENSDARG00000014161	26.2	5	32.23	13
ENSDARG00000014165	63.97	19	59.255	52
ENSDARG00000014171	32.625	5	26.535	4
ENSDARG00000014208	30.12	156	31.51	324
ENSDARG00000014209	98.58	2	68	12
ENSDARG00000014222	93.65	24	59.895	46
ENSDARG00000014230	60.74	14	55.65	49
ENSDARG00000014244	125.48	32	108.415	34
ENSDARG00000014274	50.15	10	43.67	17
ENSDARG00000014292	35.2	4	43.2	38
ENSDARG00000014303	98.89	6	91.885	12
ENSDARG00000014311	64.72	1	71.41	1
ENSDARG00000014313	24.645	6	20.05	9
ENSDARG00000014324	44.93	2	30.26	9
ENSDARG00000014329	120.285	68	86.4	160
ENSDARG00000014333	24.83	1	47.8	10
ENSDARG00000014361	40.81	7	56.075	32
ENSDARG00000014366	116.65	20	142.69	15
ENSDARG00000014373	122.78	12	128.665	22
ENSDARG00000014386	28.69	6	38.31	9
ENSDARG00000014428	31.4	6	43.4	29
ENSDARG00000014430	44.07	20	60.74	33
ENSDARG00000014463	19.88	1	80.38	31
ENSDARG00000014474	65.14	14	48.93	20
ENSDARG00000014498	123.25	12	93.19	14
ENSDARG00000014499	25.26	59	20	217
ENSDARG00000014506	8.04	1	17.96	1
ENSDARG00000014517	56.71	8	33.64	19
ENSDARG00000014532	27.91	1	36.28	1
ENSDARG00000014536	151.78	16	112.785	28
ENSDARG00000014556	13.96	4	26.225	2
ENSDARG00000014569	152.18	23	134.195	48
ENSDARG00000014571	157.61	44	162.29	89
ENSDARG00000014577	21.56	4	48.8	7
ENSDARG00000014582	72.89	15	72.665	40
ENSDARG00000014591	162.41	65	119.415	270
ENSDARG00000014599	71.85	5	54.52	13
ENSDARG00000014634	31.745	4	35.45	9
ENSDARG00000014676	58.105	14	54.715	38
ENSDARG00000014685	77.28	25	85.61	78
ENSDARG00000014690	51.77	37	29.17	93
ENSDARG00000014692	100.29	23	64.055	66
ENSDARG00000014731	37.31	15	38.12	23
ENSDARG00000014761	62.44	1	30.1	1
ENSDARG00000014763	115.33	5	120.915	24
ENSDARG00000014790	104.25	8	104.32	33
ENSDARG00000014793	102.39	14	75.68	54
ENSDARG00000014794	35.29	7	26.53	7
ENSDARG00000014806	100.525	2	70.29	3
ENSDARG00000014867	42.3	71	32.47	192
ENSDARG00000014898	63.3	54	63.63	65
ENSDARG00000014914	52.795	87	68.49	486
ENSDARG00000014915	19.215	5	35.915	36
ENSDARG00000014943	51.395	56	58.11	99
ENSDARG00000014956	57.72	13	61.37	7
ENSDARG00000014963	17.31	3	52.675	12
ENSDARG00000014966	60.435	25	36.85	53
ENSDARG00000014969	51.26	1	54.55	4
ENSDARG00000014986	129.09	5	121.5	15
ENSDARG00000014994	97.485	59	70.89	228
ENSDARG00000015003	152.12	1	93.72	5
ENSDARG00000015006	29.23	21	41.64	19
ENSDARG00000015057	71.96	1	59.83	2
ENSDARG00000015070	17.83	11	42.48	15
ENSDARG00000015088	73.12	3	42.38	12
ENSDARG00000015111	154.015	116	113.615	166
ENSDARG00000015126	29.72	6	41.22	19
ENSDARG00000015128	37.615	60	29.3	48
ENSDARG00000015153	59.125	6	60.33	7
ENSDARG00000015161	117.35	2	67	22
ENSDARG00000015208	64.04	14	75.07	57
ENSDARG00000015222	53.465	2	42.61	51
ENSDARG00000015239	130.56	39	105.93	133
ENSDARG00000015292	162.94	30	134.91	51
ENSDARG00000015310	114.37	13	102	20
ENSDARG00000015314	24.46	6	46.42	37
ENSDARG00000015315	39.54	8	42.05	14
ENSDARG00000015325	102.575	49	80.89	43
ENSDARG00000015343	73.205	2	89.575	14
ENSDARG00000015349	109.9	1	52.15	10
ENSDARG00000015352	84.425	15	69.3	14
ENSDARG00000015374	29.56	16	40.295	46
ENSDARG00000015385	23.58	8	23.115	14
ENSDARG00000015392	137.56	15	115.875	46
ENSDARG00000015394	90.71	41	67.59	55
ENSDARG00000015422	55.32	21	41.38	61
ENSDARG00000015427	145.53	29	157.475	74
ENSDARG00000015449	26.15	1	29.21	1
ENSDARG00000015460	57.63	2	15.19	1
ENSDARG00000015471	45.365	6	24.92	7
ENSDARG00000015474	40.81	9	38.095	38
ENSDARG00000015506	60.105	4	62.215	12
ENSDARG00000015524	99.58	16	108.88	48
ENSDARG00000015538	131.71	15	130.22	51
ENSDARG00000015540	35.28	2	41.03	3
ENSDARG00000015543	81.52	88	51.75	233
ENSDARG00000015551	41.84	270	42.52	887
ENSDARG00000015557	30.565	12	42	39
ENSDARG00000015563	70.79	4	48.98	18
ENSDARG00000015575	37.23	3	34.57	16
ENSDARG00000015576	71	2	37.75	10
ENSDARG00000015610	102.32	6	106.88	18
ENSDARG00000015638	70.875	14	58.215	30
ENSDARG00000015649	97.535	38	91.11	99
ENSDARG00000015657	25.2	109	24.485	208
ENSDARG00000015681	63.89	18	44.225	54
ENSDARG00000015707	79.89	18	66.48	37
ENSDARG00000015709	96.24	47	84.59	63
ENSDARG00000015752	127.31	1	35.52	1
ENSDARG00000015757	96.94	23	99.11	79
ENSDARG00000015759	76.825	2	64.78	1
ENSDARG00000015765	80.95	1	75.185	10
ENSDARG00000015805	74.625	7	108.08	15
ENSDARG00000015823	131.085	14	99.52	27
ENSDARG00000015824	63.825	3	45.57	5
ENSDARG00000015829	77.74	2	74.39	7
ENSDARG00000015851	143.62	33	125.38	37
ENSDARG00000015856	94.8	2	61.87	5
ENSDARG00000015862	36.38	83	32.32	76
ENSDARG00000015863	41.735	12	48.09	43
ENSDARG00000015905	70.02	19	62.55	105
ENSDARG00000015906	32.72	15	88.14	53
ENSDARG00000015907	100.21	10	75.495	10
ENSDARG00000015917	81.72	8	52.705	28
ENSDARG00000015922	13.365	8	16.2	9
ENSDARG00000015930	68.41	14	70.17	9
ENSDARG00000015971	58.77	2	71.55	5
ENSDARG00000015978	37.28	32	41.56	134
ENSDARG00000015990	129.04	17	133.355	28
ENSDARG00000015998	63.86	3	63.51	4
ENSDARG00000016010	68.74	13	84.47	20
ENSDARG00000016016	64.51	10	63.635	12
ENSDARG00000016038	58.015	3	52.24	11
ENSDARG00000016058	62.48	8	50.39	17
ENSDARG00000016074	53.52	2	76.57	3
ENSDARG00000016084	63.12	4	52.535	22
ENSDARG00000016086	96.15	4	73.6	18
ENSDARG00000016093	110.74	21	102.765	56
ENSDARG00000016117	90.485	35	96.31	36
ENSDARG00000016138	47.19	3	52.46	3
ENSDARG00000016139	36.33	1	41.5	1
ENSDARG00000016143	16.995	4	37.74	18
ENSDARG00000016153	105.09	7	99.845	34
ENSDARG00000016156	70.01	15	83.33	15
ENSDARG00000016163	46.6	11	38.35	29
ENSDARG00000016177	94.27	14	72.7	19
ENSDARG00000016181	86.17	4	44.435	12
ENSDARG00000016200	88.52	10	82.15	46
ENSDARG00000016233	39.05	4	46.81	11
ENSDARG00000016238	37.07	6	62.28	21
ENSDARG00000016239	15.045	7	16.54	7
ENSDARG00000016255	92.825	13	86.86	30
ENSDARG00000016260	88.465	18	80.21	18
ENSDARG00000016263	65.855	7	68.47	28
ENSDARG00000016280	23.32	3	15.985	4
ENSDARG00000016302	125.02	4	98.17	13
ENSDARG00000016304	119.375	11	104.27	22
ENSDARG00000016318	65.53	24	44.615	22
ENSDARG00000016336	82.12	1	56	13
ENSDARG00000016345	77.945	13	65.365	38
ENSDARG00000016350	27.975	9	30.52	24
ENSDARG00000016357	30.31	1	14.26	4
ENSDARG00000016399	69.84	16	49.245	2
ENSDARG00000016429	143.64	6	153.745	16
ENSDARG00000016443	82.035	18	54.5	17
ENSDARG00000016447	98.31	1	82.08	1
ENSDARG00000016463	154.415	3	97.79	23
ENSDARG00000016464	97.87	1	54.39	7
ENSDARG00000016484	105.12	26	107.425	24
ENSDARG00000016496	44	15	65.44	59
ENSDARG00000016513	102.98	6	91.89	19
ENSDARG00000016514	34.86	5	62.405	4
ENSDARG00000016516	125.87	73	116.12	111
ENSDARG00000016519	48.855	21	47.435	58
ENSDARG00000016528	116.04	3	41.3	5
ENSDARG00000016584	144.86	6	110.06	16
ENSDARG00000016630	114.75	11	100.945	22
ENSDARG00000016649	72.17	5	86.78	5
ENSDARG00000016651	44.35	8	101.945	12
ENSDARG00000016656	78.495	12	51.325	18
ENSDARG00000016664	98.05	6	48.775	14
ENSDARG00000016687	105.265	2	73.82	5
ENSDARG00000016691	59.15	38	52.89	154
ENSDARG00000016706	69.64	10	47.56	30
ENSDARG00000016710	31.01	3	29.675	10
ENSDARG00000016721	46.84	10	63.12	27
ENSDARG00000016733	190.87	1	77.805	6
ENSDARG00000016743	112.42	2	113.895	14
ENSDARG00000016745	83.92	3	124.43	11
ENSDARG00000016754	107.44	16	79.93	23
ENSDARG00000016769	47.44	5	56.52	9
ENSDARG00000016782	109.22	1	42.97	1
ENSDARG00000016783	144.135	18	141.67	40
ENSDARG00000016789	46.35	6	48.72	7
ENSDARG00000016794	67.175	7	53.76	24
ENSDARG00000016809	135.77	3	101.04	1
ENSDARG00000016811	64.405	23	52.85	24
ENSDARG00000016830	124.5	1	102.69	9
ENSDARG00000016837	51.05	12	45.95	56
ENSDARG00000016855	104.29	30	87.21	117
ENSDARG00000016864	14.71	9	31.07	15
ENSDARG00000016867	54.83	34	31.865	78
ENSDARG00000016871	111.29	52	92.4	178
ENSDARG00000016875	27.525	2	20.87	8
ENSDARG00000016889	46.885	10	38.375	16
ENSDARG00000016903	113.88	13	123.22	53
ENSDARG00000016904	111.235	32	121.645	46
ENSDARG00000016964	36.26	3	41.74	9
ENSDARG00000016968	88.4	12	65.81	27
ENSDARG00000016999	79.53	7	51.14	25
ENSDARG00000017010	80.29	13	55.81	117
ENSDARG00000017034	47.47	1	73.355	2
ENSDARG00000017037	37.44	4	30.5	10
ENSDARG00000017049	29.94	12	15.6	9
ENSDARG00000017078	61.51	1	30.87	1
ENSDARG00000017093	81.915	11	73.205	32
ENSDARG00000017105	77.11	8	84.44	14
ENSDARG00000017115	58.68	4	53.845	8
ENSDARG00000017119	47.025	4	28.92	2
ENSDARG00000017126	98.23	10	60.66	28
ENSDARG00000017140	41.625	2	36.97	3
ENSDARG00000017143	61.47	7	58.625	4
ENSDARG00000017163	37.98	27	31	60
ENSDARG00000017168	20.91	6	43.1	4
ENSDARG00000017180	34.27	11	37.93	15
ENSDARG00000017188	108.38	3	38.88	9
ENSDARG00000017199	66.79	6	45.04	9
ENSDARG00000017219	86.285	93	83.725	180
ENSDARG00000017220	32.245	2	44.35	5
ENSDARG00000017230	49.24	1	66.285	14
ENSDARG00000017235	32.07	4	37.33	21
ENSDARG00000017272	118.17	11	86.41	13
ENSDARG00000017294	96.93	15	65.78	51
ENSDARG00000017311	26.42	8	30.96	15
ENSDARG00000017315	78.83	29	94.525	42
ENSDARG00000017316	51.18	10	53.62	57
ENSDARG00000017320	71.465	42	57	151
ENSDARG00000017337	39.53	14	32.305	60
ENSDARG00000017354	155.04	5	102.21	7
ENSDARG00000017359	36.875	2	51.5	1
ENSDARG00000017365	127.44	1	103.985	2
ENSDARG00000017385	42.41	2	40.65	5
ENSDARG00000017397	128.835	9	138.54	58
ENSDARG00000017422	97.13	3	73.81	11
ENSDARG00000017439	157.33	1	99.51	4
ENSDARG00000017445	60.32	45	44.675	122
ENSDARG00000017446	64.41	1	28.41	1
ENSDARG00000017454	87.775	27	85.79	70
ENSDARG00000017489	98.92	1	85.015	2
ENSDARG00000017504	27.9	2	23.74	1
ENSDARG00000017562	55.16	5	46.665	8
ENSDARG00000017571	40.21	15	55.475	20
ENSDARG00000017595	121.22	6	122.21	19
ENSDARG00000017605	44.295	6	24.68	11
ENSDARG00000017617	103.9	5	77.1	14
ENSDARG00000017624	188.75	2	134.03	9
ENSDARG00000017658	38.43	9	34.885	14
ENSDARG00000017659	131.59	12	131.975	32
ENSDARG00000017675	50.605	17	35.55	47
ENSDARG00000017696	100.38	3	127.68	5
ENSDARG00000017703	82.24	4	94.59	57
ENSDARG00000017708	48.045	3	39.22	31
ENSDARG00000017740	42.45	7	52.59	11
ENSDARG00000017744	51.94	24	75.97	73
ENSDARG00000017762	174.09	30	138.775	36
ENSDARG00000017772	51.5	22	62.805	48
ENSDARG00000017775	63.45	26	58.84	111
ENSDARG00000017781	108.69	6	86.995	6
ENSDARG00000017809	89.655	8	120.81	25
ENSDARG00000017834	44.11	7	34.61	31
ENSDARG00000017841	131.45	10	100.275	20
ENSDARG00000017842	61.755	20	58.105	84
ENSDARG00000017844	102.54	38	80.83	45
ENSDARG00000017891	64.775	24	58.97	76
ENSDARG00000017901	56.955	6	45.41	13
ENSDARG00000017905	97.035	18	85.975	46
ENSDARG00000017910	57.54	4	39.055	16
ENSDARG00000017928	59.435	4	41.63	7
ENSDARG00000017929	77.325	5	139.28	7
ENSDARG00000017960	56.165	3	92.49	22
ENSDARG00000017985	83.345	12	61.065	44
ENSDARG00000018002	28.445	13	35.215	48
ENSDARG00000018022	90.09	13	72.91	17
ENSDARG00000018049	128.92	46	109.55	9
ENSDARG00000018061	62.205	8	63.3	4
ENSDARG00000018073	51.615	16	43.24	28
ENSDARG00000018077	89.515	8	54.585	10
ENSDARG00000018110	97.57	7	132.27	11
ENSDARG00000018121	83.72	1	21.695	2
ENSDARG00000018124	36.565	13	48.52	17
ENSDARG00000018145	40.57	189	42.395	788
ENSDARG00000018146	57.24	1	69.22	7
ENSDARG00000018165	54.1	11	57.3	69
ENSDARG00000018174	102.47	1	47.69	4
ENSDARG00000018181	29.775	2	33.445	2
ENSDARG00000018190	102.985	7	104.21	27
ENSDARG00000018241	109.49	11	79.34	9
ENSDARG00000018281	82.685	2	31.15	2
ENSDARG00000018285	44.94	8	52.25	9
ENSDARG00000018303	55.82	6	63.86	17
ENSDARG00000018319	57.52	7	69.16	8
ENSDARG00000018325	48.005	8	57.315	38
ENSDARG00000018328	52.87	9	55.65	45
ENSDARG00000018334	48.39	38	36.315	76
ENSDARG00000018382	26.445	2	14.78	5
ENSDARG00000018397	42.295	2	43.365	8
ENSDARG00000018404	165.345	18	113.965	30
ENSDARG00000018411	106.135	21	77.055	60
ENSDARG00000018425	128.51	5	133.93	17
ENSDARG00000018426	31.55	8	21.77	20
ENSDARG00000018432	54.355	3	44.305	12
ENSDARG00000018461	66.325	82	49.635	260
ENSDARG00000018491	24.06	12	26.1	29
ENSDARG00000018492	32.135	2	43.335	2
ENSDARG00000018494	33.63	14	26.46	15
ENSDARG00000018542	104.79	10	76.94	29
ENSDARG00000018559	0	1	105.245	12
ENSDARG00000018562	68.24	40	48.48	109
ENSDARG00000018574	111.26	27	96.31	165
ENSDARG00000018600	142.43	9	69.145	12
ENSDARG00000018618	79.075	11	60.32	57
ENSDARG00000018623	50.69	10	37.41	3
ENSDARG00000018627	20.53	5	30.44	26
ENSDARG00000018637	45.11	31	52.52	163
ENSDARG00000018650	46.345	5	41.83	7
ENSDARG00000018658	45.81	4	36.26	15
ENSDARG00000018681	72.52	6	39.55	7
ENSDARG00000018698	120.94	2	104.72	11
ENSDARG00000018738	75.11	2	31	1
ENSDARG00000018765	101.775	5	96	15
ENSDARG00000018787	74.955	4	66.87	5
ENSDARG00000018814	108.99	17	109.96	27
ENSDARG00000018840	111.48	18	124.495	44
ENSDARG00000018853	107.56	10	79.64	15
ENSDARG00000018854	75.78	5	102.635	18
ENSDARG00000018890	150.195	65	131.86	135
ENSDARG00000018891	46.05	14	46.54	29
ENSDARG00000018898	167.4	1	63.53	10
ENSDARG00000018902	67.64	15	59.515	22
ENSDARG00000018903	74.08	15	69.6	28
ENSDARG00000018904	148.64	43	137.65	77
ENSDARG00000018914	156.54	35	143.37	109
ENSDARG00000018918	13.645	2	24.39	11
ENSDARG00000018921	69.025	2	37.14	15
ENSDARG00000018936	78.77	10	47.295	6
ENSDARG00000018953	82.9	16	92.54	67
ENSDARG00000018956	76.2	3	51.705	12
ENSDARG00000018961	40.645	3	41.95	6
ENSDARG00000018968	100.22	19	63.17	49
ENSDARG00000018976	18.03	5	21.625	2
ENSDARG00000018989	94.87	13	63	21
ENSDARG00000019000	131.16	22	130.54	47
ENSDARG00000019004	149.07	32	122.8	110
ENSDARG00000019008	55.485	8	82.4	11
ENSDARG00000019033	72.07	9	54.025	16
ENSDARG00000019038	58.415	9	47.18	25
ENSDARG00000019060	32.985	3	60.74	9
ENSDARG00000019081	28.4	5	36.285	4
ENSDARG00000019103	58.39	20	56.9	47
ENSDARG00000019113	112.04	1	82.07	5
ENSDARG00000019128	71.66	4	85.83	3
ENSDARG00000019137	107.1	1	89.96	3
ENSDARG00000019156	28.86	13	36.675	18
ENSDARG00000019160	26.83	17	71.76	42
ENSDARG00000019191	0	2	152.31	8
ENSDARG00000019195	40.925	21	58.495	48
ENSDARG00000019205	91.03	5	45.44	9
ENSDARG00000019208	20.66	7	20.85	3
ENSDARG00000019213	65.65	2	46.64	7
ENSDARG00000019222	41.99	2	35.8	1
ENSDARG00000019228	149.62	4	93.45	7
ENSDARG00000019230	42.85	77	34	161
ENSDARG00000019231	58.895	7	68.53	16
ENSDARG00000019233	29.005	7	31.24	11
ENSDARG00000019236	101.77	1	91.38	1
ENSDARG00000019239	51.13	14	44.155	12
ENSDARG00000019280	32.83	1	37.81	10
ENSDARG00000019300	16.1	4	36.53	10
ENSDARG00000019304	26.98	1	73.4	1
ENSDARG00000019311	46.365	6	32.765	6
ENSDARG00000019326	31.97	13	33.12	37
ENSDARG00000019332	26.03	14	35.03	25
ENSDARG00000019338	63.79	1	27.19	5
ENSDARG00000019339	88.115	3	40.21	2
ENSDARG00000019345	98.715	12	94.325	38
ENSDARG00000019360	19.22	4	28.685	20
ENSDARG00000019362	193.11	1	174.61	2
ENSDARG00000019364	24.5	10	42.78	19
ENSDARG00000019383	60.38	7	98.33	20
ENSDARG00000019398	87.89	27	62.03	33
ENSDARG00000019404	18.53	21	21.54	15
ENSDARG00000019406	17.35	5	68.69	5
ENSDARG00000019417	153.23	4	129	1
ENSDARG00000019444	94.67	12	64.29	62
ENSDARG00000019484	12.1	6	37.34	23
ENSDARG00000019498	123.425	3	59.33	5
ENSDARG00000019503	38.24	1	46.63	3
ENSDARG00000019507	48.44	17	48.2	41
ENSDARG00000019529	167.98	5	152.72	11
ENSDARG00000019556	22.7	6	46.22	20
ENSDARG00000019572	93.42	15	58.56	2
ENSDARG00000019588	81.33	1	73.855	10
ENSDARG00000019595	56.59	2	18.925	8
ENSDARG00000019613	135.04	3	58.86	3
ENSDARG00000019614	21.92	9	43.465	24
ENSDARG00000019644	56.295	48	43.39	143
ENSDARG00000019702	30.385	5	31.28	11
ENSDARG00000019706	33.58	9	47.97	7
ENSDARG00000019707	35.09	8	39.6	3
ENSDARG00000019715	50.76	1	37.73	5
ENSDARG00000019717	81.6	3	53.88	9
ENSDARG00000019728	78.17	11	59.115	32
ENSDARG00000019732	54.04	13	56.575	56
ENSDARG00000019746	90.21	3	46.4	21
ENSDARG00000019747	31.14	3	38.535	4
ENSDARG00000019765	58.84	6	77.14	8
ENSDARG00000019774	54.89	1	76.89	3
ENSDARG00000019778	51.665	24	47.345	20
ENSDARG00000019791	103.555	4	137.05	4
ENSDARG00000019797	147.95	11	118.24	23
ENSDARG00000019810	38.5	1	39.51	10
ENSDARG00000019834	67.21	10	68.69	17
ENSDARG00000019838	96.14	7	63.06	42
ENSDARG00000019845	108.86	11	67.41	33
ENSDARG00000019881	139.11	53	137.42	107
ENSDARG00000019897	26.51	7	24.97	5
ENSDARG00000019907	48.2	5	27.37	9
ENSDARG00000019920	17.24	4	77.79	1
ENSDARG00000019924	42.81	41	49.505	50
ENSDARG00000019941	119.56	28	89.855	60
ENSDARG00000019951	108.12	23	102.92	55
ENSDARG00000019962	21.655	2	87.055	10
ENSDARG00000019973	121.32	3	107.06	17
ENSDARG00000019976	106.2	3	112.55	7
ENSDARG00000019998	105.22	8	95.505	20
ENSDARG00000020008	29.04	31	49.7	51
ENSDARG00000020015	36.535	4	16.48	1
ENSDARG00000020041	32.65	6	54.205	4
ENSDARG00000020043	132.78	36	105.07	117
ENSDARG00000020054	89.355	2	58.29	1
ENSDARG00000020077	64.91	10	53.72	18
ENSDARG00000020079	24.105	13	32.87	43
ENSDARG00000020084	116.55	1	116.57	3
ENSDARG00000020101	56.525	5	36.48	12
ENSDARG00000020123	96.94	7	103.7	15
ENSDARG00000020131	120.93	2	59.17	3
ENSDARG00000020134	36.815	2	17.57	3
ENSDARG00000020187	72.11	2	77	13
ENSDARG00000020191	33.33	1	27.985	2
ENSDARG00000020197	34.215	14	27.895	10
ENSDARG00000020201	113.55	9	101.93	31
ENSDARG00000020217	112.17	13	78.72	22
ENSDARG00000020218	75.555	16	84.135	26
ENSDARG00000020219	131.35	1	26.82	1
ENSDARG00000020228	87.53	6	80.81	13
ENSDARG00000020232	24.28	4	34.63	13
ENSDARG00000020235	58.815	22	57.58	97
ENSDARG00000020239	94.21	1	156.34	1
ENSDARG00000020252	36.46	7	33.57	59
ENSDARG00000020258	178.08	3	153.705	2
ENSDARG00000020261	35.44	10	41.71	32
ENSDARG00000020289	41.69	67	41.17	89
ENSDARG00000020301	59.87	3	66.93	2
ENSDARG00000020311	138.87	36	130.95	78
ENSDARG00000020334	130.3	8	111.04	43
ENSDARG00000020345	57.65	7	62.24	40
ENSDARG00000020354	31.98	3	16.225	2
ENSDARG00000020363	85.6	4	86.96	9
ENSDARG00000020377	121.75	16	115.35	80
ENSDARG00000020442	37.67	9	71.36	17
ENSDARG00000020448	124.71	1	93.895	8
ENSDARG00000020454	173.96	9	122.67	6
ENSDARG00000020465	98.715	72	90.68	43
ENSDARG00000020467	176.14	24	138.93	13
ENSDARG00000020469	78.61	18	100.725	38
ENSDARG00000020493	131.815	14	110.5	22
ENSDARG00000020494	53.93	13	46.39	23
ENSDARG00000020504	143.42	249	124.26	636
ENSDARG00000020527	75.42	23	70.695	50
ENSDARG00000020529	55.69	1	75.58	12
ENSDARG00000020544	17.02	1	32.42	4
ENSDARG00000020573	131.27	11	123.485	32
ENSDARG00000020596	90.63	3	67.86	10
ENSDARG00000020607	116.4	4	124.61	3
ENSDARG00000020618	18.395	10	29.39	17
ENSDARG00000020621	61.12	6	47.465	30
ENSDARG00000020623	99.27	5	84.815	14
ENSDARG00000020645	128.905	3	132.595	4
ENSDARG00000020676	75.2	15	82.65	33
ENSDARG00000020679	27.71	9	35.38	53
ENSDARG00000020699	89.335	3	35.77	9
ENSDARG00000020711	119.63	5	101.12	28
ENSDARG00000020730	108.16	1	136.735	2
ENSDARG00000020749	40.71	25	40.58	149
ENSDARG00000020759	99.685	5	82.095	18
ENSDARG00000020764	46.425	28	67.84	33
ENSDARG00000020794	57.975	2	31.55	5
ENSDARG00000020798	21.97	9	49.77	27
ENSDARG00000020841	105.065	69	100.23	131
ENSDARG00000020847	32.585	6	50.985	18
ENSDARG00000020850	83.135	368	64.03	1217
ENSDARG00000020857	42.44	1	17.38	3
ENSDARG00000020887	16.33	2	20.12	1
ENSDARG00000020893	33.71	19	71.67	21
ENSDARG00000020895	52.16	1	56.4	11
ENSDARG00000020898	36.4	4	47.33	6
ENSDARG00000020913	63.255	17	43.9	21
ENSDARG00000020926	42.005	6	62.325	8
ENSDARG00000020929	80.39	24	84.69	47
ENSDARG00000020948	32.4	14	45.785	48
ENSDARG00000020964	32.76	3	31.405	4
ENSDARG00000020979	20.23	29	30.55	23
ENSDARG00000020982	34.53	3	47.09	4
ENSDARG00000020986	51.94	19	35.965	52
ENSDARG00000021021	99.45	3	76.9	19
ENSDARG00000021032	108.32	1	22.11	5
ENSDARG00000021033	38.6	1	48.94	8
ENSDARG00000021046	35.975	6	39.65	7
ENSDARG00000021048	47.735	6	44.69	17
ENSDARG00000021059	39.295	27	49.51	84
ENSDARG00000021086	26.165	3	19.31	11
ENSDARG00000021107	114.005	37	83.025	96
ENSDARG00000021110	140.01	3	104.555	4
ENSDARG00000021120	76.09	10	78.965	86
ENSDARG00000021124	106.46	4	113.67	5
ENSDARG00000021141	33.18	4	21.8	6
ENSDARG00000021147	24.29	2	48.24	4
ENSDARG00000021149	80.64	8	53.93	11
ENSDARG00000021201	43.46	3	93.71	11
ENSDARG00000021220	29.19	7	23.79	5
ENSDARG00000021225	111.535	9	108.13	29
ENSDARG00000021233	69.7	2	51.72	6
ENSDARG00000021242	66.56	5	107.61	6
ENSDARG00000021252	56.17	28	52.01	52
ENSDARG00000021257	80.28	7	49.17	15
ENSDARG00000021287	71.36	1	59.77	1
ENSDARG00000021288	17.27	6	22.42	5
ENSDARG00000021324	37.96	7	34.225	14
ENSDARG00000021346	51.12	3	61.035	12
ENSDARG00000021372	96.87	13	95.615	34
ENSDARG00000021374	157.015	3	105.705	6
ENSDARG00000021383	35.12	1	24.455	2
ENSDARG00000021389	0	1	92.46	5
ENSDARG00000021402	83.2	9	106.28	30
ENSDARG00000021404	75.33	5	66.77	19
ENSDARG00000021408	82.9	8	64.41	14
ENSDARG00000021433	84.46	14	47.525	34
ENSDARG00000021439	20.02	24	28.07	61
ENSDARG00000021483	62.5	35	53.75	114
ENSDARG00000021509	45.96	18	76.38	27
ENSDARG00000021521	82.69	2	89.83	3
ENSDARG00000021539	35.41	1	71.89	7
ENSDARG00000021550	115.535	25	113.915	8
ENSDARG00000021556	17.83	6	38.64	3
ENSDARG00000021557	42.6	9	40.82	1
ENSDARG00000021569	55.99	6	58.76	31
ENSDARG00000021579	0	2	42.86	11
ENSDARG00000021582	81.6	24	49.69	92
ENSDARG00000021589	26.58	6	21.805	12
ENSDARG00000021669	93.31	44	97.275	118
ENSDARG00000021681	23.67	1	43.965	6
ENSDARG00000021702	139.78	11	132.23	37
ENSDARG00000021739	50.695	4	48.22	7
ENSDARG00000021753	65.07	4	77.37	7
ENSDARG00000021787	88.68	1	92.33	6
ENSDARG00000021794	43.17	16	28.39	35
ENSDARG00000021806	19.6	6	31.36	17
ENSDARG00000021808	74.55	3	105.34	7
ENSDARG00000021811	160.1	55	149.18	33
ENSDARG00000021812	24.775	5	37.08	17
ENSDARG00000021827	34.74	8	37	15
ENSDARG00000021838	41.97	72	31.5	86
ENSDARG00000021859	106.32	2	54.41	5
ENSDARG00000021864	31.58	31	30.275	102
ENSDARG00000021905	66.64	11	102.075	32
ENSDARG00000021938	81.22	18	47.935	54
ENSDARG00000021945	140.805	13	133.845	18
ENSDARG00000021973	116.225	26	111.19	89
ENSDARG00000021974	18.85	4	32.615	14
ENSDARG00000021975	83.58	2	92.33	4
ENSDARG00000021985	53.9	12	35.965	10
ENSDARG00000021991	86.86	13	71.61	25
ENSDARG00000022020	82.68	1	79.57	9
ENSDARG00000022129	136.28	97	132.63	439
ENSDARG00000022213	113.39	9	101.795	32
ENSDARG00000022232	42.17	16	29.15	7
ENSDARG00000022254	120.64	1	42.25	7
ENSDARG00000022260	109.86	1	100.32	1
ENSDARG00000022280	26.255	15	75.06	71
ENSDARG00000022303	134.01	14	125.46	51
ENSDARG00000022315	20.37	23	28.775	54
ENSDARG00000022340	48.06	9	52.555	30
ENSDARG00000022350	24.09	4	61.9	6
ENSDARG00000022378	14.83	4	24.14	7
ENSDARG00000022399	46.655	18	56.06	47
ENSDARG00000022410	71.625	10	88.79	6
ENSDARG00000022418	68.26	2	53.22	13
ENSDARG00000022430	149.535	9	114.585	20
ENSDARG00000022438	20.315	14	28.4	27
ENSDARG00000022493	25.69	1	37.545	2
ENSDARG00000022560	58.63	1	58.06	1
ENSDARG00000022599	41.925	15	39.45	44
ENSDARG00000022614	111.17	23	120.42	5
ENSDARG00000022623	20.79	4	13.85	5
ENSDARG00000022648	37.15	9	43.895	16
ENSDARG00000022652	25.815	7	39.105	6
ENSDARG00000022659	46.745	13	46.21	37
ENSDARG00000022684	57.805	14	55.65	33
ENSDARG00000022690	27.67	7	34.325	16
ENSDARG00000022763	138.18	4	129.485	2
ENSDARG00000022768	29.675	4	38.915	20
ENSDARG00000022788	47.875	12	30.63	17
ENSDARG00000022813	8.73	2	130.06	5
ENSDARG00000022845	69.81	4	65.64	8
ENSDARG00000022918	25.425	12	26.48	23
ENSDARG00000022939	52.83	5	35.43	5
ENSDARG00000022944	31.12	7	24.97	19
ENSDARG00000022952	81.68	9	52.455	32
ENSDARG00000022968	63.53	9	55.29	25
ENSDARG00000022970	34.53	1	69.005	16
ENSDARG00000022974	20.45	5	25.175	6
ENSDARG00000022983	150.975	3	80.11	5
ENSDARG00000022995	42.89	5	154.095	24
ENSDARG00000023002	44.855	24	54.7	75
ENSDARG00000023003	44.67	10	67.59	3
ENSDARG00000023028	90.28	9	60.535	22
ENSDARG00000023058	81.29	4	107.495	10
ENSDARG00000023110	87.615	2	53.38	7
ENSDARG00000023117	104.295	3	87.4	3
ENSDARG00000023152	31.79	9	29.39	23
ENSDARG00000023160	101.49	20	100.21	17
ENSDARG00000023190	122.24	40	127.795	122
ENSDARG00000023214	24.055	4	61.615	14
ENSDARG00000023220	148.3	4	137.69	5
ENSDARG00000023267	52.52	4	66.73	14
ENSDARG00000023279	74.57	1	49	1
ENSDARG00000023298	43.865	12	50.56	38
ENSDARG00000023299	87.4	93	77.26	305
ENSDARG00000023303	62.71	4	27.37	11
ENSDARG00000023309	100.43	18	83.66	39
ENSDARG00000023323	49.16	7	26.06	5
ENSDARG00000023330	160.375	73	139.53	91
ENSDARG00000023394	122.69	32	112.43	76
ENSDARG00000023396	50.49	11	52.24	25
ENSDARG00000023443	50.37	20	41.86	27
ENSDARG00000023472	156.335	95	138.13	101
ENSDARG00000023479	57.9	5	39.28	2
ENSDARG00000023498	92.56	1	92.58	12
ENSDARG00000023536	106.17	24	118.93	43
ENSDARG00000023546	52.53	1	42.28	10
ENSDARG00000023584	77.55	4	66.52	9
ENSDARG00000023591	90.515	7	103.27	25
ENSDARG00000023627	87.605	26	74.84	38
ENSDARG00000023645	20.01	8	66.465	6
ENSDARG00000023648	61.94	18	73.46	38
ENSDARG00000023768	74.41	6	58.15	4
ENSDARG00000023814	46.18	1	12.17	1
ENSDARG00000023815	14.63	12	15.325	4
ENSDARG00000023852	51.31	37	38.15	17
ENSDARG00000023858	44.4	17	41.41	8
ENSDARG00000023900	16.97	7	26.73	7
ENSDARG00000023920	144.325	25	137	39
ENSDARG00000023950	49.635	6	23.84	7
ENSDARG00000023958	54.025	3	38.135	14
ENSDARG00000023967	29.06	5	22.52	5
ENSDARG00000023988	68.75	2	59.375	14
ENSDARG00000024026	72.75	22	78.82	57
ENSDARG00000024109	142.93	28	113.47	95
ENSDARG00000024116	47.06	5	32.355	18
ENSDARG00000024195	26.135	6	28.36	5
ENSDARG00000024204	192.99	3	145.31	9
ENSDARG00000024209	88.92	22	62.06	57
ENSDARG00000024229	34.71	4	28.47	16
ENSDARG00000024277	20.88	8	38.49	12
ENSDARG00000024278	57.65	4	62.41	7
ENSDARG00000024295	67.57	7	38.845	14
ENSDARG00000024306	110.67	6	90.045	14
ENSDARG00000024311	65.74	18	53.87	58
ENSDARG00000024314	20.27	21	31.155	56
ENSDARG00000024324	36.33	11	39.985	14
ENSDARG00000024325	77.745	2	100.35	10
ENSDARG00000024398	74.95	21	54.175	18
ENSDARG00000024443	49.025	2	83.53	2
ENSDARG00000024465	16.73	9	38.14	30
ENSDARG00000024471	35.38	1	46.56	1
ENSDARG00000024478	118.54	3	106	15
ENSDARG00000024540	37.84	4	32.225	10
ENSDARG00000024561	98.6	10	124.72	25
ENSDARG00000024564	83.94	1	41.215	6
ENSDARG00000024598	103.17	7	61.66	17
ENSDARG00000024651	77.295	49	67.395	34
ENSDARG00000024654	32.39	3	55.9	8
ENSDARG00000024669	37.1	13	52.545	26
ENSDARG00000024681	34.48	23	35.215	72
ENSDARG00000024693	44.47	29	40.18	56
ENSDARG00000024717	46.105	4	41.23	13
ENSDARG00000024775	28.505	4	42.73	9
ENSDARG00000024785	106.395	5	76.57	15
ENSDARG00000024828	147.62	8	116.62	17
ENSDARG00000024844	55.74	67	53.15	123
ENSDARG00000024895	85	12	83.585	8
ENSDARG00000024904	17.39	4	33.19	8
ENSDARG00000024933	29.51	7	20.1	13
ENSDARG00000024940	34.07	1	10.205	4
ENSDARG00000024967	46.92	12	32.26	10
ENSDARG00000025012	18.91	14	21	50
ENSDARG00000025033	100.44	4	69.27	8
ENSDARG00000025043	8.6	3	30.96	11
ENSDARG00000025071	140.96	12	97.925	4
ENSDARG00000025073	43.95	63	45.96	227
ENSDARG00000025076	87.42	9	77.94	25
ENSDARG00000025091	32.82	3	49.55	11
ENSDARG00000025094	106.385	11	98.905	46
ENSDARG00000025174	44.265	30	39.355	34
ENSDARG00000025226	77.235	7	55.03	24
ENSDARG00000025233	41.43	4	71.315	2
ENSDARG00000025269	40.415	8	41.795	30
ENSDARG00000025326	33.76	33	32.09	35
ENSDARG00000025332	96.125	8	82.03	17
ENSDARG00000025346	21.635	2	22.47	9
ENSDARG00000025350	25.26	81	24.72	169
ENSDARG00000025375	30.32	12	22.15	35
ENSDARG00000025383	45.4	6	24.23	20
ENSDARG00000025386	35.175	84	33.705	150
ENSDARG00000025391	127.62	13	74.16	47
ENSDARG00000025397	150.415	22	143.29	19
ENSDARG00000025403	157.68	4	105.5	3
ENSDARG00000025404	57.565	5	39.97	36
ENSDARG00000025421	0	1	20.89	4
ENSDARG00000025467	52.98	12	45.685	8
ENSDARG00000025500	66.04	4	65.31	19
ENSDARG00000025507	22.16	2	52.295	2
ENSDARG00000025518	37.245	3	29.03	20
ENSDARG00000025535	110.07	1	112.11	3
ENSDARG00000025549	44.26	4	38.185	4
ENSDARG00000025554	50.25	18	48.685	44
ENSDARG00000025566	56.65	35	51.71	164
ENSDARG00000025576	41.17	1	48.345	8
ENSDARG00000025577	92.91	1	90.75	3
ENSDARG00000025581	51.93	52	45.32	113
ENSDARG00000025699	18.71	3	57.745	16
ENSDARG00000025718	37.19	35	34.865	20
ENSDARG00000025754	47.74	9	50.13	15
ENSDARG00000025788	73.52	15	86.885	80
ENSDARG00000025789	105.04	5	145.48	25
ENSDARG00000025808	39.13	9	37.63	28
ENSDARG00000025820	33.32	14	22.33	4
ENSDARG00000025824	17.22	1	29.75	7
ENSDARG00000025850	47.43	34	40.23	59
ENSDARG00000025854	27.395	7	22.21	2
ENSDARG00000025858	116.39	3	109.63	6
ENSDARG00000025859	45.14	8	55.09	42
ENSDARG00000025889	82.78	2	47.79	3
ENSDARG00000025904	75.265	2	60.59	7
ENSDARG00000025948	21.23	1	26.175	4
ENSDARG00000025953	133.3	5	98.7	21
ENSDARG00000025972	59.51	7	45.655	24
ENSDARG00000025977	90.46	3	67.11	3
ENSDARG00000025983	109.33	1	31.465	2
ENSDARG00000026024	22.605	3	31.9	7
ENSDARG00000026068	37.745	11	40.9	21
ENSDARG00000026070	73.21	40	51.19	47
ENSDARG00000026072	64.94	28	54.72	69
ENSDARG00000026109	24.74	19	28.265	56
ENSDARG00000026137	29.06	3	11.45	1
ENSDARG00000026149	65.295	5	60.325	26
ENSDARG00000026180	161.235	21	154.725	62
ENSDARG00000026183	29.3	3	31.71	7
ENSDARG00000026185	87.99	12	57.82	29
ENSDARG00000026225	100.9	35	92.29	61
ENSDARG00000026296	139.92	1	129.85	2
ENSDARG00000026400	61.07	4	64.21	2
ENSDARG00000026448	23.625	4	30.465	16
ENSDARG00000026453	82.005	20	68.88	19
ENSDARG00000026476	111.44	41	126.91	126
ENSDARG00000026482	63.34	3	49.56	2
ENSDARG00000026484	42.32	1	28.55	9
ENSDARG00000026489	157.835	71	147.58	209
ENSDARG00000026519	105.2	3	115.49	8
ENSDARG00000026577	101.655	11	80.41	41
ENSDARG00000026582	23.895	6	32.08	17
ENSDARG00000026595	48.98	4	28.94	13
ENSDARG00000026611	10.03	1	22.13	5
ENSDARG00000026629	54.31	3	52.71	18
ENSDARG00000026630	73.61	5	93.52	25
ENSDARG00000026634	106.55	12	125.62	16
ENSDARG00000026654	52.86	6	38.45	25
ENSDARG00000026655	100.57	7	63.88	26
ENSDARG00000026701	40.01	17	34.74	15
ENSDARG00000026712	108.555	19	89.68	53
ENSDARG00000026762	122.15	1	45.82	5
ENSDARG00000026766	56.53	41	44.76	95
ENSDARG00000026801	79.635	9	98.57	16
ENSDARG00000026811	120.2	2	95.97	3
ENSDARG00000026829	132.84	8	93.5	29
ENSDARG00000026834	58.09	16	38.155	24
ENSDARG00000026839	25.585	6	32.03	27
ENSDARG00000026845	126.89	1	130.11	2
ENSDARG00000026862	85.02	45	81.45	166
ENSDARG00000026865	56.595	7	52.52	15
ENSDARG00000026871	22.78	155	38.56	349
ENSDARG00000026908	82.305	48	71.18	99
ENSDARG00000026941	37.74	7	35.345	2
ENSDARG00000026967	112.9	6	78.975	16
ENSDARG00000026985	60.37	3	47.4	9
ENSDARG00000027016	59.62	1	47.39	5
ENSDARG00000027046	65.795	25	55.04	60
ENSDARG00000027078	37.04	24	40.68	93
ENSDARG00000027099	72.59	34	58.795	68
ENSDARG00000027109	159.05	14	142.07	48
ENSDARG00000027141	129.19	3	117.685	20
ENSDARG00000027143	37.375	2	41.695	4
ENSDARG00000027154	73.595	4	99.57	17
ENSDARG00000027169	37.54	43	39.065	42
ENSDARG00000027182	55.02	10	47.555	2
ENSDARG00000027183	78.425	2	58.97	9
ENSDARG00000027187	34.465	16	27.265	22
ENSDARG00000027200	30.05	4	30.81	49
ENSDARG00000027234	17.39	4	84.03	1
ENSDARG00000027249	14.415	2	74.81	15
ENSDARG00000027279	136.62	10	125.65	16
ENSDARG00000027322	94.425	18	98.19	47
ENSDARG00000027345	62.62	3	46.59	16
ENSDARG00000027357	47.24	21	79.59	17
ENSDARG00000027391	17.71	3	32	5
ENSDARG00000027428	32.49	6	48.395	44
ENSDARG00000027461	70.93	5	104.135	6
ENSDARG00000027465	83.125	2	89.52	5
ENSDARG00000027586	77.225	2	88.17	8
ENSDARG00000027589	58.835	11	86.895	80
ENSDARG00000027590	142.3	24	132.15	45
ENSDARG00000027595	145.14	9	128.15	22
ENSDARG00000027639	7.34	1	43.44	16
ENSDARG00000027649	24.04	1	66.85	5
ENSDARG00000027687	54	1	71.725	2
ENSDARG00000027689	65.48	14	57.97	31
ENSDARG00000027734	156.47	10	150.96	7
ENSDARG00000027738	94.49	18	69.66	19
ENSDARG00000027744	140.815	2	88.305	2
ENSDARG00000027749	10.49	7	48.83	1
ENSDARG00000027803	56.46	7	55.82	18
ENSDARG00000027813	83.605	21	64.915	26
ENSDARG00000027825	134.83	16	123.915	48
ENSDARG00000027887	92.92	8	135.505	12
ENSDARG00000027916	61.735	15	86.665	20
ENSDARG00000027938	60.13	20	47.56	17
ENSDARG00000027966	64.01	36	55.74	72
ENSDARG00000027986	73.38	2	23.79	1
ENSDARG00000027992	27.63	1	20.13	1
ENSDARG00000028067	87.2	8	112.65	17
ENSDARG00000028071	84	2	79.985	6
ENSDARG00000028082	102.825	5	105.005	8
ENSDARG00000028086	106.775	3	51.93	15
ENSDARG00000028087	98.31	8	74.19	7
ENSDARG00000028096	115.6	4	83.55	6
ENSDARG00000028106	59	16	43.69	55
ENSDARG00000028119	119.73	73	97.9	344
ENSDARG00000028131	57.17	6	30.345	4
ENSDARG00000028159	37.3	2	24.07	11
ENSDARG00000028164	36.13	1	37.82	3
ENSDARG00000028198	92.39	23	72.25	29
ENSDARG00000028201	27.965	8	37.19	13
ENSDARG00000028228	60.475	2	42.455	6
ENSDARG00000028259	48.885	9	49.48	45
ENSDARG00000028295	113.465	192	113.825	484
ENSDARG00000028322	69.94	2	27.695	4
ENSDARG00000028327	155.85	9	150.77	25
ENSDARG00000028335	128.7	45	131.485	224
ENSDARG00000028379	54.47	2	27.23	5
ENSDARG00000028386	47.405	9	38.94	13
ENSDARG00000028401	111.11	36	78.18	150
ENSDARG00000028448	98.505	2	76.655	2
ENSDARG00000028523	54.38	26	77.15	101
ENSDARG00000028539	174.18	13	123.085	46
ENSDARG00000028542	169.65	10	160.03	2
ENSDARG00000028546	24.69	14	30.105	26
ENSDARG00000028559	14.61	1	68.32	1
ENSDARG00000028581	26.08	1	60.85	25
ENSDARG00000028688	45.9	10	29.59	11
ENSDARG00000028699	25.21	1	43.64	23
ENSDARG00000028715	59.43	4	50.965	8
ENSDARG00000028721	135.895	17	88.21	33
ENSDARG00000028748	129.66	4	110.98	4
ENSDARG00000028815	22.79	1	44.57	3
ENSDARG00000028816	28.42	1	35.14	11
ENSDARG00000028848	68.5	24	50.56	34
ENSDARG00000028889	37.895	4	26.525	2
ENSDARG00000028894	102.74	22	92.385	22
ENSDARG00000028896	76.03	30	58.72	121
ENSDARG00000028971	111.39	14	102.17	5
ENSDARG00000028982	50.1	2	63.795	8
ENSDARG00000029003	32.9	49	45.395	116
ENSDARG00000029011	94.42	9	32.085	26
ENSDARG00000029036	78.495	20	70.3	44
ENSDARG00000029043	45	2	51.08	10
ENSDARG00000029058	22.38	19	40.695	42
ENSDARG00000029064	25.18	16	28.58	53
ENSDARG00000029072	0	3	27.785	2
ENSDARG00000029075	88.4	3	75.97	9
ENSDARG00000029107	58.895	8	54.955	50
ENSDARG00000029133	72.95	21	77.16	13
ENSDARG00000029150	75.43	114	60.66	192
ENSDARG00000029215	35.53	1	28.64	4
ENSDARG00000029239	24.34	1	53.06	1
ENSDARG00000029242	45.84	2	86.615	4
ENSDARG00000029248	110.01	3	123.24	5
ENSDARG00000029250	67.62	1	44.6	6
ENSDARG00000029259	54.02	1	33.96	4
ENSDARG00000029292	61.99	13	40.205	42
ENSDARG00000029307	6.67	1	26.095	4
ENSDARG00000029353	144.565	8	98.855	46
ENSDARG00000029356	40.74	3	46.33	14
ENSDARG00000029402	115.4	4	90.89	7
ENSDARG00000029415	68.27	5	45.49	6
ENSDARG00000029445	123.875	150	114.11	183
ENSDARG00000029472	115.71	10	100.37	15
ENSDARG00000029473	94.82	1	63.395	4
ENSDARG00000029479	52.485	6	67.04	12
ENSDARG00000029500	52.96	17	50.1	28
ENSDARG00000029501	87.84	3	70.98	10
ENSDARG00000029510	93.19	11	49.585	22
ENSDARG00000029511	19.43	10	27.41	15
ENSDARG00000029533	51.65	82	58.79	213
ENSDARG00000029556	84.27	10	61.72	53
ENSDARG00000029569	63.785	6	56.985	4
ENSDARG00000029587	49.415	8	44.27	21
ENSDARG00000029600	39.675	6	37.375	12
ENSDARG00000029615	151.335	7	155.57	15
ENSDARG00000029639	44.91	4	59.87	4
ENSDARG00000029660	30.895	5	26.05	8
ENSDARG00000029671	85.78	3	82.27	17
ENSDARG00000029695	33.675	8	40.72	29
ENSDARG00000029722	181.32	197	168.22	172
ENSDARG00000029724	107.51	15	99.78	4
ENSDARG00000029729	86.22	1	45.37	5
ENSDARG00000029761	63.67	1	40.875	2
ENSDARG00000029768	141.08	8	91.885	56
ENSDARG00000029783	47.285	13	48.19	30
ENSDARG00000029795	52.59	16	34.29	35
ENSDARG00000029818	137.5	33	121.63	78
ENSDARG00000029856	95.385	47	83.4	81
ENSDARG00000029859	65.57	1	55.845	8
ENSDARG00000029885	89.68	5	71.205	22
ENSDARG00000029905	52.63	6	59.73	17
ENSDARG00000029911	105.105	35	106.835	80
ENSDARG00000029928	122.39	1	118.99	6
ENSDARG00000029931	32.825	4	54.895	18
ENSDARG00000029936	31.77	2	73.145	4
ENSDARG00000029944	66.445	19	62.77	47
ENSDARG00000030012	17.36	7	40.17	9
ENSDARG00000030020	10.59	2	29.44	4
ENSDARG00000030038	63.89	5	55.88	41
ENSDARG00000030053	35.305	11	26.39	5
ENSDARG00000030087	17.55	1	50.45	3
ENSDARG00000030092	58.83	10	53.45	28
ENSDARG00000030094	80.285	2	63.25	13
ENSDARG00000030106	41.76	3	63.895	12
ENSDARG00000030108	29.36	1	18.52	3
ENSDARG00000030133	40.655	9	53.92	46
ENSDARG00000030153	179.24	4	146.1	7
ENSDARG00000030155	134.445	22	146.93	86
ENSDARG00000030177	70.26	1	100.77	7
ENSDARG00000030213	0	3	25.64	2
ENSDARG00000030237	64.81	14	70.07	5
ENSDARG00000030250	31.43	8	34.96	8
ENSDARG00000030267	10.56	1	41.32	12
ENSDARG00000030297	10.74	3	40.19	3
ENSDARG00000030335	36.73	1	116.03	1
ENSDARG00000030357	37.42	4	27.63	3
ENSDARG00000030368	35.83	4	55.23	3
ENSDARG00000030441	55.295	14	50.66	39
ENSDARG00000030479	158.94	24	136.325	30
ENSDARG00000030537	49.34	3	53.485	2
ENSDARG00000030563	48.34	3	29.205	4
ENSDARG00000030573	104.52	4	92.415	4
ENSDARG00000030583	14.92	7	23.85	11
ENSDARG00000030591	36.1	8	26.13	9
ENSDARG00000030602	42.5	47	41.13	29
ENSDARG00000030636	59.005	9	26.34	10
ENSDARG00000030644	66.155	2	50.5	1
ENSDARG00000030700	119.625	11	79.335	14
ENSDARG00000030716	33.575	3	102.93	5
ENSDARG00000030743	110.24	2	41.58	8
ENSDARG00000030756	20.445	46	39.1	117
ENSDARG00000030759	0	1	50.16	2
ENSDARG00000030765	94.62	12	61.55	40
ENSDARG00000030775	23.185	4	17.32	6
ENSDARG00000030781	33.745	10	37.22	5
ENSDARG00000030789	74.09	18	51.78	33
ENSDARG00000030830	98.61	3	80.07	25
ENSDARG00000030839	28.93	5	29.19	5
ENSDARG00000030871	36.35	3	18.49	4
ENSDARG00000030887	30.14	9	34.675	12
ENSDARG00000030905	97.195	11	70.05	24
ENSDARG00000030913	47.645	6	77.595	10
ENSDARG00000030945	19.535	5	37.14	9
ENSDARG00000030949	54.01	24	45.29	78
ENSDARG00000030957	78.47	12	75.71	39
ENSDARG00000030964	56.58	3	47.16	5
ENSDARG00000030981	123.61	1	121.31	1
ENSDARG00000031044	22.495	7	40.08	9
ENSDARG00000031098	77.79	6	26.64	22
ENSDARG00000031119	34.09	12	33.06	13
ENSDARG00000031164	120.71	2	41.355	2
ENSDARG00000031198	166.48	11	132.11	13
ENSDARG00000031200	47.985	9	37.345	18
ENSDARG00000031214	69.07	23	64.915	62
ENSDARG00000031216	73.59	12	91.475	8
ENSDARG00000031240	163.06	1	107.57	2
ENSDARG00000031243	42.53	3	16.04	9
ENSDARG00000031246	5.37	5	15.575	4
ENSDARG00000031248	63.27	2	52.57	6
ENSDARG00000031261	107.28	21	117.4	62
ENSDARG00000031293	20.21	11	24.84	2
ENSDARG00000031302	56.98	4	77.135	22
ENSDARG00000031317	39.13	44	45.445	62
ENSDARG00000031366	100.17	1	96.44	1
ENSDARG00000031382	99.345	11	129.6	38
ENSDARG00000031388	58.53	8	63.115	22
ENSDARG00000031434	69.44	37	78.33	138
ENSDARG00000031435	56.06	64	48.64	143
ENSDARG00000031494	40.22	6	74.9	19
ENSDARG00000031511	49.83	11	46.97	15
ENSDARG00000031533	19.195	3	54.425	8
ENSDARG00000031560	93.08	3	90.22	8
ENSDARG00000031562	25.485	2	8.16	3
ENSDARG00000031637	16.04	5	57.45	11
ENSDARG00000031680	5.96	2	42.84	4
ENSDARG00000031683	88.59	3	143.79	2
ENSDARG00000031720	36.66	2	47.32	9
ENSDARG00000031761	50.9	16	42.55	77
ENSDARG00000031770	89.23	17	87.265	64
ENSDARG00000031774	62.76	5	63.5	3
ENSDARG00000031775	38.98	7	38.07	6
ENSDARG00000031776	53.25	278	48.63	655
ENSDARG00000031795	98.38	1	79.54	11
ENSDARG00000031814	62.195	12	47.32	19
ENSDARG00000031819	36.74	35	91.26	70
ENSDARG00000031836	0	1	51.28	2
ENSDARG00000031888	90.3	3	91.04	3
ENSDARG00000031890	85.66	10	105.67	26
ENSDARG00000031894	71.89	6	100.67	17
ENSDARG00000031907	133.535	15	150.92	54
ENSDARG00000031915	87.03	16	86.555	68
ENSDARG00000031929	44.11	20	42.04	60
ENSDARG00000031954	109.65	1	82.02	6
ENSDARG00000031956	34.365	6	34.77	10
ENSDARG00000031981	94.2	3	80.5	41
ENSDARG00000031985	31.815	19	61.35	56
ENSDARG00000032010	119.93	1	48.785	6
ENSDARG00000032037	32.11	15	34.97	36
ENSDARG00000032049	116.32	17	118.32	29
ENSDARG00000032056	93.44	2	153.07	1
ENSDARG00000032072	61.62	1	75.71	3
ENSDARG00000032102	21.57	17	42.62	51
ENSDARG00000032114	61.98	6	52.1	12
ENSDARG00000032116	70.62	3	38.845	8
ENSDARG00000032129	61.22	17	70.71	15
ENSDARG00000032156	73.175	13	45.005	42
ENSDARG00000032175	83.565	30	71.155	74
ENSDARG00000032199	66.985	2	88.38	1
[truncated: 4,042 more rows]
