# Supplementary material for: Nano3P-seq: transcriptome-wide analysis of gene expression and tail dynamics using end-capture nanopore cDNA sequencing
Source: Nat Methods. 2022 Dec 19;20(1):75–85. doi: 10.1038/s41592-022-01714-w (PMC9834059; doi:10.1038/s41592-022-01714-w)
Supplement: Supplementary file 17 — Statistical source data. [file 41592_2022_1714_MOESM17_ESM.xlsx]

## Sheet: Ext_Data_Fig8a
Source Data for Extended Figure 8a
Gene_Name	Nano3pseq	FLAMseq	PALseq	TAILseq
A4GALT	NA	NA	105.6	NA
AAAS	NA	80.5	55.1	59
AAGAB	NA	72.5	83.8	68
AAMP	NA	86	80.3	NA
AAR2	NA	NA	130.5	79
AARS	NA	104	110.4	73
AASDHPPT	NA	NA	75.5	63
AATF	NA	86	97.8	58
ABCB10	NA	NA	NA	69.5
ABCB6	NA	NA	99.9	NA
ABCB7	NA	59	117.6	NA
ABCC1	NA	NA	110.8	NA
ABCC2	NA	NA	NA	88.5
ABCC3	NA	88	117.1	NA
ABCC4	NA	NA	80.5	NA
ABCD3	NA	NA	NA	53
ABCE1	NA	NA	61.9	51.5
ABCF2	NA	107.5	62.7	63
ABCF3	NA	NA	130.7	45
ABCG2	NA	NA	NA	49
ABHD10	NA	NA	98.7	73
ABHD11	NA	96	NA	NA
ABHD14A	NA	NA	122.6	NA
ABHD14B	NA	NA	85.8	60
ABHD3	NA	NA	129.9	NA
ABHD4	NA	104	NA	NA
ABHD5	NA	74.5	74.7	76.5
ABI1	NA	NA	91.4	22.5
ABI2	NA	NA	98.6	77.5
ABL1	NA	93	99	48
ABL2	NA	NA	NA	46
ABLIM1	NA	NA	96.9	79.5
ABO	NA	93	NA	NA
ABR	NA	NA	102.3	NA
ABT1	NA	92.5	69.6	95
AC005154.6	NA	93	NA	NA
AC006262.5	NA	102.5	NA	NA
AC007318.5	NA	89	NA	NA
AC012146.7	NA	106	NA	NA
AC026271.5	NA	53	NA	NA
AC133785.1	NA	68	NA	NA
ACAA1	NA	NA	48.8	61.5
ACAA2	NA	87	87.3	60.5
ACACA	NA	69	126	65
ACAD9	NA	83	63	NA
ACADM	NA	NA	88.5	78.5
ACADVL	168.92	82	92.6	81
ACAP2	NA	NA	122.4	71.5
ACAT1	NA	78.5	103.3	82
ACAT2	NA	72	97.4	55
ACBD3	NA	NA	107.1	53
ACBD6	NA	72	63.8	56
ACD	NA	92	NA	43.5
ACIN1	NA	NA	106.2	NA
ACKR3	NA	NA	80.2	NA
ACLY	77.66	120	98	66
ACN9	NA	NA	68.2	57
ACO1	NA	NA	65.9	76
ACO2	NA	97	81.1	72
ACOT13	NA	60	56.1	58
ACOT2	NA	84	NA	NA
ACOT7	NA	102	81.3	NA
ACOT8	NA	99	NA	NA
ACOT9	NA	78.5	74.8	68
ACOX1	NA	NA	NA	47
ACP1	71.08	79	81.4	71
ACP2	NA	NA	108.9	NA
ACP6	NA	104	NA	NA
ACSF2	NA	84	NA	96
ACSF3	NA	89	NA	95
ACSL3	NA	NA	90.2	48
ACSL4	NA	NA	109.4	NA
ACSL5	NA	NA	NA	66.5
ACSS2	NA	67	63.4	NA
ACTA2	NA	106.5	NA	NA
ACTB	101.8	120	95.3	50
ACTC1	NA	92.5	NA	NA
ACTG1	54.975	94	99.2	62
ACTL6A	NA	95	79.7	60
ACTN1	NA	97	73.5	60
ACTN4	73.13	NA	71.8	65
ACTR10	NA	83	81.5	54
ACTR1A	NA	69	100.2	77
ACTR1B	NA	106	90.7	NA
ACTR2	NA	NA	87	46
ACTR3	NA	70	70.5	53
ACTR6	NA	NA	145.2	NA
ACTR8	NA	NA	114.1	NA
ACVR1	NA	NA	100.8	NA
ACY1	NA	NA	96.9	72
ACYP2	NA	NA	NA	65
ADA	NA	79	NA	73.5
ADAM10	NA	NA	97.2	NA
ADAM12	NA	NA	95.5	NA
ADAM15	NA	NA	97.9	NA
ADAM17	NA	NA	178.4	NA
ADAM9	NA	NA	131.3	70
ADAMTS1	NA	NA	83.7	NA
ADAR	NA	98.5	118.9	70.5
ADARB1	NA	109	126.7	NA
ADAT2	NA	NA	83.3	NA
ADCK3	NA	109.5	NA	66
ADCY3	NA	NA	92.6	NA
ADCY7	NA	NA	161.4	NA
ADD1	NA	NA	92.2	66.5
ADD3	NA	NA	NA	44
ADGRE5	NA	95	NA	NA
ADGRG3	NA	81	NA	NA
ADH5	56.51	79	86.1	83
ADI1	NA	NA	71.3	64
ADIPOR1	NA	91	NA	40
ADIPOR2	NA	120	86.4	48.5
ADK	NA	76	61.5	46
ADM	NA	117.5	141.5	NA
ADNP	NA	NA	66.5	NA
ADNP2	NA	NA	NA	40.5
ADORA2B	NA	NA	88.5	NA
ADPGK	NA	92.5	122.9	77.5
ADPRHL2	NA	91	115.6	NA
ADPRM	NA	94	NA	NA
ADRBK1	NA	NA	108.4	NA
ADRM1	45.135	100.5	63.7	64
ADSL	NA	NA	53.4	44
ADSS	NA	NA	109	72.5
ADSSL1	NA	89.5	NA	NA
AEBP2	NA	NA	116.9	NA
AEN	NA	105	NA	NA
AES	NA	109	76.2	NA
AFAP1	NA	NA	110.1	NA
AFF4	NA	NA	89.4	52
AFG3L2	NA	104.5	97.4	56
AFMID	NA	120.5	NA	NA
AGA	NA	62	NA	NA
AGAP3	NA	NA	NA	56.5
AGBL5	NA	73	NA	51
AGFG1	NA	NA	55.5	49.5
AGGF1	NA	NA	105.3	75
AGL	NA	NA	NA	54.5
AGMAT	NA	NA	NA	51
AGO2	NA	NA	61.5	NA
AGPAT2	NA	86.5	83.1	NA
AGPAT3	NA	NA	NA	97
AGPAT5	NA	NA	96.1	67.5
AGPAT6	NA	NA	97.8	NA
AGPAT9	NA	NA	65	NA
AGPHD1	NA	NA	NA	66
AGPS	NA	NA	60.1	54
AGRN	NA	NA	159.9	NA
AGTPBP1	NA	NA	NA	48
AGTRAP	NA	96	68.5	NA
AHCTF1	NA	NA	NA	52
AHCY	NA	NA	NA	65
AHCYL1	NA	84	93.6	58
AHNAK	150.6	NA	NA	61
AHNAK2	NA	NA	79.3	49
AHR	NA	NA	NA	55
AHRR	NA	NA	116.2	NA
AHSA1	NA	NA	68.6	87.5
AIFM1	NA	79	78.5	66
AIFM2	NA	69	104.2	NA
AIG1	NA	NA	92.6	NA
AIMP1	NA	87	86	63
AIMP2	NA	99	67.4	59.5
AIP	95.355	91	83	NA
AJUBA	NA	118	NA	NA
AK1	NA	NA	79.8	55
AK2	NA	84	116.5	79.5
AK3	NA	NA	81.5	102.5
AK4	NA	86	NA	69
AK6	42.77	NA	NA	NA
AKAP1	NA	NA	114.8	94
AKAP12	NA	NA	84.7	NA
AKAP2	NA	NA	88.8	NA
AKAP8	NA	NA	157.3	91.5
AKAP8L	NA	NA	33.6	NA
AKIP1	NA	88	94.6	66.5
AKIRIN1	NA	NA	92.7	54
AKIRIN2	NA	NA	97.2	NA
AKR1A1	NA	77	74.3	86
AKR1B1	53.57	81.5	149	65
AKR1C2	78.84	NA	NA	NA
AKR1C3	66.61	NA	66.7	NA
AKR7A2	NA	75	89.4	NA
AKT1	NA	83	44	65
AKT1S1	95.035	NA	86.2	NA
AKT2	NA	NA	104.1	NA
ALAS1	NA	91	70.3	54
ALCAM	NA	NA	98.3	NA
ALDH18A1	NA	118	75	82
ALDH1B1	NA	89.5	93.1	NA
ALDH2	NA	NA	96.3	NA
ALDH3A1	NA	88	65.4	NA
ALDH3A2	NA	NA	97.9	71.5
ALDH3B1	NA	96	NA	94
ALDH7A1	NA	82.5	84.7	91.5
ALDH9A1	NA	NA	68.2	70
ALDOA	59.93	86	79.4	69.5
ALDOC	NA	75	77.1	NA
ALG1	NA	95.5	76.6	NA
ALG13	NA	46.5	78	NA
ALG14	NA	NA	NA	65
ALG3	NA	90	62.4	51
ALG5	NA	86	33	53
ALG8	NA	83	75.3	99
ALKBH1	NA	95	NA	NA
ALKBH2	NA	80	NA	44
ALKBH3	NA	NA	67	58
ALKBH5	NA	129	96	56
ALPL	NA	NA	164.6	NA
ALX1	NA	90	NA	NA
ALYREF	80.81	NA	97	38
AMD1	NA	105	102.8	36
AMFR	NA	NA	49.2	58
AMIGO2	NA	NA	120.4	NA
AMN1	NA	NA	NA	69
AMOTL1	NA	NA	NA	42
AMOTL2	NA	NA	112	NA
AMPD2	NA	NA	97.5	NA
AMZ2	NA	77	54.4	46.5
AMZ2P1	NA	NA	NA	98
ANAPC10	NA	NA	NA	47
ANAPC11	56.81	95	NA	54.5
ANAPC13	NA	72.5	NA	76
ANAPC15	NA	87	61.8	62
ANAPC16	NA	78	62	85
ANAPC2	NA	NA	111	NA
ANAPC4	NA	NA	NA	33
ANAPC5	NA	102	88.5	64
ANAPC7	NA	128	103.1	48.5
ANGEL2	NA	NA	NA	57
ANKFY1	NA	NA	150	NA
ANKH	NA	76	128.3	49
ANKHD1	NA	NA	160.5	NA
ANKHD1-EIF4EBP3	NA	NA	NA	50
ANKIB1	NA	NA	40.5	NA
ANKLE2	NA	81.5	116	NA
ANKMY2	NA	NA	NA	80
ANKRD10	NA	88	187.9	83
ANKRD11	NA	NA	66.7	NA
ANKRD13C	NA	NA	74	68
ANKRD17	NA	NA	67.3	54
ANKRD27	NA	NA	95.5	NA
ANKRD28	NA	NA	112.1	49
ANKRD32	NA	NA	94.4	70.5
ANKRD40	NA	NA	113.7	49
ANKRD49	NA	NA	NA	46
ANKRD50	NA	NA	100.4	NA
ANKRD52	NA	NA	102.3	NA
ANKS6	NA	NA	NA	67
ANKUB1	85.94	NA	NA	NA
ANKZF1	NA	110	NA	NA
ANLN	NA	NA	NA	58
ANO10	NA	NA	85.1	NA
ANO6	NA	NA	96.7	78.5
ANP32A	NA	98	102.8	48
ANP32B	NA	101	58.7	40
ANP32E	NA	NA	63.5	60
ANPEP	NA	NA	115.9	NA
ANTXR1	NA	NA	239.4	34
ANXA1	84.28	76	121	62.5
ANXA10	NA	NA	49.7	NA
ANXA11	NA	99	84.2	55
ANXA2	69.2	89	86.2	70
ANXA2P2	NA	101	NA	75
ANXA2P3	NA	NA	NA	76.5
ANXA3	NA	56.5	49.5	43
ANXA4	NA	97	98.5	64.5
ANXA5	NA	84	94.8	71.5
ANXA6	81.87	NA	NA	64
ANXA7	NA	91.5	71.4	49
AP1AR	NA	NA	137.5	NA
AP1B1	NA	NA	93	NA
AP1G1	NA	NA	118.7	72.5
AP1M1	NA	98.5	90.5	NA
AP1M2	NA	101.5	NA	62.5
AP1S1	NA	NA	36.2	NA
AP1S3	NA	NA	73.4	NA
AP2A1	NA	NA	86.5	NA
AP2A2	NA	NA	113.3	NA
AP2B1	NA	NA	123.9	72
AP2M1	56.155	90.5	94.2	59
AP2S1	66.74	84.5	79.5	NA
AP3B1	NA	NA	87.4	67
AP3M1	NA	NA	83.2	75
AP3S1	NA	74	81.4	45.5
AP4B1	NA	NA	NA	73.5
APC	NA	NA	NA	75.5
APEH	NA	82	88.6	60
APEX1	76.53	94	63.8	58
APEX2	NA	92	68.5	NA
APH1A	94.26	98	71.7	51
API5	NA	NA	NA	88.5
APLP2	NA	126	165.9	83
APMAP	NA	105.5	132.2	NA
APOA1BP	NA	84	64.9	58
APOO	NA	76	NA	79
APOOL	NA	NA	NA	69.5
APOPT1	NA	NA	59.3	80
APP	NA	NA	155.7	80
APPL1	NA	NA	83.1	53.5
APRT	59.255	79	72.7	58
APTX	NA	99	85.9	71
AQP3	74.67	98	83.9	63
AQR	NA	NA	105.6	NA
ARAF	NA	111	57.1	NA
ARAP1	NA	NA	40.1	NA
ARCN1	NA	NA	77	NA
ARF1	78.43	92	65.3	59
ARF3	NA	87	88.2	68
ARF4	62.295	78	102.2	54
ARF5	73.115	NA	88.1	48.5
ARF6	NA	106	NA	50
ARFGAP1	NA	NA	150.1	NA
ARFGAP2	NA	116	138.8	68
ARFGAP3	NA	NA	73.1	NA
ARFGEF2	NA	NA	108.4	NA
ARFIP1	NA	NA	71	63
ARFIP2	NA	NA	76.3	81.5
ARFRP1	NA	113	175.2	NA
ARG2	NA	86	NA	NA
ARGLU1	NA	NA	153.3	46
ARHGAP1	NA	NA	73.6	NA
ARHGAP11A	NA	NA	96.1	NA
ARHGAP17	NA	NA	83.8	47.5
ARHGAP18	NA	NA	81.1	NA
ARHGAP21	NA	NA	NA	39.5
ARHGAP29	NA	NA	113.3	NA
ARHGAP35	NA	NA	93.1	NA
ARHGAP4	45.65	NA	NA	NA
ARHGAP5	NA	NA	NA	39
ARHGDIA	70.04	NA	NA	NA
ARHGEF1	NA	NA	57.2	NA
ARHGEF10	NA	NA	100.2	NA
ARHGEF12	NA	NA	111.6	101.5
ARHGEF19	NA	121	NA	NA
ARHGEF2	NA	NA	75.2	38
ARHGEF39	NA	106	NA	NA
ARID2	NA	NA	NA	53
ARID4B	NA	NA	NA	23.5
ARIH1	NA	NA	88.6	59.5
ARIH2	NA	80	90.9	68
ARL1	NA	NA	89	66
ARL16	NA	81	71.9	NA
ARL2	70.34	NA	107.3	60
ARL2BP	NA	81	96.6	55
ARL3	NA	NA	58.8	51.5
ARL4A	NA	85	NA	NA
ARL4D	NA	111	NA	75
ARL6IP1	NA	71	80	55
ARL6IP4	NA	NA	103.1	49
ARL6IP5	NA	82.5	73.8	85
ARL6IP6	NA	NA	76.2	NA
ARL8A	NA	NA	107.2	NA
ARL8B	NA	NA	87	66
ARMC1	NA	NA	78.8	69
ARMC6	NA	NA	145.1	NA
ARMC8	NA	NA	NA	43
ARMC9	NA	NA	NA	51.5
ARMCX2	NA	NA	154.3	NA
ARMCX3	NA	NA	83.7	NA
ARMCX6	NA	91	NA	NA
ARNT	NA	NA	NA	60.5
ARPC1A	NA	91.5	57.6	40
ARPC1B	81.535	NA	64.9	58
ARPC2	56.49	74.5	61	57
ARPC3	64.08	NA	56.4	58
ARPC4	NA	NA	90.9	NA
ARPC4-TTLL3	88.54	NA	NA	NA
ARPC5	71.97	85	60.7	47
ARPC5L	NA	95	88.7	68
ARPP19	NA	92	105.2	50
ARRB1	NA	NA	NA	45
ARRB2	NA	NA	NA	48
ARRDC3	NA	NA	116.7	78
ARSJ	NA	NA	102.9	NA
ARV1	NA	NA	64.6	NA
ASAH1	NA	59.5	82.9	80
ASAP1	NA	NA	101.7	57
ASAP2	NA	NA	NA	45.5
ASB13	NA	110	NA	NA
ASB6	NA	NA	130.1	NA
ASB8	NA	NA	NA	75.5
ASB9	NA	83	NA	NA
ASCC1	NA	104.5	NA	NA
ASCC2	NA	74	91.2	NA
ASF1A	NA	NA	NA	55
ASF1B	NA	92	75.8	65.5
ASH1L	NA	NA	130.5	NA
ASH2L	NA	102	86.1	74.5
ASNA1	NA	71	71	42
ASNS	107.785	84	NA	53
ASNSD1	NA	NA	73.8	65.5
ASPH	91.085	86	120.7	73
ASPM	NA	NA	105.8	59.5
ASS1	NA	66	NA	69.5
ASUN	NA	NA	43.4	48
ATAD1	NA	66	105.2	65
ATAD2	NA	NA	91.3	51
ATAD3A	NA	NA	90.5	NA
ATF1	NA	NA	83.9	66
ATF4	81.1	98	96.5	86
ATF6	NA	86	60.4	74.5
ATF7	NA	NA	NA	39
ATG10	NA	NA	NA	35
ATG101	NA	92	NA	NA
ATG12	NA	NA	88.2	74
ATG13	NA	100.5	53.1	48.5
ATG3	NA	80	59	50
ATG4A	NA	NA	NA	51.5
ATG4C	NA	NA	NA	59.5
ATG5	NA	NA	81.6	59.5
ATG7	NA	NA	59.9	61
ATG9A	NA	NA	108.6	72.5
ATIC	62.99	88	53.5	52.5
ATL2	NA	NA	113.3	64
ATL3	NA	62	51.5	NA
ATM	NA	NA	NA	105
ATMIN	NA	NA	NA	54.5
ATN1	NA	NA	-12	NA
ATOX1	77.48	102.5	79.7	82
ATP11A	NA	NA	NA	51
ATP11C	NA	NA	91.9	35
ATP13A3	NA	NA	67.1	32
ATP1A1	76.1	97	73.3	56
ATP1B1	102.46	NA	130.7	81
ATP1B3	NA	63	81.5	54.5
ATP2A2	NA	NA	111.5	NA
ATP2B1	NA	NA	86	44
ATP2C1	NA	NA	63.3	50
ATP5A1	NA	83	71.5	65
ATP5B	NA	83	98.6	78
ATP5C1	NA	58	57.9	52
ATP5D	NA	96	58.5	NA
ATP5E	NA	84	NA	93
ATP5EP2	NA	NA	NA	80.5
ATP5F1	NA	70.5	51.5	57
ATP5F1A	56.72	NA	NA	NA
ATP5F1B	80.885	NA	NA	NA
ATP5F1C	44.3	NA	NA	NA
ATP5F1D	61.85	NA	NA	NA
ATP5F1E	67.14	NA	NA	NA
ATP5G1	NA	98	NA	61
ATP5G2	NA	98	84.5	71
ATP5G3	NA	94	65.1	54
ATP5H	NA	66	NA	59
ATP5I	NA	86	75.2	NA
ATP5IF1	57.1	NA	NA	NA
ATP5J	NA	85	57.9	57
ATP5J2	NA	NA	83.3	NA
ATP5J2-PTCD1	NA	NA	NA	58
ATP5L	NA	88	73.4	63
ATP5MC1	62.11	NA	NA	NA
ATP5MC2	43.55	NA	NA	NA
ATP5MC3	65.24	NA	NA	NA
ATP5ME	78.53	NA	NA	NA
ATP5MF-PTCD1	57.67	NA	NA	NA
ATP5MG	46.12	NA	NA	NA
ATP5MJ	94.15	NA	NA	NA
ATP5MK	61.23	NA	NA	NA
ATP5O	NA	NA	60.7	67
ATP5PB	44.275	NA	NA	NA
ATP5PD	37.23	NA	NA	NA
ATP5PF	53.095	NA	NA	NA
ATP5PO	41.59	NA	NA	NA
ATP5SL	NA	97	NA	NA
ATP6AP1	NA	119	123.9	102
ATP6AP2	NA	74.5	129.5	69
ATP6V0A1	NA	NA	86.8	NA
ATP6V0B	47.175	95	72.6	59
ATP6V0C	NA	NA	97	NA
ATP6V0D1	NA	100	92.4	72
ATP6V0E1	94.155	81	61.6	59
ATP6V1A	NA	NA	112.3	49.5
ATP6V1B2	NA	NA	26.5	69
ATP6V1C1	NA	NA	94.1	56.5
ATP6V1D	NA	67	57.9	51.5
ATP6V1E1	NA	71	85.5	73
ATP6V1F	60.35	94	83.6	74
ATP6V1G1	NA	85	96.2	59
ATP6V1H	NA	86	97.9	58
ATP8B2	NA	NA	83.2	NA
ATP9A	NA	NA	146.8	64
ATPAF1	NA	NA	71.9	53
ATPAF2	NA	NA	NA	73
ATPIF1	NA	77	61.9	102
ATR	NA	NA	NA	94
ATRAID	55.945	78	57.9	53
ATRX	NA	NA	NA	33.5
ATXN10	NA	NA	125.6	50.5
ATXN7L3	NA	NA	120	NA
AUP1	NA	86	44.9	64
AURKA	NA	87	73.8	72
AURKAIP1	58.24	89	NA	89
AURKB	NA	95	119.3	57
AVPI1	NA	83	73.2	82
AXIN1	NA	NA	111.5	NA
AXL	NA	NA	105.3	86
AZI2	NA	NA	67.7	71
AZIN1	NA	NA	69.6	42
B2M	107.53	73	117.3	72
B3GALNT2	NA	NA	71.9	42
B4GALT1	105.69	123	111.6	37
B4GALT2	NA	NA	76	NA
B4GALT3	NA	112.5	94.8	62
B4GALT4	NA	NA	NA	104.5
B4GALT5	NA	NA	78.3	NA
B4GALT7	NA	61.5	NA	NA
B9D1	NA	84	NA	66
BABAM1	NA	NA	64.6	47
BACE2	NA	53	127.5	69
BAD	NA	NA	65.1	NA
BAG1	85.78	96	NA	65
BAG2	NA	NA	75.8	78.5
BAG3	NA	NA	74.8	77.5
BAG4	NA	NA	NA	65
BAG5	NA	NA	62	NA
BAIAP2L1	NA	94.5	67.8	71
BAK1	NA	87	NA	NA
BAMBI	NA	NA	NA	61
BANF1	63.98	100.5	89.1	68.5
BAP1	NA	112	101.2	92.5
BASP1	61.34	71	62	55
BAX	107.45	NA	NA	NA
BAZ1A	NA	NA	134.8	NA
BAZ1B	NA	NA	NA	32
BAZ2A	NA	NA	22.1	35
BBLN	48.01	NA	NA	NA
BBS2	NA	89	NA	61.5
BBS4	NA	79.5	NA	NA
BBX	NA	NA	108.3	48
BCAP29	NA	NA	83.1	56
BCAP31	55.78	89	NA	60
BCAR1	NA	NA	80.8	NA
BCAR3	NA	NA	67	NA
BCAS2	NA	NA	84.5	52
BCAT1	NA	NA	77.5	NA
BCAT2	NA	90	125	79
BCCIP	NA	NA	68.4	63
BCDIN3D	NA	65	NA	NA
BCKDHA	NA	NA	97	95
BCKDK	NA	NA	80	76
BCL10	NA	NA	93.3	27
BCL2L1	NA	NA	97.8	NA
BCL2L13	NA	77.5	74.2	71
BCL7B	NA	110	54.1	52
BCL7C	NA	NA	45.2	NA
BCL9L	NA	NA	95.7	NA
BCLAF1	NA	NA	108.6	51
BCOR	NA	NA	NA	59
BCS1L	NA	106	51.7	55.5
BDH2	NA	NA	NA	97
BDNF	NA	NA	62.6	NA
BECN1	NA	79	54.9	101
BEGAIN	NA	NA	109.7	NA
BET1	NA	NA	96.9	59
BET1L	NA	107	NA	NA
BEX3	63.695	NA	NA	NA
BFAR	NA	93	72.9	50
BGN	NA	NA	110.2	NA
BHLHE40	NA	77.5	69.6	NA
BICD2	NA	NA	140.6	NA
BID	NA	88	87.6	55
BIN1	NA	NA	79.6	NA
BIN3	NA	87.5	NA	NA
BIRC5	NA	95	87.1	55
BIRC6	NA	NA	NA	52
BIVM	NA	NA	108.6	NA
BLCAP	NA	82	NA	64.5
BLMH	NA	91	70.3	70
BLOC1S1	NA	NA	71.8	76
BLOC1S2	NA	90	75.5	61
BLOC1S4	NA	NA	NA	56.5
BLOC1S5-TXNDC5	106.68	NA	NA	NA
BLOC1S6	NA	NA	88.9	99
BLVRA	NA	79	69.8	53.5
BLVRB	NA	68.5	75.9	59.5
BMI1	NA	NA	127.6	NA
BMP1	NA	NA	301	NA
BMP2	NA	NA	78.6	NA
BMP6	NA	102.5	NA	51.5
BMS1	NA	NA	58.8	62
BNIP1	NA	85	NA	NA
BNIP2	NA	NA	94	NA
BNIP3	NA	61	NA	61
BNIP3L	NA	54	77.8	NA
BOD1	NA	97	42.1	54.5
BOD1L1	NA	NA	68.6	NA
BOLA1	NA	107	NA	68
BOLA3	NA	73	NA	91
BPGM	NA	82	86.1	NA
BPHL	NA	69.5	NA	NA
BPNT1	NA	131	39.4	60.5
BRAT1	NA	NA	77	NA
BRCA1	NA	NA	NA	60.5
BRD3	NA	NA	135.7	NA
BRD4	NA	NA	85.1	NA
BRD7	NA	NA	NA	62.5
BRD8	NA	76.5	NA	NA
BRD9	NA	NA	137.2	NA
BRE	NA	NA	NA	71
BRI3	60.41	NA	36.6	NA
BRIX1	57.38	100.5	65.1	72
BRK1	NA	77	78.3	71
BRMS1	NA	98	62.7	79
BROX	NA	NA	70.9	NA
BRPF1	NA	NA	104.9	NA
BRWD1	NA	NA	NA	85
BSCL2	NA	NA	53.1	46
BSDC1	NA	NA	112.4	NA
BSG	117.42	104	121.4	57
BST2	89.84	98	101.4	NA
BTAF1	NA	NA	131.5	63
BTBD1	NA	NA	72.9	43.5
BTBD2	NA	NA	67.4	NA
BTBD3	NA	NA	95.6	43.5
BTBD6	NA	NA	103.4	71
BTD	NA	NA	NA	43
BTF3	55.55	71	53	44
BTF3L4	NA	99	NA	72
BTG1	NA	NA	81.2	28.5
BTG3	NA	72.5	75.2	68
BUB1	NA	NA	72.9	60.5
BUB1B	NA	NA	86.4	75.5
BUB3	86.54	95.5	110	71
BUD23	70.97	NA	NA	NA
BUD31	63.61	77	71.7	52
BYSL	NA	105	92.6	NA
BZW1	NA	77	74.6	88
BZW1P2	NA	64.5	NA	NA
BZW2	57.3	87	52.8	46
C10orf137	NA	NA	101.5	NA
C10orf32	NA	NA	NA	54
C10orf35	NA	110	NA	NA
C11orf1	NA	NA	NA	59.5
C11orf24	NA	85	80.2	NA
C11orf31	NA	NA	NA	73
C11orf48	NA	NA	NA	93.5
C11orf49	NA	121	68.2	NA
C11orf57	NA	NA	NA	44
C11orf58	NA	69	NA	51
C11orf68	NA	NA	54.6	NA
C11orf73	NA	66	37.2	59
C11orf84	NA	NA	87.3	NA
C11orf86	NA	94	NA	59
C12orf10	NA	78	66.1	51.5
C12orf23	NA	NA	NA	53.5
C12orf29	NA	NA	43.7	69
C12orf43	NA	97.5	NA	NA
C12orf44	NA	NA	87.3	73
C12orf45	NA	NA	NA	69
C12orf5	NA	NA	63.5	71
C12orf57	66.955	86	79.6	60
C12orf65	NA	72.5	NA	NA
C12orf73	NA	94.5	NA	53
C12orf75	NA	81	NA	NA
C12orf76	NA	84	NA	NA
C14orf1	NA	74	65.2	70
C14orf119	NA	110	97.1	47
C14orf142	NA	65	NA	NA
C14orf166	NA	71	55.2	54.5
C14orf2	NA	89	73.7	60.5
C14orf93	NA	77	NA	NA
C15orf38-AP3S2	NA	NA	NA	64
C15orf40	NA	77	NA	NA
C15orf57	NA	91	NA	NA
C15orf61	NA	110	NA	NA
C16orf13	NA	84	103	76
C16orf45	NA	NA	61.6	NA
C16orf58	NA	98.5	NA	NA
C16orf72	NA	NA	63.7	NA
C16orf74	NA	84	NA	NA
C16orf80	NA	NA	58.4	68
C16orf87	NA	NA	NA	39
C16orf91	NA	91	NA	NA
C17orf49	NA	NA	NA	82.5
C17orf58	NA	69	NA	NA
C17orf62	NA	90	99	NA
C17orf67	NA	100	NA	NA
C17orf75	NA	64	64.8	58
C17orf76-AS1	NA	NA	NA	50
C17orf80	NA	NA	NA	63.5
C17orf85	NA	NA	98.6	NA
C18orf21	NA	NA	53.3	63
C19orf10	NA	NA	66.2	65
C19orf24	NA	116.5	114.4	84
C19orf33	NA	NA	64.6	NA
C19orf43	NA	91	85.4	83
C19orf48	NA	99.5	NA	NA
C19orf53	64.79	91	81.8	62
C19orf60	NA	NA	63.2	NA
C19orf70	NA	86	63	NA
C1D	NA	83	NA	55
C1GALT1C1	NA	NA	65.8	53
C1orf109	NA	71	118.3	NA
C1orf112	NA	NA	118.9	NA
C1orf122	NA	NA	NA	88
C1orf123	NA	96	71.3	79.5
C1orf131	NA	NA	NA	40
C1orf174	NA	111	NA	NA
C1orf27	NA	NA	86	8
C1orf35	NA	NA	84.9	NA
C1orf43	43.27	81	71.7	72
C1orf52	NA	81	91.5	66
C1orf85	NA	NA	99.4	NA
C1orf86	NA	NA	85.5	NA
C1QBP	NA	NA	50.1	53
C1S	NA	NA	212.9	NA
C20orf111	NA	NA	NA	53
C20orf24	NA	NA	59.4	64
C20orf27	NA	NA	91.1	NA
C21orf33	NA	NA	99.6	85
C21orf59	NA	NA	91.4	46.5
C22orf28	NA	NA	NA	59
C2CD5	NA	NA	NA	72
C2orf29	NA	NA	NA	53
C2orf47	NA	NA	62.1	85
C2orf68	NA	125	NA	NA
C2orf74	NA	NA	NA	43
C2orf76	NA	NA	NA	74.5
C3	NA	124	NA	NA
C3orf38	NA	NA	NA	56
C3orf58	NA	NA	111.9	NA
C4BPA	NA	71.5	NA	NA
C4BPB	NA	94	94.1	52
C4orf27	NA	NA	NA	49
C4orf3	NA	57	NA	81.5
C4orf48	NA	94	NA	NA
C4orf52	NA	NA	NA	68.5
C5orf15	NA	87	91.4	74.5
C5orf22	NA	NA	94.6	56
C5orf24	NA	NA	110.3	88
C5orf28	NA	NA	101.2	NA
C5orf30	NA	NA	102.8	61.5
C5orf34	NA	NA	128.6	66
C5orf51	NA	NA	110.1	35
C6orf106	NA	100	NA	NA
C6orf211	NA	NA	98.2	52
C6orf48	NA	108	NA	NA
C6orf62	NA	NA	114.4	49
C6orf89	NA	NA	100.2	NA
C7orf49	NA	89	112.2	NA
C7orf50	NA	98	63.8	76.5
C7orf55	NA	NA	NA	46
C7orf73	NA	92.5	NA	52
C8orf22	NA	NA	NA	61
C8orf33	82.77	120	63.2	81
C8orf4	NA	94	NA	40.5
C8orf59	NA	NA	68.4	42
C9orf114	NA	111	107.5	90.5
C9orf123	NA	NA	NA	73
C9orf142	NA	108	110.9	NA
C9orf16	NA	72	NA	NA
C9orf40	NA	NA	NA	45
C9orf41	NA	NA	129.2	NA
C9orf64	NA	NA	67.4	NA
C9orf78	NA	82	60.8	NA
C9orf89	NA	NA	81.4	NA
C9orf9	NA	81	NA	NA
CA12	NA	NA	116.7	NA
CA9	NA	65	NA	NA
CAAP1	NA	NA	111.6	49
CAB39	NA	NA	46.5	NA
CACNA2D1	NA	NA	128.8	NA
CACNB2	NA	NA	NA	74
CACUL1	NA	NA	73.2	92
CACYBP	NA	79	66.3	60
CAD	NA	97	119.4	73
CALCOCO2	NA	NA	75.2	NA
CALD1	NA	NA	100.5	64
CALM1	46.385	82	74	37
CALM2	65.72	97	61.3	66
CALM3	65.87	82	100.4	75.5
CALR	99.445	102	91.6	49
CALU	103.91	82	134.4	58
CAMK2D	NA	NA	122.3	NA
CAMK2G	NA	NA	79.8	50
CAMK2N2	NA	NA	NA	61.5
CAMLG	NA	81.5	59.9	73.5
CAMSAP1	NA	NA	79.4	NA
CAMSAP2	NA	NA	109.2	40
CAMTA1	80.93	81.5	NA	39
CAMTA2	NA	116	NA	NA
CAND1	NA	NA	92.6	44.5
CANT1	NA	NA	133.7	NA
CANX	97.455	88	111.9	52
CAP1	NA	71	122.5	79.5
CAPG	NA	86	77.2	65
CAPN2	NA	NA	NA	70
CAPN7	NA	NA	75.4	72
CAPNS1	66.96	99	85.2	69
CAPRIN1	68.37	79	77.7	48
CAPZA1	54.665	94.5	61	44
CAPZA2	NA	NA	112.8	59
CAPZB	61.32	102.5	67.8	87
CARHSP1	NA	NA	76.4	60.5
CARKD	NA	119.5	NA	NA
CARM1	NA	NA	75.4	NA
CARS	NA	84	119.2	60
CARS2	NA	NA	105	71
CASC3	NA	91	96.1	NA
CASC4	NA	NA	NA	92
CASK	NA	NA	83.2	NA
CASP4	NA	95	126.8	NA
CASP8	NA	NA	40.1	NA
CASP9	NA	86	NA	NA
CAST	47.67	82.5	NA	53
CAT	NA	70	54.1	NA
CAV1	NA	NA	74.9	49
CAV2	NA	NA	72.9	61
CBFB	NA	NA	120.4	67.5
CBLL1	NA	NA	70.3	NA
CBR1	47.43	100	76.1	55
CBR4	NA	NA	119.7	NA
CBS	NA	NA	NA	76
CBX1	NA	NA	NA	60
CBX3	72.295	62	59.5	59
CBX4	NA	NA	NA	84
CBX5	NA	96	78.4	74
CBX6	NA	NA	114.9	NA
CBY1	NA	105.5	NA	NA
CC2D1B	NA	NA	95	NA
CCAR1	NA	NA	89.9	51
CCBL1	NA	93	NA	52
CCDC104	NA	NA	53.6	47
CCDC107	NA	110	59.7	NA
CCDC109B	NA	NA	NA	43.5
CCDC115	NA	99	NA	NA
CCDC117	NA	NA	NA	48
CCDC12	NA	96	65	54
CCDC124	NA	93	86.4	NA
CCDC127	NA	94	125.3	65
CCDC138	NA	NA	NA	63
CCDC14	NA	NA	175	NA
CCDC167	NA	NA	NA	68
CCDC18	NA	NA	NA	42
CCDC23	NA	NA	NA	87
CCDC25	NA	70	78.5	74
CCDC34	NA	NA	75.9	NA
CCDC41	NA	NA	NA	49
CCDC43	NA	NA	86.5	60.5
CCDC47	NA	NA	96.2	56.5
CCDC50	NA	NA	67.9	57
CCDC51	NA	90.5	65	NA
CCDC58	NA	NA	NA	39
CCDC59	NA	NA	40.6	72
CCDC6	NA	NA	39.9	36
CCDC71	NA	NA	94.6	NA
CCDC82	NA	NA	72.8	NA
CCDC84	NA	89	NA	NA
CCDC85B	84.87	NA	NA	NA
CCDC85C	NA	NA	NA	65
CCDC86	NA	89	NA	54.5
CCDC88A	NA	NA	126.2	NA
CCDC90A	NA	NA	NA	80.5
CCDC90B	NA	73	47.7	56
CCDC91	NA	NA	67.5	NA
CCM2	NA	NA	83.9	NA
CCNA2	NA	NA	74.1	44
CCNB1	NA	79	75.9	59
CCNB1IP1	NA	77	NA	61.5
CCNB2	NA	88.5	80.2	53.5
CCNC	NA	NA	60.8	52
CCND1	NA	NA	107	NA
CCND3	NA	90.5	95.5	NA
CCNDBP1	NA	90	NA	60
CCNF	NA	NA	139.8	NA
CCNG1	NA	83	37.2	47.5
CCNG2	NA	NA	90	NA
CCNH	NA	69	53.9	74
CCNI	78.53	82	68.4	NA
CCNL1	NA	NA	140.3	86
CCNL2	NA	NA	217	97
CCNT1	NA	NA	NA	70
CCNY	NA	NA	88	74.5
CCPG1	NA	NA	100.4	75.5
CCSAP	NA	NA	NA	79
CCT2	40.065	67	56.4	51
CCT3	50.28	78.5	48.4	50
CCT4	42.755	71	63	66
CCT5	43.86	78	50.8	75
CCT6A	NA	61	58.4	67
CCT7	40.13	69	59	60
CCT8	54.355	72	73.9	61
CD109	NA	NA	136.2	98
CD151	NA	NA	117	NA
CD164	NA	82	97.4	63
CD24	67.23	NA	NA	100
CD276	NA	NA	93.4	NA
CD2AP	NA	NA	82.1	78
CD2BP2	NA	93	228.8	NA
CD320	NA	108	114.5	80
CD44	43.295	90	77.5	51
CD46	NA	87.5	NA	75.5
CD47	NA	95.5	40.2	42
CD55	83.07	85	76.9	73
CD59	NA	91.5	105	81.5
CD63	53.16	71	NA	51
CD81	76.88	103	77.8	39
CD83	NA	86.5	NA	NA
CD9	94	103	88.2	49
CD97	NA	NA	82.5	NA
CD99	91.685	95	NA	NA
CDA	NA	93	71.2	NA
CDC123	47.17	84	61.5	48
CDC16	NA	85.5	88.4	73
CDC20	NA	95.5	61.8	45
CDC23	NA	69	72	NA
CDC25A	NA	NA	NA	100
CDC25B	NA	112.5	67.6	53
CDC25C	NA	95	NA	56
CDC26	NA	65.5	NA	NA
CDC27	NA	NA	124.3	42.5
CDC34	NA	NA	84.5	NA
CDC37	NA	88	77.1	69
CDC37L1	NA	NA	110.7	NA
CDC40	NA	NA	94.4	NA
CDC42	NA	77	90.6	49
CDC42BPA	NA	NA	111.2	NA
CDC42BPB	NA	NA	122.5	NA
CDC42EP1	NA	NA	74.8	NA
CDC42EP4	NA	NA	NA	67.5
CDC42SE1	NA	83	125.8	55
CDC42SE2	NA	NA	NA	40.5
CDC45	NA	79	87	50
CDC5L	NA	NA	NA	62
CDC6	NA	93	93.6	87
CDC7	NA	NA	138.2	NA
CDC73	NA	NA	56.1	38
CDCA2	NA	NA	95.7	55.5
CDCA3	NA	82.5	40	65
CDCA4	NA	105	81.4	81
CDCA5	NA	96	104.2	72
CDCA7	NA	63	96.7	60.5
CDCA7L	NA	NA	88.6	66
CDCA8	NA	101	58.7	NA
CDCP1	NA	NA	129.1	NA
CDH11	NA	NA	NA	39
CDH13	NA	NA	147.9	NA
CDH2	NA	NA	94.3	NA
CDIPT	NA	72	92.6	NA
CDK1	NA	78	101	59
CDK10	NA	88	157.8	NA
CDK12	NA	NA	97	53
CDK13	NA	NA	NA	43
CDK14	NA	NA	108.4	NA
CDK16	NA	78	99.6	64
CDK19	NA	NA	NA	112
CDK2	NA	105	90.8	41.5
CDK2AP1	NA	NA	97.5	61
CDK2AP2	NA	111	81.7	NA
CDK4	NA	83	74.9	51
CDK5	NA	70	NA	NA
CDK5RAP1	NA	108	56.1	NA
CDK5RAP2	NA	NA	106.7	NA
CDK5RAP3	NA	NA	116	57
CDK6	NA	NA	77	46
CDK7	NA	54	NA	48
CDK9	NA	127	122.5	40
CDKN1A	NA	105	NA	83
CDKN1B	NA	NA	87.1	65
CDKN1C	NA	NA	NA	65
CDKN2A	46.72	89	68.5	77
CDKN2AIP	NA	NA	64.3	NA
CDKN2AIPNL	NA	98	NA	44
CDKN2C	58.695	91	78.1	88
CDKN3	NA	NA	84.6	45
CDPF1	NA	100.5	NA	77
CDR2	NA	NA	89	73.5
CDS2	NA	96	NA	54.5
CDT1	NA	100	114.5	NA
CDV3	NA	NA	99.1	84.5
CDYL	NA	NA	112.5	95
CEBPB	77.025	101	NA	44
CEBPG	NA	77	40.9	75.5
CEBPZ	NA	NA	57.1	46.5
CECR5	NA	93	106.5	77
CELF1	NA	NA	99.2	60
CELF5	NA	NA	NA	96.5
CENPA	NA	NA	86.5	63
CENPE	NA	NA	123.3	NA
CENPF	NA	NA	120.5	48
CENPH	NA	NA	46.1	60.5
CENPK	NA	NA	125.6	NA
CENPM	NA	78	NA	NA
CENPN	NA	69.5	105.2	65
CENPO	NA	NA	113.9	NA
CENPQ	NA	NA	43.6	50
CENPU	NA	NA	68.8	NA
CENPV	NA	96	42	46.5
CENPW	31.765	NA	64.2	NA
CENPX	77.36	NA	NA	NA
CEP350	NA	NA	NA	65
CEP55	NA	NA	77.9	64.5
CEP57	NA	NA	107.1	38
CEP72	NA	NA	151.8	NA
CEP78	NA	NA	NA	66.5
CEPT1	NA	NA	105	44
CERK	NA	NA	99.8	NA
CERS2	NA	82	48.9	78
CERS5	NA	112.5	178.3	NA
CERS6	NA	NA	108.4	NA
CETN2	NA	92	71.5	66.5
CETN3	NA	NA	52.8	58.5
CFAP20	NA	98	NA	NA
CFD	NA	95	NA	NA
CFDP1	NA	NA	97.7	30
CFL1	NA	81	87.4	81
CFL2	NA	97	60.8	46
CFLAR	NA	99	NA	NA
CGA	127.2	90	NA	NA
CGGBP1	NA	113.5	113.6	NA
CHAC1	NA	100.5	NA	NA
CHAC2	NA	83	90.8	52.5
CHAF1A	NA	NA	103	NA
CHAF1B	NA	NA	NA	71.5
CHAMP1	NA	NA	62.7	NA
CHCHD1	86.48	85	82	71
CHCHD10	43.845	NA	96.6	76
CHCHD2	59.22	85	73.2	72
CHCHD3	NA	78	NA	47
CHCHD4	NA	89	NA	NA
CHCHD6	NA	92	NA	NA
CHCHD7	NA	NA	NA	76
CHD1	NA	NA	67.4	13
CHD1L	NA	NA	54.3	79.5
CHD3	NA	NA	94.3	74
CHD4	NA	NA	68.3	54.5
CHD8	NA	NA	68.2	NA
CHEK1	NA	NA	NA	62.5
CHEK2	NA	73.5	NA	62.5
CHERP	NA	NA	113.7	NA
CHID1	NA	88	70.1	NA
CHKB	NA	NA	175.3	NA
CHM	NA	NA	190.9	NA
CHMP1A	NA	118	113.3	NA
CHMP1B	NA	96	NA	37
CHMP2A	40.77	92	62.1	52
CHMP2B	NA	NA	52.4	55
CHMP3	NA	NA	100.5	55
CHMP4A	NA	NA	66.9	54
CHMP4B	NA	NA	75.7	66
CHMP5	NA	86	172.1	75
CHMP7	NA	NA	93.1	66
CHORDC1	NA	NA	86.9	61.5
CHP1	NA	94.5	84	67
CHPF	NA	NA	133.1	NA
CHPF2	NA	NA	119.1	NA
CHPT1	NA	71	72.7	42.5
CHRAC1	NA	95.5	47	57
CHRNA5	NA	NA	NA	52
CHTF8	NA	101.5	NA	NA
CHTOP	NA	78	104.1	87
CHUK	NA	NA	NA	72
CHURC1	NA	NA	53.6	58
CIAO1	NA	106	100.8	91
CIAPIN1	NA	95	92.5	58.5
CIB1	88.08	87	70.2	59.5
CINP	NA	83	89.4	53.5
CIRBP	NA	117	125.5	63
CIRH1A	NA	NA	91.4	61
CISD1	NA	67	53.5	68
CISD2	NA	66	NA	47.5
CISD3	NA	91.5	81.5	NA
CITED4	NA	NA	NA	74.5
CIZ1	NA	NA	85.3	NA
CKAP2	NA	NA	79.1	37
CKAP4	54.85	NA	57.3	35
CKAP5	NA	NA	76.6	63
CKB	78.33	99	100.7	55
CKLF	NA	NA	NA	75.5
CKMT1A	NA	NA	NA	84
CKMT1B	NA	74.5	NA	NA
CKS1B	71.03	92	NA	NA
CKS2	53.35	61	39.8	54.5
CLASP2	NA	NA	NA	77
CLCC1	NA	NA	108	58.5
CLCN3	NA	NA	75.7	NA
CLCN7	NA	NA	88.1	NA
CLDN12	NA	NA	163.1	NA
CLDN4	NA	102	NA	NA
CLDND1	NA	NA	NA	68
CLIC4	NA	99.5	102.3	68
CLINT1	NA	NA	58.6	56
CLIP1	NA	NA	NA	45
CLIP4	NA	NA	114.9	NA
CLK1	NA	NA	199.4	107
CLK3	NA	99	NA	NA
CLN3	NA	NA	78.8	48
CLN6	NA	NA	74.7	NA
CLNS1A	NA	76.5	53.5	45
CLP1	NA	NA	NA	87.5
CLPB	NA	108	86.8	76.5
CLPP	NA	81	69.5	90
CLPTM1	NA	NA	79.9	NA
CLPTM1L	75.605	100	77.6	59
CLPX	NA	NA	87	84
CLSPN	NA	NA	117.1	55.5
CLSTN1	NA	NA	143.9	112
CLTA	60	83	68.7	64.5
CLTB	NA	86	41.8	50
CLTC	NA	74.5	100.6	62
CLU	139.17	94	NA	90
CLUAP1	NA	NA	NA	62.5
CLUH	NA	NA	87.5	NA
CMAS	NA	NA	90.6	NA
CMBL	NA	79	67.3	42
CMC1	NA	82	39.9	54
CMC2	40.43	72	93	80
CMIP	NA	NA	102.1	NA
CMPK1	NA	NA	108.9	61
CMSS1	NA	63	NA	55
CMTM6	NA	NA	89.7	NA
CNBP	69.23	80	100.4	79
CNDP2	NA	82	82.7	NA
CNIH	NA	NA	NA	57
CNIH1	72.16	79	82.5	NA
CNIH4	NA	77.5	35.4	40.5
CNN2	105.52	110	105.9	74
CNN3	NA	NA	85.3	NA
CNOT1	NA	NA	109.1	54.5
CNOT10	NA	NA	NA	40.5
CNOT11	NA	NA	91.7	NA
CNOT2	NA	NA	69.5	47
CNOT3	NA	NA	63.2	NA
CNOT7	NA	93	44.1	43
CNOT8	NA	91	82.2	62
CNP	NA	100	101.6	NA
CNPY2	NA	NA	67	NA
CNPY3	NA	91.5	59.3	NA
COA1	67.55	96	55.5	56
COA3	NA	85	77.5	67.5
COA4	46.95	102	63.7	42.5
COA5	NA	103	NA	70
COA6	66.57	73	39.6	48
COA7	NA	79	NA	NA
COASY	NA	93.5	54.9	71.5
COG2	NA	NA	85.8	NA
COG4	NA	93	109.6	68.5
COG5	NA	NA	68.3	NA
COG8	NA	NA	NA	79
COIL	NA	NA	NA	50
COL12A1	NA	NA	182.6	97
COL1A1	NA	NA	118.9	39
COL1A2	NA	NA	NA	45
COL3A1	134.475	NA	115.9	NA
COL4A1	NA	NA	130.2	101
COL4A2	NA	NA	161.8	112.5
COL4A6	NA	103	NA	NA
COL5A1	NA	NA	164.5	NA
COL5A2	NA	NA	NA	72.5
COL7A1	NA	NA	180.4	NA
COLGALT1	140.43	124	106.4	NA
COMMD1	NA	105.5	NA	NA
COMMD2	NA	85	72.9	69.5
COMMD3	NA	NA	85.4	48
COMMD4	83.06	89	83	92
COMMD5	NA	106	53.3	81.5
COMMD6	44.61	59.5	68.4	67.5
COMMD7	NA	92	91.8	70.5
COMMD8	NA	NA	69.9	NA
COMMD9	NA	72	41.8	64
COMT	NA	NA	57	NA
COMTD1	NA	87	62.9	NA
COPA	NA	75	80.1	49
COPB1	NA	NA	96.9	78.5
COPB2	NA	99	60.8	68
COPE	NA	NA	79.3	NA
COPG1	NA	99	93.8	37
COPRS	NA	68	59	63.5
COPS2	NA	NA	69.3	58
COPS3	29.62	73	44.1	47
COPS4	NA	NA	54.8	59.5
COPS5	NA	NA	60.8	53
COPS6	53.12	77	67.2	65.5
COPS7A	NA	90.5	95.2	67
COPS7B	NA	101.5	92.9	61
COPS8	NA	71	67.7	76
COPS9	52.6	NA	NA	NA
COPZ1	71.69	87	68.9	57
COQ10A	NA	NA	NA	67.5
COQ10B	NA	NA	126.1	42
COQ2	NA	69	NA	70
COQ3	NA	76	NA	NA
COQ4	NA	93	70.2	NA
COQ5	NA	87	77.7	61
COQ6	NA	94	NA	NA
COQ9	NA	NA	79.7	53.5
CORO1B	NA	NA	63.1	NA
CORO1C	NA	101	110.6	52
COTL1	95.81	88	74.8	49
COX10	NA	NA	NA	69
COX11	NA	NA	NA	50
COX14	NA	NA	NA	100
COX15	NA	92	112.8	79
COX16	87.685	NA	79.8	58
COX17	77.49	86.5	NA	64
COX19	NA	104	NA	NA
COX20	NA	66	NA	42.5
COX4I1	65.27	83	NA	61
COX5A	57.585	84	89.3	71
COX5B	48.805	95	75.1	56
COX6A1	66.44	NA	NA	73
COX6B1	52.35	77	69.9	66
COX6C	61.53	69.5	NA	80
COX7A2	56.41	85	60.1	58
COX7A2L	49.02	83	60.8	65.5
COX7B	54.31	78	112.9	59.5
COX7C	58.84	73.5	60.7	64
COX8A	61.11	NA	58.4	65
CPA4	NA	NA	145.2	NA
CPD	NA	NA	136.7	NA
CPM	NA	76	NA	57
CPNE1	NA	87	NA	NA
CPNE3	NA	NA	92.6	55
CPNE8	NA	NA	64.9	NA
CPOX	NA	NA	NA	62
CPS1	109.52	110	91.4	76
CPSF1	NA	NA	101.2	NA
CPSF2	NA	NA	75.2	50
CPSF3	NA	98.5	74.3	78
CPSF3L	NA	75.5	95.9	69
CPSF4	NA	NA	114.6	NA
CPSF6	NA	88	86.5	57.5
CPSF7	NA	NA	122.1	NA
CPT1A	NA	NA	111.1	NA
CPVL	NA	69	NA	NA
CRABP2	61.5	NA	NA	NA
CRADD	NA	98	NA	NA
CRBN	NA	76	NA	NA
CREB3	NA	73.5	108.9	NA
CREB3L2	NA	NA	67.4	55
CREB3L4	NA	76.5	NA	NA
CREBBP	NA	NA	98.1	NA
CREBL2	NA	NA	NA	75
CREBZF	NA	NA	NA	105
CREG1	NA	56	98.7	66
CRELD2	NA	NA	88	NA
CREM	NA	87.5	NA	NA
CRIM1	NA	NA	139.5	73
CRIP1	52.395	NA	81.9	NA
CRIP2	82.26	73	96.1	NA
CRIPT	NA	NA	68.2	62
CRK	NA	NA	98	NA
CRKL	NA	NA	138	45
CRLF1	83.75	NA	191.5	NA
CRLS1	NA	NA	42.8	43
CRNDE	NA	104	NA	NA
CRNKL1	NA	NA	NA	67
CRTAP	55.915	73.5	67.8	65
CRTC3	NA	96	98.6	55.5
CRYBB2P1	NA	92	NA	NA
CRYL1	NA	90	NA	NA
CRYZ	NA	NA	70.8	50
CRYZL1	NA	76	NA	NA
CS	NA	97	70.4	58.5
CSAG1	NA	NA	NA	73
CSDA	NA	NA	NA	55
CSDE1	53.96	73	71.8	51
CSE1L	NA	NA	79.4	49
CSF1	NA	NA	147.1	NA
CSF2RA	NA	91	NA	NA
CSK	NA	NA	111.1	NA
CSNK1A1	NA	NA	82.8	68
CSNK1D	NA	NA	60	NA
CSNK1E	NA	100.5	104.8	74
CSNK1G3	NA	NA	41	15
CSNK2A1	NA	122	NA	NA
CSRP1	72.97	91	NA	105
CSRP2	NA	63	NA	60
CST3	NA	111	141	80
CSTB	56.67	93.5	55.6	92
CSTF1	NA	96	67.4	66.5
CSTF2	NA	79	112.1	80
CSTF2T	NA	94	NA	46
CSTF3	NA	NA	74.9	58
CTAG2	NA	NA	NA	68
CTBP1	NA	NA	98.9	41
CTBP2	NA	NA	49.9	NA
CTC-573N18.1	NA	142	NA	NA
CTCF	NA	NA	112.4	NA
CTD-2357A8.3	NA	74	NA	NA
CTDNEP1	NA	NA	59.3	51
CTDSP1	NA	NA	103.5	NA
CTDSP2	NA	NA	96.1	51
CTDSPL	NA	NA	87.2	63
CTDSPL2	NA	NA	120	46
CTGF	NA	NA	106.9	NA
CTH	NA	93	NA	69
CTNNA1	NA	93	92.1	68
CTNNAL1	NA	61	60.7	73
CTNNB1	130.73	NA	125.6	52
CTNNBL1	NA	86.5	36.1	54
CTNND1	NA	NA	105	62
CTPS1	NA	93	110.2	56
CTPS2	NA	NA	NA	61
CTR9	NA	NA	108.3	NA
CTSA	137.08	82.5	130.4	55
CTSB	135.81	102	135	85
CTSC	88.88	105	59.8	72.5
CTSD	NA	120	149.6	NA
CTSF	NA	NA	NA	89
CTSL	NA	86	70.8	NA
CTSL1	NA	NA	NA	68
CTSZ	95.91	NA	123.9	66
CTTN	NA	110.5	124.2	68.5
CUEDC2	47.33	98	89.3	94
CUL1	NA	NA	95.2	75
CUL2	NA	NA	89.9	NA
CUL3	NA	NA	70.9	54
CUL4A	NA	94	95.3	71
CUL4B	NA	NA	62.5	53
CUL5	NA	NA	NA	62
CUTA	59.04	87.5	76.6	NA
CUTC	NA	91	38.7	62
CWC15	NA	NA	NA	55
CWC22	NA	NA	NA	47.5
CWC27	NA	NA	67.9	35
CXADR	NA	NA	NA	55
CXCR4	92.96	NA	113	68
CXorf40A	NA	105	NA	NA
CXorf40B	NA	88	NA	57
CYB561	NA	116	125.8	NA
CYB561A3	NA	91	78.8	NA
CYB5B	NA	75	55.6	72
CYB5D1	NA	NA	104.2	67
CYB5D2	NA	73	NA	92.5
CYB5R1	NA	90	84.3	NA
CYB5R3	NA	93	82.3	65
CYB5R4	NA	NA	45.9	NA
CYBA	58.79	79.5	103.1	NA
CYBRD1	NA	NA	76.7	74
CYC1	53.02	68	46.7	54
CYCS	NA	74.5	81.7	83
CYFIP1	NA	112	90.7	NA
CYHR1	NA	74	NA	NA
CYLD	NA	NA	NA	37.5
CYP11A1	NA	85	NA	NA
CYP1B1	NA	NA	107.6	NA
CYP51A1	NA	NA	NA	75
CYR61	NA	NA	68	NA
CYSTM1	NA	88	NA	94
CYTH1	NA	NA	129.4	NA
CYTH2	NA	NA	44.8	65
CYTH3	NA	NA	103.2	NA
DAB2	NA	NA	103.7	NA
DAD1	87.125	84	74.1	72
DAG1	NA	NA	142.4	92.5
DAGLB	NA	NA	80.6	NA
DALRD3	NA	83	112.9	55.5
DANCR	NA	90	NA	85
DAP	NA	86	79.7	NA
DAP3	54.875	77	NA	61
DAPK3	NA	NA	81.5	NA
DARS	NA	NA	27.7	35
DARS2	NA	89	124.6	86
DAXX	NA	98	NA	NA
DAZAP1	NA	NA	NA	69
DAZAP2	NA	85	94.7	51
DBF4	NA	NA	76.8	NA
DBI	63.19	71.5	96.1	81
DBN1	NA	NA	85.4	56
DBNL	NA	95	99.5	NA
DBR1	NA	NA	NA	54
DCAF11	NA	NA	79.2	NA
DCAF12	NA	71	93.9	72.5
DCAF13	NA	NA	51.6	54
DCAF15	NA	NA	108.7	NA
DCAF16	NA	NA	NA	84.5
DCAF6	NA	NA	68	59
DCAF7	NA	102	NA	75
DCAF8	NA	NA	118.6	70.5
DCBLD2	NA	NA	114.3	NA
DCK	NA	NA	93	NA
DCLRE1C	NA	NA	NA	82
DCP2	NA	NA	NA	88
DCPS	NA	85	63.7	NA
DCTD	NA	85	64.7	NA
DCTN1	NA	NA	96.9	52
DCTN2	NA	82	NA	68
DCTN3	59.42	103	79.4	73
DCTN4	NA	NA	56.2	NA
DCTN5	NA	101	48.3	NA
DCTN6	NA	NA	82.1	39
DCTPP1	63.455	98.5	82.6	85
DCUN1D1	NA	NA	98.7	56
DCUN1D4	NA	NA	173.3	NA
DCUN1D5	NA	NA	95.8	53
DCXR	NA	108	80	69.5
DDAH1	NA	NA	NA	65
DDAH2	54.84	NA	NA	NA
DDB1	71.65	101	85.7	55
DDB2	NA	93	88.3	64
DDHD2	NA	NA	96	NA
DDI2	NA	NA	106.6	NA
DDIT3	NA	93	NA	NA
DDIT4	73.34	101	62.2	NA
DDOST	NA	NA	65.4	NA
DDRGK1	NA	NA	88.2	58
DDT	NA	79.5	61.6	NA
DDX1	NA	84	99.2	54
DDX17	83.29	133	NA	79
DDX18	NA	NA	58.5	46
DDX19A	NA	NA	NA	58
DDX20	NA	NA	83.1	24
DDX21	NA	125	86	55
DDX23	NA	107	99.9	50
DDX24	NA	87	89.7	47
DDX27	NA	54	98.7	51
DDX28	NA	95	NA	NA
DDX31	NA	NA	165.9	NA
DDX39A	56.485	104	74.5	54.5
DDX39B	64.865	NA	NA	NA
DDX3X	135.58	116	142.3	41
DDX41	NA	96	103.4	85
DDX42	NA	NA	116	57.5
DDX46	NA	NA	94.7	58.5
DDX47	NA	NA	64.2	51
DDX49	NA	81	60.3	NA
DDX5	72.455	NA	119.5	54.5
DDX52	NA	NA	NA	58
DDX54	NA	NA	62.8	52
DDX55	NA	NA	NA	55
DDX56	NA	93	84.7	75
DDX6	NA	NA	NA	82
DECR1	NA	83	34	NA
DEDD	NA	106	66.2	53
DEF8	NA	65	NA	82
DEGS1	NA	85	107.8	70
DEK	NA	NA	68.6	41
DENND1B	NA	NA	NA	63
DENND5A	NA	NA	74.4	41
DENND5B	NA	NA	NA	65
DENND6A	NA	NA	NA	68.5
DENR	NA	78	NA	69
DEPDC1	NA	NA	NA	77
DEPDC1B	NA	NA	72.7	96
DERA	NA	61	41	52
DERL1	NA	84	86.2	65.5
DERL2	NA	86	92.7	46
DESI1	NA	99.5	65.4	54
DESI2	NA	NA	NA	54
DFFA	NA	92	68.2	70
DFNA5	NA	78	NA	90.5
DGAT1	NA	NA	NA	62.5
DGAT2	NA	108.5	NA	NA
DGCR2	NA	NA	135.8	NA
DGCR6L	NA	76.5	NA	NA
DGKD	NA	NA	141.1	NA
DGUOK	NA	107.5	76.1	74.5
DHCR24	NA	97	98.6	79
DHCR7	NA	88	103.5	94
DHDDS	NA	NA	79.7	NA
DHODH	NA	108	NA	64
DHPS	NA	98	NA	55
DHRS1	NA	88.5	NA	NA
DHRS11	NA	NA	NA	71
DHRS13	NA	NA	NA	87.5
DHRS3	NA	109	105.5	NA
DHRS4L2	NA	92	NA	NA
DHRS7	NA	75	39.9	72
DHRS7B	NA	110	NA	NA
DHX15	NA	91	100.7	66
DHX16	NA	99	NA	NA
DHX29	NA	NA	63.9	NA
DHX30	NA	83	89.3	90
DHX32	NA	NA	71.8	76
DHX33	NA	NA	103.3	NA
DHX36	NA	NA	68.4	51
DHX37	NA	NA	64	NA
DHX38	NA	NA	56.9	NA
DHX40	NA	NA	88.7	56
DHX8	NA	NA	68.9	NA
DHX9	NA	NA	97.3	70
DIAPH1	NA	93	215	81.5
DIAPH3	NA	NA	68.7	73
DIDO1	NA	NA	163.1	NA
DIEXF	NA	NA	102.5	67
DIMT1	NA	96	70.1	NA
DIS3	NA	NA	73.6	50
DKC1	NA	80	69	52.5
DKK1	NA	78	32.8	NA
DLAT	NA	NA	76.7	65
DLD	NA	NA	102.3	76.5
DLG1	NA	NA	71.7	NA
DLGAP1-AS1	NA	82	NA	78
DLGAP4	NA	NA	75	NA
DLGAP5	NA	NA	65.7	56
DLST	NA	NA	99.7	NA
DMAC1	53.86	NA	NA	NA
DMAP1	NA	86.5	110.2	NA
DMD	NA	NA	NA	49
DMKN	NA	88	NA	NA
DMTF1	NA	NA	187.9	NA
DNAAF2	NA	NA	NA	44
DNAAF5	NA	80	NA	NA
DNAJA1	NA	81.5	64.8	54.5
DNAJA2	NA	109.5	91.5	34
DNAJA3	NA	94	85.2	78
DNAJA4	NA	NA	109.3	NA
DNAJB1	NA	99.5	NA	45
DNAJB11	NA	NA	61.6	61
DNAJB12	NA	83	96.7	74
DNAJB4	NA	NA	80.3	34.5
DNAJB6	NA	77	NA	NA
DNAJC1	NA	NA	NA	44
DNAJC10	NA	NA	109.5	56.5
DNAJC11	NA	98	144.5	NA
DNAJC12	NA	69	NA	NA
DNAJC13	NA	NA	54.5	NA
DNAJC14	NA	NA	90.3	83
DNAJC15	NA	58	41.7	43.5
DNAJC2	NA	NA	76.2	39
DNAJC21	NA	NA	NA	54
DNAJC25	NA	NA	NA	51
DNAJC3	NA	NA	98.4	NA
DNAJC5	NA	NA	122.1	87
DNAJC6	NA	NA	NA	65.5
DNAJC7	NA	NA	63.9	NA
DNAJC8	NA	72	47.4	56
DNAJC9	NA	83	65.5	70.5
DNASE1L1	NA	105	NA	64
DNASE2	NA	92	116	94
DNER	NA	NA	136.8	NA
DNM1	NA	NA	NA	NA
DNM1L	NA	NA	113.2	59
DNM2	NA	NA	92.5	NA
DNMT1	NA	122	121.5	NA
DNPEP	NA	72.5	NA	68
DNPH1	55.115	76.5	73.4	72
DNTTIP1	NA	75	99.4	NA
DNTTIP2	NA	NA	67.1	38
DOCK1	NA	NA	100.2	NA
DOCK5	NA	NA	106.8	NA
DOCK7	NA	NA	86	74
DOLK	NA	71	NA	59
DONSON	NA	NA	87.5	70
DPAGT1	NA	96.5	NA	75
DPCD	NA	65	63.3	53
DPF2	NA	91	51	NA
DPH1	NA	NA	58.5	NA
DPH2	NA	123.5	69.1	NA
DPH3	NA	60	NA	52
DPH5	NA	89	52.6	53
DPM1	NA	NA	63.9	45
DPM2	NA	90	63	73.5
DPM3	NA	93	NA	44
DPP3	NA	NA	63.8	NA
DPP7	NA	87	106.1	NA
DPP9	NA	NA	93.9	NA
DPY19L1	NA	NA	122.8	NA
DPY30	60.66	74.5	64.1	91
DPYD	NA	NA	83.7	NA
DPYSL2	NA	NA	120.6	58
DPYSL3	NA	NA	113.8	NA
DR1	NA	NA	61.3	45
DRAM1	NA	108	102.5	NA
DRAM2	NA	63	77.1	63
DRAP1	62.58	NA	62.6	53
DRG1	NA	73	65.7	48
DRG2	NA	88	118.2	57.5
DROSHA	NA	NA	73.9	54.5
DSCC1	NA	NA	NA	51.5
DSCR3	NA	74.5	122.1	NA
DSE	NA	NA	83.3	NA
DSG2	NA	NA	77.8	60.5
DSN1	NA	67	112.3	43.5
DSP	NA	NA	NA	52
DST	NA	NA	NA	57
DSTN	51.51	81	67.5	50
DTD1	NA	58	NA	68
DTL	NA	75	89.7	50.5
DTWD1	NA	65	NA	NA
DTYMK	54.19	83	NA	57
DUS1L	NA	NA	61	91
DUSP1	75.38	104	69.5	25.5
DUSP11	NA	83.5	70.3	NA
DUSP12	NA	85	54	NA
DUSP14	NA	95	70.8	66.5
DUSP16	NA	NA	NA	79
DUSP2	NA	118.5	NA	NA
DUSP23	NA	NA	NA	81
DUSP3	NA	79	105.1	NA
DUT	NA	70.5	63.3	60.5
DVL1	NA	NA	134.6	NA
DVL2	NA	NA	112.8	NA
DVL3	NA	NA	66.5	NA
DYNC1H1	NA	90	111.5	94.5
DYNC1LI1	NA	76.5	72	NA
DYNC1LI2	NA	NA	119.1	84
DYNC2LI1	NA	NA	NA	59
DYNLL1	53.36	79	53.1	60
DYNLL2	NA	NA	76.5	NA
DYNLRB1	NA	86	53.8	78.5
DYNLT1	44.865	83.5	NA	78
DYNLT3	NA	NA	NA	51
DYRK1A	NA	NA	NA	57
E2F1	NA	111	133.4	NA
E2F4	NA	107.5	103.1	NA
E2F7	NA	NA	87.3	NA
E4F1	NA	NA	100.1	NA
EAPP	NA	83	80.4	52
EARS2	NA	NA	102.6	NA
EBAG9	NA	NA	50	NA
EBNA1BP2	NA	73	49.8	72
EBP	67.595	101	74.8	54
EBPL	41.815	77	76.7	42.5
ECD	NA	80	61	57
ECE1	NA	NA	140.2	NA
ECE2	NA	92.5	NA	52
ECH1	45.925	81	88.5	89
ECHDC1	NA	NA	NA	56.5
ECHS1	64.755	78	87.6	75
ECI1	61.525	80	79.2	82
ECI2	NA	89	44.2	55
ECSIT	NA	96.5	69.4	NA
ECT2	NA	NA	103.1	70.5
EDARADD	NA	NA	NA	66
EDC3	NA	99.5	130.9	NA
EDC4	NA	NA	134.1	NA
EDEM1	NA	NA	69.5	NA
EDEM2	NA	99.5	NA	NA
EDEM3	NA	NA	124.4	45
EDF1	62.61	74	69.7	70
EDIL3	NA	NA	146.9	NA
EEA1	NA	NA	74.5	NA
EED	NA	96	91.5	31
EEF1A1	60.04	71	97.9	62
EEF1A1P5	NA	48	NA	NA
EEF1A2	NA	NA	121.7	NA
EEF1B2	58.05	72	58.2	57
EEF1D	56.42	69	79.2	62
EEF1E1	NA	NA	87.1	70.5
EEF1G	59.18	NA	68.7	47.5
EEF2	66.06	105	77.5	71
EEF2KMT	NA	98	NA	NA
EFCAB14	NA	NA	95.3	33
EFCAB7	NA	NA	NA	61.5
EFEMP1	NA	NA	100.9	55
EFHD2	NA	NA	88.9	64
EFNA1	NA	103	140.7	NA
EFNA5	NA	NA	87	NA
EFR3A	NA	NA	71.7	57.5
EFTUD1	NA	NA	NA	63.5
EFTUD2	NA	108	101.1	61
EGFL7	NA	80	NA	NA
EGFLAM	NA	NA	NA	79
EGFR	NA	NA	83.1	NA
EGLN1	NA	NA	NA	62
EGLN2	NA	NA	165.6	NA
EGLN3	NA	95	NA	NA
EHBP1L1	NA	NA	147.5	NA
EHD1	NA	NA	113	NA
EHD2	NA	NA	106.9	NA
EHD4	NA	NA	63.2	36
EHMT1	NA	NA	110.9	57
EI24	NA	85.5	NA	72
EID1	NA	82	NA	60.5
EID2	NA	NA	NA	104.5
EIF1	74.38	100	67.9	45
EIF1AD	NA	NA	84.7	54
EIF1AX	NA	86	NA	67
EIF1B	NA	106	69.5	NA
EIF2A	NA	46.5	50.5	42
EIF2AK1	NA	100	76.6	73
EIF2AK2	NA	NA	87.3	NA
EIF2AK4	NA	NA	28.4	NA
EIF2B1	NA	77	70.5	NA
EIF2B2	NA	81	55.4	46
EIF2B3	NA	85	56	75
EIF2B4	NA	78	97.3	NA
EIF2B5	NA	120	62.2	NA
EIF2D	NA	74	46.2	44
EIF2S1	NA	65	55	45
EIF2S2	NA	73	47.1	49
EIF2S3	NA	106	113.2	63
EIF3A	NA	NA	63.3	41
EIF3B	60.5	88	96.1	56
EIF3C	61.62	NA	NA	NA
EIF3D	55.6	83	74.1	60
EIF3E	47.545	64.5	37	43.5
EIF3F	55.63	74	272.8	44
EIF3G	71.175	84	61.8	50
EIF3H	57.25	62.5	NA	63.5
EIF3I	62.68	77	64.4	36
EIF3J	NA	NA	77.4	61.5
EIF3K	55.55	74	66.3	60
EIF3L	61.395	NA	22.4	80
EIF3M	NA	67	58.4	66
EIF4A1	NA	NA	78.8	63
EIF4A2	87.415	105.5	170	65
EIF4A3	NA	90.5	62.7	59
EIF4B	74.5	84	NA	49
EIF4E	NA	69	NA	NA
EIF4E2	NA	101	66.3	50
EIF4EBP1	51.12	95	52.5	67
EIF4EBP2	NA	NA	NA	67
EIF4G1	NA	NA	104.8	35
EIF4G2	58.81	101	NA	50
EIF4G3	NA	NA	119.6	51
EIF4H	60.95	83.5	NA	NA
EIF5	NA	NA	77.8	62
EIF5A	74.37	100	89.4	42
EIF5B	NA	NA	57.2	55
EIF6	NA	NA	93.2	59
ELAC2	NA	NA	76	72
ELAVL1	NA	108	78.9	59
ELAVL3	NA	NA	NA	96
ELFN1-AS1	NA	125	NA	NA
ELL2	NA	NA	106.1	72
ELOB	51.59	NA	NA	NA
ELOF1	NA	92	114.7	NA
ELOVL1	NA	87	72.2	NA
ELOVL5	48.94	99.5	68.2	48
ELOVL6	NA	NA	96	NA
ELP2	NA	86	88.8	71
ELP3	NA	112	106.2	NA
ELP4	NA	89	NA	68
ELP5	NA	100	51.6	43
ELP6	NA	85	77.7	85
EMC1	NA	NA	123.7	NA
EMC10	NA	NA	151.9	NA
EMC2	NA	NA	100.8	44.5
EMC3	NA	81	66	NA
EMC4	66.34	70	49.8	59.5
EMC6	72.445	99	109	NA
EMC7	34.05	72	57.5	36
EMC8	NA	80.5	62.4	52
EMC9	NA	111	NA	NA
EMD	54.02	NA	76.5	NA
EME1	NA	NA	11.2	NA
EMG1	NA	NA	NA	50
EML2-AS1	NA	89	NA	NA
EML3	NA	NA	150.1	NA
EMP2	NA	86	45.8	57
EMP3	36.43	81.5	86.8	NA
ENAH	NA	NA	88.3	67.5
ENDOG	NA	NA	107.6	58
ENDOV	NA	88.5	NA	NA
ENG	NA	NA	99.8	NA
ENO1	58.32	76	71.1	53
ENO2	NA	84	NA	NA
ENO3	NA	69.5	80	59
ENOPH1	NA	93.5	61.8	NA
ENOSF1	NA	62	99.7	70
ENSA	61.81	94	111.1	NA
ENTPD4	NA	NA	253.1	NA
ENY2	64.61	NA	57.7	64
EP300	NA	NA	140.1	17
EPAS1	NA	129	84	NA
EPB41L1	NA	NA	87.8	NA
EPB41L2	NA	NA	105.1	NA
EPB41L4A-AS1	NA	97	NA	83
EPDR1	NA	NA	81.8	NA
EPHA2	NA	112	122.9	NA
EPHB2	NA	NA	171.4	NA
EPHB4	NA	NA	127.9	38
EPHX1	51.7	NA	78.1	NA
EPN1	NA	NA	87.7	NA
EPN2	NA	NA	NA	63
EPOR	NA	NA	NA	38
EPRS	NA	NA	76.8	60.5
EPS15	NA	NA	104.3	NA
EPS8	NA	NA	79.5	NA
EPT1	NA	NA	NA	66
ERAL1	NA	110	69.3	74
ERBB2	NA	NA	129.5	NA
ERBB2IP	NA	NA	121.6	72
ERC1	NA	NA	82.3	NA
ERCC1	NA	75.5	NA	54
ERCC2	NA	NA	107.4	NA
ERCC3	NA	NA	137.3	NA
ERCC5	NA	NA	131.6	NA
ERF	NA	NA	107.6	NA
ERGIC1	48.79	104	74.5	47.5
ERGIC2	NA	NA	98.6	45.5
ERGIC3	66.705	78	67.9	47
ERH	70.57	85	75.7	52
ERI1	NA	NA	64.8	84.5
ERI3	NA	98.5	89.5	64
ERLEC1	NA	NA	101.9	59
ERLIN1	NA	NA	91.8	65
ERLIN2	NA	NA	113.3	NA
ERMP1	NA	NA	NA	90
ERO1L	NA	NA	74.4	77
ERP29	NA	108	NA	66
ERP44	NA	80.5	47.9	39
ESCO1	NA	NA	NA	86
ESCO2	NA	NA	NA	64.5
ESD	65.97	63.5	52.1	58
ESRP2	NA	NA	NA	83
ESRRA	NA	NA	NA	NA
ESYT1	NA	87	77.4	68
ESYT2	NA	NA	103	72
ETF1	NA	75.5	72.1	38.5
ETFA	48.83	66	60.4	78.5
ETFB	64.71	NA	64.2	58
ETHE1	NA	78	NA	56
ETNK1	NA	NA	148.6	53.5
ETS2	NA	97	98.4	58.5
ETV4	NA	NA	27.4	NA
EVA1C	NA	NA	NA	58
EWSR1	103.23	79	76.8	47
EXO1	NA	NA	121.9	52
EXOC1	NA	NA	70.8	NA
EXOC2	NA	NA	118	58
EXOC3	NA	109	86.4	76.5
EXOC4	NA	NA	80.6	68.5
EXOC7	NA	82	112.1	61
EXOSC1	NA	78	48.4	38
EXOSC10	NA	79	94.7	41.5
EXOSC2	NA	90	118	73
EXOSC3	NA	NA	52.2	88
EXOSC4	88.83	98	116.3	NA
EXOSC5	NA	96	64.8	44
EXOSC7	NA	NA	44.2	40.5
EXOSC8	NA	73	33.1	43
EXOSC9	NA	79	60.1	51
EXPH5	NA	NA	NA	55
EXT1	NA	NA	65.3	NA
EXT2	NA	NA	113.1	NA
EXTL2	NA	NA	142.1	NA
EYA3	NA	NA	NA	35
EYA4	NA	NA	105.1	NA
EZH2	NA	99	90	61
EZR	NA	105	97.1	41
F11R	NA	NA	NA	80
F2R	NA	NA	88.5	NA
F3	NA	NA	131	NA
FAAH2	NA	76	NA	NA
FAAP24	NA	69.5	NA	NA
FADD	NA	NA	63.8	NA
FADS1	78.085	77	70.7	NA
FADS2	NA	NA	100.8	NA
FADS3	NA	NA	38.7	NA
FAF1	NA	107	57.2	51
FAF2	NA	83.5	88.2	81
FAH	NA	NA	NA	77
FAHD1	NA	74	NA	NA
FAHD2A	NA	68.5	NA	NA
FAHD2B	NA	81	NA	NA
FAHD2CP	NA	65.5	NA	NA
FAIM	NA	NA	NA	46
FAM102A	NA	NA	79.6	NA
FAM102B	NA	NA	85.4	37.5
FAM103A1	NA	69	NA	NA
FAM104A	NA	NA	102.3	NA
FAM104B	NA	88.5	NA	NA
FAM105A	NA	NA	96.5	NA
FAM105B	NA	NA	122.1	93
FAM107B	88.805	NA	56.1	56
FAM108C1	NA	NA	NA	39
FAM110B	NA	NA	NA	27.5
FAM114A1	NA	NA	NA	42
FAM117B	NA	NA	NA	75
FAM118B	NA	96.5	NA	NA
FAM120A	NA	NA	136.8	74
FAM120AOS	NA	69	NA	NA
FAM122B	NA	77.5	136.6	72
FAM122C	NA	70	NA	NA
FAM126A	NA	NA	101.6	NA
FAM127B	NA	114.5	NA	99
FAM129A	NA	NA	NA	72
FAM129B	NA	NA	91.6	NA
FAM134A	NA	NA	99.4	84
FAM136A	NA	74	79.2	54
FAM155A	NA	NA	NA	96.5
FAM162A	NA	73	68.3	62
FAM168B	NA	NA	86.6	NA
FAM173A	NA	NA	95.1	NA
FAM173B	NA	NA	76.7	NA
FAM177A1	NA	65.5	73.2	43
FAM188A	NA	NA	NA	72
FAM189B	NA	NA	78.6	NA
FAM192A	NA	88	95.4	54
FAM195A	NA	73	NA	NA
FAM199X	NA	NA	91.6	64
FAM204A	NA	82	94.3	43
FAM206A	NA	NA	49.6	NA
FAM208A	NA	NA	109	56
FAM208B	NA	NA	66.7	NA
FAM20B	NA	NA	131.9	70.5
FAM210A	NA	NA	60.4	NA
FAM213A	NA	65.5	87.2	NA
FAM216A	NA	99	68.4	87
FAM219B	NA	NA	NA	93
FAM32A	NA	77	84.6	68
FAM3A	NA	NA	125	NA
FAM46A	NA	NA	NA	29
FAM49B	NA	96	37.8	37.5
FAM50A	NA	89	76.7	NA
FAM57A	NA	NA	84.9	NA
FAM64A	NA	87	NA	NA
FAM73A	NA	NA	NA	78
FAM81A	NA	80.5	NA	58
FAM83A	NA	100	NA	NA
FAM83D	NA	92.5	76.1	58.5
FAM83H	NA	NA	85.8	NA
FAM91A1	NA	NA	NA	63
FAM96A	NA	76	42.9	65
FAM96B	NA	86	45.3	50
FAM98A	NA	NA	80.9	NA
FAM98B	NA	NA	53.7	NA
FANCA	NA	102	NA	NA
FANCD2	NA	NA	135	NA
FANCG	NA	92	66	60
FANCI	NA	129	72.2	84.5
FANCL	NA	70	126.9	80
FAR1	NA	NA	95.5	60
FARP1	NA	NA	72.5	73
FARS2	NA	71.5	NA	70
FARSA	NA	83.5	79.3	NA
FARSB	NA	79	66.1	49
FASN	NA	NA	155.1	NA
FASTK	NA	102.5	81.7	NA
FASTKD2	NA	NA	87.7	NA
FASTKD3	NA	NA	82	63
FAT1	NA	NA	141.6	NA
FAU	53.46	NA	58.7	45
FBL	57.185	72	60.1	49
FBLN1	NA	110	169.3	90
FBLN2	NA	NA	NA	103
FBLN5	NA	NA	122.6	NA
FBN1	NA	NA	135.3	NA
FBN2	NA	NA	189.1	NA
FBRS	NA	NA	73.3	NA
FBXL19	NA	NA	NA	NA
FBXL3	NA	NA	65.3	NA
FBXL5	NA	102	NA	NA
FBXO11	NA	NA	112.6	27
FBXO18	NA	NA	85.2	NA
FBXO2	NA	NA	NA	91
FBXO21	NA	NA	94.4	68
FBXO22	NA	67	78.6	66
FBXO28	NA	NA	71.2	88
FBXO3	NA	NA	57.2	NA
FBXO30	NA	NA	90.5	NA
FBXO31	NA	NA	NA	108.5
FBXO4	NA	81.5	NA	NA
FBXO5	NA	NA	82.8	NA
FBXO7	NA	81	51.8	39
FBXO9	NA	NA	80	66
FBXW11	NA	NA	109.3	66
FBXW2	NA	NA	121.4	NA
FBXW5	NA	NA	128.2	NA
FBXW9	NA	86	NA	NA
FCF1	NA	NA	116.3	NA
FCHO2	NA	NA	NA	57
FDFT1	NA	96	69.8	56
FDPS	54.85	87	55.8	52.5
FDX1	NA	NA	NA	67
FECH	NA	NA	102	82
FEN1	NA	78	92.1	64.5
FERMT2	NA	NA	89.8	57
FEZ2	NA	NA	75	48
FGD5-AS1	NA	75	NA	70
FGFR1	NA	NA	151.9	NA
FGFR1OP2	NA	NA	97	41
FGFR4	NA	NA	NA	90
FGFRL1	NA	NA	91	NA
FGG	NA	71	NA	NA
FH	NA	65	NA	89
FHL1	NA	95	NA	NA
FHL2	NA	81	84.6	NA
FHL3	NA	NA	85.4	NA
FIBP	37.035	80	94.6	58
FIGNL1	NA	NA	79.8	NA
FIP1L1	NA	NA	55.8	NA
FIS1	74.81	79	83.5	62
FIZ1	NA	NA	NA	69
FKBP10	NA	NA	110	53
FKBP11	NA	NA	80.9	NA
FKBP14	NA	NA	118.7	NA
FKBP15	NA	NA	NA	60
FKBP1A	72.725	NA	NA	65
FKBP2	80.63	61	NA	59
FKBP3	NA	83	69.7	71.5
FKBP4	NA	80.5	86	54
FKBP8	85.43	NA	77.8	NA
FKBP9	NA	NA	155.8	NA
FLAD1	NA	101.5	122.5	56
FLII	NA	72	43.5	NA
FLJ44635	NA	NA	NA	61.5
FLNA	100.33	124.5	97.4	NA
FLNB	NA	114.5	104.8	61.5
FLNC	NA	NA	105.1	NA
FLOT1	NA	102.5	NA	NA
FLOT2	NA	88.5	77.4	73
FLYWCH2	NA	116.5	NA	47.5
FMC1-LUC7L2	32.73	NA	NA	NA
FMNL2	NA	NA	143.3	NA
FMR1	NA	NA	93	49.5
FN1	NA	NA	168.5	NA
FN3KRP	NA	90	78.4	62
FNBP4	NA	NA	164.5	NA
FNDC3A	NA	NA	124	56.5
FNDC3B	NA	NA	103	94
FOCAD	NA	NA	85.9	NA
FOLR1	116.9	90	NA	81
[truncated: 4,474 more rows]

## Sheet: Ext_Data_Fig8b
Source Data for Extended Figure 8b
Gene_Name	PALseq	Nano3pseq	PATseq
YAL002W	NA	NA	29.1252
YAL003W	21.1	22.59	20.798
YAL005C	NA	16.735	17.245
YAL007C	20	22.79	21.925
YAL008W	NA	NA	24.0017
YAL009W	NA	NA	23.8644
YAL010C	NA	NA	35.4388
YAL011W	NA	NA	20.1895
YAL012W	26.3	22.455	22.4196
YAL013W	NA	NA	14.9396
YAL014C	31	NA	28.7798
YAL015C	NA	NA	26.8091
YAL016W	17.9	31.14	26.4693
YAL017W	NA	NA	24.7986
YAL019W	17.7	NA	21.29
YAL020C	NA	NA	26.9195
YAL021C	28.5	20	20.7611
YAL022C	31.5	NA	26.6568
YAL023C	21.1	23.03	22.4482
YAL024C	NA	NA	22.6941
YAL025C	30.1	15.58	24.3364
YAL026C-A/YAL026C	NA	NA	25.5567
YAL029C	22	NA	23.6206
YAL030W	19.5	20.47	27.0663
YAL031C	NA	NA	23.0741
YAL033W	21.1	NA	24.8009
YAL034C	NA	NA	25.9869
YAL035W	16.7	13.89	16.2331
YAL036C	16.3	13.18	19.6328
YAL038W	16.7	22.66	20.0234
YAL039C	NA	NA	25.9479
YAL040C	NA	NA	22.2122
YAL041W	NA	NA	22.4097
YAL042W	25.5	33.17	24.2297
YAL043C	NA	NA	18.4998
YAL044C	22.4	22.52	23.6108
YAL044W-A	31.1	NA	25.2082
YAL046C	NA	NA	24.5623
YAL047C	NA	NA	24.8253
YAL049C	22.8	19.975	23.9907
YAL051W	NA	NA	20.3512
YAL053W	24.3	NA	25.5937
YAL054C	NA	NA	22.7836
YAL056W	NA	NA	32.8531
YAL058W	NA	NA	27.5009
YAL059W	NA	29.86	29.5173
YAL060W	NA	41.3	33.2169
YAL062W	NA	NA	24.0452
YAL068C	NA	NA	37.6123
YAR002C-A	NA	28.22	26.6928
YAR002W	20.5	NA	28.6886
YAR007C	25.3	NA	24.5426
YAR008W	NA	NA	24.4765
YAR014C	30.5	NA	26.7381
YAR015W	25.4	32.72	27.7496
YAR018C	NA	NA	28.1893
YAR019C	NA	NA	25.1299
YAR027W	NA	NA	29.0686
YAR031W	NA	NA	29.1324
YAR033W	NA	NA	23.3487
YAR035W	NA	NA	21.0083
YAR042W	NA	NA	22.7819
YAR071W	NA	NA	27.7185
YBL001C	17.6	22.4	20.8763
YBL002W	21.6	23.95	19.1552
YBL003C	NA	24.62	23.781
YBL004W	17.2	7.39	20.3234
YBL005W	NA	NA	34.6219
YBL006C	27.6	NA	24.2087
YBL007C	25.2	26.84	19.664
YBL008W	NA	NA	25.7743
YBL010C	NA	NA	29.8941
YBL011W	16.4	17.6	23.913
YBL014C	NA	NA	24.4129
YBL015W	NA	NA	17.1949
YBL016W	NA	NA	29.5637
YBL017C	NA	21.92	26.753
YBL018C	24.8	NA	20.9227
YBL019W	NA	NA	32.8506
YBL020W	NA	NA	28.3451
YBL022C	15.3	15.44	18.3339
YBL023C	NA	NA	22.098
YBL024W	26.9	23.635	23.4515
YBL026W	25.9	31.96	25.4897
YBL027W	NA	22.09	21.7961
YBL028C	28.4	29.26	24.4353
YBL029C-A	NA	NA	26.525
YBL029W	NA	NA	25.9183
YBL030C	19.9	29.11	21.3502
YBL032W	18.7	26.75	22.6439
YBL033C	NA	NA	28.7838
YBL034C	NA	NA	19.6501
YBL035C	NA	NA	23.8478
YBL036C	30.1	35.14	28.2257
YBL037W	NA	NA	21.6261
YBL038W	23.3	34.18	23.9741
YBL039C	24.2	19.54	NA
YBL039C/YBL039C-A	NA	NA	23.6467
YBL039W-B	NA	NA	31.0384
YBL040C	21.5	22.66	23.4011
YBL041W	32.9	38.92	31.7083
YBL042C	16.8	34.605	17.3988
YBL045C	21.1	25.63	20.8526
YBL046W	NA	NA	32.4503
YBL047C	NA	22.1	20.2385
YBL050W	25.8	42.53	24.0725
YBL051C	20.8	NA	15.8727
YBL052C	NA	NA	22.9791
YBL054W	NA	NA	24.093
YBL055C	NA	NA	31.6766
YBL056W	NA	26.135	24.7069
YBL057C	NA	NA	26.4784
YBL058W	26.6	27.52	26.791
YBL059C-A	NA	NA	26.6028
YBL060W	NA	NA	35.8677
YBL061C	19.1	NA	27.2404
YBL063W	NA	NA	26.0615
YBL064C	25	27.15	26.3434
YBL067C	37.2	NA	21.3724
YBL068W	24.9	NA	23.7426
YBL069W/YBL068W-A	NA	NA	26.2201
YBL071W-A	36.6	NA	24.6955
YBL072C	NA	21.67	21.5574
YBL073W	NA	NA	13.374
YBL075C	NA	NA	29.631
YBL076C	17.4	19.91	22.6797
YBL079W	19	23.495	23.8084
YBL080C	NA	NA	28.7903
YBL081W	NA	NA	31.151
YBL082C	28.6	NA	NA
YBL083C/YBL082C	NA	NA	24.0127
YBL084C	NA	NA	27.7628
YBL085W	NA	NA	17.1125
YBL086C	NA	NA	30.4796
YBL087C	NA	21.68	20.1048
YBL089W	NA	NA	19.3113
YBL090W	28.6	NA	31.8357
YBL091C	24.2	22.595	22.3418
YBL091C-A	NA	NA	26.1531
YBL092W	16.9	19.5	19.8056
YBL093C	27	30.12	27.3449
YBL095W	NA	NA	31.7707
YBL097W	NA	NA	37.4761
YBL099W	NA	17.62	18.6457
YBL101C	NA	NA	20.8472
YBL102W	21.2	16.2	24.0973
YBL104C	NA	NA	23.5916
YBL105C	NA	NA	23.2638
YBL106C	NA	NA	28.1075
YBL107C	NA	NA	28.4741
YBL107W-A	NA	NA	19.461
YBL113C/YBL112C	NA	NA	34.3043
YBR001C	NA	NA	26.8432
YBR002C	NA	41.51	30.4585
YBR003W	NA	NA	23.272
YBR004C	NA	NA	25.9844
YBR005W	NA	36.745	26.8976
YBR007C	NA	NA	21.347
YBR009C	NA	22.96	25.4894
YBR010W	NA	22.66	24.7565
YBR011C	28.5	26.81	16.8679
YBR012C	NA	NA	28.663
YBR013C	NA	NA	28.7936
YBR014C	NA	30.17	26.9351
YBR015C	22.6	30.245	26.6799
YBR016W	24.2	33.02	28.5837
YBR017C	26.1	36.98	25.2635
YBR020W	NA	NA	24.9415
YBR021W	NA	NA	26.0925
YBR022W	NA	NA	28.4616
YBR023C	16.2	18.03	22.8826
YBR024W	NA	NA	23.5141
YBR025C	22.2	23.33	23.2767
YBR026C	24.6	NA	27.5254
YBR028C	NA	NA	27.2429
YBR029C	37.3	30.225	25.0702
YBR030W	NA	NA	33.4266
YBR031W	NA	27.47	25.8882
YBR034C	18.1	22.505	25.4463
YBR035C	24.7	24.61	21.5146
YBR036C	24.1	36.37	28.878
YBR037C	NA	NA	28.2692
YBR038W	29.3	20.085	23.4068
YBR039W	24.7	22.07	23.4302
YBR041W	21.8	NA	23.0105
YBR042C	31.8	NA	31.6199
YBR043C	NA	NA	34.6084
YBR044C	NA	NA	28.5784
YBR046C	NA	NA	24.503
YBR048W	NA	23.24	23.6193
YBR049C	18.3	17.23	19.3432
YBR050C	NA	NA	28.9737
YBR052C	36.2	23.325	25.1324
YBR053C	28.9	NA	22.113
YBR054W	NA	28.98	20.1185
YBR055C	NA	NA	24.5636
YBR056W	20.8	NA	27.5
YBR057C	NA	NA	31.4962
YBR058C	22.2	NA	27.7491
YBR058C-A	27	30.22	22.929
YBR059C	19.9	NA	21.0957
YBR060C	NA	NA	27.55
YBR061C	22.2	31.83	29.5508
YBR062C	NA	NA	27.7775
YBR063C	NA	NA	25.6027
YBR066C	NA	NA	27.5131
YBR067C	26.1	26.6	19.8804
YBR068C	25.7	29.59	23.0391
YBR069C	28	28.51	26.9376
YBR070C	NA	NA	24.4211
YBR071W	NA	NA	19.3951
YBR072C-A	NA	NA	18.5193
YBR072W	23.8	NA	24.2375
YBR073W	NA	NA	24.3407
YBR074W	24.7	NA	23.7109
YBR076C-A	NA	NA	32.8472
YBR078W	20.8	20.785	27.5499
YBR079C	18.1	20.23	20.7242
YBR080C	22.5	23.99	23.9425
YBR081C	NA	NA	21.3539
YBR082C	24.3	27.08	28.0274
YBR083W	NA	30.995	24.5273
YBR084C-A	NA	22.73	22.6995
YBR084W	22.2	18.48	23.6725
YBR085C-A	32.2	33.855	NA
YBR086C	19.5	23.105	21.1562
YBR087W	28.4	39.345	26.4121
YBR088C	20.6	11.405	18.8901
YBR089C-A	NA	30.445	NA
YBR089C-A/YBR090C	NA	NA	26.7324
YBR091C	30.5	NA	31.5052
YBR092C	NA	24.74	24.0362
YBR093C	NA	NA	24.31
YBR094W	NA	NA	27.1488
YBR095C	NA	NA	31.4058
YBR096W	28.3	25.925	21.9898
YBR097W	NA	NA	27.7943
YBR101C	25.8	29.3	29.022
YBR102C	NA	NA	29.9419
YBR103W	NA	NA	29.0442
YBR104W	NA	NA	29.1373
YBR105C	NA	NA	27.9238
YBR106W	24	30.62	26.2564
YBR108W	NA	NA	25.5505
YBR109C	25.4	29.62	23.5491
YBR110W	NA	NA	24.7963
YBR111C	NA	33.86	21.3914
YBR111W-A	NA	NA	26.2649
YBR112C	NA	19.71	22.8548
YBR114W	NA	NA	24.1643
YBR115C	NA	37.24	23.1494
YBR118W	NA	18.27	22.9823
YBR119W	NA	NA	29.3828
YBR120C	NA	NA	29.0109
YBR121C	19.6	22.62	NA
YBR121C/YBR121C-A	NA	NA	19.9473
YBR122C	NA	29.04	31.7315
YBR123C	NA	NA	21.5833
YBR125C	NA	NA	31.6585
YBR126C	28.9	41.52	26.1057
YBR126W-A	NA	36.43	NA
YBR126W-A/YBR126W-B	NA	NA	25.5647
YBR127C	23.1	20.69	15.8683
YBR129C	NA	NA	25.6944
YBR130C	25.7	NA	30.5604
YBR131W	NA	NA	21.2381
YBR133C	28.1	NA	24.7648
YBR135W	18.3	30.31	21.3577
YBR136W	NA	NA	23.2674
YBR137W	NA	30.57	28.5367
YBR138C	NA	NA	25.0699
YBR139W	15.4	NA	23.3914
YBR140C	NA	NA	24.6694
YBR142W	19.2	27.635	23.8305
YBR143C	20.2	22.92	23.1093
YBR145W	NA	NA	26.3277
YBR146W	24.4	28.74	25.3844
YBR149W	24.9	22.55	26.7131
YBR150C	NA	NA	22.8061
YBR151W	23.4	26.8	26.0614
YBR153W	NA	NA	32.2965
YBR154C	27	24.27	26.2226
YBR155W	NA	NA	27.1618
YBR156C	NA	NA	24.847
YBR157C	NA	NA	30.51
YBR158W	22.3	19.195	27.4221
YBR159W	19.2	26.13	22.6799
YBR160W	24.1	NA	29.2043
YBR161W	NA	NA	25.0833
YBR162C	21	16.17	19.3266
YBR162W-A	16.2	22.25	22.7526
YBR163W	NA	NA	28.1027
YBR164C	23.9	24.34	25.3307
YBR165W	NA	NA	30.6309
YBR166C	NA	41.93	26.3404
YBR167C	NA	NA	31.3604
YBR168W	NA	NA	28.85
YBR169C	NA	NA	22.8186
YBR170C	26.3	34.54	22.5331
YBR171W	28.4	30.275	25.5343
YBR172C	23	NA	21.8895
YBR173C	34.5	29.365	25.9346
YBR175W	NA	NA	31.7198
YBR176W	NA	NA	27.9027
YBR177C	27.1	25.03	27.7237
YBR179C	NA	NA	24.7677
YBR181C	NA	22.19	21.9044
YBR183W	NA	NA	27.7727
YBR185C	NA	NA	26.9816
YBR187W	31.5	35.555	31.02
YBR188C	NA	NA	25.8146
YBR189W	21.2	23.52	23.4748
YBR190W/YBR191W	NA	NA	22.8138
YBR191W	NA	22.01	NA
YBR192W	NA	NA	23.1135
YBR193C	NA	NA	26.7853
YBR194W	NA	NA	25.6061
YBR195C	NA	NA	29.4263
YBR196C	NA	19.03	22.5486
YBR198C	22.4	NA	25.5242
YBR199W	24.2	37.25	26.0132
YBR200W	NA	NA	26.3035
YBR201W	NA	NA	25.5491
YBR202W	18.3	NA	22.4471
YBR205W	NA	25.855	NA
YBR205W/YBR206W	NA	NA	20.6834
YBR207W	26.6	NA	24.9994
YBR208C	NA	NA	29.0037
YBR210W	20.9	NA	29.6084
YBR211C	NA	NA	23.9425
YBR212W	NA	NA	22.166
YBR213W	NA	NA	23.6162
YBR215W	NA	NA	30.615
YBR216C	NA	NA	20.2513
YBR218C	NA	19.81	23.0303
YBR219C/YBR220C	NA	NA	26.9495
YBR220C	26.8	NA	NA
YBR221C	NA	26.805	23.4025
YBR222C	NA	25.725	24.364
YBR224W/YBR225W	NA	NA	29.3333
YBR227C	NA	NA	24.1062
YBR228W	NA	NA	30.9829
YBR229C	22	NA	24.1554
YBR230C	21.4	33.71	22.5759
YBR230W-A	NA	NA	20.7581
YBR231C	NA	NA	25.6607
YBR233W	NA	NA	26.6142
YBR233W-A	NA	NA	24.5125
YBR234C	25.9	30.64	25.7194
YBR235W	NA	NA	27.7182
YBR236C	26.2	NA	25.6433
YBR237W	NA	NA	18.1166
YBR238C	NA	NA	19.7145
YBR239C	NA	NA	26.2512
YBR241C	NA	NA	28.5046
YBR242W	34.4	NA	27.5682
YBR243C	26.7	NA	28.0434
YBR244W	40	23.73	19.8298
YBR245C	NA	NA	24.9976
YBR246W	NA	NA	29.7872
YBR247C	22.6	32.43	27.5315
YBR248C	NA	26.375	27.6368
YBR249C	NA	26.66	24.1818
YBR251W	NA	NA	23.8509
YBR252W	30.9	22.86	25.4534
YBR253W	NA	NA	29.1723
YBR254C	51.6	NA	34.1555
YBR255C-A	NA	NA	29.0741
YBR255W	NA	NA	27.8831
YBR256C	25.8	30.425	25.1466
YBR257W	NA	NA	31.9599
YBR259W	NA	NA	29.0504
YBR261C	24.4	25.31	23.6706
YBR262C	20.1	NA	26.2547
YBR263W	37.7	39.33	27.0097
YBR264C	NA	NA	25.0277
YBR265W	NA	NA	28.1177
YBR267W	25	28.91	25.1703
YBR268W	20.7	NA	24.7416
YBR269C	19.9	36.75	29.0617
YBR271W	NA	NA	24.4158
YBR272C	NA	NA	28.11
YBR273C	NA	NA	29.7624
YBR274W	NA	NA	29.4755
YBR275C	NA	NA	36.686
YBR276C	26.2	NA	26.8889
YBR278W	NA	NA	30.4789
YBR279W	22.3	25.255	23.9278
YBR280C	NA	NA	29.05
YBR281C	NA	NA	25.6372
YBR282W	24.3	NA	23.6477
YBR283C	23	28.23	25.814
YBR286W	NA	27.26	21.2535
YBR287W	36.3	49.14	30.8667
YBR288C	22.2	33.635	20.7783
YBR289W	NA	NA	26.9568
YBR290W	NA	NA	31.9461
YBR291C	NA	NA	30.011
YBR292C	NA	NA	28.9903
YBR293W	NA	NA	28.9668
YBR295W	NA	NA	32.5684
YBR302C	NA	NA	29.0873
YCL001W	22.6	20.47	24.1989
YCL002C	NA	NA	25.5468
YCL005W	NA	NA	30.734
YCL005W-A	NA	26.82	21.955
YCL008C	NA	NA	26.4752
YCL009C	NA	20.925	27.1626
YCL011C	33.2	37.39	27.3341
YCL012C	NA	NA	28.8693
YCL014W	NA	NA	24.3018
YCL016C	NA	NA	28.8664
YCL017C	36.7	41.98	25.8188
YCL021W-A	NA	NA	19.7344
YCL024W	NA	NA	22.7462
YCL026C-B	NA	NA	27.3754
YCL027W	NA	NA	27.2128
YCL028W	30.6	32	26.5321
YCL029C	NA	NA	16.9522
YCL030C	NA	28.285	25.5591
YCL031C	21.1	28.255	32.9169
YCL032W	NA	NA	31.6569
YCL033C	NA	NA	26.3365
YCL034W	27.8	38.74	29.8942
YCL035C	63.9	29.435	26.9514
YCL036W	NA	NA	20.2889
YCL037C	34.8	50.87	NA
YCL038C	NA	NA	33.1972
YCL039W	NA	NA	22.6158
YCL040W	NA	41.01	NA
YCL041C	NA	22.02	NA
YCL042W/YCL040W	NA	NA	24.5171
YCL043C	17.6	19.27	NA
YCL043C/YCL041C	NA	NA	19.7727
YCL044C	NA	NA	24.8346
YCL045C	22	19.925	25.2947
YCL047C	NA	NA	28.4392
YCL049C	NA	NA	30.7875
YCL050C	26.2	32.31	26.9302
YCL051W	NA	NA	26.9333
YCL052C	NA	NA	26.4644
YCL054W	13.2	12.24	18.929
YCL055W	NA	NA	21.0979
YCL056C	NA	NA	32.0773
YCL057C-A	24.2	NA	17.2225
YCL057W	28	34.03	25.1462
YCL058C	NA	21.58	23.1337
YCL058W-A	NA	NA	22.4724
YCL059C	23.9	27.415	26.1356
YCL061C	NA	NA	26.6282
YCL063W	NA	NA	30.7324
YCL064C	22.5	27.41	25.8823
YCR002C	25.3	38.24	27.3714
YCR003W	NA	NA	24.9947
YCR004C	NA	29.67	25.6796
YCR005C	NA	NA	27.7275
YCR007C	NA	NA	34.4535
YCR008W	NA	9.395	19.4912
YCR009C	31.8	41.145	27.5371
YCR011C	28	NA	22.9474
YCR012W	NA	17.87	19.5424
YCR014C	NA	NA	23.8254
YCR015C	NA	NA	30.4853
YCR016W	30.9	23.14	23.5236
YCR017C	26.1	NA	25.3595
YCR018C	NA	NA	27.9241
YCR018C-A	NA	NA	25.8116
YCR019W	NA	NA	27.7981
YCR020C	NA	NA	31.8809
YCR020C-A	NA	NA	24.6963
YCR020W-B	23	NA	NA
YCR021C	NA	38.45	29.2222
YCR023C	NA	NA	24.9335
YCR024C	NA	NA	26.3021
YCR024C-A	NA	25.935	NA
YCR024C-B	33.9	22.35	22.3115
YCR025C	NA	NA	27.9696
YCR026C	NA	NA	25.7017
YCR027C	NA	NA	22.513
YCR028C	NA	NA	25.0727
YCR028C-A	NA	25.8	24.8752
YCR030C	NA	NA	21.8266
YCR031C	NA	23.12	22.1876
YCR032W	NA	NA	27.8199
YCR033W	NA	NA	24.3881
YCR034W	27.1	20.89	24.7134
YCR035C	23	31.34	28.4538
YCR036W	25.1	NA	23.4277
YCR037C	NA	31.67	36.2454
YCR038C/YCR039C	NA	NA	30.6494
YCR040W/YCR041W	NA	NA	24.9604
YCR042C	NA	NA	22.2201
YCR043C	21.7	29.38	28.4154
YCR044C	33.5	40.39	27.4859
YCR046C	23.7	NA	24.5588
YCR047C	NA	23.29	28.8175
YCR048W	27.9	NA	25.5842
YCR051W	25.8	30.12	21.1396
YCR052W	26	23.86	18.8489
YCR053W	21.6	25.98	23.9383
YCR054C	NA	NA	30.5716
YCR057C	18.4	20.075	22.8179
YCR059C	26.7	25.5	27.7268
YCR060W	29.6	NA	31.0865
YCR066W	NA	NA	28.9356
YCR067C	21.3	NA	24.5845
YCR069W	NA	NA	27.6381
YCR071C	21.1	NA	27.8119
YCR072C	41.4	NA	29.7123
YCR073W-A	19.6	NA	24.5754
YCR075W-A	NA	NA	21.2996
YCR076C	NA	NA	25.1808
YCR077C	41.8	NA	27.9172
YCR079W	NA	NA	28.2447
YCR082W	NA	27.305	24.1533
YCR083W	18.6	NA	26.8382
YCR084C	23.5	10.615	23.719
YCR086W	NA	NA	29.0522
YCR087C-A	27.4	31.535	28.125
YCR087W	NA	NA	31.1041
YCR088W	23.6	21.53	23.2068
YCR089W	NA	NA	35.5398
YCR090C	22.4	NA	23.895
YCR092C	NA	NA	29.2231
YCR093W	NA	10.29	25.8438
YCR094W	31.8	NA	17.891
YCR096C	NA	NA	39.1557
YCR097W	16.9	30.06	25.7209
YDL001W	NA	NA	27.329
YDL002C	NA	NA	25.4341
YDL003W	NA	NA	19.5823
YDL004W	18	20.2	22.066
YDL005C	NA	41.1	27.3915
YDL006W	NA	NA	27.7922
YDL007W	19.8	32.92	23.4793
YDL008W	27.9	NA	24.2311
YDL010W	NA	43.58	NA
YDL012C	25.4	26.93	25.1749
YDL013W	NA	NA	22.8752
YDL014W	NA	19.6	23.5569
YDL015C	24.1	NA	NA
YDL016C	NA	24.62	23.8297
YDL018C	30.5	NA	22.4786
YDL019C	NA	NA	19.9446
YDL020C	18	22.535	27.1422
YDL022W	14.5	30.54	21.5665
YDL025C	NA	NA	21.487
YDL027C	NA	NA	23.7736
YDL028C	NA	NA	25.256
YDL029W	25.2	24.995	25.3638
YDL030W	NA	NA	33.04
YDL031W	NA	8.86	19.8866
YDL035C	NA	NA	24.2166
YDL036C	NA	NA	27.4943
YDL039C	NA	NA	26.2436
YDL040C	21.3	21.33	25.4558
YDL042C	NA	NA	24.0666
YDL044C	NA	NA	29.6115
YDL045C	NA	NA	32.702
YDL045W-A	22.8	NA	27.0747
YDL046W	24.9	22.18	NA
YDL047W	18.6	NA	13.5562
YDL048C	NA	39.5	24.8762
YDL049C	NA	NA	23.5635
YDL051W	18.3	23.69	24.4596
YDL052C	24.4	20.21	24.3529
YDL053C	NA	25.735	30.0839
YDL054C	NA	NA	30.9395
YDL055C	18.7	21.165	22.1513
YDL056W	NA	NA	25.0625
YDL057W	NA	NA	26.4643
YDL058W	NA	11.42	23.3071
YDL060W	18.3	21.58	23.9811
YDL061C	NA	25.18	23.4331
YDL063C	20.3	19.465	27.1041
YDL064W	20.9	23.515	21.2029
YDL065C	18.3	NA	20.2144
YDL066W	45.5	49.2	29.5226
YDL067C	19.1	35.165	18.9387
YDL069C	NA	NA	31.7883
YDL070W	27.5	18.105	20.212
YDL072C	33.9	41.33	29.2571
YDL073W	NA	NA	28.3021
YDL074C	NA	NA	28.9746
YDL075W	16.8	24.09	23.0831
YDL076C	NA	NA	28.0962
YDL077C	NA	NA	23.416
YDL078C	26.4	27.79	23.3942
YDL079C	NA	NA	26.2602
YDL080C	NA	NA	29.4844
YDL081C	22.2	23.36	22.8389
YDL082W	NA	21.43	23.8711
YDL083C	NA	22.275	20.3028
YDL084W	21.2	20.11	19.0785
YDL085C-A	20.3	61.155	32.3415
YDL086W	19.8	23.35	20.3556
YDL088C	NA	NA	28.3316
YDL090C	NA	NA	24.8562
YDL091C	NA	NA	31.6097
YDL092W	24.4	18.63	26.2848
YDL095W	18.2	21.73	18.0095
YDL097C	22	32.435	27.4058
YDL098C	NA	NA	22.6257
YDL099W	34.6	NA	30.8689
YDL100C	21.5	23.09	19.9681
YDL101C	NA	NA	27.6892
YDL102W	NA	NA	23.0892
YDL103C	30.5	36	25.1775
YDL104C	NA	NA	23.8186
YDL105W	NA	NA	41.1492
YDL106C	NA	NA	26.0297
YDL108W	NA	NA	28.6474
YDL110C	NA	NA	23.9895
YDL111C	25.5	22.67	24.3447
YDL112W	26	NA	26.2401
YDL113C	NA	NA	29.2624
YDL116W	NA	NA	16.4951
YDL117W	NA	NA	22.3321
YDL119C	NA	NA	26.2357
YDL120W	29.7	24.41	26.8782
YDL121C	22	24.23	24.5367
YDL122W	NA	16.02	26.4223
YDL124W	24.3	35.97	24.5265
YDL125C	NA	27.98	23.7533
YDL126C	18.1	17.04	19.0163
YDL127W	NA	NA	31.1614
YDL128W	33.7	29.93	26.2224
YDL130W	19.5	21.49	19.793
YDL130W-A	32.7	NA	25.3711
YDL131W	NA	30.015	24.1338
YDL132W	NA	NA	25.0528
YDL133C-A	NA	24.48	22.3084
YDL133W	NA	NA	28.0561
YDL134C	NA	NA	25.6642
YDL135C	25.7	24.44	23.5921
YDL136W	NA	20.565	25.2303
YDL137W	NA	21.395	23.662
YDL138W	NA	NA	26.406
YDL139C	NA	NA	34.211
YDL140C	NA	9.965	22.2756
YDL141W	NA	NA	23.2343
YDL143W	20.4	23.65	21.7936
YDL144C	NA	NA	24.3094
YDL145C	25.8	19.65	21.0211
YDL146W	NA	NA	28.0328
YDL147W	29.7	31.73	28.3981
YDL148C	24.4	20.32	22.373
YDL149W	NA	NA	25.4045
YDL150W	27.2	NA	28.5871
YDL153C	19	28.23	22.6597
YDL155W	NA	NA	28.3922
YDL157C	29	NA	23.5741
YDL158C	NA	18.78	22.991
YDL159W	NA	NA	23.6544
YDL160C-A	NA	NA	23.1869
YDL161W	30.7	NA	25.6763
YDL164C	NA	NA	18.3147
YDL165W	26.5	NA	29.0878
YDL166C	28.2	NA	32.218
YDL167C	22.2	22.675	26.2128
YDL168W	28.9	26.51	21.3605
YDL170W	NA	NA	31.0431
YDL171C	22.6	7.63	21.5916
YDL173W	19.4	10.85	21.1613
YDL174C	25.7	NA	22.3472
YDL175C	NA	NA	31.3904
YDL176W	NA	NA	27.6354
YDL177C	NA	NA	31.1371
YDL178W	16.9	NA	22.5325
YDL179W	NA	NA	25.0516
YDL180W	NA	NA	25.4408
YDL181W	NA	NA	30.4295
YDL182W	NA	31.1	24.8101
YDL183C	NA	NA	30.5386
YDL184C	NA	26.21	21.9835
YDL185W	NA	15.54	21.0982
YDL188C	NA	NA	28.2172
YDL189W	23.9	NA	25.4133
YDL190C	22.6	NA	25.1372
YDL191W	NA	22.6	21.5285
YDL192W	16.5	19.79	20.8573
YDL193W	NA	NA	26.2165
YDL194W	NA	NA	21.4139
YDL195W	24.3	15.98	25.0962
YDL197C	NA	NA	25.8096
YDL198C	NA	NA	32.8275
YDL200C	NA	NA	30.5128
YDL201W	22.9	22.315	26.103
YDL202W	27.3	NA	26.9638
YDL203C	NA	NA	25.8543
YDL204W	NA	NA	35.5784
YDL205C	31.4	36.605	27.8405
YDL206W	NA	NA	29.9388
YDL207W	NA	NA	23.0621
YDL208W	27.9	25.52	26.3049
YDL209C	NA	NA	25.1799
YDL211C	NA	NA	26.9054
YDL212W	25	29.14	23.6053
YDL213C	23.3	20.58	19.962
YDL215C	NA	NA	30.9186
YDL217C	NA	NA	26.2394
YDL219W	24.2	15.42	19.8493
YDL224C	NA	NA	31.1996
YDL225W	23.4	19.935	27.0976
YDL226C	23.6	22.375	26.5862
YDL227C	25	14.68	26.1947
YDL229W	NA	18.23	19.8619
YDL230W	NA	NA	27.0012
YDL232W	NA	37.31	18.5743
YDL233W	NA	NA	31.25
YDL234C	NA	NA	25.7771
YDL235C	12.9	NA	22.6399
YDL236W	27.6	27.23	30.7791
YDL237W	25.7	28.23	24.5976
YDL241W	NA	31.15	23.0462
YDL243C	NA	NA	38.2643
YDL246C	NA	NA	26.9338
YDR001C	27.3	NA	26.7529
YDR002W	24	26.2	23.872
YDR003W-A	NA	NA	26.8224
YDR004W	NA	NA	31.3675
YDR005C	NA	NA	27.9822
YDR006C	NA	14.35	23.436
YDR007W	26.9	41.99	25.2525
YDR011W	NA	13.96	22.0046
YDR012W	NA	29.19	25.6076
YDR013W	NA	NA	27.6311
YDR016C	31.4	42.47	28.0219
YDR017C	20.1	30.15	23.7844
YDR019C	32.1	NA	28.0129
YDR021W	NA	NA	28.6791
YDR022C	NA	NA	24.4892
YDR023W	20.1	NA	22.0088
YDR024W	NA	22.97	NA
YDR025W	NA	20.49	23.0653
YDR026C	NA	NA	25.804
YDR027C	NA	NA	21.4494
YDR028C	NA	19.73	21.6199
YDR031W	NA	NA	24.2666
YDR032C	25.1	25.46	25.2835
YDR033W	30	29.955	16.8585
YDR034C	NA	NA	28.1453
YDR035W	23.5	26.44	25.2974
YDR036C	24.1	NA	29.2925
YDR037W	20.5	27.53	24.7647
YDR038C	NA	NA	26.5311
YDR039C	NA	NA	24.0509
YDR040C	NA	NA	23.7993
YDR041W	25.8	NA	27.6831
YDR042C	NA	NA	24.8655
YDR043C	NA	NA	36.5417
YDR044W	25.3	34.6	15.9677
YDR045C	28.2	34.855	28.3829
YDR046C	29.6	21.73	24.581
YDR047W	34.4	32.585	34.9454
YDR049W	NA	NA	29.275
YDR050C	23.5	23.555	23.857
YDR051C	25.7	NA	27.6044
YDR052C	NA	NA	16.8583
YDR054C	20.8	41.28	NA
YDR055W	29.8	35.54	28.7942
YDR056C	24.7	22.59	26.3238
YDR057W	NA	NA	32.0191
YDR059C	NA	NA	24.2393
YDR060W	20.4	17.575	21.3541
YDR061W	NA	NA	23.7791
YDR062W	NA	21.34	13.3275
YDR063W	26.5	31.54	25.2294
YDR064W	17.9	22.465	21.9579
YDR067C	NA	NA	31.8532
YDR068W	24	27.33	28.0371
YDR070C	NA	NA	20.838
YDR071C	19	24.68	25.7968
YDR072C	26.1	25.37	30.0862
YDR073W	36.9	37.83	33.0443
YDR074W	NA	32.45	17.5262
YDR075W	NA	NA	32.8118
YDR077W	NA	28.21	25.4482
YDR079C-A	NA	NA	27.0336
YDR079W	NA	NA	26.2596
YDR080W	NA	NA	27.0245
YDR081C	NA	NA	26.2059
YDR083W	NA	30.21	20.7511
YDR084C	19.2	25.59	24.156
YDR086C	19.3	23.61	23.8085
YDR087C	32.1	23.51	30.6079
YDR088C	NA	NA	29.6694
YDR089W	NA	NA	26.6026
YDR091C	29.6	31.18	27.8836
YDR092W	15.8	17.98	21.8514
YDR093W/YDR094W	NA	NA	24.463
YDR096W	NA	NA	24.15
YDR097C	NA	NA	22.4412
YDR098C	NA	21.78	23.5476
YDR099W	NA	23.01	21.9587
YDR100W	31.8	31.32	26.1804
YDR101C	17.7	22.59	24.0483
YDR103W	NA	NA	24.479
YDR104C	NA	NA	23.8109
YDR105C	NA	NA	29.8905
YDR107C	NA	NA	38.0101
YDR108W	NA	NA	24.0728
YDR109C	NA	NA	27.5046
YDR110W	NA	55.57	31.8595
YDR111C	NA	NA	25.4619
YDR113C	NA	NA	25.4276
YDR115W	NA	NA	24.3484
YDR116C	NA	NA	25.1693
YDR117C	NA	NA	26.2568
YDR118W/YDR118W-A	NA	NA	33.9909
YDR119W	NA	29.88	27.9348
YDR120C	NA	30.31	25.5909
YDR121W	NA	NA	27.1204
YDR122W	NA	NA	27.8821
YDR127W	24.7	18.105	23.8014
YDR128W	NA	NA	24.8119
YDR129C	21.5	25.55	23.2046
YDR132C	NA	NA	31.7076
YDR133C	NA	41.24	34.0957
YDR135C	22.2	18.15	23.2863
YDR137W	NA	NA	33.2685
YDR138W	NA	NA	30.9466
YDR139C	21.9	41.73	26.3244
YDR140W	30.1	NA	27.8263
YDR141C	NA	NA	24.2914
YDR142C	NA	NA	27.6242
YDR143C	NA	NA	22.0422
YDR144C	21.4	15.95	26.5958
YDR145W	19.3	NA	29.6858
YDR146C	NA	NA	29.4253
YDR147W	NA	NA	26.1306
YDR148C	NA	23.39	23.8172
YDR150W	NA	NA	25.9461
YDR151C	NA	NA	33.8016
YDR152W	23.6	25.755	23.5212
YDR153C	NA	NA	27.5358
YDR154C/YDR155C	NA	NA	23.9393
YDR155C	20.3	21.765	NA
YDR156W	28.5	23.77	NA
YDR156W/YDR157W	NA	NA	22.3952
YDR158W	20.7	21.635	25.063
YDR159W	NA	NA	22.175
YDR160W	NA	NA	29.0263
YDR161W	26.1	25.12	29.1582
YDR162C	NA	NA	24.4706
YDR163W	NA	NA	23.729
YDR164C	NA	NA	24.8181
YDR165W	21.6	34.33	29.5102
YDR166C	NA	NA	24.9731
YDR167W	29.1	22.99	28.7467
YDR168W	20.9	19.435	19.0808
YDR170C	NA	15.825	20.9756
YDR171W	NA	34.275	23.8939
YDR172W	19.8	23.525	22.3249
YDR173C	NA	NA	25.2602
YDR174W	25	20.11	22.3329
YDR175C	NA	NA	28.0397
YDR176W	NA	NA	22.156
YDR177W	23.1	19.905	24.9631
YDR178W	30.9	33.08	24.8
YDR179C	NA	NA	20.8786
YDR179W-A	NA	NA	32.4852
YDR180W	NA	NA	25.7085
YDR181C	NA	NA	27.9484
YDR182W	23.7	25.77	25.2152
YDR183C-A/YDR184C	NA	NA	23.2929
YDR183W	NA	NA	28.9552
YDR186C	20.6	NA	25.1905
YDR188W	15.6	23.65	19.8709
YDR189W	21.8	22.42	19.8763
YDR190C	25	28.045	26.0051
YDR194C	14	22.195	20.9967
YDR195W	NA	NA	27.1441
YDR196C	NA	23.19	27.443
YDR197W	NA	NA	26.1743
YDR198C	NA	NA	29.1961
YDR200C	NA	NA	21.025
YDR201W	NA	NA	27.1654
YDR202C	NA	NA	30.612
YDR204W	34.3	NA	26.0211
YDR205W	NA	NA	21.6299
YDR206W	NA	NA	27.9293
YDR207C	NA	NA	24.8027
YDR208W	28.6	NA	23.8436
YDR210W	27.1	32.55	26.1747
YDR211W	25.3	24.21	26.2454
YDR212W	23.2	22.28	23.4726
YDR214W	29.3	20.42	26.2217
YDR217C	NA	NA	23.8698
YDR219C	NA	NA	29.9857
YDR222W	NA	NA	31.9394
YDR224C	23.9	23.68	27.2148
YDR225W	NA	22.32	27.0304
YDR226W	21.9	25.48	24.3955
YDR227W	NA	NA	21.7911
YDR228C	NA	NA	26.2057
YDR231C	NA	NA	27.2345
YDR232W	31.2	36.54	29.0887
YDR233C	24	26.555	25.273
YDR234W	NA	28.315	17.0472
YDR235W	NA	NA	31.7259
YDR236C	NA	NA	26.3514
YDR237W	33.1	NA	26.7538
YDR238C	16.3	23.95	23.4416
YDR239C	NA	NA	18.6038
YDR240C	NA	NA	30.6264
YDR242W	NA	NA	31.2679
YDR244W	NA	NA	27.1501
YDR245W	NA	21.27	32.3123
YDR246W	NA	NA	25.5742
YDR248C	25	27.325	25.3805
YDR249C	NA	NA	26.9609
YDR251W	18.2	NA	25.4424
YDR252W	NA	NA	21.4397
YDR256C	NA	NA	31.7826
YDR258C	21.3	NA	22.7153
YDR261C	29	33.785	27.5157
YDR262W	30.1	NA	25.9843
YDR263C	NA	NA	28.6056
YDR264C	28.5	33.325	19.9204
YDR265W	NA	NA	36.0958
YDR266C	16.5	NA	27.9764
YDR267C	NA	NA	23.1592
YDR268W	NA	NA	26.0221
YDR270W	NA	NA	21.6259
YDR272W	24.2	30.11	24.5442
YDR273W	NA	NA	32.6667
YDR275W	NA	NA	19.1257
YDR276C	28.6	33.66	21.7681
YDR277C	NA	NA	25.8147
YDR278C	NA	NA	21.0264
YDR279W	NA	NA	26.2549
YDR280W	21.4	NA	27.8661
YDR281C	36.3	NA	21.542
YDR282C	NA	NA	24.4713
YDR283C	NA	NA	23.6501
YDR284C	24.9	26.41	27.0623
YDR286C	21.8	NA	25.4046
YDR287W	NA	NA	26.6826
YDR288W	NA	NA	26.7315
YDR289C	NA	NA	30.8954
YDR291W	NA	NA	26.3589
YDR292C	25.5	NA	26.8153
YDR293C	NA	19.03	17.1326
YDR294C	18.4	36.23	23.3191
YDR295C	NA	NA	23.2024
YDR296W	25.1	43.33	26.0472
YDR297W	25	24.87	25.496
YDR298C	24.6	28.83	26.5031
YDR299W	NA	18.78	27.0008
YDR300C	29.8	33.99	25.758
YDR301W	NA	NA	22.6024
YDR302W	NA	29.335	22.0356
YDR303C	NA	NA	22.8634
YDR304C	23.4	29.81	20.3471
YDR305C	NA	NA	25.25
YDR306C	NA	NA	31.8704
YDR307W	NA	NA	26.5467
YDR308C	22.9	NA	24.3643
YDR309C	32.2	23.06	NA
YDR310C	NA	NA	19.2886
YDR311W	NA	NA	15.4613
YDR312W	NA	NA	24.8394
YDR313C	NA	NA	29.8469
YDR315C	NA	NA	28.5598
YDR316W	NA	NA	30.5906
YDR317W	NA	NA	32.8865
YDR318W	NA	NA	33.6159
YDR319C	NA	NA	26.6353
YDR320C	NA	NA	24.5892
YDR320C-A	23.4	NA	27.8688
YDR321W	24.7	23.42	26.5509
YDR322C-A	22.9	34.005	14.4913
YDR322W	NA	NA	24.6244
YDR324C	NA	18.675	27.2719
YDR325W	NA	NA	26.9646
YDR326C	NA	NA	27.7343
YDR328C	NA	36.23	26.4263
YDR329C	NA	NA	27.6631
YDR330W	NA	NA	23.5974
YDR331W	NA	37.94	26.9906
YDR332W	NA	NA	29.6464
YDR333C	NA	NA	26.8171
YDR334W	NA	NA	23.1691
YDR335W	NA	15.71	20.2903
YDR336W	NA	NA	31.4014
YDR337W	33.1	NA	29.5216
YDR338C	NA	NA	23.153
YDR339C	NA	27.03	29.441
YDR340W	NA	NA	23.578
YDR341C	22.6	26.435	20.6149
YDR342C	NA	24.33	24.6419
YDR343C	NA	NA	32.4402
YDR345C	NA	26.345	24.3481
YDR346C	27.5	22.575	23.2701
YDR347W	28.4	32.27	30.1187
YDR348C	NA	NA	27.1158
YDR349C	30.6	NA	27.568
YDR350C	NA	NA	29.8361
YDR351W	NA	NA	24.2329
YDR352W	NA	NA	31.176
YDR353W	NA	26.895	22.9773
YDR354W	29.5	NA	25.1288
YDR357C	27.4	NA	23.1229
YDR358W	NA	NA	24.125
YDR359C	NA	NA	27.4511
YDR361C	28.9	22.33	24.4802
YDR362C	NA	NA	25.5912
YDR363W-A	17.8	24.595	21.0935
YDR365C	32	29	26.9495
YDR366C	NA	NA	26.7857
YDR367W	20.1	NA	26.9442
YDR368W	29.5	26.6	21.1352
YDR370C	NA	NA	29.9028
YDR371W	NA	NA	27.2513
YDR372C	NA	29.51	28.8912
YDR373W	18.3	22.47	22.8763
YDR374W-A	32.3	NA	26.6818
YDR375C	NA	NA	27.0777
YDR376W	NA	NA	23.56
YDR377W	NA	19.14	17.424
YDR378C	24.6	28.84	26.1149
YDR379C-A	NA	NA	24.2796
YDR379W	NA	NA	22.6966
YDR380W	NA	NA	25.4619
YDR381C-A	NA	NA	26.8059
YDR381W	19.7	29.18	26.1928
YDR382W	NA	25.55	25.1154
YDR384C	40.8	40.28	30.5701
YDR385W	NA	16.91	19.5304
YDR388W	NA	29.52	22.6151
YDR389W	23.2	NA	23.3687
YDR390C	NA	NA	29.4001
YDR391C	NA	NA	27.3782
YDR392W	NA	NA	30.7293
YDR393W	NA	NA	30.1008
YDR394W	27.4	31.365	28.3033
YDR395W	18.6	32.54	29.8404
YDR396W	NA	NA	32.4458
YDR397C	19.2	38.08	24.0886
YDR398W	16.1	11.89	21.8202
YDR399W	25	26.48	26.641
YDR400W	27.1	21.96	27.9484
YDR404C	28.7	32.98	26.1301
YDR406W/YDR406W-A	NA	NA	30.6535
YDR407C	NA	NA	26.5286
YDR408C	27.7	23.215	25.0153
YDR409W	NA	NA	22.7151
YDR410C	30.7	17.64	24.3825
YDR411C	NA	31.385	24.6419
YDR412W	29.4	25.37	24.9418
YDR414C	NA	NA	25.2048
YDR416W	NA	NA	27.9187
YDR418W	NA	19.06	21.4438
YDR420W	NA	NA	19.0549
YDR421W	NA	NA	27.8521
YDR423C	NA	NA	27.7331
YDR424C	27	NA	23.4479
YDR425W	NA	NA	29.5
YDR427W	20.6	NA	23.9917
YDR428C	NA	NA	26.6944
YDR429C	19.7	25.1	26.1153
YDR430C	23.1	NA	23.0339
YDR432W	NA	21.115	NA
YDR432W/YDR433W	NA	NA	21.4738
YDR434W	18.6	19.05	25.1195
YDR435C	NA	NA	26.6581
YDR436W	NA	NA	32.5568
YDR438W	NA	NA	36.1097
YDR439W	NA	NA	27.6489
YDR440W	NA	NA	19.6119
YDR441C	29	NA	25.1751
YDR444W	NA	NA	24.2067
YDR445C	NA	NA	17.342
YDR447C	NA	24.36	23.6436
YDR448W	NA	NA	29.6888
YDR449C	28.7	NA	29.543
YDR450W	NA	23.37	20.8633
YDR451C	16.8	NA	22.5367
YDR452W	24.2	24.57	26.9281
YDR453C	NA	NA	24.4277
YDR454C	22	23.005	22.9359
YDR456W	25.3	NA	26.2081
YDR457W	NA	NA	22.4944
YDR458C	NA	NA	21.5427
YDR459C	NA	NA	26.4407
YDR461C-A	NA	NA	24.5275
YDR461W	NA	43.49	28.7139
YDR462W	31.6	NA	28.2877
YDR463W	22.5	NA	25.2944
YDR464W	NA	NA	20.2737
YDR465C	26.2	24.93	24.4043
YDR466W	NA	NA	18.8636
YDR468C	NA	NA	27.6031
YDR469W	NA	NA	26.7074
YDR470C	NA	NA	23.2504
YDR471W	19.2	22.39	21.5114
YDR472W	NA	NA	31.4536
YDR473C	NA	NA	29.5449
YDR475C	NA	NA	22.3671
YDR476C	25.2	NA	25.6005
YDR477W	22.9	NA	26.3666
YDR478W	NA	NA	29.1112
YDR479C	NA	NA	29.1897
YDR481C	NA	NA	23.1101
YDR482C	NA	NA	25.6986
YDR483W	34.1	36.11	27.0124
YDR484W	NA	NA	25.7583
YDR485C	NA	NA	21.1947
YDR486C	24.9	NA	25.2548
YDR487C	NA	29.96	24.7392
YDR490C	NA	NA	21.5292
YDR492W	NA	20.58	26.1761
YDR493W	NA	NA	30.979
YDR494W	NA	NA	25.7976
YDR495C	NA	NA	18.2816
YDR496C	25.4	18.2	25.4629
YDR497C	21.2	21.62	21.2707
YDR498C	NA	NA	31.7629
YDR499W	NA	NA	28.0417
YDR500C	15.4	25.43	26.609
YDR501W	NA	NA	25.9292
YDR502C	23.1	19.27	NA
YDR503C	NA	NA	24.6821
YDR504C	NA	NA	22.9726
YDR505C	35.3	NA	NA
YDR507C	27.9	NA	25.5624
YDR508C	18	18.065	16.5265
YDR510W	21.5	28.45	24.4539
YDR511W	23.3	NA	23.97
YDR512C	NA	NA	26.0991
YDR513W	NA	27.46	22.1921
YDR514C	NA	NA	29.2045
YDR515W	NA	NA	32.4465
YDR516C	23.7	47.75	NA
YDR517W	32.1	NA	27.6894
YDR518W	30	NA	23.3328
YDR519W	NA	27.5	25.9166
YDR520C	NA	NA	19.4011
YDR524C	NA	NA	33.2083
YDR524C-B	19	24.49	20.1409
YDR525W-A	NA	NA	21.7686
YDR527W	24.7	NA	23.8959
YDR528W	NA	NA	25.3162
YDR529C	NA	24.05	23.8378
YDR530C	NA	NA	24.5637
YDR531W	28.2	NA	28.8167
YDR532C	NA	NA	29.8408
YDR533C	NA	NA	27.1784
YDR538W	NA	NA	22.6768
YDR539W	NA	25.285	26.8564
YDR541C	NA	NA	28.0293
YDR545W	NA	NA	30.7891
YEL001C	NA	27.45	26.3183
YEL002C	20.9	25.38	24.4533
YEL003W	NA	26.395	25.0437
YEL005C	NA	NA	29.6492
YEL006W	NA	NA	30.5394
YEL007W	NA	14.99	24.6961
YEL009C	31.9	36.92	26.9484
YEL011W	NA	36.09	20.5674
YEL012W	NA	NA	27.5564
YEL013W	NA	30.21	24.103
YEL015W	32.9	36.19	27.9868
YEL017C-A	33.8	38.69	26.9152
YEL017W	33.6	21.58	25.926
YEL018W	NA	NA	21.8326
YEL020C	NA	NA	25.6625
YEL020W-A	NA	NA	24.6346
YEL022W	19.9	NA	23.225
YEL024W	25.4	NA	NA
YEL026W	25.9	24.485	24.2944
YEL027W	23.5	26.22	21.5374
YEL029C	NA	NA	29.0096
YEL031W	24	22.06	24.4179
YEL032W	23.1	NA	28.3797
YEL033W	NA	NA	17.8728
YEL034W	NA	26.29	NA
YEL036C	23.4	24	27.9916
YEL037C	21.2	25.64	23.0739
YEL038W	19.3	24.105	27.0933
YEL040W	18.2	17.815	22.9644
YEL042W	24.5	39.89	24.9409
YEL043W	NA	NA	29.6836
YEL044W	39.6	26.465	26.4135
YEL045C	NA	NA	18.6528
YEL046C	33.2	37.93	21.5563
YEL047C	33.9	35.06	24.1365
YEL050C	20.7	NA	23.2981
YEL051W	17.2	21.665	20.3981
YEL052W	30.1	NA	29.2072
YEL053C	NA	NA	25.8975
YEL054C	NA	20.48	22.2537
YEL055C	23.2	31.79	23.0431
YEL056W	25.7	NA	28.5222
YEL057C	NA	NA	27.6746
YEL058W	21.2	28.79	22.7683
YEL059C-A	NA	NA	23.5433
YEL060C	26.6	NA	23.9004
YEL062W	NA	NA	31.8021
YEL063C	19.5	18.22	NA
YEL065W	21.4	16.65	22.572
YEL066W	NA	NA	24.3384
YEL068C	NA	NA	26.3773
YEL071W	16.7	21.85	22.472
YEL077C	NA	NA	28.9592
YER001W	20.1	NA	24.7333
YER002W	NA	22.315	26.3094
YER003C	23.1	22.38	20.729
YER004W	33.3	31.05	20.1245
YER005W	NA	NA	31.6335
YER006W	21	37.25	25.7833
YER007C-A	21.9	21.72	21.9651
YER007W	NA	NA	32.4146
YER008C	NA	NA	20.0485
YER009W	23.4	24.03	23.8472
YER010C	24.7	NA	25.555
YER011W	NA	32.62	23.4579
YER012W	24.8	28.01	26.4171
YER013W	NA	NA	23.9595
YER014W	NA	NA	26.074
YER015W	NA	NA	24.1439
YER016W	37.4	51.395	27.5869
YER017C	NA	NA	24.6678
YER018C	NA	NA	28.5373
YER019C-A	20.4	29.435	21.7509
YER019W	NA	NA	26.2584
YER020W	NA	NA	26.4873
YER021W	18.1	30.485	26.6974
YER022W	NA	NA	21.0358
YER023W	24.2	21.28	22.4936
YER025W	21.6	22.3	18.7415
YER026C	29.1	32.1	24.7735
YER027C	28.7	20.89	23.2573
YER028C	NA	NA	25.8745
YER029C	NA	NA	32.9785
YER030W	20.6	20.11	20.3197
YER031C	26.2	31.875	24.11
YER032W	NA	NA	19.3593
YER034W	NA	NA	25.5862
YER035W	NA	15.08	22.8811
YER036C	22.7	21.55	21.3604
YER037W	NA	NA	23.1631
YER039C	NA	NA	33.25
YER041W	NA	NA	26.7315
YER042W	23.7	NA	25.6741
YER043C	16.1	22.22	20.9462
YER044C	24	NA	26.3497
YER045C	NA	NA	22.6162
YER047C	NA	NA	23.9726
YER048C	25.9	27.665	24.0121
YER048W-A	29.7	28.64	22.381
YER049W	20.9	18.615	22.493
YER050C	21.7	NA	26.5699
YER051W	NA	NA	28.3722
YER052C	19.8	28.505	25.6246
YER053C	NA	44.55	33.1848
YER055C	24.7	24.55	27.7666
YER056C	23.5	15.96	27.4091
YER056C-A	NA	21.76	21.4901
YER057C	26.4	25.21	25.3232
YER058W	NA	NA	29.6422
YER059W	NA	NA	28.1585
YER060W	NA	NA	22.877
YER062C	NA	22.16	24.5264
YER063W	20.6	26.31	21.9855
YER064C	25.2	NA	17.4745
YER067W	NA	58.18	27.4656
YER068W	NA	NA	22.5931
YER069W	NA	NA	28.5714
YER070W	23.4	9.09	20.3315
YER071C	14.9	NA	26.9639
YER072W	21.7	25.47	23.0065
YER073W	27.2	28.86	18.7059
YER074W	NA	19.88	23.1533
YER074W-A	NA	NA	29.595
YER075C	NA	NA	26.2853
YER076C	NA	NA	27.4458
YER078C	NA	NA	18.4571
YER080W	22.1	39.825	24.4648
YER081W	NA	NA	26.1514
YER082C	19.2	37.89	28.1116
YER083C	27.9	29.44	27.2142
YER086W	NA	23.795	23.453
YER087C-A	NA	NA	27.2741
YER087C-B	23.3	23.17	25.452
YER087W	NA	NA	24.8398
YER088C	NA	27.51	25.8084
YER088C-A/YER089C	NA	NA	25.3878
YER089C	NA	19.98	NA
YER090W	28.1	35.78	28.0807
YER091C	23.1	16.66	15.6833
YER092W	NA	NA	27.3637
YER093C	NA	NA	25.6191
YER093C-A	NA	NA	22.3471
YER094C	28.7	28.45	24.1303
YER095W	NA	NA	21.013
YER097W/YER098W	NA	NA	21.5082
YER099C	24.3	NA	23.7907
YER100W	34.9	16.255	28.3215
YER101C	NA	NA	29.6241
YER102W	NA	23.23	23.2377
YER103W	NA	NA	23.0305
YER105C	22.9	22.39	24.3498
YER107C	28.1	28.295	31.3015
YER110C	25	16.495	20.2832
YER111C	NA	NA	32.5312
YER112W	35.3	25.7	NA
YER113C	21.1	NA	20.3667
YER114C	NA	NA	22.1925
YER115C	NA	NA	32.7499
YER117W	NA	21.14	23.7735
YER118C	NA	28.315	25.8199
YER119C	NA	NA	25.3439
YER120W	23.9	23.545	25.089
YER122C	37	33.85	31.463
YER124C	37.1	36.13	NA
YER125W	27.8	40.295	26.2257
YER126C	29.7	22.17	27.8682
YER127W	25.9	17.935	28.5294
YER128W	NA	NA	26.8791
YER130C	NA	30.96	30.8691
YER131W	19.7	25.97	21.4312
YER132C	NA	NA	27.8135
YER133W	22.9	21.505	NA
YER134C	23.8	NA	19.9653
YER136W	26.2	40.31	NA
YER137W-A	NA	NA	15.1031
YER138W-A	NA	30.31	22.8444
YER140W	NA	NA	31.6505
YER141W	NA	33.06	27.1353
YER142C	NA	NA	24.8506
YER143W	NA	NA	29.5406
YER144C	NA	NA	22.331
YER145C	26.9	15.6	24.9143
YER146W	NA	NA	24.9435
YER147C	NA	NA	25.4757
YER148W	NA	26.5	24.0691
YER148W-A	NA	NA	26.4053
YER149C	NA	NA	26.8133
YER150W	NA	NA	27.5723
YER151C	13	NA	21.7239
YER152C	NA	NA	28.6425
YER154W	26.6	17.595	22.5587
YER155C	27.4	23.325	26.8817
YER156C	32.4	34.9	24.5814
YER157W	NA	NA	21.5314
YER158C	NA	NA	28.7023
YER159C	NA	26.69	29.9224
YER163C	31.6	NA	26.2838
YER164W	NA	13.345	22.8898
YER165W	20.4	19.41	23.3151
YER166W	NA	NA	28.7079
YER167W	NA	NA	24.7351
YER168C	NA	NA	25.53
YER169W	NA	NA	24.2863
YER171W	NA	NA	29.1336
YER172C	NA	NA	25.6118
YER174C	NA	NA	28.2414
YER175C	NA	NA	25.1781
YER176W	NA	NA	21.6491
YER177W	17.9	24.8	15.8993
YER178W	22.4	22.4	24.321
YER180C	NA	NA	43.6576
YER182W	NA	NA	30.8181
YER183C	30.4	NA	30.3402
YER185W	NA	NA	32.3495
YER186C	NA	NA	28.733
YER188C-A	NA	NA	29.5526
YER189W/YER190W	NA	NA	32.1691
YFL001W	NA	NA	25.9342
YFL002C	NA	23.655	25.4973
YFL004W	NA	23.57	15.61
YFL005W	NA	17.96	25.5527
YFL007W	27.7	26.41	25.358
YFL008W	NA	NA	24.7492
YFL009W	NA	NA	20.2242
YFL010C	NA	21.41	22.268
YFL013C	NA	NA	22.4709
YFL014W	NA	19.13	15.3445
YFL016C	27.3	13.61	21.0306
YFL017C	NA	NA	26.4877
YFL017W-A	26.8	NA	26.9107
YFL018C	21.6	21.77	24.4294
YFL021W	NA	NA	20.5393
YFL022C	25.6	24.46	27.0132
YFL023W	NA	NA	27.8652
YFL025C	NA	NA	29.3981
YFL026W	NA	31.01	28.6847
YFL027C	NA	NA	33.5968
YFL028C	NA	NA	27.7604
YFL031W	28.7	32.11	NA
YFL033C	NA	NA	25.05
YFL034C-A	29	40.285	28.2055
YFL034C-B	NA	NA	28.4993
YFL034W	NA	NA	26.3269
YFL036W	NA	NA	20.9917
YFL037W	21.9	21.95	20.7931
YFL038C	24.6	26.845	22.0144
YFL039C	NA	20.46	20.1538
YFL041W	33.1	NA	25.2491
YFL042C	NA	NA	30.6839
YFL044C	NA	NA	26.2522
YFL045C	NA	25.54	23.7458
YFL046W	NA	NA	26.148
YFL047W	25.2	NA	25.2285
YFL048C	22.6	23.83	25.3221
YFL049W	NA	NA	25.9651
YFL057C	NA	NA	34.6999
YFL062W	NA	NA	27.7756
YFR001W	20.4	27.24	24.6894
YFR002W	24.1	NA	26.6016
YFR003C	NA	29.12	21.6397
YFR004W	21.1	29.56	25.521
YFR005C	NA	NA	30.538
YFR006W	32.2	42.365	29.1538
YFR007W	NA	NA	26.9103
YFR009W-A	NA	27.225	NA
YFR009W/YFR009W-A	NA	NA	28.8765
YFR010W	25.3	27.81	27.2104
YFR011C	28.5	20.34	19.171
YFR012W-A	NA	NA	35.1548
YFR013W	NA	NA	19.8998
YFR014C	NA	NA	25.1639
YFR015C	NA	43.15	21.2667
YFR016C	NA	NA	20.3583
YFR017C	NA	NA	26.6385
YFR018C	27.7	NA	24.3848
YFR019W	NA	NA	27.3417
YFR021W	NA	NA	20.4987
YFR022W	NA	NA	29.2297
YFR024C-A	23.1	22.85	22.5218
YFR025C	27.7	NA	22.7223
YFR028C	15.9	NA	19.8525
YFR029W	NA	NA	20.5053
YFR030W	NA	NA	32.7045
YFR031C	NA	NA	28.3496
YFR031C-A	NA	20.31	18.4266
YFR032C-A	20.1	26.255	NA
YFR032C-A/YFR032C-B	NA	NA	24.726
YFR033C	NA	13.76	15.6579
YFR036W-A	NA	NA	32.408
YFR037C	26.1	19.78	24.1801
YFR038W	NA	NA	27.3524
YFR039C	NA	NA	23.8251
YFR040W	17	NA	25.8387
YFR041C	21.8	NA	27.6083
YFR042W	NA	NA	25.533
YFR043C	NA	NA	29.1718
YFR044C	20	18.305	20.8456
YFR045W	NA	NA	33.8729
YFR047C	23	33.205	19.7196
YFR048W	NA	NA	29.0296
YFR049W	37.3	NA	24.7483
YFR050C	18.1	21.99	22.121
YFR051C	24.1	20.37	24.765
YFR052C-A/YFR053C	NA	NA	31.245
YFR052W	19.3	27.08	24.439
YFR053C	NA	40.15	NA
YFR055W	33.3	18.98	NA
YGL001C	23.6	25.07	24.3379
YGL002W	19.2	NA	23.8365
YGL003C	NA	NA	21.2675
YGL004C	NA	NA	27.6604
YGL005C	NA	NA	25.5712
YGL006W	NA	21.98	22.6336
YGL007C-A	NA	NA	24.7452
YGL008C	NA	19.53	24.9623
YGL009C	NA	21.69	21.7371
YGL010W	NA	NA	27.1452
YGL011C	28.5	25.81	25.6079
YGL012W	25.8	26.39	26.423
YGL013C	30.3	NA	28.3938
YGL014W	37.1	29.14	25.4416
YGL016W	15.8	NA	22.3054
YGL017W	NA	NA	24.8964
YGL018C	NA	NA	24.5803
YGL019W	20.8	26.26	22.4249
YGL020C	18.6	25.23	26.4177
YGL021W	NA	NA	25.0436
YGL022W	24	29.005	21.716
YGL023C	22.9	NA	23.8512
YGL025C	NA	NA	31.7639
YGL026C	25	21.585	22.6788
YGL027C	21.8	19.795	25.6262
YGL028C	23	24.005	25.8176
YGL029W	31.7	18.54	24.871
YGL030W	24.6	29.13	27.5721
YGL031C	NA	21.37	22.9046
YGL032C	NA	30.985	24.6258
YGL035C	NA	33.7	24.7591
YGL036W	NA	NA	24.7924
YGL037C	NA	34.84	25.1411
YGL038C	NA	15.63	21.426
YGL039W	27.5	30.71	29.248
YGL040C	30.4	18.62	23.8832
YGL041W-A	NA	NA	26.4815
YGL043W	28.5	NA	29.7111
YGL044C	NA	NA	30.0748
YGL047W	NA	NA	21.0224
YGL048C	28.2	38.21	28.6803
YGL049C	16.9	15.78	16.7396
YGL050W	NA	NA	29.0432
YGL052W/YGL051W	NA	NA	30.649
YGL054C	NA	30.39	NA
YGL055W	NA	18.72	27.2008
YGL056C	NA	NA	41.3755
YGL057C	NA	NA	25.7624
YGL058W	17	15.065	24.2186
YGL059W	NA	NA	29.746
YGL060W	NA	NA	24.5209
YGL061C	NA	NA	33.7522
YGL062W	NA	NA	20.5347
YGL064C	NA	NA	28.1695
YGL065C	NA	24.625	26.7455
YGL066W	NA	NA	22.6392
YGL067W	30.2	NA	25.4519
YGL068W	26.3	26.46	24.5399
YGL070C	23.3	NA	24.2409
YGL071W	NA	NA	24.9919
YGL073W	NA	NA	25.0207
YGL076C	NA	23.31	24.1172
YGL077C	35.3	21.75	26.7371
YGL078C	NA	16.91	20.4459
YGL079W	NA	NA	22.6333
YGL080W	23.2	NA	21.5836
YGL082W	39.7	34.03	29.1993
YGL083W	NA	NA	29.7696
YGL084C	23.2	NA	20.1868
YGL086W	NA	NA	24.8057
YGL087C	21	NA	22.191
YGL088W	NA	NA	24.6846
YGL091C	NA	NA	27.8263
YGL092W	23.5	NA	23.5882
YGL093W	NA	NA	27.5567
YGL094C	NA	NA	27.7781
YGL095C	NA	NA	31.474
YGL097W	22.1	21.72	22.5199
YGL099W	22.1	19.3	20.8017
YGL100W	27.3	27.905	25.1041
YGL101W	21.1	28.84	NA
YGL103W	17.6	20.63	21.1132
YGL105W	19.7	25.125	23.9458
YGL106W	22.8	26.08	24.4607
YGL107C	NA	NA	26.9481
YGL108C	NA	NA	27.7546
YGL110C	NA	NA	26.4863
YGL111W	28.6	31.47	26.4783
YGL112C	29	NA	27.3927
YGL113W	NA	NA	23.4167
YGL114W	NA	NA	25.9814
YGL115W	22.6	24.25	25.2877
YGL116W	NA	NA	25.2799
YGL117W	NA	NA	29.6449
YGL119W	NA	NA	27.0329
YGL120C	19.1	25.625	22.5118
YGL122C	NA	28.915	18.103
YGL123W	22.2	22.79	23.5847
YGL126W	NA	44.07	NA
YGL127C	NA	NA	28.0312
YGL128C	NA	NA	30.6431
YGL129C	NA	NA	25.6066
YGL130W	NA	NA	34.5262
YGL131C	NA	NA	26.8386
YGL133W	NA	NA	23.2501
YGL134W	NA	NA	33.3802
YGL135W	NA	26.345	21.7566
YGL136C	NA	NA	30.1061
YGL137W	21.1	20.04	19.9695
YGL140C	19.6	22.05	18.5524
YGL141W	NA	NA	24.8569
YGL142C	NA	NA	26.0308
YGL143C	NA	NA	24.93
YGL145W	NA	NA	24.3345
YGL147C	NA	20.365	20.7827
YGL148W	18.9	29.505	22.6529
YGL150C	20.2	29.69	22.3787
YGL151W	NA	NA	24.0312
YGL153W	NA	NA	24.0292
YGL154C	NA	NA	29.9155
YGL155W	NA	NA	27.797
YGL157W	NA	NA	27.7533
YGL159W	NA	NA	31.0733
YGL160W	NA	NA	27.7806
YGL161C	31	33.795	27.4528
YGL162W	NA	NA	29.7378
YGL163C	NA	NA	25.0596
YGL164C	NA	NA	26.6039
YGL166W	NA	NA	22.2191
YGL167C	NA	31.77	26.9278
YGL168W	NA	NA	32.5473
YGL169W	NA	NA	21.6705
YGL171W	25.1	27.13	24.6924
YGL172W	16.4	22.85	22.0224
YGL173C	NA	27.065	23.3655
YGL174W	NA	NA	27.9056
YGL176C	NA	NA	22.1284
YGL178W/YGL177W	NA	NA	23.2906
YGL179C	NA	NA	23.6534
YGL181W	NA	NA	26.5598
YGL185C	NA	NA	27.7161
YGL186C	32.6	35.095	27.8771
YGL187C	NA	35.455	NA
YGL188C	NA	NA	23.5004
YGL189C	NA	18.52	NA
YGL189C/YGL188C-A	NA	NA	21.6565
YGL190C	34.2	32.515	20.9323
YGL191W	NA	18.43	15.8111
YGL194C	NA	NA	47.4644
YGL195W	20.5	18.85	23.0043
YGL196W	NA	NA	27.1162
YGL197W	NA	NA	30.0385
YGL198W	28.6	NA	26.3352
YGL200C	26.9	34.52	23.1296
YGL201C	NA	NA	25.4219
YGL202W	27	26.32	23.5902
YGL203C	NA	19.48	19.7768
YGL206C	18.1	18.37	20.6718
YGL207W	25.3	16.58	21.339
YGL209W	NA	NA	22.1097
YGL210W	NA	NA	25.6751
YGL211W	NA	35.905	26.0708
YGL213C	25.7	21.63	23.9015
YGL215W	42.9	39.62	NA
YGL216W	NA	NA	20.1209
YGL219C	NA	NA	20.0246
YGL220W	NA	26.675	29.5002
YGL221C	NA	22.545	23.1773
YGL222C	NA	NA	43.2019
YGL223C	NA	NA	31.6082
YGL224C	NA	NA	22.8749
YGL225W	37.1	35.59	25.9293
YGL226C-A	NA	25.75	25.345
YGL226W	NA	NA	23.5487
YGL227W	NA	NA	24.2597
YGL228W	24.6	28.79	26.9472
YGL229C	NA	NA	22.3974
YGL231C	21.6	24.89	24.9708
YGL232W	NA	27.755	25.5844
YGL233W	30.5	NA	25.0246
YGL234W	NA	25.63	25.0553
YGL236C	NA	NA	22.2058
YGL237C	NA	NA	30.0418
YGL238W	19.8	12.24	23.814
YGL241W	NA	NA	24.1755
YGL242C	NA	20	24.6957
YGL243W	NA	NA	28.719
YGL244W	28.2	16.13	19.7786
YGL245W	21.3	23.61	25.6251
YGL246C	NA	NA	30.7272
YGL247W	NA	NA	28.921
YGL248W	NA	NA	28.6972
YGL250W	NA	NA	27.8113
YGL252C	35.2	21.51	23.2243
YGL253W	19.8	26.36	24.9307
YGL255W	NA	NA	26.6455
YGL256W	NA	NA	31.2425
YGL257C	NA	40.89	25.8999
YGR001C	15.5	21.04	23.4694
YGR005C	26.3	NA	28.6059
YGR007W	NA	35.55	22.8582
YGR008C	NA	42.95	25.6411
YGR009C	NA	34.15	23.4573
YGR010W/YGR011W	NA	NA	28.6319
YGR012W	21.4	NA	26.3348
YGR013W	NA	NA	13.8497
YGR014W	18.2	19.44	21.1295
YGR017W	25.4	16.95	26.4028
YGR019W	25.4	NA	27.9461
YGR020C	NA	34.645	25.4323
YGR021W	NA	NA	27.2658
YGR023W	NA	NA	19.6577
YGR024C	37.3	38.345	29.0727
YGR026W	35.2	29.22	26.7113
YGR027C	20.5	23.025	21.6654
YGR028W	NA	NA	25.4478
YGR029W	24.3	24.11	24.8018
YGR030C	NA	NA	24.3338
YGR032W	NA	NA	29.7241
YGR033C	NA	32.26	NA
YGR034W	18.4	22.3	22.6222
YGR035C	24.2	17.9	29.5909
YGR037C	23.4	23.775	21.0882
YGR038W	29.5	36.58	25.5162
YGR039W	NA	NA	24.0442
YGR041W	23.5	NA	25.8367
YGR042W	NA	NA	32.06
YGR044C	29.3	NA	24.8685
YGR047C	NA	NA	25.8929
YGR048W	NA	NA	29.3456
YGR049W	NA	NA	27.0636
YGR054W	22.4	34.02	24.365
YGR055W	20.2	12.575	25.9455
YGR056W	NA	NA	26.7091
YGR060W	17.9	24.075	20.3327
YGR061C	24.7	15.99	25.6251
YGR062C	NA	NA	24.7742
YGR063C	34.9	NA	27.3165
YGR065C	NA	NA	23.9957
YGR067C	NA	NA	29.0154
YGR070W	NA	NA	31.8314
YGR071C	NA	NA	23.1208
YGR072W	NA	31.82	26.7149
YGR076C	NA	NA	24.4768
YGR077C	NA	NA	29.1575
YGR078C	29.8	NA	30.353
YGR079W	NA	NA	29.3171
YGR080W	NA	NA	27.8148
YGR081C	26.6	31.37	26.9757
YGR082W	22.8	26.08	23.4724
YGR083C	21.3	15.43	23.3094
YGR084C	NA	NA	26.2504
YGR085C	NA	18.94	22.1073
YGR086C	24.3	31.38	16.7939
YGR088W	NA	NA	22.7704
YGR089W	NA	NA	26.3352
YGR090W	NA	NA	24.3083
YGR091W	NA	NA	25.7087
YGR092W	NA	NA	27.3657
YGR093W	NA	NA	29.3603
YGR094W	NA	15.29	23.9128
YGR095C	NA	NA	28.2383
YGR096W	NA	NA	26.9374
YGR097W	NA	NA	25.599
YGR098C	NA	NA	27.4207
YGR099W	NA	NA	26.0703
YGR100W	NA	NA	24.3203
YGR101W	NA	NA	23.5435
YGR102C	NA	NA	26.2396
YGR103W	22.9	24.85	20.8235
YGR104C	NA	NA	27.3913
YGR105W	24.2	27.49	25.4807
YGR106C	26.9	26.31	27.9889
YGR108W	31.6	34.14	29.5971
YGR109C	NA	NA	16.5534
YGR111W	29.3	NA	25.958
YGR112W	NA	NA	25.5436
YGR116W	21.3	20.8	22.0624
YGR117C	17.8	NA	17.159
YGR118W	NA	20.37	22.0104
YGR119C	24.1	24.46	23.3508
YGR120C	NA	NA	29.1424
YGR121C	NA	NA	28.1087
YGR123C	25	30.71	27.0312
YGR124W	27.1	25.61	23.2204
YGR125W	NA	NA	26.8596
YGR127W	NA	NA	26.8958
YGR128C	25.4	17.76	26.8464
YGR130C	21.6	NA	23.9223
YGR132C	29.6	26.27	25.0266
YGR133W	NA	NA	26.7536
YGR134W	NA	NA	23.4276
YGR135W	22.1	20.11	22.2906
YGR136W	NA	30.55	NA
YGR136W/YGR137W	NA	NA	28.8189
YGR138C	NA	17.16	30.455
YGR140W	NA	NA	24.5897
YGR141W	NA	NA	28.3492
YGR142W	NA	41.045	24.8482
YGR145W	40.4	28.78	22.332
YGR146C	NA	NA	21.8647
YGR146C-A	NA	NA	25.747
YGR147C	29.7	32.14	29.7708
YGR148C	NA	22.86	19.8986
YGR149W	NA	NA	26.7885
YGR150C	NA	NA	25.6547
YGR151C/YGR152C	NA	NA	31.858
YGR154C	NA	NA	35.364
YGR155W	23.4	20.79	24.8936
YGR156W	NA	NA	24.5803
YGR157W	33.7	28.575	28.1199
YGR158C	22.9	NA	27.5419
YGR159C	20.2	20.92	24.9269
YGR162W	22.9	27.2	23.8929
YGR163W	NA	NA	26.2534
YGR165W	NA	26.8	29.0307
YGR166W	NA	NA	28.7977
YGR167W	24.1	26.355	22.6905
YGR168C	NA	NA	35.5994
YGR169C	NA	NA	30.6481
YGR169C-A	NA	25.37	13.1458
YGR172C	25.6	28.165	24.303
YGR173W	24.7	22.8	20.2692
YGR175C	26.4	22.07	21.8772
YGR177C	NA	NA	23.1947
YGR178C	NA	28.3	27.5663
YGR179C	NA	NA	24.4085
YGR180C	21.2	24.29	21.8106
YGR181W	23.6	29.19	27.0296
YGR182C	NA	NA	30.2256
YGR183C	NA	32.89	NA
YGR184C	NA	NA	23.9192
YGR185C	22.5	19.56	21.1059
YGR186W	22.3	27.835	28.8432
YGR187C	NA	16.29	21.7569
YGR188C	NA	NA	28.0914
YGR189C	NA	21.46	24.0281
YGR191W	25.5	21.29	25.4338
YGR192C	NA	21.93	24.9114
YGR193C	16.9	NA	24.4959
YGR194C	NA	NA	22.9948
YGR195W	21	NA	28.0367
YGR196C	NA	NA	12.1803
YGR197C	NA	NA	24.5183
YGR198W	14.1	20.1	24.5334
YGR199W	NA	NA	23.2345
YGR200C	19.9	21.515	22.9683
YGR201C	NA	NA	27.0892
YGR202C	NA	NA	24.2629
YGR203W	NA	NA	25.8829
YGR204W	24.4	33.325	23.5025
YGR205W	NA	69.65	36.5209
YGR206W	NA	NA	29.7333
YGR207C	24.5	27.04	27.3886
YGR208W	21.4	22.08	24.9473
YGR209C	17.3	19.59	24.1771
YGR210C	23.7	24.735	25.7048
YGR211W	26.2	31.605	28.0003
YGR212W	NA	NA	29.3566
YGR214W	18.6	21.12	22.2203
YGR215W	15.6	NA	12.3077
YGR216C	NA	NA	36.3705
YGR217W	NA	NA	21.5563
YGR218W	NA	17.77	21.9826
YGR220C	18.8	34.4	21.7799
YGR221C	NA	NA	29.7078
YGR222W	NA	NA	31.1484
YGR223C	NA	NA	28.2326
YGR227W	NA	NA	26.3448
YGR229C	21.1	22.295	28.608
YGR230W	NA	NA	24.8303
YGR231C	25	29.16	24.2404
YGR232W	22.2	28.55	21.8724
YGR233C	14.4	NA	26.0222
YGR234W	22.8	22.84	18.0739
YGR235C	28.4	25.03	24.1993
YGR238C	NA	NA	26.8097
YGR239C	NA	NA	31.5455
YGR240C	18.6	16.77	21.5333
YGR241C	NA	NA	23.8549
YGR243W	NA	NA	14.0065
YGR244C	28	30.38	26.0406
YGR245C	22.7	15.81	23.969
YGR246C	NA	NA	19.4979
YGR247W	NA	NA	39.4605
YGR250C	NA	NA	25.6099
YGR251W	NA	NA	20.4015
YGR252W	NA	NA	31.3797
YGR253C	17.6	32.27	22.0184
YGR254W	NA	30.79	21.6668
YGR255C	23.7	NA	24.8425
YGR257C	26.7	NA	27.3219
YGR258C	NA	NA	24.2179
YGR260W	42.7	25.1	19.9055
YGR261C	24.1	26.54	23.4275
YGR262C	NA	NA	25.3
YGR263C	NA	NA	28.05
YGR264C	21.3	24.59	23.7186
YGR266W	NA	NA	17.0912
YGR267C	NA	30.47	27.872
YGR268C	NA	NA	28.4557
YGR270W	NA	NA	26.3167
YGR271C-A	NA	29.545	27.4372
YGR271W	NA	NA	26.2639
YGR274C	NA	NA	25.4295
YGR275W	23.8	24.025	25.4825
YGR276C	NA	NA	24.9925
YGR277C	NA	NA	27.6772
YGR278W	NA	NA	21.2889
YGR279C	40.3	51.57	30.3233
YGR280C	NA	16.34	23.8886
YGR281W	24.7	16.18	24.1915
YGR282C	25.2	24.75	23.1314
YGR283C	NA	NA	30.9381
YGR284C	27.5	24.64	24.1166
YGR285C	22.1	23.735	25.7535
YGR286C	NA	NA	25.6551
YGR295C	NA	32.685	27.2731
YGR296W	NA	NA	32.9121
YHL001W	NA	21.02	23.5472
YHL002W	NA	NA	28.2022
YHL003C	22.5	29.345	21.0946
YHL004W	46.7	NA	39.2421
YHL007C	21.8	NA	24.7666
YHL008C	NA	NA	27.6856
YHL009C	NA	NA	22.1342
YHL010C	NA	NA	35.1648
YHL011C	28	34.285	25.5913
YHL013C	NA	NA	28.1667
YHL015W	20.7	23.85	19.1134
YHL016C	NA	NA	24.9344
YHL017W	39.5	NA	35.1134
YHL019C	NA	NA	20.4346
YHL020C	NA	18.74	23.0996
YHL021C	NA	46.45	29.0599
YHL023C	NA	NA	22.8599
YHL025W	NA	NA	23.131
YHL026C	NA	NA	32.2577
YHL027W	NA	NA	27.7989
YHL028W	NA	NA	24.241
YHL029C	NA	NA	22.7785
YHL030W	25.1	14.525	23.273
YHL031C	NA	NA	25.3797
YHL032C	NA	NA	25.4656
YHL033C	NA	21.67	19.8462
YHL034C	20.5	25.51	21.738
YHL035C	NA	NA	28.1936
YHL036W	NA	NA	24.8922
YHL038C	NA	NA	26.5244
YHL039W	27.8	NA	27.3595
YHL040C	NA	NA	21.1839
YHL047C	NA	NA	28.1012
YHL048W	NA	NA	25.4511
YHL050C	NA	NA	31.5813
YHR001W	28.9	NA	25.0871
YHR001W-A	33.3	37.55	25.9098
YHR002W	NA	NA	25.9663
YHR003C	25.5	34.88	30.9017
YHR005C	18.4	27.065	29.7534
YHR005C-A	NA	29.36	22.9445
YHR006W	NA	NA	26.4803
YHR007C	NA	22.28	14.7694
YHR007C-A	NA	NA	21.698
YHR008C	NA	24.77	19.2702
YHR009C	30	NA	31.4945
YHR010W	15.2	22.91	20.1639
YHR012W	27.3	NA	24.9907
YHR013C	NA	25.38	24.329
YHR016C	NA	NA	24.8668
YHR017W	NA	NA	26.0032
YHR018C	30	NA	30.3648
YHR019C	NA	22.4	22.0885
YHR020W	20.2	14.445	19.2826
YHR021C	17.4	23.44	22.8486
YHR021W-A	NA	NA	24.0476
YHR023W	NA	21.34	23.1177
YHR024C	NA	NA	25.1033
YHR025W	26.5	21.815	24.653
YHR026W	21	28.5	24.8048
YHR027C	23.6	18.83	22.9343
YHR028C	27.7	NA	27.181
YHR029C	16.8	NA	NA
YHR030C	28.3	32.37	29.7866
YHR031C	NA	NA	30.7931
YHR032W-A	NA	NA	27.4284
YHR033W	NA	NA	27.9737
YHR034C	NA	NA	29.1921
YHR036W	NA	NA	27.9182
YHR037W	NA	30.15	24.1669
YHR039C	25.8	37.92	24.2614
YHR039C-A	NA	23.745	23.3383
YHR040W	NA	NA	23.1964
YHR041C	NA	NA	30.324
YHR042W	21.8	20.26	21.5291
YHR043C	NA	28.32	NA
YHR044C	NA	NA	30.9105
YHR045W	NA	NA	29.2573
YHR046C	NA	27.125	27.7476
YHR047C	21	33.6	21.1173
YHR049W	20.7	22.87	23.6528
YHR050W	NA	NA	26.2274
YHR051W	NA	29.95	29.4512
YHR052W	21.7	28.32	30.7176
YHR053C	NA	NA	27.938
YHR054C	NA	NA	26.711
YHR055C	NA	NA	27.9963
YHR056C	NA	NA	27.7671
YHR057C	26.6	30.48	28.7261
YHR058C	NA	NA	23.0333
YHR059W	31.2	NA	NA
YHR060W	NA	36.34	21.6961
YHR061C	NA	NA	24.5556
YHR062C	22.9	NA	24.9336
YHR063C	23.9	27.69	24.3814
YHR064C	15.8	17.6	19.0501
YHR065C	23.6	20.35	24.4023
YHR066W	NA	18.87	24.1819
YHR068W	17.5	25.355	21.4645
YHR069C	25.4	35.92	28.1467
YHR071W	16.6	NA	18.8993
YHR072W	24.9	NA	28.3855
YHR072W-A	24.6	30.31	29.9487
YHR073W	29.5	NA	NA
YHR073W/YHR073W-A	NA	NA	24.2374
YHR074W	NA	33.27	28.3793
YHR076W	27.3	NA	25.2105
YHR077C	NA	NA	28.4433
YHR078W	NA	NA	28.0805
YHR079C	NA	NA	21.2553
YHR080C	NA	NA	21.1509
YHR081W	31	28.685	26.846
YHR082C	NA	NA	22.6323
YHR083W	NA	22.085	23.9267
YHR085W	NA	NA	30.6491
YHR086W	NA	NA	30.15
YHR087W	NA	52.48	23.6852
YHR088W	NA	37.27	29.0686
YHR089C	23.5	26.25	15.4257
[truncated: 2,715 more rows]
